# Supplementary material for: α‐Synuclein antisense transcript SNCA‐AS1 regulates synapses‐ and aging‐related genes suggesting its implication in Parkinson's disease
Source: Aging Cell. 2021 Nov 19;20(12):e13504. doi: 10.1111/acel.13504 (PMC8672788; doi:10.1111/acel.13504)
Supplement: Supplementary file 9 — Table S1 [file ACEL-20-e13504-s023.xlsx]

## Sheet: details
miRNA Families	Start	End	Primates Conservation	Mammals Conservation	Vertebrates Conservation	CLIP Support
miR-124-3p.1	608	613	0.08	0.00	0.00	No
miR-129-5p	645	652	0.17	0.00	0.00	No
miR-138-5p	581	588	0.17	0.00	0.00	No
miR-139-5p	538	544	0.08	0.00	0.00	No
miR-143-3p	741	746	0.17	0.00	0.00	No
miR-145-5p	442	448	0.08	0.02	0.00	No
miR-146-5p	295	300	0.08	0.00	0.00	No
miR-148-3p/152-3p	440	445	0.17	0.04	0.00	No
miR-192-5p/215-5p	168	174	0.08	0.00	0.00	No
miR-199-5p	441	447	0.25	0.02	0.00	No
miR-204-5p/211-5p	139	145	0.08	0.00	0.00	No
miR-204-5p/211-5p	196	202	0.08	0.00	0.00	No
miR-23-3p	35	40	0.08	0.00	0.00	No
miR-24-3p	506	511	0.17	0.00	0.00	No
miR-302c-3p.2/520-3p	438	444	0.08	0.00	0.00	No
miR-9-5p	194	199	0.17	0.00	0.00	No
miR-9-5p	309	315	0.17	0.02	0.00	No
