# Supplementary material for: α‐Synuclein antisense transcript SNCA‐AS1 regulates synapses‐ and aging‐related genes suggesting its implication in Parkinson's disease
Source: Aging Cell. 2021 Nov 19;20(12):e13504. doi: 10.1111/acel.13504 (PMC8672788; doi:10.1111/acel.13504)
Supplement: Supplementary file 10 — Table S2 [file ACEL-20-e13504-s013.xlsx]

## Sheet: details
Uniprot_id	TF	Cell_type	up_TSS	overlap_TSS	inside_genebody	overlap_TES	down_TES
P51825	AFF1	HEK293T (embryonic kidney)	No	No	Yes	No	No
P03971	AMH	HeLa (cervical adenocarcinoma)	No	No	Yes	No	No
Q9UH17	APOBEC3B	MCF7 (Invasive ductal breast carcinoma)	No	No	Yes	No	No
P10275	AR	22RV1 (prostate carcinoma)	No	No	Yes	No	No
P10275	AR	BicR (prostate cancer)	No	No	Yes	No	No
P10275	AR	CWR22 (prostate carcinoma)	No	No	Yes	No	No
P10275	AR	HEK293 (embryonic kidney)	Yes	No	Yes	No	No
P10275	AR	LHSAR (prostate epithelial cells)	Yes	No	Yes	No	Yes
P10275	AR	LNCaP (prostate carcinoma)	Yes	No	Yes	No	Yes
P10275	AR	LNCaP C4-2 (prostate carcinoma)	No	No	Yes	No	No
P10275	AR	LNCaP-abl (Prostate carcinoma)	No	No	Yes	No	No
P10275	AR	LNCaP95	Yes	No	Yes	No	No
P10275	AR	VCS2 (prostate carcinoma)	No	No	Yes	No	No
P10275	AR	VCaP (prostate carcinoma)	Yes	No	Yes	No	No
P10275	AR	fetal prostate fibroblasts	Yes	No	Yes	No	No
P10275	AR	myofibroblasts	No	No	Yes	No	No
P10275	AR	prostate cancer-associated fibroblasts	No	No	Yes	No	No
P10275	AR	prostate tumor	Yes	No	Yes	No	Yes
O14497	ARID1A	LNCaP (prostate carcinoma)	No	No	Yes	No	No
Q68CP9	ARID2	BIN-67 (Ovarian small cell carcinoma, hypercalcemic type)	Yes	No	No	No	No
Q9Y294	ASF1A	HeLa (cervical adenocarcinoma)	No	No	Yes	No	No
P18847	ATF3	CS1AN (Cockayne syndrome)	No	No	Yes	No	No
P18847	ATF3	CS1AN CVCL_L471 + CSB	No	No	Yes	No	No
P18847	ATF3	HCT-116 (colon carcinoma)	No	No	Yes	No	No
Q9NR55	BATF3	ST-1 (Adult T acute lymphoblastic leukemia)	No	No	Yes	No	No
Q9C0K0	BCL11B	thymus-derived CD34+ cells	No	No	Yes	No	No
P35226	BMI1	293T-Rex	No	No	Yes	No	No
P35226	BMI1	DU145 (prostate carcinoma)	Yes	No	Yes	No	No
P35226	BMI1	GM12878 (female B-cells lymphoblastoid cell line)	No	No	Yes	No	No
P35226	BMI1	LCL (lymphoblastoid cell line)	No	No	Yes	No	No
P35226	BMI1	MCF7 (Invasive ductal breast carcinoma)	No	No	Yes	No	No
Q12830	BPTF	T47D-MTVL	Yes	No	No	No	No
P25440	BRD2	HEK293 (embryonic kidney)	No	No	Yes	No	No
P25440	BRD2	SK-MEL-147 (melanoma)	No	No	Yes	No	No
P25440	BRD2	SU-DIPG-IV (diffuse intrinsic pontine glioma)	No	No	Yes	No	No
Q15059	BRD3	HEK293 (embryonic kidney)	No	No	Yes	No	No
O60885	BRD4	22RV1 (prostate carcinoma)	Yes	No	Yes	No	No
O60885	BRD4	A375 (malignant melanoma)	No	No	Yes	No	No
O60885	BRD4	CD4+ T-cells	Yes	No	Yes	No	No
O60885	BRD4	COLO 741 (melanoma)	No	No	Yes	No	No
O60885	BRD4	DND41 (acute lymphoblastic leukemia)	No	No	Yes	No	No
O60885	BRD4	HAP1 (chronic myelogenous leukemia)	No	No	Yes	No	No
O60885	BRD4	HCC1395 (Ductal breast carcinoma)	No	No	Yes	No	No
O60885	BRD4	HEK293 (embryonic kidney)	No	No	Yes	No	No
O60885	BRD4	HIV-1 latently-infected central memory T cells cultured from uninfected primary T cells	No	No	Yes	No	No
O60885	BRD4	HeLa (cervical adenocarcinoma)	No	No	Yes	No	No
O60885	BRD4	IMR90 (lung fibroblasts)	No	No	Yes	No	No
O60885	BRD4	LNCaP C4-2 (prostate carcinoma)	No	No	Yes	No	No
O60885	BRD4	MCF10A (breast epithelial cells)	No	No	Yes	No	No
O60885	BRD4	MDA-MB-436 (Invasive ductal carcinoma)	Yes	No	No	No	No
O60885	BRD4	MM1.S (plasma cell myeloma)	No	No	Yes	No	No
O60885	BRD4	MV-4-11 (Childhood acute monocytic leukemia)	Yes	No	No	No	No
O60885	BRD4	NCI-H2171 (small cell lung carcinoma)	No	No	Yes	No	No
O60885	BRD4	SK-MEL-5 (Cutaneous melanoma)	Yes	No	Yes	No	No
O60885	BRD4	SK-N-BE(2)-C (neuroblastoma)	No	No	Yes	No	No
O60885	BRD4	ST-1 (Adult T acute lymphoblastic leukemia)	No	No	Yes	No	No
O60885	BRD4	SUM149R	Yes	No	No	No	No
O60885	BRD4	U87 (glioblastoma)	No	No	Yes	No	No
O60885	BRD4	embryonic stem cells	No	No	Yes	No	No
Q86V15	CASZ1	CAL51(Breast carcinoma)	No	No	Yes	No	No
P04040	CAT	SMMC-7721 (hepatocellular carcinoma)	No	No	Yes	No	No
O75081	CBFA2T3	K562 (myelogenous leukemia)	Yes	No	No	No	No
O95503	CBX6	BF (human fibroblasts)	No	No	Yes	No	No
O95931	CBX7	BF (human fibroblasts)	No	No	Yes	No	No
Q9HC52	CBX8	A549 (lung carcinoma)	No	No	Yes	No	No
Q9HC52	CBX8	BF (human fibroblasts)	No	No	Yes	No	No
Q9HC52	CBX8	Hs68 (Canavan disease)	No	No	Yes	No	No
O60583	CCNT2	K562 (myelogenous leukemia)	Yes	No	No	No	No
P50750	CDK9	HCT-116 (colon carcinoma)	No	No	Yes	No	No
P50750	CDK9	HEK293 (embryonic kidney)	No	No	Yes	No	No
P50750	CDK9	MM1.S (plasma cell myeloma)	No	No	Yes	No	No
Q99626	CDX2	LS174T (colon adenocarcinoma)	No	No	Yes	No	No
Q99626	CDX2	LS180 (colon cancer)	No	No	Yes	No	No
Q99626	CDX2	Wnt+Fgf-specified intestinal culture cells	No	No	Yes	No	No
Q99626	CDX2	naive endoderm	No	No	Yes	No	No
P49715	CEBPA	Kasumi-1 (acute myeloblastic leukemia)	No	No	Yes	No	No
P49715	CEBPA	SKH1 (chronic myelogenous leukemia, BCR-ABL1 positive)	No	No	Yes	No	No
P17676	CEBPB	LS180 (colon cancer)	No	No	Yes	No	No
P17676	CEBPB	mesenchymal stem cells	No	No	Yes	No	No
O14646	CHD1	MSC (mesenchymal stem cells)	No	No	Yes	No	No
O14646	CHD1	WA01 (H1, human embryonic stem cells)	No	No	Yes	No	No
Q9P2D1	CHD7	WA01 (H1, human embryonic stem cells)	No	No	Yes	No	No
Q9HCK8	CHD8	GM8330-8-derived NPC	No	No	Yes	No	No
Q9HCK8	CHD8	hNSC (neural stem cells)	No	No	Yes	No	No
O15516	CLOCK	U2OS (osteosarcoma)	No	No	Yes	No	No
O75175	CNOT3	HCT-116 (colon carcinoma)	No	No	Yes	No	No
O75175	CNOT3	primary colorectal carcinoma	Yes	No	No	No	No
P16220	CREB1	LNCaP (prostate carcinoma)	No	No	Yes	No	No
Q16526	CRY1	U2OS (osteosarcoma)	Yes	No	No	No	No
Q13363	CTBP1	K562 (myelogenous leukemia)	Yes	No	No	No	No
P49711	CTCF	22RV1 (prostate carcinoma)	No	No	Yes	No	No
P49711	CTCF	2588 (Lymphoblastoid Cell Lines)	No	No	Yes	No	No
P49711	CTCF	A549 (lung carcinoma)	No	No	Yes	No	No
P49711	CTCF	A673 (Ewing sarcoma)	No	No	Yes	No	No
P49711	CTCF	AG04450 (fibroblasts)	No	No	Yes	No	No
P49711	CTCF	AG09319 (fibroblasts)	No	No	Yes	No	No
P49711	CTCF	BE2C	No	No	Yes	No	No
P49711	CTCF	CD20+	No	No	Yes	No	No
P49711	CTCF	CD34+ hematopoietic stem cells	No	No	Yes	No	No
P49711	CTCF	CD34+ stem cells-derived erythroblasts	Yes	No	Yes	No	No
P49711	CTCF	CD36+ erythroid cells	No	No	Yes	No	No
P49711	CTCF	COLO-829 (melanoma)	No	No	Yes	No	No
P49711	CTCF	DND41 (acute lymphoblastic leukemia)	Yes	No	Yes	No	No
P49711	CTCF	Delta47 (plasma cell myeloma)	No	No	Yes	No	No
P49711	CTCF	E14 retina	No	No	Yes	No	No
P49711	CTCF	E16 retina	No	No	Yes	No	No
P49711	CTCF	FB8470 (fibroblasts)	No	No	Yes	No	No
P49711	CTCF	GM02255 (Lymphoblastoid Cell Lines)	No	No	Yes	No	No
P49711	CTCF	GM02610 (Lymphoblastoid Cell Lines)	No	No	Yes	No	No
P49711	CTCF	GM02630 (Fanconi anemi)	No	No	Yes	No	No
P49711	CTCF	GM10248 (male B-cells)	No	No	Yes	No	No
P49711	CTCF	GM12867 (female B-cells)	No	No	Yes	No	No
P49711	CTCF	GM12873 (female B-cells)	No	No	Yes	No	No
P49711	CTCF	GM12878 (female B-cells lymphoblastoid cell line)	No	No	Yes	No	No
P49711	CTCF	GM12890 (Lymphoblastoid Cell Lines)	No	No	Yes	No	No
P49711	CTCF	GM12891 (male B- cells lymphoblastoid cell line)	No	No	Yes	No	No
P49711	CTCF	GM12892 (female B-cells lymphoblastoid cell line)	No	No	Yes	No	No
P49711	CTCF	GM13976 (female B-cells)	No	No	Yes	No	No
P49711	CTCF	GM18486 (Lymphoblastoid Cell Lines)	No	No	Yes	No	No
P49711	CTCF	GM19099 (female B-cells Lymphoblastoid Cell Lines)	No	No	Yes	No	No
P49711	CTCF	GM19238 (female B-cells lymphoblastoid cell lines)	No	No	Yes	No	No
P49711	CTCF	GM19239 (male B-cells lymphoblastoid cell line)	No	No	Yes	No	No
P49711	CTCF	GM19240 (B cells Lymphoblastoid Cell Lines)	No	No	Yes	No	No
P49711	CTCF	GM23338	No	No	Yes	No	No
P49711	CTCF	H1-derived mesenchymal stem cells	No	No	Yes	No	No
P49711	CTCF	H1-derived mesendodermal cells	Yes	No	Yes	No	No
P49711	CTCF	H1-derived neuronal progenitors	Yes	No	Yes	No	No
P49711	CTCF	H1-derived trophectodermal cells	No	No	Yes	No	No
P49711	CTCF	H929 (plasma cell myeloma)	No	No	Yes	No	No
P49711	CTCF	HAP1 (chronic myelogenous leukemia)	No	No	Yes	No	No
P49711	CTCF	HCPEpiC (choroid plexus epithelial cells)	No	No	Yes	No	No
P49711	CTCF	HCT-116 (colon carcinoma)	No	No	Yes	No	No
P49711	CTCF	HCT-116-RAD21-mAC	No	No	Yes	No	No
P49711	CTCF	HEK293 (embryonic kidney)	Yes	No	Yes	No	No
P49711	CTCF	HEK293T (embryonic kidney)	No	No	Yes	No	No
P49711	CTCF	HFF-Myc (fetal fibroblasts)	No	No	Yes	No	No
P49711	CTCF	HMEC (human mammary epithelial cells)	No	No	Yes	No	No
P49711	CTCF	HNEK (epidermal keratinocytes)	No	No	Yes	No	No
P49711	CTCF	HUES64 (embryonic stem cells)	Yes	No	Yes	No	No
P49711	CTCF	HUVEC-C (HUVEC, umbilical vein endothelial cells)	Yes	No	Yes	No	No
P49711	CTCF	HeLa (cervical adenocarcinoma)	No	No	Yes	No	No
P49711	CTCF	ID00014 (lymphoblastoid cell, DiGeorge syndrome)	No	No	Yes	No	No
P49711	CTCF	IPSC-derived bipolar neuron	No	No	Yes	No	No
P49711	CTCF	Jurkat (T-cells)	No	No	Yes	No	No
P49711	CTCF	K562 (myelogenous leukemia)	No	No	Yes	No	No
P49711	CTCF	KARPAS-422 (diffuse large B-cell lymphoma)	No	No	Yes	No	No
P49711	CTCF	LUHMES (lund human mesencephalic cells)	No	No	Yes	No	No
P49711	CTCF	Loucy (adult T acute lymphoblastic leukemia)	Yes	No	Yes	No	No
P49711	CTCF	MCF10A (breast epithelial cells)	No	No	Yes	No	No
P49711	CTCF	MCF10CA1a (breast metastatic epithelial cells)	No	No	Yes	No	No
P49711	CTCF	MCF7 (Invasive ductal breast carcinoma)	No	No	Yes	No	No
P49711	CTCF	MCF7L-P(immortalized breast epithelial cell line)	No	No	Yes	No	No
P49711	CTCF	MDA-MB-157 (triple negative breast carcinoma)	No	No	Yes	No	No
P49711	CTCF	MDM(monocyte derived macrophages)	No	No	Yes	No	No
P49711	CTCF	MM1.S (plasma cell myeloma)	No	No	Yes	No	No
P49711	CTCF	MS-1 (Small cell lung carcinoma)	No	No	Yes	No	No
P49711	CTCF	NA-A (astrocytes)	No	No	Yes	No	No
P49711	CTCF	NB69 (neuroblastoma)	No	No	Yes	No	No
P49711	CTCF	NHDF-Ad (adult dermal fibroblasts)	No	No	Yes	No	No
P49711	CTCF	OVCAR8 (high grade ovarian serous adenocarcinoma)	No	No	Yes	No	No
P49711	CTCF	PANC1 (pancreatic ductal adenocarcinoma)	No	No	Yes	No	No
P49711	CTCF	PC9 (lung adenocarcinoma)	No	No	Yes	No	No
P49711	CTCF	Prader-Willi Syndrome iPSC	No	No	Yes	No	No
P49711	CTCF	RH4 (alveolar rhabdomyosarcoma)	Yes	No	Yes	No	No
P49711	CTCF	RO01746 (CD14+ monocytes)	No	No	Yes	No	No
P49711	CTCF	RWPE1 (prostate epithelial cells)	No	No	Yes	No	No
P49711	CTCF	RWPE2	No	No	Yes	No	No
P49711	CTCF	SH-SY5Y (neuroblastoma)	No	No	Yes	No	No
P49711	CTCF	SK-N-AS (neuroblastoma)	No	No	Yes	No	No
P49711	CTCF	SK-N-SH (neuroblastoma)	No	No	Yes	No	No
P49711	CTCF	SUM159PT (Triple negative breast cancer)	No	No	Yes	No	No
P49711	CTCF	SYO-1(Biphasic synovial sarcoma)	No	No	Yes	No	No
P49711	CTCF	T-cells	No	No	Yes	No	No
P49711	CTCF	T47D (invasive ductal carcinoma)	No	No	Yes	No	No
P49711	CTCF	THP-1 (acute monocytic leukemia)	No	No	Yes	No	No
P49711	CTCF	TTC-1240 (Rhabdoid tumor of the kidney)	No	No	Yes	No	No
P49711	CTCF	U2OS (osteosarcoma)	No	No	Yes	No	No
P49711	CTCF	VCaP (prostate carcinoma)	No	No	Yes	No	No
P49711	CTCF	WA01 (H1, human embryonic stem cells)	Yes	No	Yes	No	No
P49711	CTCF	WA09 (embryonic stem cells)	No	No	Yes	No	No
P49711	CTCF	WERI-Rb-1 (retinoblastoma)	No	No	Yes	No	No
P49711	CTCF	bipolar neuron	No	No	Yes	No	No
P49711	CTCF	bronchial epithelial cells	No	No	Yes	No	No
P49711	CTCF	embryonic stem cells	Yes	No	Yes	No	No
P49711	CTCF	epidermal keratinocytes	No	No	Yes	No	No
P49711	CTCF	epithelial cell of prostate	No	No	Yes	No	No
P49711	CTCF	erythroid cells	No	No	Yes	No	No
P49711	CTCF	erythroid progenitors	Yes	No	Yes	No	No
P49711	CTCF	esophagus muscularis mucosa	No	No	Yes	No	No
P49711	CTCF	fetal lung fibroblasts	No	No	Yes	No	No
P49711	CTCF	fibroblast of pulmonary artery	No	No	Yes	No	No
P49711	CTCF	foreskin keratinocyte	No	No	Yes	No	No
P49711	CTCF	gastroesophageal sphincter	No	No	Yes	No	No
P49711	CTCF	heart left ventricle	No	No	Yes	No	No
P49711	CTCF	hepatocytes	No	No	Yes	No	No
P49711	CTCF	human astrocytes-cerebellar	No	No	Yes	No	No
P49711	CTCF	human brain microvascular endothelial cells	No	No	Yes	No	No
P49711	CTCF	human cardiac myocytes	Yes	No	Yes	No	No
P49711	CTCF	keratinocytes	Yes	No	Yes	No	No
P49711	CTCF	kidney epithelial cell	No	No	Yes	No	No
P49711	CTCF	lymphoblastoid cells	No	No	Yes	No	No
P49711	CTCF	mammary epithelial cells	No	No	Yes	No	No
P49711	CTCF	medulloblastoma	No	No	Yes	No	No
P49711	CTCF	neural cell	No	No	Yes	No	No
P49711	CTCF	neural progenitors	Yes	No	Yes	No	No
P49711	CTCF	neutrophils	No	No	Yes	No	No
P49711	CTCF	normal epidermal keratinocytes	Yes	No	Yes	No	No
P49711	CTCF	normal lung fibroblasts	No	No	Yes	No	No
P49711	CTCF	pancreatic islets	No	No	Yes	No	No
P49711	CTCF	prostate gland	No	No	Yes	No	No
P49711	CTCF	retinal pigment epithelial cells	No	No	Yes	No	No
P49711	CTCF	sigmoid colon	No	No	Yes	No	No
P49711	CTCF	smooth muscle cell	No	No	Yes	No	No
P49711	CTCF	stem and progenitor cells	No	No	Yes	No	No
P49711	CTCF	tibial nerve	No	No	Yes	No	No
P49711	CTCF	uterus	No	No	Yes	No	No
Q8NI51	CTCFL	Delta47 (plasma cell myeloma)	No	No	Yes	No	No
Q8NI51	CTCFL	K562 (myelogenous leukemia)	Yes	No	Yes	No	No
Q8NI51	CTCFL	MCF7 (Invasive ductal breast carcinoma)	No	No	Yes	No	No
Q8NI51	CTCFL	OVCAR8 (high grade ovarian serous adenocarcinoma)	No	No	Yes	No	No
Q13619	CUL4A	U2OS (osteosarcoma)	Yes	No	No	No	No
Q9P0U4	CXXC1	SEM (childhood B acute lymphoblastic leukemia)	No	No	Yes	No	No
Q92785	DPF2	BIN-67 (Ovarian small cell carcinoma, hypercalcemic type)	No	No	Yes	No	No
Q9UBX2	DUX4	induced pluripotent stem cells	No	No	Yes	No	No
Q9UBX2	DUX4	myoblasts	No	No	Yes	No	No
Q01094	E2F1	HeLa (cervical adenocarcinoma)	No	No	Yes	No	No
Q01094	E2F1	LNCaP (prostate carcinoma)	No	No	Yes	No	No
Q01094	E2F1	U87 (glioblastoma)	No	No	Yes	No	No
Q01094	E2F1	mesenchymal stem cells	No	No	Yes	No	No
O75461	E2F6	A549 (lung carcinoma)	No	No	Yes	No	No
O75461	E2F6	HeLa S3 (cervical adenocarcinoma)	No	No	Yes	No	No
O75461	E2F6	K562 (myelogenous leukemia)	No	No	Yes	No	No
O75461	E2F6	WA01 (H1, human embryonic stem cells)	No	No	Yes	No	No
A0AVK6	E2F8	MCF7 (Invasive ductal breast carcinoma)	No	No	Yes	No	No
P18146	EGR1	K562 (myelogenous leukemia)	Yes	No	No	No	No
P11161	EGR2	HEK293 (embryonic kidney)	Yes	No	Yes	No	No
Q06889	EGR3	HEK293 (embryonic kidney)	Yes	No	Yes	No	No
Q96KQ7	EHMT2	HEK293T (embryonic kidney)	No	No	Yes	No	No
Q96KQ7	EHMT2	RH41(Alveolar rhabdomyosarcoma)	No	No	Yes	No	No
P32519	ELF1	GM12878 (female B-cells lymphoblastoid cell line)	No	No	Yes	No	No
P32519	ELF1	K562 (myelogenous leukemia)	No	No	Yes	No	No
P32519	ELF1	ME-1 (acute myeloid leukemia )	No	No	Yes	No	No
P32519	ELF1	SK-N-MC (Askin tumor)	No	No	Yes	No	No
P32519	ELF1	SK-N-SH (neuroblastoma)	No	No	Yes	No	No
P32519	ELF1	SNU175 (adenocarcinoma)	No	No	Yes	No	No
P78545	ELF3	pancreatic ductal adenocarcinoma	No	No	Yes	No	No
P41970	ELK3	HUVEC-C (HUVEC, umbilical vein endothelial cells)	No	No	Yes	No	No
O00472	ELL2	HEK293T (embryonic kidney)	No	No	Yes	No	No
O00472	ELL2	NCI-H2171 (small cell lung carcinoma)	No	No	Yes	No	No
Q09472	EP300	A549 (lung carcinoma)	Yes	No	Yes	No	No
Q09472	EP300	CD36	Yes	No	No	No	No
Q09472	EP300	H9-derived NEC (neuroectodermal sphere cells)	No	No	Yes	No	No
Q09472	EP300	HUVEC-C (HUVEC, umbilical vein endothelial cells)	No	No	Yes	No	No
Q09472	EP300	IMR90 (lung fibroblasts)	No	No	Yes	No	No
Q09472	EP300	Kasumi-1 (acute myeloblastic leukemia)	No	No	Yes	No	No
Q09472	EP300	RCH-ACV (B acute lymphoblastic leukemia with t(1;19)(q23;p13.3) E2A-PBX1 (TCF3-PBX1))	No	No	Yes	No	No
Q09472	EP300	SKNO-1 (acute myeloid leukemia)	No	No	Yes	No	No
Q09472	EP300	WA01 (H1, human embryonic stem cells)	No	No	Yes	No	No
Q09472	EP300	WA09 (embryonic stem cells)	No	No	Yes	No	No
Q09472	EP300	ZR-75-30 (invasive ductal carcinoma)	No	No	Yes	No	No
Q09472	EP300	fetal cortex	Yes	No	Yes	No	No
Q09472	EP300	fibroblasts	No	No	Yes	No	No
Q09472	EP300	iPSC (induced pluripotent stem cells)	Yes	No	Yes	No	No
Q09472	EP300	memory CD8+ T cells	No	No	Yes	No	No
Q09472	EP300	neural cell	No	No	Yes	No	No
Q09472	EP300	pulmonary artery endothelial cell	No	No	Yes	No	No
Q09472	EP300	suprapubic skin	Yes	No	Yes	No	No
Q09472	EP300	tibial nerve	Yes	No	Yes	No	No
Q03468	ERCC6	CS1AN (Cockayne syndrome)	No	No	Yes	No	No
P11308	ERG	HUVEC-C (HUVEC, umbilical vein endothelial cells)	No	No	Yes	No	No
P11308	ERG	K562 (myelogenous leukemia)	Yes	No	Yes	No	No
P11308	ERG	Kasumi-1 (acute myeloblastic leukemia)	No	No	Yes	No	No
P11308	ERG	MCF7 (Invasive ductal breast carcinoma)	Yes	No	Yes	No	No
P11308	ERG	ME-1 (acute myeloid leukemia )	No	No	Yes	No	No
P11308	ERG	SKNO-1 (acute myeloid leukemia)	Yes	No	Yes	No	No
P11308	ERG	TSU-1621-MT (adult acute myeloid leukemia)	Yes	No	Yes	No	No
P11308	ERG	U937 (adult acute monocytic leukemia)	No	No	Yes	No	No
P11308	ERG	VCaP (prostate carcinoma)	No	No	Yes	No	No
P11308	ERG	acute promyelocytic leukemia blasts	Yes	No	Yes	No	No
P03372	ESR1	H3396 (breast carcinoma)	Yes	No	No	No	No
P03372	ESR1	Ishikawa (endometrial adenocarcinoma)	Yes	No	Yes	No	Yes
P03372	ESR1	MCF10A (breast epithelial cells)	No	No	Yes	No	No
P03372	ESR1	MCF7 (Invasive ductal breast carcinoma)	Yes	No	Yes	No	No
P03372	ESR1	MCF7 TamR (invasive ductal breast carcinoma Tamoxifen resistant)	Yes	No	No	No	No
P03372	ESR1	MDA-MB-134 (invasive lobular breast carcinoma)	No	No	Yes	No	No
P03372	ESR1	MDA-MB-231 (breast adenocarcinoma)	No	No	Yes	No	No
P03372	ESR1	T47D (invasive ductal carcinoma)	Yes	No	Yes	No	Yes
P03372	ESR1	breast tumor	Yes	No	Yes	No	No
P03372	ESR1	endometrioid adenocarcinoma	No	No	Yes	No	No
P14921	ETS1	HEYA8 Ovarian cancer cell	Yes	No	Yes	No	No
P14921	ETS1	HUVEC-C (HUVEC, umbilical vein endothelial cells)	No	No	Yes	No	No
P14921	ETS1	OVCAR8 (high grade ovarian serous adenocarcinoma)	No	No	Yes	No	No
P50549	ETV1	GIST48 (gastrointestinal stromal tumor)	No	No	Yes	No	No
P41161	ETV5	BJ (fibroblasts)	Yes	No	Yes	No	No
Q15910	EZH2	B-cells	No	No	Yes	No	No
Q15910	EZH2	GM23248	Yes	No	Yes	No	No
Q15910	EZH2	GM23338	Yes	No	No	No	No
Q15910	EZH2	MCF7 (Invasive ductal breast carcinoma)	Yes	No	Yes	No	No
Q15910	EZH2	OCI-LY1 (diffuse large B-cell lymphoma)	No	No	Yes	No	No
Q15910	EZH2	OCI-LY3 (diffuse large B-cell lymphoma)	No	No	Yes	No	No
Q15910	EZH2	OCI-LY7 (diffuse large B-cell lymphoma)	Yes	No	Yes	No	No
Q15910	EZH2	PC3(bone mets prostate adenocarcinoma)	No	No	Yes	No	No
Q15910	EZH2	PC9 (lung adenocarcinoma)	Yes	No	Yes	No	No
Q15910	EZH2	SK-N-SH (neuroblastoma)	Yes	No	Yes	No	No
Q15910	EZH2	astrocytes	Yes	No	Yes	No	No
Q15910	EZH2	bipolar neuron	Yes	No	No	No	No
Q15910	EZH2	fibroblast of dermis	Yes	No	Yes	No	No
Q15910	EZH2	hepatocytes	Yes	No	Yes	No	No
Q15910	EZH2	myotube	Yes	No	Yes	No	No
Q15910	EZH2	neural progenitors	Yes	No	Yes	No	No
P11362	FGFR1	iPSC derived NPC	No	No	Yes	No	No
Q01543	FLI1	A-673 clone Asp114 (Ewing sarcoma)	No	No	Yes	No	No
Q01543	FLI1	CD34+ hematopoietic stem cells	No	No	Yes	No	No
Q01543	FLI1	HUVEC-C (HUVEC, umbilical vein endothelial cells)	No	No	Yes	No	No
Q01543	FLI1	Kasumi-1 (acute myeloblastic leukemia)	No	No	Yes	No	No
Q01543	FLI1	ME-1 (acute myeloid leukemia )	No	No	Yes	No	No
Q01543	FLI1	SK-N-MC (Askin tumor)	No	No	Yes	No	No
Q01543	FLI1	SKNO-1 (acute myeloid leukemia)	No	No	Yes	No	No
Q01543	FLI1	TSU-1621-MT (adult acute myeloid leukemia)	Yes	No	Yes	No	No
Q01543	FLI1	acute leukemia	No	No	Yes	No	No
P15408	FOSL2	endometrial stromal cells	No	No	Yes	No	No
P55317	FOXA1	CyT49-derived endodermal cells	Yes	No	Yes	No	No
P55317	FOXA1	LNCaP (prostate carcinoma)	Yes	No	Yes	No	No
P55317	FOXA1	MCF7 (Invasive ductal breast carcinoma)	Yes	No	No	No	No
P55317	FOXA1	VCaP (prostate carcinoma)	Yes	No	Yes	No	No
P55317	FOXA1	prostate tumor	No	No	Yes	No	No
Q9Y261	FOXA2	BJ (fibroblasts)	No	No	Yes	No	No
Q9Y261	FOXA2	CyT49-derived endodermal cells	Yes	No	Yes	No	No
Q9Y261	FOXA2	HepG2 (hepatoblastoma)	Yes	No	Yes	No	No
Q9Y261	FOXA2	KerCT (keratenocytes)	Yes	No	Yes	No	No
Q9Y261	FOXA2	embryonic stem cell-derived pancreatic cells	Yes	No	No	No	No
Q9Y261	FOXA2	embryonic stem cells-derived foregut	Yes	No	Yes	No	No
Q9Y261	FOXA2	endometrium	No	No	Yes	No	No
Q12778	FOXO1	pre- leukemia stem cells (CD34+ human cord blood cells)	No	No	Yes	No	No
Q9H334	FOXP1	OF4155 (neural progenitors)	No	No	Yes	No	No
Q9H334	FOXP1	VCaP (prostate carcinoma)	No	No	Yes	No	No
Q9H334	FOXP1	WA09 (embryonic stem cells)	Yes	No	No	No	No
Q06546	GABPA	CUTLL1 (T-cell lymphoblastic lymphoma 1)	No	No	No	No	Yes
Q06546	GABPA	SK-N-MC (Askin tumor)	No	No	Yes	No	No
P15976	GATA1	CD34+ bone marrow cell-derived erythroid progenitors	Yes	No	No	No	No
P15976	GATA1	CD34+ hematopoietic stem cells-derived proerythroblasts	Yes	No	Yes	No	No
P15976	GATA1	CD36+ erythroid cells	Yes	No	Yes	No	No
P15976	GATA1	K562 (myelogenous leukemia)	Yes	No	Yes	No	No
P15976	GATA1	erythroblasts	Yes	No	Yes	No	No
P15976	GATA1	primary erythroblasts	Yes	No	Yes	No	No
P15976	GATA1	proerythroblasts	Yes	No	No	No	Yes
P23769	GATA2	CD34+ bone marrow cell-derived erythroid progenitors	Yes	No	No	No	No
P23769	GATA2	K562 (myelogenous leukemia)	No	No	Yes	No	No
P23769	GATA2	Kasumi-1 (acute myeloblastic leukemia)	No	No	Yes	No	No
P23769	GATA2	LNCaP (prostate carcinoma)	No	No	Yes	No	No
P23769	GATA2	ME-1 (acute myeloid leukemia )	No	No	Yes	No	No
P23769	GATA2	SKH1 (chronic myelogenous leukemia, BCR-ABL1 positive)	No	No	Yes	No	No
P23769	GATA2	TF-1 (erythroleukemia)	No	No	Yes	No	No
P23769	GATA2	VCaP (prostate carcinoma)	No	No	Yes	No	No
P23769	GATA2	proerythroblasts	Yes	No	No	No	No
P23771	GATA3	MDA-MB-231 (breast adenocarcinoma)	No	No	Yes	No	No
P43694	GATA4	HUES64 (embryonic stem cells)	No	No	Yes	No	No
P43694	GATA4	embryonic stem cell-derived pancreatic cells	No	No	Yes	No	No
P43694	GATA4	embryonic stem cells-derived foregut	No	No	Yes	No	No
Q92908	GATA6	HUES64 (embryonic stem cells)	No	No	Yes	No	No
Q92908	GATA6	embryonic stem cell-derived pancreatic cells	No	No	Yes	No	No
Q86YP4	GATAD2A	1% H1 ESCs with 99% fibroblsat	Yes	No	No	No	No
Q99684	GFI1	Kasumi-1 (acute myeloblastic leukemia)	No	No	Yes	No	No
Q8NBF1	GLIS1	HEK293 (embryonic kidney)	No	No	Yes	No	No
Q9BZE0	GLIS2	HEK293 (embryonic kidney)	Yes	No	Yes	No	No
Q8NEA6	GLIS3	H9	No	No	Yes	No	No
P0C0S5	H2AFZ	HCT-116-RAD21-mAC	Yes	No	Yes	No	No
Q92769	HDAC2	K562 (myelogenous leukemia)	No	No	Yes	No	No
Q92769	HDAC2	WA01 (H1, human embryonic stem cells)	Yes	No	Yes	No	No
O94992	HEXIM1	HCT-116 (colon carcinoma)	Yes	No	Yes	No	No
Q16665	HIF1A	PC3(bone mets prostate adenocarcinoma)	No	No	Yes	No	No
Q16665	HIF1A	macrophages	Yes	No	No	No	No
P54198	HIRA	IMR90 (lung fibroblasts)	No	No	Yes	No	No
Q6NT76	HMBOX1	K562 (myelogenous leukemia)	Yes	No	No	No	No
Q15651	HMGN3	K562 (myelogenous leukemia)	Yes	No	No	No	No
Q8WVV9	HNRNPLL	K562 (myelogenous leukemia)	No	No	Yes	No	No
P31269	HOXA9	HEK293-FT (human embryonic kidney, female transformed)	No	No	Yes	No	No
Q92826	HOXB13	LNCaP (prostate carcinoma)	Yes	No	Yes	No	No
Q92826	HOXB13	LNCaP95	Yes	No	Yes	No	No
Q92826	HOXB13	VCaP (prostate carcinoma)	Yes	No	Yes	No	No
Q92826	HOXB13	prostate tumor	No	No	Yes	No	No
Q92506	HSD17B8	Hs68 (Canavan disease)	No	No	Yes	No	No
Q13422	IKZF1	CD133+ umbilical cord blood cells	No	No	Yes	No	No
Q13422	IKZF1	K562 (myelogenous leukemia)	No	No	Yes	No	No
Q5TA45	INTS11	HeLa (cervical adenocarcinoma)	Yes	No	Yes	No	No
Q96CB8	INTS12	HBEC (Human bronchial epithelial cells)	No	No	Yes	No	No
P10914	IRF1	HAEC (human aortic endothelial cells)	No	No	Yes	No	No
Q15306	IRF4	MM1.S (plasma cell myeloma)	No	No	Yes	No	No
Q6NYC1	JMJD6	3565 (Primary Patient Derived Tumor Model)	Yes	No	No	No	No
P05412	JUN	HAEC (human aortic endothelial cells)	No	No	Yes	No	No
P05412	JUN	HCC827 ZDR3 (lung adenocarcinoma)	No	No	Yes	No	No
P05412	JUN	HUES8 (Embryonic stem cell, blastocyst stage)	No	No	Yes	No	No
P05412	JUN	Kasumi-1 (acute myeloblastic leukemia)	No	No	Yes	No	No
P17535	JUND	A549 (lung carcinoma)	No	No	Yes	No	No
O60341	KDM1A	Kasumi-1 (acute myeloblastic leukemia)	No	No	Yes	No	No
O60341	KDM1A	PC-3M-luc (human prostate carcinoma)	No	No	Yes	No	No
O60341	KDM1A	SET2 (Adult acute megakaryoblastic leukemia, Homo Sapiens)	No	No	Yes	No	No
O60341	KDM1A	SKNO-1 (acute myeloid leukemia)	No	No	Yes	No	No
Q8NHM5	KDM2B	AML (monocytes and acute myeloid leukemia)	Yes	No	Yes	No	No
Q8NHM5	KDM2B	DND41 (acute lymphoblastic leukemia)	No	No	Yes	No	No
O75164	KDM4A	WA01 (H1, human embryonic stem cells)	Yes	No	Yes	No	No
P29375	KDM5A	WA01 (H1, human embryonic stem cells)	No	No	Yes	No	No
Q13351	KLF1	R3/R4 erythroid cells	Yes	No	No	No	No
Q9UIH9	KLF15	HEK293 (embryonic kidney)	No	No	Yes	No	No
O43474	KLF4	BJ (fibroblasts)	Yes	No	Yes	No	No
O43474	KLF4	epidermal keratinocytes	Yes	No	No	No	No
O43474	KLF4	pancreatic ductal adenocarcinoma	No	No	Yes	No	No
Q13887	KLF5	HCC95 (squamous cell lung carcinoma)	No	No	Yes	No	No
Q13887	KLF5	HEK293T (embryonic kidney)	No	No	Yes	No	No
Q13887	KLF5	HUES64 (embryonic stem cells)	No	No	Yes	No	No
Q13887	KLF5	pancreatic ductal adenocarcinoma	No	No	Yes	No	No
Q99612	KLF6	pancreatic ductal adenocarcinoma	No	No	Yes	No	No
Q03164	KMT2A	AML (monocytes and acute myeloid leukemia)	Yes	No	Yes	No	No
Q03164	KMT2A	CD34+ hematopoietic stem progenitor cells	No	No	Yes	No	No
Q03164	KMT2A	HEK293 (embryonic kidney)	Yes	Yes	Yes	No	No
Q03164	KMT2A	HEK293T (embryonic kidney)	No	No	Yes	No	No
Q03164	KMT2A	HEK293T-C104	No	No	Yes	No	No
Q03164	KMT2A	HEK293T-C49	No	No	Yes	No	No
Q03164	KMT2A	MCF7 (Invasive ductal breast carcinoma)	No	Yes	No	No	No
Q03164	KMT2A	MV-4-11 (Childhood acute monocytic leukemia)	Yes	No	Yes	No	No
Q03164	KMT2A	RCH-ACV (B acute lymphoblastic leukemia with t(1;19)(q23;p13.3) E2A-PBX1 (TCF3-PBX1))	No	Yes	Yes	No	No
Q03164	KMT2A	RS4-11 (adult B acute lymphoblastic leukemia)	No	No	Yes	No	No
Q03164	KMT2A	SEM (childhood B acute lymphoblastic leukemia)	Yes	No	Yes	No	No
Q03164	KMT2A	cord blood-derived mononuclear cells	No	No	Yes	No	No
Q03164	KMT2A	fetal bone marrow-derived mononuclear cells	Yes	No	Yes	No	No
Q9UMN6	KMT2B	BIN-67 (Ovarian small cell carcinoma, hypercalcemic type)	No	No	Yes	No	No
Q9UMN6	KMT2B	HEK293T (embryonic kidney)	No	No	Yes	No	No
Q9UMN6	KMT2B	HEK293T-C104	No	No	Yes	No	No
Q9UMN6	KMT2B	HEK293T-C49	No	No	Yes	No	No
Q9UMN6	KMT2B	cutaneous melanoma	No	No	Yes	No	No
Q969R5	L3MBTL2	HEK293T (embryonic kidney)	No	No	Yes	No	No
Q969R5	L3MBTL2	K562 (myelogenous leukemia)	No	No	Yes	No	No
Q4G0J3	LARP7	HCT-116 (colon carcinoma)	Yes	No	No	No	No
P20700	LMNB1	IMR90 (lung fibroblasts)	No	No	Yes	No	Yes
P61244	MAX	A549 (lung carcinoma)	No	No	Yes	No	No
P61244	MAX	HCT-116 (colon carcinoma)	No	No	Yes	No	No
P61244	MAX	HUVEC-C (HUVEC, umbilical vein endothelial cells)	No	No	Yes	No	No
P61244	MAX	HeLa (cervical adenocarcinoma)	No	No	Yes	No	No
P61244	MAX	Ishikawa (endometrial adenocarcinoma)	No	No	Yes	No	No
P61244	MAX	K562 (myelogenous leukemia)	Yes	No	Yes	No	No
P61244	MAX	MCF7 (Invasive ductal breast carcinoma)	No	No	Yes	No	No
P61244	MAX	MDA-MB-468 (breast adenocarcinoma)	No	No	Yes	No	No
P61244	MAX	MKL-1 (Merkel cell carcinoma)	No	No	Yes	No	No
P61244	MAX	NB4 (acute promyelocytic leukemia )	Yes	No	No	No	No
P61244	MAX	NCI-H128 (small cell lung carcinoma)	No	No	Yes	No	No
P61244	MAX	NCI-H2171 (small cell lung carcinoma)	No	No	Yes	No	No
P61244	MAX	SK-N-SH (neuroblastoma)	No	No	Yes	No	No
P61244	MAX	U87 (glioblastoma)	No	No	Yes	No	No
P61244	MAX	WA01 (H1, human embryonic stem cells)	Yes	No	Yes	No	No
P56270	MAZ	HEK293 (embryonic kidney)	No	No	Yes	No	No
O95243	MBD4	HUVEC-C (HUVEC, umbilical vein endothelial cells)	No	No	Yes	No	No
O95243	MBD4	MM1.S (plasma cell myeloma)	No	No	Yes	No	No
O95243	MBD4	THRS (tyrosine hydroxylase reporter stem cell line) derived to dopaminergic neurons	No	No	Yes	No	No
P11226	MBL2	VCaP (prostate carcinoma)	No	No	Yes	No	No
P33993	MCM7	HeLa (cervical adenocarcinoma)	No	No	Yes	No	No
P48163	ME1	LNCaP (prostate carcinoma)	No	No	Yes	No	No
Q03112	MECOM	SKH1 (chronic myelogenous leukemia, BCR-ABL1 positive)	Yes	No	Yes	No	No
Q93074	MED12	MCF7 (Invasive ductal breast carcinoma)	No	No	No	No	Yes
O95402	MED26	U2OS (osteosarcoma)	No	No	Yes	No	No
O00255	MEN1	adult erythroblasts	Yes	No	No	No	No
Q8IWI9	MGA	K562 (myelogenous leukemia)	No	No	Yes	No	No
O75030	MITF	501Mel-Cl8 (melanoma)	Yes	No	Yes	No	No
O75030	MITF	COLO-829 (melanoma)	Yes	No	Yes	No	No
O75030	MITF	melanocytes	Yes	No	Yes	No	No
P42568	MLLT3	hematopoietic stem-progenitor cells	No	No	Yes	No	No
Q99583	MNT	HepG2 (hepatoblastoma)	Yes	No	No	No	No
P42345	MTOR	LNCaP (prostate carcinoma)	No	No	Yes	No	No
P01106	MYC	FB8470 (fibroblasts)	No	No	Yes	No	No
P01106	MYC	G401 (rhabdoid tumor of the kidney)	No	No	Yes	No	No
P01106	MYC	GEN2.2 (blastic plasmacytoid dendritic cell neoplasm)	No	No	Yes	No	No
P01106	MYC	HCT-116 (colon carcinoma)	No	No	Yes	No	No
P01106	MYC	HEK293T (embryonic kidney)	No	No	Yes	No	No
P01106	MYC	HUES64 (embryonic stem cells)	No	No	Yes	No	No
P01106	MYC	HUVEC-C (HUVEC, umbilical vein endothelial cells)	No	No	Yes	No	No
P01106	MYC	LNCaP (prostate carcinoma)	No	No	Yes	No	No
P01106	MYC	MCF10A (breast epithelial cells)	No	No	Yes	No	No
P01106	MYC	MCF7 (Invasive ductal breast carcinoma)	No	No	Yes	No	No
P01106	MYC	NCI-H2171 (small cell lung carcinoma)	No	No	Yes	No	No
P01106	MYC	P493-6 (B-cell lymphoma)	Yes	No	Yes	No	No
P01106	MYC	Tet21N (neuroblastoma)	No	No	Yes	No	No
P01106	MYC	U2OS (osteosarcoma)	No	No	Yes	No	No
P01106	MYC	U87 (glioblastoma)	No	No	Yes	No	No
P01106	MYC	WA01 (H1, human embryonic stem cells)	No	No	Yes	No	No
P01106	MYC	neonatal foreskin fibroblasts	No	No	Yes	No	No
P01106	MYC	normal epidermal keratinocytes	Yes	No	Yes	No	No
P04198	MYCN	IMR-5 (Neuroblastoma)	No	No	Yes	No	Yes
P04198	MYCN	Kelly (neuroblastoma)	Yes	No	Yes	No	No
P04198	MYCN	NB-1643 (neuroblastoma)	No	No	Yes	No	No
P04198	MYCN	NGP (neuroblastoma)	Yes	No	Yes	No	Yes
P04198	MYCN	RH4 (alveolar rhabdomyosarcoma)	No	No	Yes	No	Yes
P04198	MYCN	SH-EP-NMYCER	No	No	Yes	No	No
P04198	MYCN	SK-N-BE(2)-C (neuroblastoma)	No	No	Yes	No	No
P04198	MYCN	Tet21N (neuroblastoma)	No	No	Yes	No	No
P04198	MYCN	hematopoietic stem cells and progenitors	No	No	Yes	No	No
P15172	MYOD1	IMR90-derived myoblast	Yes	No	Yes	No	No
P15172	MYOD1	RH4 (alveolar rhabdomyosarcoma)	Yes	No	Yes	No	No
P15172	MYOD1	myoblasts	No	No	Yes	No	No
P15172	MYOD1	rhabdomyosarcoma	No	No	Yes	No	No
P15173	MYOG	RH4 (alveolar rhabdomyosarcoma)	No	No	Yes	No	No
P28698	MZF1	HEK293 (embryonic kidney)	No	No	Yes	No	No
Q9H9S0	NANOG	LNCaP (prostate carcinoma)	Yes	No	No	No	No
Q9H9S0	NANOG	WA01 (H1, human embryonic stem cells)	Yes	No	No	No	No
Q6IBW4	NCAPH2	HEK293 (embryonic kidney)	Yes	No	Yes	No	No
Q15788	NCOA1	LS180 (colon cancer)	No	No	Yes	No	No
O75376	NCOR1	HEK293T (embryonic kidney)	Yes	No	Yes	No	No
O75376	NCOR1	K562 (myelogenous leukemia)	Yes	No	No	No	No
P18615	NELFE	K562 (myelogenous leukemia)	No	No	Yes	No	No
P18615	NELFE	MCF7 (Invasive ductal breast carcinoma)	No	No	Yes	No	No
Q13562	NEUROD1	D283 Med (medulloblastoma)	No	No	Yes	No	No
Q13562	NEUROD1	D341 Med (medulloblastoma)	No	No	Yes	No	No
Q13562	NEUROD1	NCI-H82 (small cell lung carcinoma)	No	No	Yes	No	No
Q9H2A3	NEUROG2	MRC-5 (fetal lung fibroblasts)	No	No	Yes	No	No
O95644	NFATC1	HUVEC-C (HUVEC, umbilical vein endothelial cells)	No	No	Yes	No	No
Q16621	NFE2	CD34+ hematopoietic stem cells-derived proerythroblasts	Yes	No	Yes	No	No
Q16621	NFE2	R3/R4 erythroid cells	Yes	No	Yes	No	No
Q16621	NFE2	fetal proerythroblasts	Yes	No	Yes	No	No
Q6ZNB6	NFXL1	K562 (myelogenous leukemia)	No	No	Yes	No	No
P23511	NFYA	ME-1 (acute myeloid leukemia )	Yes	No	Yes	No	No
P46531	NOTCH1	HCC-1599(ductal breast carcinoma)	No	No	Yes	No	No
P46531	NOTCH1	MDA-MB-157 (triple negative breast carcinoma)	Yes	No	Yes	No	No
P46531	NOTCH1	iPSC derived NPC	No	No	Yes	No	No
P24468	NR2F2	MCF7 (Invasive ductal breast carcinoma)	No	No	Yes	No	No
P04150	NR3C1	BEAS-2B (bronchial epithelium)	Yes	No	No	No	No
P04150	NR3C1	HASM2 (Human airway smooth muscle 2)	No	No	Yes	No	No
P04150	NR3C1	MCF10A (breast epithelial cells)	Yes	No	Yes	No	No
Q16656	NRF1	K562 (myelogenous leukemia)	Yes	No	No	No	No
Q16656	NRF1	mammary epithelial cells	Yes	No	No	No	No
P52948	NUP98	K562 (myelogenous leukemia)	Yes	No	No	No	No
O15527	OGG1	HEK293 (embryonic kidney)	Yes	No	No	No	No
O95948	ONECUT2	LNCaP (prostate carcinoma)	No	No	Yes	No	No
P32243	OTX2	D283 Med (medulloblastoma)	No	No	Yes	No	No
P32243	OTX2	D341 Med (medulloblastoma)	No	No	Yes	No	No
P32243	OTX2	embryonic stem cell-derived neural progenitors	No	No	Yes	No	No
Q9Y2J8	PADI2	T47D (invasive ductal carcinoma)	Yes	No	Yes	No	No
P09874	PARP1	T47D-MTVL	Yes	No	No	No	No
P40426	PBX3	SMMC-7721 (hepatocellular carcinoma)	No	No	Yes	No	No
P35227	PCGF2	Hs68 (Canavan disease)	No	No	Yes	No	No
P06401	PGR	T47D (invasive ductal carcinoma)	Yes	No	Yes	No	Yes
O75151	PHF2	N8-CTx cells derived from NAMEC8	No	No	Yes	No	No
Q9UPP1	PHF8	HeLa S3 (cervical adenocarcinoma)	No	No	Yes	No	No
Q9UPP1	PHF8	K562 (myelogenous leukemia)	No	No	Yes	No	No
Q9UPP1	PHF8	ML-2 (cell line derived from HL60 M4 cell line, adult acute myeloid leukemia)	No	No	Yes	No	No
Q99453	PHOX2B	CLB-Ga (neuroblastoma)	Yes	No	No	No	No
Q99453	PHOX2B	Kelly (neuroblastoma)	Yes	No	No	No	No
O75925	PIAS1	VCaP (prostate carcinoma)	No	No	Yes	No	No
P55347	PKNOX1	HEK293T (embryonic kidney)	No	No	Yes	No	No
P20265	POU3F2	neural progenitors	No	No	Yes	No	No
Q01860	POU5F1	BGO3 (embryonic stem cells)	Yes	No	Yes	No	No
Q01860	POU5F1	HUES64 (embryonic stem cells)	No	No	Yes	No	No
P37231	PPARG	hASC (derived adipocytes)	No	No	Yes	No	No
P37231	PPARG	subcutaneous white adipose tissue	No	No	Yes	No	No
O75626	PRDM1	HEK293 (embryonic kidney)	No	No	Yes	No	No
Q9NQV6	PRDM10	HEK293 (embryonic kidney)	No	No	Yes	No	No
Q9NQX0	PRDM6	HEK293 (embryonic kidney)	No	No	Yes	No	No
Q9NQV7	PRDM9	HEK293T (embryonic kidney)	Yes	No	Yes	No	No
Q99873	PRMT1	primary human neonatal keratinocytes	No	No	Yes	No	No
Q92786	PROX1	HUVEC-C (HUVEC, umbilical vein endothelial cells)	No	No	Yes	No	No
P60484	PTEN	SMMC-7721 (hepatocellular carcinoma)	No	No	Yes	No	No
O60216	RAD21	HCT-116 (colon carcinoma)	Yes	No	Yes	No	Yes
O60216	RAD21	HUES64 (embryonic stem cells)	No	No	Yes	No	No
O60216	RAD21	HeLa-Tet-On	No	No	Yes	No	No
O60216	RAD21	IMR-5 (Neuroblastoma)	No	No	Yes	No	No
O60216	RAD21	K562 (myelogenous leukemia)	No	No	Yes	No	No
O60216	RAD21	MDM(monocyte derived macrophages)	No	No	Yes	No	No
O60216	RAD21	SK-N-SH (neuroblastoma)	No	No	Yes	No	No
O60216	RAD21	WA01 (H1, human embryonic stem cells)	No	No	Yes	No	No
O60216	RAD21	WA09 (embryonic stem cells)	No	No	Yes	No	No
O60216	RAD21	neural cell	No	No	Yes	No	No
P55895	RAG2	thymocytes	No	No	Yes	No	No
Q15291	RBBP5	K562 (myelogenous leukemia)	No	No	Yes	No	No
Q15291	RBBP5	WA01 (H1, human embryonic stem cells)	No	No	Yes	No	No
Q15291	RBBP5	adult erythroblasts	No	No	Yes	No	No
Q06330	RBPJ	HCC-1599(ductal breast carcinoma)	No	No	Yes	No	No
Q06330	RBPJ	MDA-MB-157 (triple negative breast carcinoma)	No	No	Yes	No	No
Q9UKL0	RCOR1	epidermal keratinocytes	Yes	No	Yes	No	No
Q04206	RELA	BEAS-2B (bronchial epithelium)	No	No	Yes	No	No
Q04206	RELA	HeLa (cervical adenocarcinoma)	Yes	No	No	No	No
Q04206	RELA	KB (cervical adenocarcinoma)	Yes	No	Yes	No	No
Q04206	RELA	L1236 (Hodgkin lymphoma)	Yes	No	Yes	No	No
Q04206	RELA	MCF7 (Invasive ductal breast carcinoma)	Yes	No	No	No	No
Q04206	RELA	MDA-MB-231 (breast adenocarcinoma)	Yes	No	No	No	No
Q04206	RELA	SGBS (Simpson Golabi Behmel syndrome type 1 adipocytes)	No	No	Yes	No	No
Q04206	RELA	Th1-cells	No	No	Yes	No	No
Q04206	RELA	monocyte-derived macrophages	Yes	No	Yes	No	No
Q13127	REST	neural cell	No	No	Yes	No	No
Q06587	RING1	DU145 (prostate carcinoma)	Yes	No	Yes	No	No
Q06587	RING1	Hs68 (Canavan disease)	No	No	Yes	No	No
Q99496	RNF2	A549 (lung carcinoma)	No	No	Yes	No	No
Q99496	RNF2	K562 (myelogenous leukemia)	No	No	Yes	No	No
Q99496	RNF2	MSC (mesenchymal stem cells)	No	No	Yes	No	No
Q99496	RNF2	WA09 (embryonic stem cells)	No	No	Yes	No	No
Q01196	RUNX1	CD34+ hematopoietic stem cells	No	No	Yes	No	No
Q01196	RUNX1	HEE (human epididymis epithelial cells)	No	No	Yes	No	No
Q01196	RUNX1	HEK293T (embryonic kidney)	Yes	No	No	No	No
Q01196	RUNX1	Jurkat (T-cells)	Yes	No	No	No	No
Q01196	RUNX1	Kasumi-1 (acute myeloblastic leukemia)	Yes	No	Yes	No	No
Q01196	RUNX1	LNCaP (prostate carcinoma)	Yes	Yes	Yes	No	No
Q01196	RUNX1	SKH1 (chronic myelogenous leukemia, BCR-ABL1 positive)	No	No	Yes	No	No
Q01196	RUNX1	SKNO-1 (acute myeloid leukemia)	No	Yes	Yes	No	No
Q01196	RUNX1	TSU-1621-MT (adult acute myeloid leukemia)	No	No	Yes	No	No
Q01196	RUNX1	acute myeloblastic leukemia	Yes	No	Yes	No	No
Q01196	RUNX1	megakaryocytes	Yes	No	No	No	No
Q01196	RUNX1	myeloid cell	No	Yes	Yes	No	No
Q01196	RUNX1	periferal blood stem cells	Yes	No	Yes	No	No
Q01196	RUNX1	peripheral blood mononuclear cells	Yes	No	Yes	No	No
Q01196	RUNX1	pre-B-lymphoblast cells with BCP-ALL	No	No	Yes	No	No
Q06455	RUNX1T1	Kasumi-1 (acute myeloblastic leukemia)	No	No	Yes	No	No
P19793	RXRA	TSU-1621-MT (adult acute myeloid leukemia)	No	No	Yes	No	No
P19793	RXRA	monocyte-derived macrophages	No	No	Yes	No	No
O75446	SAP30	WA01 (H1, human embryonic stem cells)	No	No	Yes	No	No
Q9BWW7	SCRT1	HEK293 (embryonic kidney)	Yes	No	No	No	No
Q9NQ03	SCRT2	HEK293 (embryonic kidney)	Yes	No	No	No	No
Q15047	SETDB1	451Lu (WM-451Lu, Melanoma)	No	No	Yes	No	No
Q15047	SETDB1	K562 (myelogenous leukemia)	No	No	Yes	No	No
Q9UHJ3	SFMBT1	HeLa S3 (cervical adenocarcinoma)	Yes	No	No	No	No
Q96ST3	SIN3A	HUVEC-C (HUVEC, umbilical vein endothelial cells)	Yes	No	Yes	No	No
Q96ST3	SIN3A	SK-N-SH (neuroblastoma)	No	No	Yes	No	No
Q96ST3	SIN3A	WA01 (H1, human embryonic stem cells)	No	No	Yes	No	No
Q96EB6	SIRT1	HCT-116 (colon carcinoma)	No	No	Yes	No	No
Q15797	SMAD1	HUES64 (embryonic stem cells)	No	No	Yes	No	No
Q15797	SMAD1	K562 (myelogenous leukemia)	Yes	No	No	No	No
Q15796	SMAD2	HS578T (invasive ductal breast carcinoma)	No	No	Yes	No	No
Q15796	SMAD2	definitive endoderm from HUES8	No	No	Yes	No	No
P84022	SMAD3	PC3(bone mets prostate adenocarcinoma)	No	No	Yes	No	No
P51532	SMARCA4	22RV1 (prostate carcinoma)	No	No	Yes	No	No
P51532	SMARCA4	Aska-SS (Biphasic synovial sarcoma)	No	No	Yes	No	No
P51532	SMARCA4	BIN-67 (Ovarian small cell carcinoma, hypercalcemic type)	Yes	No	Yes	No	No
P51532	SMARCA4	CD34+ iPSC-differentiated NSC	No	No	Yes	No	No
P51532	SMARCA4	CD36	Yes	No	Yes	No	No
P51532	SMARCA4	G401 (rhabdoid tumor of the kidney)	Yes	No	Yes	No	No
P51532	SMARCA4	HS-SY-2(Monophasic synovial sarcoma)	No	No	Yes	No	No
P51532	SMARCA4	HepG2 (hepatoblastoma)	No	No	Yes	No	No
P51532	SMARCA4	K562 (myelogenous leukemia)	No	No	Yes	No	No
P51532	SMARCA4	RWPE1 (prostate epithelial cells)	No	No	Yes	No	No
P51532	SMARCA4	TOV-21G (Ovarian clear cell adenocarcinoma)	No	No	Yes	No	No
P51532	SMARCA4	resistant clone 3 TOV21G (Ovarian clear cell adenocarcinoma)	No	No	Yes	No	No
Q92922	SMARCC1	Aska-SS (Biphasic synovial sarcoma)	No	No	Yes	No	No
Q92922	SMARCC1	BIN-67 (Ovarian small cell carcinoma, hypercalcemic type)	Yes	No	Yes	No	No
Q92922	SMARCC1	G401 (rhabdoid tumor of the kidney)	Yes	No	Yes	No	No
Q92922	SMARCC1	HeLa S3 (cervical adenocarcinoma)	No	No	Yes	No	No
Q92922	SMARCC1	SK-N-MC (Askin tumor)	Yes	No	No	No	No
Q92922	SMARCC1	VA-ES-BJ (Epithelioid sarcoma)	No	No	Yes	No	No
Q14683	SMC1A	HAP1 (chronic myelogenous leukemia)	No	No	Yes	No	No
Q9UQE7	SMC3	neural cell	No	No	Yes	No	No
Q9UQE7	SMC3	peripheral blood neutrophils	No	No	Yes	No	No
Q16637	SMN1	HEK293 (embryonic kidney)	Yes	No	No	No	No
O43623	SNAI2	keratinocytes	No	No	Yes	No	Yes
Q06945	SOX4	MRC-5 (fetal lung fibroblasts)	No	No	Yes	No	No
P08047	SP1	HCT-116 (colon carcinoma)	Yes	No	Yes	No	No
P08047	SP1	HEK293 (embryonic kidney)	Yes	No	Yes	No	No
P08047	SP1	HUES64 (embryonic stem cells)	No	No	Yes	No	No
P08047	SP1	WA01 (H1, human embryonic stem cells)	No	No	Yes	No	No
Q02086	SP2	HEK293 (embryonic kidney)	No	No	Yes	No	No
Q02446	SP4	HEK293 (embryonic kidney)	No	No	Yes	No	No
Q02446	SP4	WA01 (H1, human embryonic stem cells)	No	No	Yes	No	No
Q6BEB4	SP5	HEK293 (embryonic kidney)	No	No	Yes	No	No
Q6BEB4	SP5	HepG2 (hepatoblastoma)	No	No	Yes	No	No
P17947	SPI1	CD133+ umbilical cord blood cells	No	No	Yes	No	No
P17947	SPI1	CD34+ hematopoietic stem progenitor cells	No	No	Yes	No	No
P17947	SPI1	GM12891 (male B- cells lymphoblastoid cell line)	No	No	Yes	No	No
P17947	SPI1	HL-60 (acute myeloid leukemia)	No	No	Yes	No	No
P17947	SPI1	K562 (myelogenous leukemia)	No	No	Yes	No	No
P17947	SPI1	Kasumi-1 (acute myeloblastic leukemia)	No	No	Yes	No	No
P17947	SPI1	MDM(monocyte derived macrophages)	No	No	Yes	No	No
P17947	SPI1	ME-1 (acute myeloid leukemia )	No	No	Yes	No	No
P17947	SPI1	RS4-11 (adult B acute lymphoblastic leukemia)	No	No	Yes	No	No
P17947	SPI1	THP-1 (acute monocytic leukemia)	No	No	Yes	No	No
P17947	SPI1	TSU-1621-MT (adult acute myeloid leukemia)	No	No	Yes	No	No
P17947	SPI1	blood monocytes	No	No	Yes	No	No
P17947	SPI1	fetal CD34+ hematopoietic stem progenitor cells	No	No	Yes	No	No
P17947	SPI1	monocyte-derived dendritic cells	No	No	Yes	No	No
P17947	SPI1	monocyte-derived macrophages	No	No	Yes	No	No
P17947	SPI1	periferal blood macrophages	No	No	Yes	No	No
Q12772	SREBF2	monocytes of peripheral blood	No	No	Yes	No	No
P11831	SRF	HUES64 (embryonic stem cells)	No	No	Yes	No	No
Q15532	SS18	BIN-67 (Ovarian small cell carcinoma, hypercalcemic type)	No	No	Yes	No	No
Q15532	SS18	TTC-1240 (Rhabdoid tumor of the kidney)	No	No	Yes	No	No
Q9NP77	SSU72	WA01 (H1, human embryonic stem cells)	No	No	Yes	No	No
Q8WVM7	STAG1	2588 (Lymphoblastoid Cell Lines)	No	No	Yes	No	No
Q8WVM7	STAG1	GM02610 (Lymphoblastoid Cell Lines)	No	No	Yes	No	No
Q8WVM7	STAG1	GM12891 (male B- cells lymphoblastoid cell line)	No	No	Yes	No	No
Q8WVM7	STAG1	GM18486 (Lymphoblastoid Cell Lines)	No	No	Yes	No	No
Q8WVM7	STAG1	GM19238 (female B-cells lymphoblastoid cell lines)	No	No	Yes	No	No
Q8WVM7	STAG1	GM19239 (male B-cells lymphoblastoid cell line)	No	No	Yes	No	No
Q8WVM7	STAG1	HCAEC (Human Coronary Artery Endothelial Cells)	No	No	Yes	No	No
Q8WVM7	STAG1	HMEC (human mammary epithelial cells)	No	No	Yes	No	No
P42224	STAT1	CD14+ monocytes	No	No	Yes	No	No
P42224	STAT1	SET2 (Adult acute megakaryoblastic leukemia, Homo Sapiens)	No	No	Yes	No	No
P42224	STAT1	T-cells	No	No	Yes	No	No
P40763	STAT3	FaDu(Hypopharyngeal squamous cell carcinoma)	No	No	Yes	No	No
P40763	STAT3	HUES64 (embryonic stem cells)	No	No	Yes	No	No
Q14765	STAT4	T-cells	No	No	Yes	No	No
Q14765	STAT4	peripheral blood mononuclear cells	No	No	Yes	No	No
P42229	STAT5A	MV-4-11 (Childhood acute monocytic leukemia)	Yes	No	Yes	No	No
P51692	STAT5B	CD8+ T-cells	No	No	Yes	No	No
P51692	STAT5B	T-cells	No	No	Yes	No	No
P61956	SUMO2	K562 (myelogenous leukemia)	No	No	Yes	No	No
P61956	SUMO2	VCaP (prostate carcinoma)	No	No	Yes	No	No
O00267	SUPT5H	HCT-116 (colon carcinoma)	No	No	Yes	No	No
O00267	SUPT5H	HeLa (cervical adenocarcinoma)	No	No	Yes	No	No
O00267	SUPT5H	U2OS (osteosarcoma)	No	No	Yes	No	No
Q15022	SUZ12	Aska-SS (Biphasic synovial sarcoma)	Yes	No	Yes	No	No
Q15022	SUZ12	CD34+ hematopoietic stem cells-derived proerythroblasts	No	No	Yes	No	No
Q15022	SUZ12	G401 (rhabdoid tumor of the kidney)	No	No	Yes	No	No
Q15022	SUZ12	GM12878 (female B-cells lymphoblastoid cell line)	No	Yes	Yes	No	No
Q15022	SUZ12	HepG2 (hepatoblastoma)	Yes	No	No	No	No
Q15022	SUZ12	K562 (myelogenous leukemia)	No	No	Yes	No	No
Q15022	SUZ12	LCL (lymphoblastoid cell line)	No	No	Yes	No	No
Q15022	SUZ12	TTC-1240 (Rhabdoid tumor of the kidney)	Yes	Yes	Yes	No	No
Q15022	SUZ12	VA-ES-BJ (Epithelioid sarcoma)	Yes	No	Yes	No	No
Q15022	SUZ12	fibroblast of dermis	Yes	Yes	Yes	No	No
P21675	TAF1	SK-N-SH (neuroblastoma)	No	No	Yes	No	No
P21675	TAF1	WA01 (H1, human embryonic stem cells)	No	No	Yes	No	No
P17542	TAL1	CD34+ bone marrow cell-derived erythroid progenitors	Yes	No	No	No	No
P17542	TAL1	CD34+ hematopoietic stem cells-derived proerythroblasts	Yes	No	Yes	No	No
P17542	TAL1	CD36+ erythroid cells	Yes	No	Yes	No	No
P17542	TAL1	K562 (myelogenous leukemia)	Yes	No	Yes	No	No
P17542	TAL1	Kasumi-1 (acute myeloblastic leukemia)	No	No	Yes	No	No
P17542	TAL1	RPMI-8402 (T acute lymphoblastic leukemia)	No	No	Yes	No	No
P17542	TAL1	erythroid cells	Yes	No	Yes	No	No
P17542	TAL1	fetal proerythroblasts	Yes	No	Yes	No	No
P17542	TAL1	primary endothelial colony-forming cells	Yes	No	Yes	No	No
P17542	TAL1	proerythroblasts	Yes	No	No	No	No
P20226	TBP	WA01 (H1, human embryonic stem cells)	No	No	Yes	No	No
Q15561	TEAD4	WA01 (H1, human embryonic stem cells)	No	No	Yes	No	No
Q15561	TEAD4	WA09 (embryonic stem cells)	No	No	Yes	No	No
P05549	TFAP2A	H9-derived neural crest cells	Yes	No	Yes	No	No
P05549	TFAP2A	cranial neural crest cells	No	No	Yes	No	No
P05549	TFAP2A	hiPSC	No	No	Yes	No	No
Q92754	TFAP2C	A375 (malignant melanoma)	No	No	Yes	No	No
Q92754	TFAP2C	BT-474 (breast invasive ductal carcinoma)	No	No	Yes	No	No
Q92754	TFAP2C	MCF7 (Invasive ductal breast carcinoma)	No	No	Yes	No	No
Q92754	TFAP2C	SK-BR-3 (breast adenocarcinoma)	No	No	Yes	No	No
Q92754	TFAP2C	UCLA1 hESCs	No	No	Yes	No	No
Q01664	TFAP4	COLO-320 (colon adenocarcinoma)	No	No	Yes	No	No
Q01664	TFAP4	Kasumi-1 (acute myeloblastic leukemia)	No	No	Yes	No	No
Q01664	TFAP4	SNU175 (adenocarcinoma)	No	No	Yes	No	No
Q04726	TLE3	LNCaP (prostate carcinoma)	No	No	Yes	No	No
P04637	TP53	IMR90 (lung fibroblasts)	Yes	No	No	No	No
P04637	TP53	MCF10A (breast epithelial cells)	No	No	Yes	No	No
P04637	TP53	UACC257	No	No	Yes	No	No
P04637	TP53	dermal fibroblasts	Yes	No	Yes	No	No
Q12888	TP53BP1	WA09 (embryonic stem cells)	No	No	Yes	No	No
Q9H3D4	TP63	BJ (fibroblasts)	No	No	Yes	No	No
Q9H3D4	TP63	keratinocytes	Yes	No	Yes	No	No
Q9H3D4	TP63	neonatal keratinocytes	No	No	Yes	No	No
Q13263	TRIM28	CD34+ hematopoietic stem cells	No	No	Yes	No	No
Q13263	TRIM28	HCT-116 (colon carcinoma)	No	No	Yes	No	No
Q13263	TRIM28	WA01 (H1, human embryonic stem cells)	No	No	Yes	No	No
Q13263	TRIM28	iPSC-derived neural progenitor cells	No	No	Yes	No	No
Q9UHF7	TRPS1	1% H1 ESCs with 99% fibroblsat	No	No	Yes	No	No
Q9UHF7	TRPS1	HOT1 tumor derived from a human glioblastoma	No	No	Yes	No	Yes
Q9UHF7	TRPS1	SUM159PT (Triple negative breast cancer)	Yes	No	Yes	No	Yes
P17480	UBTF	HMLER (mammary epithelial cells)	No	No	Yes	No	No
P17480	UBTF	WA09 (embryonic stem cells)	No	No	Yes	No	No
P22415	USF1	R3/R4 erythroid cells	Yes	No	No	No	No
Q15853	USF2	R3/R4 erythroid cells	Yes	No	Yes	No	No
P11473	VDR	THP-1 (acute monocytic leukemia)	No	No	Yes	No	No
P11473	VDR	primary prostate epithelial cells	No	No	Yes	No	No
P11473	VDR	renal cortex	No	No	Yes	No	No
P19544	WT1	K562 (myelogenous leukemia)	Yes	No	Yes	No	Yes
P25490	YY1	GM12892 (female B-cells lymphoblastoid cell line)	No	No	Yes	No	No
P25490	YY1	HEK293 (embryonic kidney)	Yes	No	Yes	No	No
P25490	YY1	NT2-D1 (embryonic carcinoma)	No	No	Yes	No	No
P25490	YY1	WA01 (H1, human embryonic stem cells)	No	No	Yes	No	No
O15391	YY2	HeLa (cervical adenocarcinoma)	No	No	Yes	No	No
Q13105	ZBTB17	U2OS (osteosarcoma)	No	No	Yes	No	No
Q9HC78	ZBTB20	HEK293 (embryonic kidney)	No	No	Yes	No	No
Q9HCK0	ZBTB26	HEK293 (embryonic kidney)	No	No	Yes	No	No
B2RXF5	ZBTB42	HEK293 (embryonic kidney)	No	No	Yes	No	No
P10074	ZBTB48	HEK293 (embryonic kidney)	Yes	No	Yes	No	No
P10074	ZBTB48	HeLa (cervical adenocarcinoma)	Yes	No	Yes	No	No
P10074	ZBTB48	U2OS (osteosarcoma)	Yes	No	Yes	No	No
O95365	ZBTB7A	226LDM (normal breast luminal cells)	Yes	No	Yes	No	No
O95365	ZBTB7A	CD34+ stem cells-derived erythroblasts	Yes	No	Yes	No	No
O95365	ZBTB7A	Ishikawa (endometrial adenocarcinoma)	No	No	Yes	No	No
O95365	ZBTB7A	K562 (myelogenous leukemia)	Yes	No	Yes	No	No
O95365	ZBTB7A	erythroblasts	Yes	No	Yes	No	No
P37275	ZEB1	bipolar neuron	No	No	Yes	No	No
Q9C0A1	ZFHX2	HEK293 (embryonic kidney)	Yes	No	Yes	No	No
P17010	ZFX	HEK293T (embryonic kidney)	No	No	Yes	No	No
Q9Y6X8	ZHX2	NRCC	No	No	Yes	No	No
P52747	ZNF143	HeLa S3 (cervical adenocarcinoma)	No	No	Yes	No	No
P52747	ZNF143	K562 (myelogenous leukemia)	Yes	No	Yes	No	No
P52747	ZNF143	MCF7 (Invasive ductal breast carcinoma)	No	No	Yes	No	No
P52747	ZNF143	WA09 (embryonic stem cells)	No	No	Yes	No	No
P17022	ZNF18	HEK293 (embryonic kidney)	No	No	Yes	No	No
O43670	ZNF207	WA09 (embryonic stem cells)	No	No	Yes	No	No
O14978	ZNF263	HEK293 (embryonic kidney)	No	No	Yes	No	No
O14978	ZNF263	K562 (myelogenous leukemia)	No	No	Yes	No	No
A6NFI3	ZNF316	K562 (myelogenous leukemia)	No	No	Yes	No	No
Q96PQ6	ZNF317	HEK293 (embryonic kidney)	No	No	Yes	No	No
Q86UD4	ZNF329	HEK293 (embryonic kidney)	No	No	Yes	No	No
Q9BYN7	ZNF341	HEK293 (embryonic kidney)	No	No	Yes	No	No
P13682	ZNF35	HEK293 (embryonic kidney)	No	No	Yes	No	No
Q9GZX5	ZNF350	HEK293 (embryonic kidney)	No	No	Yes	No	No
Q8N895	ZNF366	HEK293 (embryonic kidney)	No	No	Yes	No	No
Q8N895	ZNF366	monocyte-derived dendritic cells	No	No	Yes	No	No
Q8TF68	ZNF384	HEK293T (embryonic kidney)	No	No	Yes	No	No
Q7Z7K2	ZNF467	HEK293 (embryonic kidney)	No	No	Yes	No	No
Q8N8E2	ZNF513	HEK293 (embryonic kidney)	No	No	Yes	No	No
Q6ZN55	ZNF574	HEK293 (embryonic kidney)	No	No	Yes	No	No
Q6IQ21	ZNF770	HEK293 (embryonic kidney)	No	No	Yes	No	No
P10073	ZSCAN22	HEK293 (embryonic kidney)	No	No	Yes	No	No
Q86W11	ZSCAN30	HEK293 (embryonic kidney)	No	No	Yes	No	No
