# Supplementary material for: α‐Synuclein antisense transcript SNCA‐AS1 regulates synapses‐ and aging‐related genes suggesting its implication in Parkinson's disease
Source: Aging Cell. 2021 Nov 19;20(12):e13504. doi: 10.1111/acel.13504 (PMC8672788; doi:10.1111/acel.13504)
Supplement: Supplementary file 11 — Table S3 [file ACEL-20-e13504-s019.xlsx]

## Sheet: Foglio2
gene_ID	gene_name	log2FoldChange	padj	gene_biotype
ENSG00000143341	HMCN1	25.1294	1.18661e-30	protein_coding
ENSG00000152580	IGSF10	22.9516	1.61165e-08	protein_coding
ENSG00000279266	RP11-371I20.2	21.3621	2.64217e-08	TEC
ENSG00000182795	C1orf116	21.3232	3.44869e-11	protein_coding
ENSG00000237481	RP4-803J11.2	21.3116	4.25578e-06	antisense
ENSG00000275778	PRH1-PRR4	-20.1755	3.3494e-20	protein_coding
ENSG00000084636	COL16A1	-19.4675	1.0883e-21	protein_coding
ENSG00000125851	PCSK2	-19.4592	6.47754e-11	protein_coding
ENSG00000258790	RP11-561B11.2	-19.3614	0.00256935	protein_coding
ENSG00000271672	DUXAP8	-19.3184	1.07143e-21	transcribed_processed_pseudogene
ENSG00000100101	RP1-37E16.12	-19.0881	0.00304999	protein_coding
ENSG00000225345	SNX18P3	-18.918	5.10127e-10	transcribed_unprocessed_pseudogene
ENSG00000124208	TMEM189-UBE2V1	-18.6755	0.00415304	protein_coding
ENSG00000184068	RP5-821D11.7	-18.4139	7.6208e-06	antisense
ENSG00000229920	RPS4XP5	-17.8748	0.000630438	transcribed_processed_pseudogene
ENSG00000112297	AIM1	-17.7089	1.22091e-05	protein_coding
ENSG00000188163	FAM166A	-17.1029	0.00122937	protein_coding
ENSG00000258644	SYNJ2BP-COX16	-15.4316	0.00176489	protein_coding
ENSG00000250337	LINC01021	-15.2745	0.0061987	lincRNA
ENSG00000227165	WDR11-AS1	-14.9539	0.0451463	antisense
ENSG00000103460	TOX3	11.2566	6.55836e-14	protein_coding
ENSG00000170647	TMEM133	10.1828	1.43686e-08	protein_coding
ENSG00000277693	AP003900.6	9.91395	1.42131e-11	lincRNA
ENSG00000171435	KSR2	-9.89756	9.76509e-08	protein_coding
ENSG00000125740	FOSB	-9.88196	2.36117e-08	protein_coding
ENSG00000274588	DGKK	-9.84436	3.43543e-10	protein_coding
ENSG00000163873	GRIK3	-9.39135	3.0856e-05	protein_coding
ENSG00000164294	GPX8	9.36573	6.24121e-08	protein_coding
ENSG00000152894	PTPRK	9.21715	7.97605e-12	protein_coding
ENSG00000165895	ARHGAP42	9.0374	5.23979e-13	protein_coding
ENSG00000145012	LPP	8.98965	2.32462e-08	protein_coding
ENSG00000197702	PARVA	-8.96319	0.00036664	protein_coding
ENSG00000174576	NPAS4	-8.91451	7.74738e-07	protein_coding
ENSG00000177272	KCNA3	-8.88569	3.75732e-05	protein_coding
ENSG00000132164	SLC6A11	-8.86559	6.00239e-09	protein_coding
ENSG00000111728	ST8SIA1	8.72725	1.95031e-05	protein_coding
ENSG00000107147	KCNT1	-8.6389	0.000138558	protein_coding
ENSG00000178222	RNF212	-8.59487	0.000503613	protein_coding
ENSG00000205336	ADGRG1	-8.57991	0.000732081	protein_coding
ENSG00000254701	RP11-1415C14.4	-8.49231	0.00176233	unprocessed_pseudogene
ENSG00000225968	ELFN1	-8.44831	6.24121e-08	protein_coding
ENSG00000074211	PPP2R2C	-8.42393	9.47922e-08	protein_coding
ENSG00000139220	PPFIA2	8.40713	0.0157326	protein_coding
ENSG00000127418	FGFRL1	8.39808	2.36004e-05	protein_coding
ENSG00000228144	RP11-745O10.4	8.33287	0.0634877	protein_coding
ENSG00000226761	TAS2R46	8.31983	0.00573899	protein_coding
ENSG00000117154	IGSF21	-8.27289	0.000134072	protein_coding
ENSG00000147724	FAM135B	-8.2057	3.0856e-05	protein_coding
ENSG00000212232	SNORD17	-8.19684	0.0017074	snoRNA
ENSG00000283224	AC013264.1	-8.18428	0.00222046	protein_coding
ENSG00000120669	SOHLH2	8.17864	0.0214983	protein_coding
ENSG00000162706	CADM3	-8.14754	0.0215432	protein_coding
ENSG00000145244	CORIN	8.12239	0.0122112	protein_coding
ENSG00000236570	RAD23BP1	8.0016	0.0164192	processed_pseudogene
ENSG00000241975	TCEB1P19	7.99139	0.075775	processed_pseudogene
ENSG00000046604	DSG2	7.97658	3.8807e-05	protein_coding
ENSG00000182983	ZNF662	-7.92148	1.3611e-05	protein_coding
ENSG00000166862	CACNG2	-7.85506	0.000632756	protein_coding
ENSG00000283382	AC023908.1	-7.84656	0.0245488	protein_coding
ENSG00000050030	KIAA2022	-7.79081	0.0363908	protein_coding
ENSG00000003436	TFPI	7.79079	0.070611	protein_coding
ENSG00000168539	CHRM1	-7.74619	0.000177653	protein_coding
ENSG00000179988	PSTK	-7.72971	0.000545481	protein_coding
ENSG00000262877	RP11-1055B8.4	-7.71588	1.54434e-05	lincRNA
ENSG00000283406	DGCR5	-7.68498	0.00136805	processed_transcript
ENSG00000197106	SLC6A17	-7.64328	0.00457739	protein_coding
ENSG00000152208	GRID2	-7.64056	0.00880902	protein_coding
ENSG00000259024	TVP23C-CDRT4	7.62838	0.0019581	protein_coding
ENSG00000179168	GGN	7.61635	0.0154283	protein_coding
ENSG00000203819	HIST2H2BC	-7.60592	0.000467122	processed_pseudogene
ENSG00000167034	NKX3-1	7.59805	0.0019907	protein_coding
ENSG00000100314	CABP7	-7.54772	5.01758e-05	protein_coding
ENSG00000151025	GPR158	-7.54566	0.0497205	protein_coding
ENSG00000132821	VSTM2L	-7.51652	0.000105432	protein_coding
ENSG00000149527	PLCH2	-7.5137	8.15216e-07	protein_coding
ENSG00000073756	PTGS2	7.50389	0.0349257	protein_coding
ENSG00000183317	EPHA10	-7.49734	0.040604	protein_coding
ENSG00000146285	SCML4	-7.48096	0.000289848	protein_coding
ENSG00000264343	NOTCH2NL	7.39892	0.0936037	protein_coding
ENSG00000116544	DLGAP3	-7.38098	0.00152114	protein_coding
ENSG00000185551	NR2F2	7.37625	0.000594131	protein_coding
ENSG00000009694	TENM1	7.36971	3.62401e-05	protein_coding
ENSG00000148926	ADM	-7.36772	0.0101674	protein_coding
ENSG00000179921	GPBAR1	-7.36651	0.00611351	protein_coding
ENSG00000280180	RP11-244B22.10	-7.34363	0.00688764	TEC
ENSG00000186340	THBS2	7.33392	0.0822275	protein_coding
ENSG00000174521	TTC9B	-7.32435	0.000417163	protein_coding
ENSG00000260198	RP11-441F2.2	-7.30124	5.71226e-05	sense_intronic
ENSG00000154529	CNTNAP3B	-7.28211	0.000417163	protein_coding
ENSG00000222328	RNU2-2P	-7.24771	0.000767242	snRNA
ENSG00000070729	CNGB1	-7.19862	0.0187037	protein_coding
ENSG00000259384	GH1	7.18576	0.0569254	protein_coding
ENSG00000134115	CNTN6	-7.15475	0.0506243	protein_coding
ENSG00000232599	RP1-161N10.1	7.14739	0.0936072	processed_pseudogene
ENSG00000162755	KLHDC9	-7.13556	0.0281123	protein_coding
ENSG00000261675	RP5-1119A7.17	-7.12464	0.00435491	sense_overlapping
ENSG00000154856	APCDD1	-7.12428	0.0299571	protein_coding
ENSG00000101282	RSPO4	-7.12101	0.0020848	protein_coding
ENSG00000278875	CTC-439O9.1	-7.09255	0.0567967	TEC
ENSG00000279685	MAPT-IT1	-7.08094	0.0249419	sense_intronic
ENSG00000215612	HMX1	-7.07877	0.000503613	protein_coding
ENSG00000205037	RP11-863P13.4	-7.0623	0.0202609	lincRNA
ENSG00000250366	TUNAR	-7.03269	0.0308315	protein_coding
ENSG00000164326	CARTPT	-7.01437	0.0140008	protein_coding
ENSG00000275542	RP11-455O6.9	-7.01405	0.0258815	lincRNA
ENSG00000176840	MIR7-3HG	-7.0108	0.0401885	lincRNA
ENSG00000111012	CYP27B1	-6.92975	0.0214614	protein_coding
ENSG00000255182	CTD-2517M22.14	-6.92168	0.000428692	processed_transcript
ENSG00000235408	SNORA71B	-6.89115	0.00330447	snoRNA
ENSG00000271382	RP11-1060G2.2	-6.8877	0.0207327	lincRNA
ENSG00000099840	IZUMO4	-6.88265	0.063194	protein_coding
ENSG00000091262	ABCC6	-6.8717	0.0108166	protein_coding
ENSG00000181031	RPH3AL	-6.86422	0.0026388	protein_coding
ENSG00000170891	CYTL1	-6.85653	0.0487271	protein_coding
ENSG00000145451	GLRA3	-6.83413	0.0401373	protein_coding
ENSG00000188596	CFAP54	6.8239	0.0422824	protein_coding
ENSG00000235109	ZSCAN31	-6.81265	0.00197217	protein_coding
ENSG00000250397	RP11-1391J7.1	-6.81111	0.00125888	antisense
ENSG00000152661	GJA1	6.7997	2.58438e-05	protein_coding
ENSG00000188385	JAKMIP3	-6.77861	0.0750089	protein_coding
ENSG00000143595	AQP10	-6.71081	0.00211913	protein_coding
ENSG00000233639	LINC01158	-6.70775	0.0909086	processed_transcript
ENSG00000274292	RP11-347I19.7	-6.70456	0.00586833	lincRNA
ENSG00000149403	GRIK4	-6.68906	0.00831626	protein_coding
ENSG00000278926	RP11-264M12.4	-6.68806	0.0963973	TEC
ENSG00000278905	RP11-65F13.3	6.68504	0.005699	TEC
ENSG00000259032	ENSAP2	-6.6821	0.0133524	processed_pseudogene
ENSG00000112769	LAMA4	-6.65748	4.20259e-05	protein_coding
ENSG00000240356	RPL23AP7	-6.62424	0.0450855	transcribed_processed_pseudogene
ENSG00000252835	SCARNA21	-6.59413	0.0343723	scaRNA
ENSG00000182022	CHST15	-6.57188	0.000131866	protein_coding
ENSG00000163673	DCLK3	-6.56746	0.00341064	protein_coding
ENSG00000015592	STMN4	-6.55157	0.020461	protein_coding
ENSG00000273540	AGBL1	-6.54399	0.0202552	protein_coding
ENSG00000270115	RP11-415J8.7	-6.54112	0.00329914	lincRNA
ENSG00000078328	RBFOX1	-6.53525	0.0822275	protein_coding
ENSG00000226642	ACTG1P12	-6.53149	0.0245701	processed_pseudogene
ENSG00000119283	TRIM67	-6.53149	9.65117e-06	protein_coding
ENSG00000162188	GNG3	-6.52876	0.00152609	protein_coding
ENSG00000173991	TCAP	-6.50243	0.0264335	protein_coding
ENSG00000273576	RP11-390P24.1	-6.5011	0.08887	lincRNA
ENSG00000169427	KCNK9	-6.4733	0.0856227	protein_coding
ENSG00000123700	KCNJ2	-6.44819	0.00596544	protein_coding
ENSG00000162951	LRRTM1	-6.42583	0.0225532	protein_coding
ENSG00000186310	NAP1L3	-6.3999	0.048828	protein_coding
ENSG00000111490	TBC1D30	-6.39921	4.06872e-07	protein_coding
ENSG00000187172	BAGE2	-6.38881	0.062431	transcribed_unprocessed_pseudogene
ENSG00000155011	DKK2	6.35879	1.10059e-06	protein_coding
ENSG00000275097	RP11-627K11.6	-6.33956	0.0891987	3prime_overlapping_ncRNA
ENSG00000204839	MROH6	-6.33696	0.0400331	protein_coding
ENSG00000260448	LCMT1-AS1	-6.33095	0.0420372	lincRNA
ENSG00000140961	OSGIN1	-6.3285	0.0171363	protein_coding
ENSG00000233232	NPIPB7	-6.31003	0.0484911	protein_coding
ENSG00000279179	RP11-131M11.3	-6.27864	0.0859771	TEC
ENSG00000260136	CTD-2270L9.4	-6.27705	0.0496857	lincRNA
ENSG00000018408	WWTR1	6.22766	0.0936037	protein_coding
ENSG00000164318	EGFLAM	-6.21921	0.0485811	protein_coding
ENSG00000155265	GOLGA7B	-6.20543	0.035079	protein_coding
ENSG00000183778	B3GALT5	-6.19347	0.0230837	protein_coding
ENSG00000232093	RP11-307C12.11	-6.18615	0.0856227	antisense
ENSG00000261251	RP3-388M5.9	-6.17967	0.0250518	antisense
ENSG00000106078	COBL	6.17262	0.0958407	protein_coding
ENSG00000130643	CALY	-6.15199	0.0118049	protein_coding
ENSG00000145920	CPLX2	-6.14108	9.8138e-05	protein_coding
ENSG00000196421	LINC00176	-6.13121	0.06192	protein_coding
ENSG00000247400	DNAJC3-AS1	-6.11773	0.0699862	lincRNA
ENSG00000280206	CTB-193M12.5	6.09547	0.0936072	lincRNA
ENSG00000253326	RP11-261C10.7	6.08916	0.0731397	processed_pseudogene
ENSG00000157470	FAM81A	-6.07082	0.00802625	protein_coding
ENSG00000163618	CADPS	-6.05381	0.0026388	protein_coding
ENSG00000233133	AC104451.2	-6.03204	0.0954161	unprocessed_pseudogene
ENSG00000184979	USP18	-6.0233	0.0026388	protein_coding
ENSG00000233178	RP11-88I18.2	-6.01906	0.0848208	antisense
ENSG00000279689	RP11-574K11.32	-5.99617	0.0201077	TEC
ENSG00000280081	MGC39584	-5.98521	0.0692701	lincRNA
ENSG00000113763	UNC5A	-5.96259	2.62535e-07	protein_coding
ENSG00000283368	AC018638.1	-5.93231	0.0637537	protein_coding
ENSG00000271155	RP11-435O5.5	-5.92179	0.0599792	antisense
ENSG00000099250	NRP1	-5.91505	1.51562e-09	protein_coding
ENSG00000201428	RN7SKP71	-5.90414	0.000228395	misc_RNA
ENSG00000122584	NXPH1	-5.90095	0.0425333	protein_coding
ENSG00000266402	SNHG25	-5.8921	0.0129984	lincRNA
ENSG00000263335	AF001548.5	-5.83785	0.0685954	antisense
ENSG00000165695	AK8	-5.83373	0.0810953	protein_coding
ENSG00000119938	PPP1R3C	-5.81498	0.0595264	protein_coding
ENSG00000182118	FAM89A	-5.79514	0.0571103	protein_coding
ENSG00000123388	HOXC11	5.79411	0.040898	protein_coding
ENSG00000197747	S100A10	5.7876	0.0532678	protein_coding
ENSG00000124713	GNMT	-5.7785	0.0868524	protein_coding
ENSG00000139567	ACVRL1	-5.75954	0.0212725	protein_coding
ENSG00000186862	PDZD7	-5.75921	0.000203594	protein_coding
ENSG00000136383	ALPK3	-5.68766	0.0832135	protein_coding
ENSG00000137699	TRIM29	-5.6845	0.00122165	protein_coding
ENSG00000279255	LA16c-380A1.2	-5.65483	0.0984608	TEC
ENSG00000268521	VN1R83P	-5.64661	0.0936072	unprocessed_pseudogene
ENSG00000183023	SLC8A1	-5.64487	0.00287377	protein_coding
ENSG00000162105	SHANK2	-5.63921	1.41847e-08	protein_coding
ENSG00000134107	BHLHE40	-5.58308	0.00709939	protein_coding
ENSG00000091879	ANGPT2	-5.57499	0.0861874	protein_coding
ENSG00000276840	PMS2P10	-5.56368	0.0108166	unprocessed_pseudogene
ENSG00000171385	KCND3	-5.4641	0.0871797	protein_coding
ENSG00000170345	FOS	-5.44837	5.16948e-05	protein_coding
ENSG00000261115	TMEM178B	-5.44287	0.00061642	protein_coding
ENSG00000171224	C10orf35	-5.35895	0.0411713	protein_coding
ENSG00000276965	TUG1_3	-5.34487	0.0594446	misc_RNA
ENSG00000197114	ZGPAT	-5.34471	0.072275	protein_coding
ENSG00000168542	COL3A1	5.31949	0.00324888	protein_coding
ENSG00000272084	RP5-1126H10.2	-5.31942	0.0672871	3prime_overlapping_ncRNA
ENSG00000140450	ARRDC4	-5.30555	0.0712393	protein_coding
ENSG00000137261	KIAA0319	-5.30344	0.0410568	protein_coding
ENSG00000184144	CNTN2	-5.26641	0.0473002	protein_coding
ENSG00000151651	ADAM8	-5.26266	0.0955248	protein_coding
ENSG00000176945	MUC20	-5.22079	0.025422	protein_coding
ENSG00000157087	ATP2B2	-5.17673	0.00287377	protein_coding
ENSG00000196381	ZNF781	-5.0946	0.0711355	protein_coding
ENSG00000077092	RARB	5.08621	0.000117997	protein_coding
ENSG00000253457	SMIM18	-5.07595	0.0298332	protein_coding
ENSG00000108821	COL1A1	5.07105	0.00850413	protein_coding
ENSG00000100505	TRIM9	-5.05871	4.78679e-08	protein_coding
ENSG00000169783	LINGO1	-5.04983	0.0128076	protein_coding
ENSG00000099869	IGF2-AS	-5.04827	0.00757406	antisense
ENSG00000179242	CDH4	-5.04715	0.0140008	protein_coding
ENSG00000156564	LRFN2	-5.03701	9.307e-05	protein_coding
ENSG00000181790	ADGRB1	-5.01066	1.7659e-08	protein_coding
ENSG00000144583	MARCH4	-4.9962	1.59934e-05	protein_coding
ENSG00000130226	DPP6	-4.97932	1.56536e-05	protein_coding
ENSG00000155886	SLC24A2	-4.9694	0.0373884	protein_coding
ENSG00000119714	GPR68	-4.92674	0.0369548	protein_coding
ENSG00000106003	LFNG	-4.85399	0.0409963	protein_coding
ENSG00000170419	VSTM2A	-4.85273	0.0132411	protein_coding
ENSG00000240370	U47924.6	4.80294	0.0881996	transcribed_processed_pseudogene
ENSG00000179111	HES7	4.79965	0.0617867	protein_coding
ENSG00000176884	GRIN1	-4.79118	0.000974602	protein_coding
ENSG00000100095	SEZ6L	-4.75461	6.15376e-13	protein_coding
ENSG00000198626	RYR2	-4.69183	0.0343949	protein_coding
ENSG00000146006	LRRTM2	-4.66989	0.00665985	protein_coding
ENSG00000243147	MRPL33	-4.61302	0.0410568	protein_coding
ENSG00000187122	SLIT1	-4.60279	0.00431624	protein_coding
ENSG00000166206	GABRB3	-4.59678	0.000801682	protein_coding
ENSG00000275155	CTD-2595P9.4	-4.58496	0.0972226	sense_intronic
ENSG00000178171	AMER3	-4.54846	0.0113957	protein_coding
ENSG00000154556	SORBS2	-4.54765	5.42311e-05	protein_coding
ENSG00000185499	MUC1	-4.5401	0.0030043	protein_coding
ENSG00000266074	BAHCC1	-4.51834	2.55379e-06	protein_coding
ENSG00000171368	TPPP	-4.51759	0.00202441	protein_coding
ENSG00000143375	CGN	-4.51431	0.0796215	protein_coding
ENSG00000106034	CPED1	4.39916	0.000841779	protein_coding
ENSG00000130287	NCAN	-4.3817	0.0165631	protein_coding
ENSG00000029534	ANK1	-4.3712	0.00387413	protein_coding
ENSG00000187957	DNER	-4.3045	0.028708	protein_coding
ENSG00000148053	NTRK2	4.2852	0.0122988	protein_coding
ENSG00000116254	CHD5	-4.27312	0.0151704	protein_coding
ENSG00000161681	SHANK1	-4.24537	0.0507941	protein_coding
ENSG00000128683	GAD1	4.22098	0.0230607	protein_coding
ENSG00000132334	PTPRE	4.18262	0.00136805	protein_coding
ENSG00000130558	OLFM1	-4.18087	0.0190138	protein_coding
ENSG00000036565	SLC18A1	-4.15638	3.64035e-06	protein_coding
ENSG00000177108	ZDHHC22	-4.15101	0.0460118	protein_coding
ENSG00000224090	AC097468.4	-4.14084	0.0861874	antisense
ENSG00000244242	IFITM10	-4.13631	0.0738916	protein_coding
ENSG00000064666	CNN2	4.10708	2.64439e-08	protein_coding
ENSG00000125384	PTGER2	4.09412	0.020461	protein_coding
ENSG00000201793	RN7SKP9	-4.08097	0.0990648	misc_RNA
ENSG00000174672	BRSK2	-4.04591	0.00282303	protein_coding
ENSG00000116016	EPAS1	-4.04039	9.55784e-15	protein_coding
ENSG00000240583	AQP1	-4.03385	0.0238084	protein_coding
ENSG00000149295	DRD2	-4.0326	0.0999841	protein_coding
ENSG00000144460	NYAP2	-4.00284	0.0191759	protein_coding
ENSG00000262621	LA16c-306E5.2	3.9889	0.0328269	protein_coding
ENSG00000206077	ZDHHC11B	-3.98542	0.011962	protein_coding
ENSG00000188933	USP32P1	3.96756	0.0174806	transcribed_unprocessed_pseudogene
ENSG00000178568	ERBB4	-3.96704	0.0935136	protein_coding
ENSG00000109956	B3GAT1	-3.93842	0.00292772	protein_coding
ENSG00000276991	MIAT_exon5_3	-3.92151	0.0936037	misc_RNA
ENSG00000152104	PTPN14	3.90889	0.0158659	protein_coding
ENSG00000075275	CELSR1	3.86727	0.0646	protein_coding
ENSG00000121966	CXCR4	-3.85474	0.0133524	protein_coding
ENSG00000112837	TBX18	3.81732	0.0881256	protein_coding
ENSG00000277149	TYW1B	3.80333	0.0762164	protein_coding
ENSG00000095203	EPB41L4B	-3.77125	0.075775	protein_coding
ENSG00000120885	CLU	-3.76949	0.0125091	protein_coding
ENSG00000140859	KIFC3	3.76481	0.0849615	protein_coding
ENSG00000137693	YAP1	3.75131	0.020461	protein_coding
ENSG00000166448	TMEM130	-3.72361	0.00785052	protein_coding
ENSG00000123453	SARDH	-3.6954	0.0946092	protein_coding
ENSG00000068615	REEP1	-3.6938	0.0642215	protein_coding
ENSG00000158445	KCNB1	-3.69303	0.0601213	protein_coding
ENSG00000054356	PTPRN	-3.67191	0.0184201	protein_coding
ENSG00000106236	NPTX2	-3.65426	0.000417163	protein_coding
ENSG00000213250	RBMS2P1	3.65341	0.0148426	processed_pseudogene
ENSG00000172020	GAP43	-3.63182	1.46217e-06	protein_coding
ENSG00000184613	NELL2	-3.58447	0.0638255	protein_coding
ENSG00000165731	RET	3.57053	3.05876e-14	protein_coding
ENSG00000172216	CEBPB	3.56402	0.0871797	protein_coding
ENSG00000202512	RN7SKP230	-3.54907	0.0617867	misc_RNA
ENSG00000185008	ROBO2	-3.54717	0.00325492	protein_coding
ENSG00000197857	ZNF44	3.53832	0.0847318	protein_coding
ENSG00000173698	ADGRG2	3.50061	0.00884333	protein_coding
ENSG00000271394	7SK	-3.47302	0.00348979	misc_RNA
ENSG00000144452	ABCA12	-3.47247	2.32462e-08	protein_coding
ENSG00000170091	HMP19	-3.45525	1.04893e-10	protein_coding
ENSG00000156453	PCDH1	-3.44558	0.0436066	protein_coding
ENSG00000092929	UNC13D	-3.43678	7.6208e-06	protein_coding
ENSG00000188186	LAMTOR4	-3.41724	0.00103727	protein_coding
ENSG00000143772	ITPKB	3.41576	0.0973577	protein_coding
ENSG00000202058	RN7SKP80	-3.40887	0.000506676	misc_RNA
ENSG00000170743	SYT9	3.40567	9.16476e-07	protein_coding
ENSG00000283162	RP11-403F21.4	-3.35957	0.0359198	transcribed_unprocessed_pseudogene
ENSG00000182901	RGS7	-3.35792	0.0627652	protein_coding
ENSG00000140937	CDH11	3.35276	8.18914e-05	protein_coding
ENSG00000150907	FOXO1	3.34681	0.00699751	protein_coding
ENSG00000231199	MTND5P19	-3.33714	0.075775	processed_pseudogene
ENSG00000149557	FEZ1	-3.32991	0.0935136	protein_coding
ENSG00000139292	LGR5	3.30831	6.24121e-08	protein_coding
ENSG00000040608	RTN4R	-3.29635	0.00638344	protein_coding
ENSG00000196562	SULF2	-3.26535	0.000262059	protein_coding
ENSG00000096433	ITPR3	3.23972	0.0502528	protein_coding
ENSG00000078549	ADCYAP1R1	-3.17783	1.63811e-11	protein_coding
ENSG00000133121	STARD13	-3.17369	0.0115749	protein_coding
ENSG00000170382	LRRN2	-3.16739	0.0178291	protein_coding
ENSG00000154229	PRKCA	3.16727	1.31784e-11	protein_coding
ENSG00000252010	SCARNA5	-3.16602	0.0582627	scaRNA
ENSG00000213023	SYT3	-3.16348	0.0607846	protein_coding
ENSG00000146094	DOK3	-3.14799	0.04479	protein_coding
ENSG00000243960	RP11-552M11.4	-3.13969	0.00841934	sense_overlapping
ENSG00000077080	ACTL6B	-3.12934	9.47717e-05	protein_coding
ENSG00000249896	RP11-586D19.1	-3.12876	0.0587228	transcribed_unprocessed_pseudogene
ENSG00000240929	HIST2H2BB	-3.12051	0.000946279	transcribed_unprocessed_pseudogene
ENSG00000120738	EGR1	-3.11345	0.00647008	protein_coding
ENSG00000175161	CADM2	-3.0852	0.0187037	protein_coding
ENSG00000170775	GPR37	3.08443	0.0446597	protein_coding
ENSG00000049323	LTBP1	3.07262	0.0881996	protein_coding
ENSG00000204624	DISP3	-3.05503	0.0108701	protein_coding
ENSG00000181541	MAB21L2	3.04061	1.51133e-08	protein_coding
ENSG00000104722	NEFM	-3.01891	0.0305542	protein_coding
ENSG00000146013	GFRA3	-3.00614	0.00197217	protein_coding
ENSG00000101098	RIMS4	-2.9986	0.00455309	protein_coding
ENSG00000166407	LMO1	-2.99004	0.0638425	protein_coding
ENSG00000200087	SNORA73B	-2.97151	0.0410568	snoRNA
ENSG00000164056	SPRY1	2.97135	0.0420372	protein_coding
ENSG00000157110	RBPMS	2.96467	0.000816815	protein_coding
ENSG00000182771	GRID1	-2.96184	0.0333129	protein_coding
ENSG00000168702	LRP1B	2.93886	0.0617867	protein_coding
ENSG00000258783	KRT18P6	2.92921	0.0861874	processed_pseudogene
ENSG00000053438	NNAT	-2.89774	2.32696e-11	protein_coding
ENSG00000171533	MAP6	-2.89519	0.000279063	protein_coding
ENSG00000200488	RN7SKP203	-2.89405	0.00282303	misc_RNA
ENSG00000107742	SPOCK2	-2.87859	0.0431975	protein_coding
ENSG00000166257	SCN3B	-2.87323	1.92301e-06	protein_coding
ENSG00000107954	NEURL1	-2.84869	0.0657299	protein_coding
ENSG00000100604	CHGA	-2.84558	1.94853e-19	protein_coding
ENSG00000073464	CLCN4	-2.84192	0.00220419	protein_coding
ENSG00000155760	FZD7	2.82784	0.00560276	protein_coding
ENSG00000260903	XKR7	-2.79783	0.0020848	protein_coding
ENSG00000196092	PAX5	-2.7714	0.0216094	protein_coding
ENSG00000163832	ELP6	-2.76758	0.0141419	protein_coding
ENSG00000063015	SEZ6	-2.75571	0.063848	protein_coding
ENSG00000166387	PPFIBP2	2.71272	7.32372e-05	protein_coding
ENSG00000219891	ZSCAN12P1	-2.69022	0.0950528	transcribed_unprocessed_pseudogene
ENSG00000169432	SCN9A	2.68462	7.6208e-06	protein_coding
ENSG00000102996	MMP15	-2.65269	0.0935136	protein_coding
ENSG00000126603	GLIS2	-2.64907	0.021192	protein_coding
ENSG00000175497	DPP10	2.63853	0.0825507	protein_coding
ENSG00000159713	TPPP3	-2.63714	0.0175177	protein_coding
ENSG00000124942	AHNAK	2.63501	1.48734e-06	protein_coding
ENSG00000267541	MTCO2P2	-2.62572	0.000296376	processed_pseudogene
ENSG00000165025	SYK	2.62398	0.000245601	protein_coding
ENSG00000156140	ADAMTS3	2.58458	0.00545302	protein_coding
ENSG00000133401	PDZD2	-2.58458	0.00735592	protein_coding
ENSG00000104112	SCG3	-2.57786	0.00277446	protein_coding
ENSG00000112320	SOBP	-2.57724	0.00913899	protein_coding
ENSG00000168884	TNIP2	-2.57461	0.0419945	protein_coding
ENSG00000158258	CLSTN2	-2.57066	0.000279063	protein_coding
ENSG00000185567	AHNAK2	-2.56974	0.0868639	protein_coding
ENSG00000264885	RP11-815I9.4	2.5678	0.0315947	sense_intronic
ENSG00000159409	CELF3	-2.56213	4.72003e-05	protein_coding
ENSG00000198910	L1CAM	-2.55534	1.19603e-05	protein_coding
ENSG00000150672	DLG2	2.55385	0.0245834	protein_coding
ENSG00000080819	CPOX	-2.55179	0.0638425	protein_coding
ENSG00000166833	NAV2	2.54556	4.86194e-11	protein_coding
ENSG00000155093	PTPRN2	-2.52923	2.21875e-05	protein_coding
ENSG00000176406	RIMS2	-2.52082	0.00973717	protein_coding
ENSG00000112137	PHACTR1	-2.51942	0.0744831	protein_coding
ENSG00000144589	STK11IP	-2.49867	0.00596544	protein_coding
ENSG00000198075	SULT1C4	2.49108	0.0927207	protein_coding
ENSG00000177511	ST8SIA3	-2.4846	0.040898	protein_coding
ENSG00000174469	CNTNAP2	-2.48438	0.0154283	protein_coding
ENSG00000164291	ARSK	2.47087	0.0606283	protein_coding
ENSG00000164099	PRSS12	2.46418	1.39439e-06	protein_coding
ENSG00000125266	EFNB2	2.46369	4.32484e-05	protein_coding
ENSG00000115414	FN1	2.44761	0.000766927	protein_coding
ENSG00000018236	CNTN1	-2.44755	2.0002e-13	protein_coding
ENSG00000196132	MYT1	-2.44358	1.25506e-06	protein_coding
ENSG00000157483	MYO1E	2.43659	0.0448461	protein_coding
ENSG00000146242	TPBG	2.43389	0.020461	protein_coding
ENSG00000011347	SYT7	-2.43214	0.081757	protein_coding
ENSG00000166949	SMAD3	2.42409	0.000648434	protein_coding
ENSG00000167654	ATCAY	-2.41472	5.01758e-05	protein_coding
ENSG00000005379	TSPOAP1	-2.40136	0.0419945	protein_coding
ENSG00000159388	BTG2	-2.40019	0.000276892	protein_coding
ENSG00000135835	KIAA1614	-2.39202	3.77507e-06	protein_coding
ENSG00000248487	ABHD14A	-2.39027	0.0599792	protein_coding
ENSG00000185621	LMLN	2.3844	0.0668451	protein_coding
ENSG00000277586	NEFL	-2.37937	6.25886e-05	protein_coding
ENSG00000123094	RASSF8	2.37185	0.0980031	protein_coding
ENSG00000241468	ATP5J2	-2.35153	0.0655132	protein_coding
ENSG00000272106	RP11-345P4.9	-2.35113	0.0735644	antisense
ENSG00000102003	SYP	-2.33275	0.0992949	protein_coding
ENSG00000259439	RP11-89K21.1	-2.33113	0.00815717	lincRNA
ENSG00000151320	AKAP6	-2.30409	4.72492e-07	protein_coding
ENSG00000198570	RD3	-2.30399	0.0205773	protein_coding
ENSG00000139926	FRMD6	2.29585	0.0256194	protein_coding
ENSG00000165240	ATP7A	2.27738	1.12628e-05	protein_coding
ENSG00000235587	GAPDHP65	-2.25709	0.025846	processed_pseudogene
ENSG00000043143	JADE2	2.25416	0.00168	protein_coding
ENSG00000079335	CDC14A	2.23576	0.0494213	protein_coding
ENSG00000141668	CBLN2	-2.22609	0.00387651	protein_coding
ENSG00000255690	TRIL	2.22601	0.00580941	protein_coding
ENSG00000117600	PLPPR4	-2.21022	0.000300502	protein_coding
ENSG00000197061	HIST1H4C	-2.20145	0.00651491	protein_coding
ENSG00000198576	ARC	-2.19231	0.0374995	protein_coding
ENSG00000196411	EPHB4	2.18638	0.0793274	protein_coding
ENSG00000139438	FAM222A	-2.17632	3.76564e-07	protein_coding
ENSG00000226499	RP5-882O7.1	-2.17558	0.047366	processed_pseudogene
ENSG00000114019	AMOTL2	2.17363	5.13875e-12	protein_coding
ENSG00000140481	CCDC33	-2.16383	0.0376433	protein_coding
ENSG00000139767	SRRM4	-2.15274	0.00494671	protein_coding
ENSG00000171724	VAT1L	-2.1363	0.00101465	protein_coding
ENSG00000270906	MTND4P35	-2.13338	0.000156697	processed_pseudogene
ENSG00000223414	LINC00473	2.13207	0.00494671	lincRNA
ENSG00000081320	STK17B	2.12443	0.0958847	protein_coding
ENSG00000121577	POPDC2	2.12425	0.0879977	protein_coding
ENSG00000186487	MYT1L	-2.11965	0.00030958	protein_coding
ENSG00000240801	AC132217.4	-2.1183	0.0532678	3prime_overlapping_ncRNA
ENSG00000165868	HSPA12A	-2.11747	0.000213318	protein_coding
ENSG00000167244	IGF2	-2.11502	0.000909278	protein_coding
ENSG00000186376	ZNF75D	2.11473	0.0646617	protein_coding
ENSG00000105409	ATP1A3	-2.10775	0.00339304	protein_coding
ENSG00000165424	ZCCHC24	2.10366	0.0125091	protein_coding
ENSG00000163191	S100A11	2.09588	0.0517574	protein_coding
ENSG00000116983	HPCAL4	-2.09382	0.0184201	protein_coding
ENSG00000148541	FAM13C	-2.08813	0.0178863	protein_coding
ENSG00000125170	DOK4	-2.07843	0.000119583	protein_coding
ENSG00000100678	SLC8A3	-2.0766	6.58261e-06	protein_coding
ENSG00000167703	SLC43A2	-2.07216	0.0275603	protein_coding
ENSG00000123358	NR4A1	-2.069	0.005699	protein_coding
ENSG00000134569	LRP4	2.06345	0.0599792	protein_coding
ENSG00000163531	NFASC	-2.05773	0.0706733	protein_coding
ENSG00000183044	ABAT	-2.04526	1.37871e-08	protein_coding
ENSG00000164946	FREM1	2.04447	0.0977885	protein_coding
ENSG00000143355	LHX9	-2.04193	0.0829317	protein_coding
ENSG00000134250	NOTCH2	2.00511	0.000311522	protein_coding
ENSG00000186480	INSIG1	-1.99136	0.00348979	protein_coding
ENSG00000158292	GPR153	-1.98807	0.0753184	protein_coding
ENSG00000103723	AP3B2	-1.98774	0.00461243	protein_coding
ENSG00000276168	RN7SL1	-1.98573	0.015369	misc_RNA
ENSG00000133943	C14orf159	-1.97068	0.0939814	protein_coding
ENSG00000283293	RN7SK	-1.97056	0.000247529	snRNA
ENSG00000162407	PLPP3	-1.95919	0.0322008	protein_coding
ENSG00000136205	TNS3	1.95645	0.00296394	protein_coding
ENSG00000157388	CACNA1D	-1.94216	0.0751114	protein_coding
ENSG00000277209	RPPH1	-1.93927	0.0955248	ribozyme
ENSG00000066629	EML1	-1.93027	0.0288126	protein_coding
ENSG00000054598	FOXC1	1.92874	0.098529	protein_coding
ENSG00000168830	HTR1E	-1.92804	0.0848208	protein_coding
ENSG00000163430	FSTL1	1.91209	0.00236243	protein_coding
ENSG00000107984	DKK1	1.90709	0.00535448	protein_coding
ENSG00000078018	MAP2	-1.89292	2.86785e-09	protein_coding
ENSG00000145808	ADAMTS19	1.89228	0.0026388	protein_coding
ENSG00000116962	NID1	1.88363	0.00287377	protein_coding
ENSG00000115170	ACVR1	1.87776	0.0075258	protein_coding
ENSG00000185090	MANEAL	-1.87416	0.000857015	protein_coding
ENSG00000124782	RREB1	1.87304	0.0587228	protein_coding
ENSG00000099864	PALM	-1.8602	0.0706733	protein_coding
ENSG00000169604	ANTXR1	1.84274	2.32462e-08	protein_coding
ENSG00000074181	NOTCH3	1.83969	0.00030356	protein_coding
ENSG00000133958	UNC79	-1.83729	0.00479674	protein_coding
ENSG00000106399	RPA3	-1.83331	0.0876157	protein_coding
ENSG00000185559	DLK1	-1.83315	0.000471914	protein_coding
ENSG00000041982	TNC	1.83188	0.0833883	protein_coding
ENSG00000116133	DHCR24	-1.82872	9.05114e-05	protein_coding
ENSG00000153721	CNKSR3	1.82481	3.89404e-05	protein_coding
ENSG00000130477	UNC13A	-1.81722	0.000940865	protein_coding
ENSG00000175344	CHRNA7	-1.81373	0.00282303	protein_coding
ENSG00000189056	RELN	1.80349	0.0607846	protein_coding
ENSG00000031081	ARHGAP31	1.79907	4.72559e-05	protein_coding
ENSG00000133789	SWAP70	1.79795	0.0783499	protein_coding
ENSG00000080200	CRYBG3	1.78739	0.0470778	protein_coding
ENSG00000100285	NEFH	-1.78106	0.049009	protein_coding
ENSG00000104332	SFRP1	1.77368	0.00802625	protein_coding
ENSG00000121653	MAPK8IP1	-1.77123	0.00461243	protein_coding
ENSG00000174938	SEZ6L2	-1.76924	0.00160665	protein_coding
ENSG00000138175	ARL3	-1.76686	0.0394876	protein_coding
ENSG00000162458	FBLIM1	1.76423	0.00329914	protein_coding
ENSG00000140564	FURIN	-1.76323	0.0707932	protein_coding
ENSG00000026025	VIM	1.76155	0.00839755	protein_coding
ENSG00000113739	STC2	1.7567	0.0515523	protein_coding
ENSG00000198963	RORB	1.75349	0.0332201	protein_coding
ENSG00000105737	GRIK5	-1.75033	0.00329914	protein_coding
ENSG00000104375	STK3	1.74834	0.0868524	protein_coding
ENSG00000144406	UNC80	-1.74202	0.0427101	protein_coding
ENSG00000186868	MAPT	-1.74133	0.0222127	protein_coding
ENSG00000074219	TEAD2	1.7409	0.0401373	protein_coding
ENSG00000128872	TMOD2	-1.73065	0.00136805	protein_coding
ENSG00000084093	REST	1.72485	0.0305188	protein_coding
ENSG00000198121	LPAR1	1.72355	0.00599464	protein_coding
ENSG00000148848	ADAM12	-1.72179	0.0344241	protein_coding
ENSG00000237289	CKMT1B	-1.72042	0.0603999	protein_coding
ENSG00000128581	IFT22	-1.70859	0.0369548	protein_coding
ENSG00000186648	CARMIL3	-1.70318	0.0485809	protein_coding
ENSG00000038427	VCAN	1.70284	0.0225532	protein_coding
ENSG00000134853	PDGFRA	1.70028	0.00573899	protein_coding
ENSG00000164081	TEX264	-1.69289	0.0845984	protein_coding
ENSG00000127564	PKMYT1	-1.69135	0.0599792	protein_coding
ENSG00000049540	ELN	-1.68925	0.00313627	protein_coding
ENSG00000099889	ARVCF	-1.67774	0.0567967	protein_coding
ENSG00000179104	TMTC2	1.66443	0.0682485	protein_coding
ENSG00000108309	RUNDC3A	-1.64898	0.0335374	protein_coding
ENSG00000065613	SLK	1.64732	0.0376328	protein_coding
ENSG00000103034	NDRG4	-1.64037	0.00494671	protein_coding
ENSG00000198794	SCAMP5	-1.63042	0.000371924	protein_coding
ENSG00000141441	GAREM1	1.6303	0.00517765	protein_coding
ENSG00000157927	RADIL	-1.62968	0.0311376	protein_coding
ENSG00000168824	NSG1	-1.62795	0.00168	protein_coding
ENSG00000175073	VCPIP1	1.62627	0.0578486	protein_coding
ENSG00000197321	SVIL	1.62082	0.00229341	protein_coding
ENSG00000187479	C11orf96	1.6172	0.0115588	protein_coding
ENSG00000117598	PLPPR5	-1.60899	0.00599099	protein_coding
ENSG00000118707	TGIF2	1.59952	0.0037874	protein_coding
ENSG00000126016	AMOT	1.59939	0.069873	protein_coding
ENSG00000091129	NRCAM	-1.59741	0.00163886	protein_coding
ENSG00000078114	NEBL	1.59253	0.040898	protein_coding
ENSG00000254087	LYN	-1.59088	0.00611351	protein_coding
ENSG00000105137	SYDE1	1.58705	0.0401373	protein_coding
ENSG00000100968	NFATC4	1.58306	0.00840667	protein_coding
ENSG00000121578	B4GALT4	1.57717	0.0316702	protein_coding
ENSG00000011028	MRC2	1.57359	0.0506243	protein_coding
ENSG00000273983	HIST1H3G	-1.5728	0.0866015	protein_coding
ENSG00000111276	CDKN1B	1.56515	0.0529566	protein_coding
ENSG00000275126	HIST1H4L	-1.56224	0.0706733	protein_coding
ENSG00000169750	RAC3	-1.55733	0.00124143	protein_coding
ENSG00000074964	ARHGEF10L	-1.55686	0.0807835	protein_coding
ENSG00000149289	ZC3H12C	-1.5564	0.000577544	protein_coding
ENSG00000282988	RP1-34B20.21	-1.55512	0.0957412	protein_coding
ENSG00000113196	HAND1	-1.55278	6.28652e-05	protein_coding
ENSG00000176788	BASP1	-1.53942	0.0410884	protein_coding
ENSG00000087258	GNAO1	-1.53264	0.00996268	protein_coding
ENSG00000116729	WLS	1.52614	0.00173122	protein_coding
ENSG00000109062	SLC9A3R1	-1.52015	0.0856991	protein_coding
ENSG00000073849	ST6GAL1	1.51577	0.0228359	protein_coding
ENSG00000072832	CRMP1	-1.51074	0.0322008	protein_coding
ENSG00000274012	RN7SL2	-1.51051	0.0594446	misc_RNA
ENSG00000184924	PTRHD1	-1.50304	0.0165298	protein_coding
ENSG00000003402	CFLAR	1.49985	0.0707932	protein_coding
ENSG00000143878	RHOB	-1.4979	0.0697916	protein_coding
ENSG00000185483	ROR1	1.49063	2.48364e-05	protein_coding
ENSG00000152932	RAB3C	-1.48401	0.052678	protein_coding
ENSG00000235173	HGH1	-1.47836	0.0516734	protein_coding
ENSG00000197457	STMN3	-1.47358	0.00638344	protein_coding
ENSG00000107819	SFXN3	-1.46995	0.000104924	protein_coding
ENSG00000154310	TNIK	-1.45029	0.0825507	protein_coding
ENSG00000103528	SYT17	-1.44889	0.0602412	protein_coding
ENSG00000144278	GALNT13	1.44652	0.00228986	protein_coding
ENSG00000153904	DDAH1	-1.44036	0.000131055	protein_coding
ENSG00000117152	RGS4	-1.4367	0.0026388	protein_coding
ENSG00000015133	CCDC88C	1.43604	0.0431286	protein_coding
ENSG00000104447	TRPS1	1.43385	0.0506243	protein_coding
ENSG00000169020	ATP5I	-1.43186	0.0154283	protein_coding
ENSG00000214595	EML6	-1.42446	0.0891749	protein_coding
ENSG00000130518	KIAA1683	-1.41379	0.0478037	protein_coding
ENSG00000154319	FAM167A	-1.40483	0.040898	protein_coding
ENSG00000185950	IRS2	1.39604	0.00573899	protein_coding
ENSG00000101210	EEF1A2	-1.39457	0.00253856	protein_coding
ENSG00000168280	KIF5C	-1.39172	0.00348979	protein_coding
ENSG00000023171	GRAMD1B	-1.38914	0.0134774	protein_coding
ENSG00000215386	MIR99AHG	1.38778	0.00211913	lincRNA
ENSG00000164463	CREBRF	1.38612	0.0807434	protein_coding
ENSG00000179833	SERTAD2	1.37474	0.00606342	protein_coding
ENSG00000143147	GPR161	1.3721	0.000825946	protein_coding
ENSG00000115486	GGCX	1.36863	0.00197217	protein_coding
ENSG00000113657	DPYSL3	1.36753	0.040898	protein_coding
ENSG00000174738	NR1D2	1.35305	0.0981831	protein_coding
ENSG00000072506	HSD17B10	-1.35224	0.00668282	protein_coding
ENSG00000177697	CD151	-1.3434	0.0599792	protein_coding
ENSG00000164970	FAM219A	-1.33307	0.040898	protein_coding
ENSG00000116329	OPRD1	1.33218	0.00325492	protein_coding
ENSG00000175745	NR2F1	1.32289	0.0189156	protein_coding
ENSG00000170558	CDH2	1.32011	3.77507e-06	protein_coding
ENSG00000181472	ZBTB2	1.30988	0.000109252	protein_coding
ENSG00000082269	FAM135A	1.30678	0.063194	protein_coding
ENSG00000182158	CREB3L2	1.304	1.3611e-05	protein_coding
ENSG00000110841	PPFIBP1	1.30104	0.0478037	protein_coding
ENSG00000076351	SLC46A1	-1.29456	0.0287697	protein_coding
ENSG00000154144	TBRG1	1.2902	0.052678	protein_coding
ENSG00000050405	LIMA1	1.28518	0.0375986	protein_coding
ENSG00000124006	OBSL1	-1.28202	0.00709604	protein_coding
ENSG00000272168	CASC15	1.27644	0.0775405	lincRNA
ENSG00000218336	TENM3	-1.27334	2.55379e-06	protein_coding
ENSG00000007402	CACNA2D2	1.26916	0.021192	protein_coding
ENSG00000225972	MTND1P23	-1.26866	0.0758642	unprocessed_pseudogene
ENSG00000262902	MTCO1P40	-1.26857	0.0401885	processed_pseudogene
ENSG00000136274	NACAD	-1.26298	0.0954161	protein_coding
ENSG00000103363	TCEB2	-1.26086	0.0704538	protein_coding
ENSG00000174886	NDUFA11	-1.26017	0.0401701	protein_coding
ENSG00000112038	OPRM1	-1.25208	0.0499932	protein_coding
ENSG00000164061	BSN	-1.24919	0.0969481	protein_coding
ENSG00000168653	NDUFS5	-1.24891	0.0634803	protein_coding
ENSG00000175785	PRIMA1	-1.24542	0.040604	protein_coding
ENSG00000176142	TMEM39A	1.244	0.0297727	protein_coding
ENSG00000117000	RLF	1.24123	0.031077	protein_coding
ENSG00000239672	NME1	-1.23933	0.0735644	protein_coding
ENSG00000079308	TNS1	1.23182	0.0152995	protein_coding
ENSG00000172572	PDE3A	1.23038	0.0634583	protein_coding
ENSG00000161904	LEMD2	1.22867	0.0955248	protein_coding
ENSG00000149212	SESN3	-1.22238	0.0485811	protein_coding
ENSG00000228474	OST4	-1.22071	0.0954161	protein_coding
ENSG00000171914	TLN2	-1.21295	0.00821087	protein_coding
ENSG00000109046	WSB1	1.2058	0.0587228	protein_coding
ENSG00000099326	MZF1	-1.20262	0.0301546	protein_coding
ENSG00000175182	FAM131A	-1.20207	0.0648886	protein_coding
ENSG00000140553	UNC45A	-1.19964	0.0958066	protein_coding
ENSG00000142798	HSPG2	1.19416	0.0872361	protein_coding
ENSG00000088808	PPP1R13B	1.19074	0.0072539	protein_coding
ENSG00000003147	ICA1	-1.18935	0.0141054	protein_coding
ENSG00000048028	USP28	1.18627	0.0072539	protein_coding
ENSG00000175115	PACS1	1.18406	0.000751113	protein_coding
ENSG00000281508	CDR1-AS	-1.17961	0.0910465	antisense
ENSG00000153317	ASAP1	1.17743	5.83295e-05	protein_coding
ENSG00000198825	INPP5F	-1.17708	0.0494539	protein_coding
ENSG00000089199	CHGB	-1.17663	0.00678123	protein_coding
ENSG00000258947	TUBB3	-1.17014	0.00146018	protein_coding
ENSG00000140443	IGF1R	1.16773	0.000117023	protein_coding
ENSG00000003249	DBNDD1	-1.16639	0.00110172	protein_coding
ENSG00000125656	CLPP	-1.16528	0.00292772	protein_coding
ENSG00000150712	MTMR12	1.16497	0.0171363	protein_coding
ENSG00000121068	TBX2	1.16435	0.0421324	protein_coding
ENSG00000137868	STRA6	-1.16358	0.00282303	protein_coding
ENSG00000054654	SYNE2	1.15431	0.00104533	protein_coding
ENSG00000100422	CERK	-1.15419	0.053224	protein_coding
ENSG00000162599	NFIA	1.15369	0.020461	protein_coding
ENSG00000159335	PTMS	-1.15169	0.0617507	protein_coding
ENSG00000097021	ACOT7	-1.15069	0.0154283	protein_coding
ENSG00000162885	B3GALNT2	1.14991	0.0501017	protein_coding
ENSG00000171848	RRM2	-1.14972	0.091135	protein_coding
ENSG00000150995	ITPR1	1.14803	0.00152114	protein_coding
ENSG00000159720	ATP6V0D1	-1.14691	0.0245834	protein_coding
ENSG00000215218	UBE2QL1	1.14509	0.0279576	protein_coding
ENSG00000146648	EGFR	1.14445	0.0587228	protein_coding
ENSG00000251562	MALAT1	1.14033	0.0856227	lincRNA
ENSG00000157851	DPYSL5	-1.13987	0.000660382	protein_coding
ENSG00000116044	NFE2L2	1.13619	0.000471914	protein_coding
ENSG00000139083	ETV6	1.136	0.0333129	protein_coding
ENSG00000156103	MMP16	1.13452	0.0073411	protein_coding
ENSG00000182551	ADI1	-1.12806	0.0883883	protein_coding
ENSG00000184678	HIST2H2BE	-1.12342	0.034117	protein_coding
ENSG00000105290	APLP1	-1.11799	0.0738916	protein_coding
ENSG00000131023	LATS1	1.11753	0.0704538	protein_coding
ENSG00000146858	ZC3HAV1L	1.10814	0.0993692	protein_coding
ENSG00000106415	GLCCI1	-1.10473	0.00584294	protein_coding
ENSG00000158966	CACHD1	1.10428	0.00560276	protein_coding
ENSG00000003096	KLHL13	1.10416	0.0886994	protein_coding
ENSG00000182774	RPS17	-1.10381	0.00989231	protein_coding
ENSG00000117971	CHRNB4	-1.10342	0.0205451	protein_coding
ENSG00000066735	KIF26A	1.09892	0.0230607	protein_coding
ENSG00000128567	PODXL	-1.09405	0.0981831	protein_coding
ENSG00000145362	ANK2	-1.09022	0.0404666	protein_coding
ENSG00000010818	HIVEP2	1.08731	0.0102568	protein_coding
ENSG00000172403	SYNPO2	1.08655	0.0886994	protein_coding
ENSG00000131378	RFTN1	-1.08381	0.0591232	protein_coding
ENSG00000113161	HMGCR	-1.07965	0.0671011	protein_coding
ENSG00000196924	FLNA	1.07546	0.00078217	protein_coding
ENSG00000131469	RPL27	-1.06855	0.0172702	protein_coding
ENSG00000163960	UBXN7	1.06785	0.0502341	protein_coding
ENSG00000179820	MYADM	1.06704	0.0923908	protein_coding
ENSG00000044115	CTNNA1	1.06697	0.0379932	protein_coding
ENSG00000055208	TAB2	1.06506	0.0624957	protein_coding
ENSG00000100918	REC8	-1.06474	0.00160665	protein_coding
ENSG00000090097	PCBP4	-1.05675	0.00625536	protein_coding
ENSG00000149294	NCAM1	-1.04857	0.022435	protein_coding
ENSG00000138092	CENPO	-1.04808	0.0856227	protein_coding
ENSG00000134324	LPIN1	-1.04702	0.000506676	protein_coding
ENSG00000162374	ELAVL4	-1.04653	0.0507941	protein_coding
ENSG00000178295	36892	-1.04152	0.0419945	protein_coding
ENSG00000168000	BSCL2	-1.04016	0.0349257	protein_coding
ENSG00000198853	RUSC2	-1.04007	0.00718241	protein_coding
ENSG00000259623	RP11-156E6.1	1.03481	0.0891987	sense_overlapping
ENSG00000182168	UNC5C	1.03463	1.67279e-05	protein_coding
ENSG00000142002	DPP9	-1.03396	0.040898	protein_coding
ENSG00000163638	ADAMTS9	1.03222	0.00964053	protein_coding
ENSG00000117114	ADGRL2	1.02999	9.51025e-07	protein_coding
ENSG00000182809	CRIP2	-1.02778	0.0266444	protein_coding
ENSG00000154518	ATP5G3	-1.02532	0.0723693	protein_coding
ENSG00000107130	NCS1	-1.02517	0.000119583	protein_coding
ENSG00000104812	GYS1	-1.02024	0.0950528	protein_coding
ENSG00000112531	QKI	1.01954	0.0706733	protein_coding
ENSG00000075043	KCNQ2	-1.01761	0.0864034	protein_coding
ENSG00000150760	DOCK1	1.01557	0.0295552	protein_coding
ENSG00000168268	NT5DC2	-1.00804	0.0331692	protein_coding
ENSG00000123933	MXD4	-1.00794	0.0506243	protein_coding
ENSG00000172380	GNG12	1.00258	0.0593659	protein_coding
ENSG00000169976	SF3B5	-1.00198	0.0706733	protein_coding
ENSG00000170017	ALCAM	1.00091	0.0322008	protein_coding
