# Supplementary material for: α‐Synuclein antisense transcript SNCA‐AS1 regulates synapses‐ and aging‐related genes suggesting its implication in Parkinson's disease
Source: Aging Cell. 2021 Nov 19;20(12):e13504. doi: 10.1111/acel.13504 (PMC8672788; doi:10.1111/acel.13504)
Supplement: Supplementary file 12 — Table S4 [file ACEL-20-e13504-s008.xlsx]

## Sheet: Foglio2
gene_ID	gene_name	log2FoldChange	padj	gene_biotype
ENSG00000258555	SPECC1L-ADORA2A	42.6294	1.54e-16	protein_coding
ENSG00000090339	ICAM1	36.193	1.24e-11	protein_coding
ENSG00000125851	PCSK2	-34.521	7.21e-36	protein_coding
ENSG00000100101	RP1-37E16.12	-31.1948	1.59e-08	protein_coding
ENSG00000143341	HMCN1	22.7637	6.67e-25	protein_coding
ENSG00000279266	RP11-371I20.2	21.9786	1.12e-08	TEC
ENSG00000082458	DLG3	-21.7639	3.51e-18	protein_coding
ENSG00000125695	RP11-51F16.8	-21.6932	0.00041303	protein_coding
ENSG00000205534	SMG1P2	-21.4681	2.15e-11	unprocessed_pseudogene
ENSG00000064201	TSPAN32	-21.3696	6.77e-10	protein_coding
ENSG00000100218	RSPH14	-20.7206	7.3e-19	protein_coding
ENSG00000251615	RP11-774O3.3	-20.6535	4.21e-17	lincRNA
ENSG00000278619	MRM1	-20.6325	3.48e-15	protein_coding
ENSG00000176222	ZNF404	-20.5598	2.83e-08	protein_coding
ENSG00000237481	RP4-803J11.2	20.4287	1.74e-05	antisense
ENSG00000187416	LHFPL3	-20.2493	2.08e-09	protein_coding
ENSG00000255176	AP002954.3	-20.2037	2.54e-18	antisense
ENSG00000159217	IGF2BP1	-19.5492	1.03e-08	protein_coding
ENSG00000272491	RP5-1024N4.4	-19.5457	2.12e-07	antisense
ENSG00000134007	ADAM20	-19.499	1.15e-09	protein_coding
ENSG00000182795	C1orf116	19.4958	5.4e-09	protein_coding
ENSG00000255583	RP11-415I12.2	-18.8362	1.3e-07	transcribed_unprocessed_pseudogene
ENSG00000163491	NEK10	-18.6057	3.14e-05	protein_coding
ENSG00000282278	RP11-231C18.3	-17.1553	0.0106523	protein_coding
ENSG00000272219	CTB-181H17.1	-16.4193	0.000108223	sense_intronic
ENSG00000247775	SNCA-AS1	12.3961	0.000217761	antisense
ENSG00000103528	SYT17	-9.42714	3.63e-14	protein_coding
ENSG00000140470	ADAMTS17	-9.23431	4.74e-05	protein_coding
ENSG00000163873	GRIK3	-9.02312	8.95e-05	protein_coding
ENSG00000125740	FOSB	-8.97225	2.64e-07	protein_coding
ENSG00000008056	SYN1	-8.95374	1.27e-08	protein_coding
ENSG00000251364	CTD-2516F10.2	8.76888	0.00200264	antisense
ENSG00000177108	ZDHHC22	-8.72902	2.09e-05	protein_coding
ENSG00000162188	GNG3	-8.66024	9.32e-05	protein_coding
ENSG00000197702	PARVA	-8.59496	0.000758226	protein_coding
ENSG00000152910	CNTNAP4	-8.5643	3.52e-07	protein_coding
ENSG00000174576	NPAS4	-8.54628	3.04e-06	protein_coding
ENSG00000145012	LPP	8.53933	2.1e-07	protein_coding
ENSG00000159214	CCDC24	-8.31553	8.34e-07	protein_coding
ENSG00000262304	RP11-235E17.2	-8.24843	0.0609423	protein_coding
ENSG00000178222	RNF212	-8.22665	0.00103467	protein_coding
ENSG00000282390	RP11-29A19.2	-8.1343	3.97e-09	sense_intronic
ENSG00000138316	ADAMTS14	-8.11499	5.19e-05	protein_coding
ENSG00000280206	CTB-193M12.5	8.10761	0.00706979	lincRNA
ENSG00000168539	CHRM1	-8.10337	8.4e-05	protein_coding
ENSG00000269955	C7orf55-LUC7L2	-8.08978	0.000209057	protein_coding
ENSG00000099984	GSTT2	-8.08144	0.0321255	polymorphic_pseudogene
ENSG00000259384	GH1	8.07913	0.0176055	protein_coding
ENSG00000269892	RP4-761J14.10	8.07571	0.0533398	lincRNA
ENSG00000200087	SNORA73B	-7.94266	3.31e-07	snoRNA
ENSG00000258653	RP5-1021I20.4	7.8954	0.0598885	protein_coding
ENSG00000116254	CHD5	-7.86851	3.94e-05	protein_coding
ENSG00000270823	RP11-2E11.6	-7.86656	9.81e-05	antisense
ENSG00000146352	CLVS2	-7.84238	0.000607242	protein_coding
ENSG00000147724	FAM135B	-7.83747	9.81e-05	protein_coding
ENSG00000274049	INO80B-WBP1	-7.83222	0.0644016	protein_coding
ENSG00000212232	SNORD17	-7.82862	0.0030078	snoRNA
ENSG00000261373	VPS9D1-AS1	-7.80549	1.35e-06	antisense
ENSG00000187957	DNER	-7.80269	0.000142473	protein_coding
ENSG00000280375	RP13-204A15.5	-7.78788	1.8e-05	TEC
ENSG00000162706	CADM3	-7.77933	0.027522	protein_coding
ENSG00000095203	EPB41L4B	-7.76513	0.000157869	protein_coding
ENSG00000272843	RP11-313P13.5	7.73533	0.0516187	antisense
ENSG00000143858	SYT2	-7.72977	0.000346359	protein_coding
ENSG00000260837	RP11-434B12.1	7.71848	0.0160022	lincRNA
ENSG00000275038	RP11-546B8.6	-7.6981	0.00657498	protein_coding
ENSG00000018408	WWTR1	7.6908	0.0155456	protein_coding
ENSG00000105699	LSR	7.66319	0.0551499	protein_coding
ENSG00000178568	ERBB4	-7.644	5.05e-05	protein_coding
ENSG00000185031	SLC2A3P2	-7.60984	0.00012503	processed_pseudogene
ENSG00000116299	KIAA1324	-7.57035	0.00126936	protein_coding
ENSG00000162728	KCNJ9	-7.5065	0.00668025	protein_coding
ENSG00000028277	POU2F2	-7.49485	0.000438911	protein_coding
ENSG00000166862	CACNG2	-7.48683	0.00131074	protein_coding
ENSG00000269110	CTC-513N18.7	7.48456	0.0700505	lincRNA
ENSG00000250506	CDK3	-7.42814	0.0571057	protein_coding
ENSG00000151136	BTBD11	-7.40431	2.51e-06	protein_coding
ENSG00000283406	DGCR5	-7.31677	0.00256422	processed_transcript
ENSG00000241769	LINC00893	-7.28006	0.00059495	antisense
ENSG00000197106	SLC6A17	-7.27506	0.00754106	protein_coding
ENSG00000152208	GRID2	-7.27234	0.0134622	protein_coding
ENSG00000255182	CTD-2517M22.14	-7.27188	0.000180882	processed_transcript
ENSG00000227953	LINC01341	-7.26755	0.00126936	processed_transcript
ENSG00000204653	ASPDH	-7.25738	0.000731672	protein_coding
ENSG00000214293	APTR	-7.23276	4.98e-05	lincRNA
ENSG00000117154	IGSF21	-7.19712	0.0014512	protein_coding
ENSG00000151025	GPR158	-7.17747	0.0574949	protein_coding
ENSG00000250397	RP11-1391J7.1	-7.16809	0.000546851	antisense
ENSG00000130052	STARD8	7.15214	0.0141208	protein_coding
ENSG00000183317	EPHA10	-7.12913	0.0486508	protein_coding
ENSG00000146285	SCML4	-7.11273	0.000726704	protein_coding
ENSG00000143502	SUSD4	-7.10717	0.0101146	protein_coding
ENSG00000267419	CTC-559E9.6	-7.09898	0.0014896	transcribed_unprocessed_pseudogene
ENSG00000251595	ABCA11P	-7.00539	0.0117257	transcribed_processed_pseudogene
ENSG00000259001	RPPH1	-6.99333	0.017222	antisense
ENSG00000255192	NANOGP8	-6.98079	0.0321255	protein_coding
ENSG00000259024	TVP23C-CDRT4	6.96814	0.00602031	protein_coding
ENSG00000104412	EMC2	-6.95545	0.00540549	protein_coding
ENSG00000186594	MIR22HG	-6.92285	0.000941265	lincRNA
ENSG00000104205	SGK3	-6.91979	0.0664189	protein_coding
ENSG00000154529	CNTNAP3B	-6.91388	0.00100284	protein_coding
ENSG00000248592	TMEM110-MUSTN1	6.87126	0.0314306	protein_coding
ENSG00000279602	CTD-3014M21.1	-6.86761	0.0106523	TEC
ENSG00000260589	STAM-AS1	6.85387	0.0418319	antisense
ENSG00000246379	RP11-461O7.1	-6.8488	0.00572196	lincRNA
ENSG00000163618	CADPS	-6.8391	0.00125103	protein_coding
ENSG00000070729	CNGB1	-6.83042	0.0255789	protein_coding
ENSG00000182103	FAM181B	6.8182	0.0360424	protein_coding
ENSG00000185215	TNFAIP2	-6.78052	0.0240137	protein_coding
ENSG00000254840	RP11-574M7.1	-6.76737	0.00790814	transcribed_unprocessed_pseudogene
ENSG00000143994	ABHD1	-6.76463	0.000888103	protein_coding
ENSG00000144891	AGTR1	-6.76311	0.000726704	protein_coding
ENSG00000242852	ZNF709	-6.75676	0.0299719	protein_coding
ENSG00000261675	RP5-1119A7.17	-6.75641	0.00753678	sense_overlapping
ENSG00000154856	APCDD1	-6.75606	0.0383253	protein_coding
ENSG00000101282	RSPO4	-6.75277	0.00406093	protein_coding
ENSG00000233327	USP32P2	6.7277	0.0991155	transcribed_unprocessed_pseudogene
ENSG00000176723	ZNF843	-6.71785	0.000483542	protein_coding
ENSG00000172183	ISG20	-6.71648	0.00937493	protein_coding
ENSG00000089250	NOS1	-6.71309	0.00602031	protein_coding
ENSG00000279685	MAPT-IT1	-6.71273	0.0328537	sense_intronic
ENSG00000127418	FGFRL1	6.71223	0.00192204	protein_coding
ENSG00000219470	RP3-337H4.6	-6.70145	0.0016851	processed_pseudogene
ENSG00000223797	ENTPD3-AS1	-6.69499	0.00518072	antisense
ENSG00000205037	RP11-863P13.4	-6.69409	0.0275208	lincRNA
ENSG00000198496	NBR2	-6.6683	2.6e-05	transcribed_unprocessed_pseudogene
ENSG00000244560	RP4-800G7.2	-6.66793	0.00409663	transcribed_unprocessed_pseudogene
ENSG00000250366	TUNAR	-6.66446	0.0394392	protein_coding
ENSG00000147813	NAPRT	-6.66142	0.0016936	protein_coding
ENSG00000185499	MUC1	-6.65126	0.000105704	protein_coding
ENSG00000178150	ZNF114	-6.6447	0.00694374	protein_coding
ENSG00000176840	MIR7-3HG	-6.6426	0.0492625	lincRNA
ENSG00000161513	FDXR	-6.63523	0.00174911	protein_coding
ENSG00000214827	MTCP1	-6.60277	0.0431542	protein_coding
ENSG00000223379	RP11-374M1.4	-6.6008	0.00353451	lincRNA
ENSG00000242779	ZNF702P	-6.5926	0.0372426	transcribed_processed_pseudogene
ENSG00000182667	NTM	6.58491	0.00518597	protein_coding
ENSG00000267909	CCDC177	-6.58025	0.0722141	protein_coding
ENSG00000248015	AC005329.7	-6.57579	0.0173994	antisense
ENSG00000271643	RP11-10C24.3	-6.57271	0.0355308	lincRNA
ENSG00000107562	CXCL12	-6.56719	0.0155456	protein_coding
ENSG00000270093	AP000473.8	-6.52422	0.0523141	lincRNA
ENSG00000253457	SMIM18	-6.51153	0.00548197	protein_coding
ENSG00000183150	GPR19	-6.50737	0.0316424	protein_coding
ENSG00000123146	ADGRE5	-6.49424	0.000372408	protein_coding
ENSG00000229715	EEF1DP3	-6.49261	0.033804	transcribed_unprocessed_pseudogene
ENSG00000274718	RP11-346C4.3	-6.44361	0.0870656	lincRNA
ENSG00000116954	RRAGC	-6.40295	0.00134332	protein_coding
ENSG00000172456	FGGY	-6.40194	0.0204697	protein_coding
ENSG00000122733	PHF24	-6.3911	0.0275984	protein_coding
ENSG00000262251	RP11-199F11.2	-6.39096	0.00668025	sense_intronic
ENSG00000226761	TAS2R46	6.38995	0.0581224	protein_coding
ENSG00000242866	STRC	-6.37243	0.044512	protein_coding
ENSG00000247121	CTD-2260A17.2	-6.37009	0.014425	antisense
ENSG00000213213	CCDC183	-6.35797	0.0104727	protein_coding
ENSG00000261094	RP11-355O1.11	-6.34615	0.0501704	sense_overlapping
ENSG00000274292	RP11-347I19.7	-6.33634	0.0101526	lincRNA
ENSG00000048545	GUCA1A	-6.33618	0.0187866	protein_coding
ENSG00000196581	AJAP1	-6.32494	0.0313976	protein_coding
ENSG00000230185	C9orf147	-6.31563	0.0069873	antisense
ENSG00000014914	MTMR11	-6.30682	0.0364304	protein_coding
ENSG00000184160	ADRA2C	-6.30578	0.00143626	protein_coding
ENSG00000147576	ADHFE1	-6.30078	0.00697118	protein_coding
ENSG00000273387	RP3-412A9.16	-6.29213	0.0961957	antisense
ENSG00000258539	RP11-12J10.3	-6.29175	0.0393679	protein_coding
ENSG00000268333	RP4-806M20.3	-6.28551	0.0531838	lincRNA
ENSG00000272173	U47924.31	-6.27829	0.00111	antisense
ENSG00000276545	PCDHGB9P	-6.2767	0.00315815	unprocessed_pseudogene
ENSG00000273448	RP11-166O4.6	-6.27132	0.0988449	lincRNA
ENSG00000114786	ABHD14A-ACY1	6.25967	0.0702741	protein_coding
ENSG00000113296	THBS4	-6.25121	0.0656437	protein_coding
ENSG00000226891	LINC01359	-6.24476	0.0100591	processed_transcript
ENSG00000260578	CTD-2541J13.1	6.24455	0.0716661	lincRNA
ENSG00000253477	RP11-1C8.4	-6.23687	0.0476634	antisense
ENSG00000196189	SEMA4A	-6.22929	0.0101146	protein_coding
ENSG00000237194	SNAI1P1	-6.2	0.0102334	processed_pseudogene
ENSG00000184613	NELL2	-6.1899	9.81e-05	protein_coding
ENSG00000109220	CHIC2	6.18873	0.0434394	protein_coding
ENSG00000015592	STMN4	-6.18336	0.0290654	protein_coding
ENSG00000236562	RP11-396M11.1	-6.18275	5.05e-05	processed_pseudogene
ENSG00000273540	AGBL1	-6.17577	0.0285881	protein_coding
ENSG00000079337	RAPGEF3	-6.17462	0.0838004	protein_coding
ENSG00000078328	RBFOX1	-6.16704	0.0952112	protein_coding
ENSG00000232450	RP4-730K3.3	-6.1626	0.0116058	transcribed_processed_pseudogene
ENSG00000170417	TMEM182	-6.14705	0.0159847	protein_coding
ENSG00000171121	KCNMB3	-6.13496	0.00859382	protein_coding
ENSG00000206557	TRIM71	-6.12873	0.0441904	protein_coding
ENSG00000188523	CFAP77	-6.12163	0.00525542	protein_coding
ENSG00000120088	CRHR1	-6.11424	0.0870656	protein_coding
ENSG00000169427	KCNK9	-6.10509	0.0988535	protein_coding
ENSG00000176884	GRIN1	-6.10473	2.69e-05	protein_coding
ENSG00000198106	RP11-231C14.7	-6.09607	0.0489857	lincRNA
ENSG00000145244	CORIN	6.08369	0.0992482	protein_coding
ENSG00000234284	ZNF879	-6.06713	0.0888974	protein_coding
ENSG00000204706	MAMDC2-AS1	-6.06509	0.0533398	antisense
ENSG00000162755	KLHDC9	-6.06334	0.0736789	protein_coding
ENSG00000271387	RP11-382D12.2	-6.05815	0.0417629	lincRNA
ENSG00000162951	LRRTM1	-6.05761	0.0316225	protein_coding
ENSG00000251011	TMEM108-AS1	6.05698	0.0336906	antisense
ENSG00000205913	SRRM2-AS1	-6.04932	0.011194	antisense
ENSG00000272754	AL133245.2	-6.04516	0.0408864	lincRNA
ENSG00000241746	RP11-941H19.1	-6.0428	0.0145461	processed_pseudogene
ENSG00000184313	MROH7	-6.03271	0.00399333	protein_coding
ENSG00000186310	NAP1L3	-6.03169	0.0599054	protein_coding
ENSG00000187172	BAGE2	-6.02059	0.0745313	transcribed_unprocessed_pseudogene
ENSG00000140025	EFCAB11	-6.01499	0.0159847	protein_coding
ENSG00000124194	GDAP1L1	-6.00801	0.000949587	protein_coding
ENSG00000272692	RP11-399K21.14	-5.98557	0.00572196	lincRNA
ENSG00000279196	RP11-1072A3.3	-5.96909	0.0602762	TEC
ENSG00000063438	AHRR	-5.96539	0.0296073	protein_coding
ENSG00000260448	LCMT1-AS1	-5.96273	0.0539181	lincRNA
ENSG00000140961	OSGIN1	-5.96028	0.0252969	protein_coding
ENSG00000278467	RP11-504P24.9	-5.95635	0.060289	lincRNA
ENSG00000144655	CSRNP1	-5.94432	0.0551499	protein_coding
ENSG00000010318	PHF7	-5.94203	0.059124	protein_coding
ENSG00000239335	LLPH-AS1	5.94017	0.0841256	antisense
ENSG00000137819	PAQR5	-5.94007	0.00488107	protein_coding
ENSG00000183346	C10orf107	-5.93785	0.0555435	protein_coding
ENSG00000100916	BRMS1L	-5.91959	0.00962268	protein_coding
ENSG00000243696	RP5-966M1.6	-5.88421	0.0579815	protein_coding
ENSG00000137261	KIAA0319	-5.88178	0.0202812	protein_coding
ENSG00000162526	TSSK3	-5.87831	0.00713326	protein_coding
ENSG00000260572	RP11-16N11.2	-5.87294	0.0551102	antisense
ENSG00000230658	KLHL7-AS1	-5.8723	0.0143914	lincRNA
ENSG00000230847	RP11-195E2.1	-5.85939	0.0991155	unprocessed_pseudogene
ENSG00000213090	AC007256.5	-5.85258	0.0173994	processed_pseudogene
ENSG00000153140	CETN3	-5.8443	0.0509639	protein_coding
ENSG00000271086	NAMA	-5.84069	0.00691844	lincRNA
ENSG00000226763	SRRM5	-5.83745	0.0134388	protein_coding
ENSG00000259287	RP11-3D4.2	-5.82191	0.0465794	antisense
ENSG00000232093	RP11-307C12.11	-5.81793	0.0994792	antisense
ENSG00000240758	RP11-155G14.6	-5.79107	0.0943202	processed_transcript
ENSG00000167740	CYB5D2	-5.78015	0.00012503	protein_coding
ENSG00000145723	GIN1	-5.76693	0.0509639	protein_coding
ENSG00000163521	GLB1L	-5.76572	0.00719372	protein_coding
ENSG00000280190	RP11-319G9.1	-5.75823	0.0324492	TEC
ENSG00000231028	LINC00271	-5.75599	0.0835825	lincRNA
ENSG00000108821	COL1A1	5.70529	0.0016851	protein_coding
ENSG00000171962	DRC3	-5.70486	0.00217965	protein_coding
ENSG00000123119	NECAB1	-5.70426	0.0661636	protein_coding
ENSG00000280277	RP1-72A23.4	-5.69739	0.0304244	TEC
ENSG00000114670	NEK11	-5.68883	0.0186414	protein_coding
ENSG00000125122	LRRC29	-5.68062	0.0520498	protein_coding
ENSG00000105708	ZNF14	-5.66597	0.00463619	protein_coding
ENSG00000260369	CTD-2526A2.2	-5.66517	0.00691844	lincRNA
ENSG00000113212	PCDHB7	-5.66362	0.0145519	protein_coding
ENSG00000106018	VIPR2	-5.65942	0.0264183	protein_coding
ENSG00000233178	RP11-88I18.2	-5.65085	0.0993687	antisense
ENSG00000272419	RP11-403I13.8	-5.61761	0.0566089	processed_transcript
ENSG00000223599	RP11-216N14.7	-5.61389	0.0774942	processed_pseudogene
ENSG00000185633	NDUFA4L2	-5.58468	0.017222	protein_coding
ENSG00000260698	RP11-439E19.9	-5.56232	0.0959863	lincRNA
ENSG00000185339	TCN2	-5.55876	0.0429727	protein_coding
ENSG00000273382	RP5-1065J22.8	-5.55488	0.0438425	antisense
ENSG00000229127	AC007038.7	-5.55323	0.0383253	antisense
ENSG00000197620	CXorf40A	-5.54668	0.00970006	protein_coding
ENSG00000184302	SIX6	-5.53848	0.000710463	protein_coding
ENSG00000141665	FBXO15	-5.51635	0.00530469	protein_coding
ENSG00000170577	SIX2	-5.49924	0.0494753	protein_coding
ENSG00000120662	MTRF1	-5.47675	0.00226797	protein_coding
ENSG00000171435	KSR2	-5.47236	0.00126488	protein_coding
ENSG00000185010	F8	-5.4687	0.0530853	protein_coding
ENSG00000165695	AK8	-5.46551	0.0978227	protein_coding
ENSG00000176349	AC110781.3	-5.46398	0.0984838	antisense
ENSG00000197134	ZNF257	-5.46272	0.00353306	protein_coding
ENSG00000165879	FRAT1	-5.44358	0.0523085	protein_coding
ENSG00000173991	TCAP	-5.42879	0.0788543	protein_coding
ENSG00000170419	VSTM2A	-5.42493	0.00439656	protein_coding
ENSG00000172201	ID4	5.41937	0.01924	protein_coding
ENSG00000273237	CTB-119C2.1	-5.39727	0.00902537	antisense
ENSG00000260211	RP13-395E19.2	5.38732	0.0660741	processed_pseudogene
ENSG00000238184	CD81-AS1	-5.36986	0.0702668	antisense
ENSG00000250120	PCDHA10	-5.35827	0.0155392	protein_coding
ENSG00000120658	ENOX1	-5.35106	0.00141763	protein_coding
ENSG00000251349	MSANTD3-TMEFF1	-5.33109	0.00103181	protein_coding
ENSG00000160051	IQCC	-5.31219	0.0027647	protein_coding
ENSG00000128683	GAD1	5.30144	0.00130237	protein_coding
ENSG00000100314	CABP7	-5.25709	0.00497705	protein_coding
ENSG00000132256	TRIM5	5.2556	0.014198	protein_coding
ENSG00000152661	GJA1	5.24843	0.00313722	protein_coding
ENSG00000163584	RPL22L1	-5.24195	0.0368073	protein_coding
ENSG00000279912	RP11-624A21.1	-5.2249	0.0180084	TEC
ENSG00000271614	LINC00936	-5.2175	0.0509639	lincRNA
ENSG00000155011	DKK2	5.20177	0.000205894	protein_coding
ENSG00000140488	CELF6	-5.1911	0.000916769	protein_coding
ENSG00000236404	VLDLR-AS1	-5.16723	0.00457103	antisense
ENSG00000132334	PTPRE	5.16678	2.22e-05	protein_coding
ENSG00000182324	KCNJ14	-5.11268	0.0569698	protein_coding
ENSG00000119703	ZC2HC1C	-5.11181	0.0700758	protein_coding
ENSG00000176845	METRNL	5.09597	0.0640849	protein_coding
ENSG00000162931	TRIM17	-5.06068	0.000303446	protein_coding
ENSG00000115290	GRB14	-5.05811	0.0991155	protein_coding
ENSG00000214967	NPIPA7	-5.05695	0.0700505	protein_coding
ENSG00000165646	SLC18A2	-5.03044	0.0660741	protein_coding
ENSG00000172548	NIPAL4	5.02494	0.07079	protein_coding
ENSG00000216285	RP11-490H24.5	5.01557	0.0237572	processed_pseudogene
ENSG00000168702	LRP1B	4.99976	4.63e-05	protein_coding
ENSG00000228544	CCDC183-AS1	-4.97379	0.0110258	antisense
ENSG00000123395	ATG101	-4.96779	0.00277379	protein_coding
ENSG00000265148	TSPOAP1-AS1	-4.9586	0.0159847	antisense
ENSG00000156172	C8orf37	-4.94908	0.0114082	protein_coding
ENSG00000260802	LINC00890	-4.9405	6.08e-05	protein_coding
ENSG00000197566	ZNF624	-4.91288	0.0555435	protein_coding
ENSG00000166762	CATSPER2	-4.87205	0.0172207	protein_coding
ENSG00000173068	BNC2	4.8583	0.0102444	protein_coding
ENSG00000184441	AP001062.7	-4.82502	0.0163186	antisense
ENSG00000177272	KCNA3	-4.76553	0.0292232	protein_coding
ENSG00000128165	ADM2	-4.76053	0.00170055	protein_coding
ENSG00000166923	GREM1	4.73479	0.0322764	protein_coding
ENSG00000260198	RP11-441F2.2	-4.72202	0.00530469	sense_intronic
ENSG00000254363	CTB-131B5.5	-4.7018	0.0160019	processed_transcript
ENSG00000272711	RP11-259N19.1	4.68989	0.0441904	lincRNA
ENSG00000235944	ZNF815P	-4.67939	0.0163275	transcribed_unprocessed_pseudogene
ENSG00000261678	SCRT1	-4.66939	0.00486144	protein_coding
ENSG00000033122	LRRC7	4.61507	0.00470908	protein_coding
ENSG00000170345	FOS	-4.57633	0.00130552	protein_coding
ENSG00000269929	RP11-2B6.2	-4.56562	0.0834836	lincRNA
ENSG00000170647	TMEM133	4.53906	0.0791333	protein_coding
ENSG00000184564	SLITRK6	-4.502	1.28e-17	protein_coding
ENSG00000183307	CECR6	-4.46942	0.00220204	protein_coding
ENSG00000228889	UBAC2-AS1	-4.45276	0.0574949	lincRNA
ENSG00000174521	TTC9B	-4.45255	0.0320526	protein_coding
ENSG00000279161	CTB-12A17.2	4.40926	0.0698008	TEC
ENSG00000165973	NELL1	-4.40354	0.00825676	protein_coding
ENSG00000018869	ZNF582	-4.39086	0.0656593	protein_coding
ENSG00000159958	TNFRSF13C	-4.36758	0.055192	protein_coding
ENSG00000164056	SPRY1	4.36687	0.00031971	protein_coding
ENSG00000206120	EGFEM1P	-4.33899	0.0938063	transcribed_unitary_pseudogene
ENSG00000095370	SH2D3C	-4.32983	0.0155456	protein_coding
ENSG00000119973	PRLHR	-4.32721	0.0762552	protein_coding
ENSG00000118257	NRP2	-4.31889	0.000466169	protein_coding
ENSG00000135740	SLC9A5	-4.31114	0.020244	protein_coding
ENSG00000247934	RP11-967K21.1	-4.30551	8.48e-05	antisense
ENSG00000054356	PTPRN	-4.27621	0.00288584	protein_coding
ENSG00000130226	DPP6	-4.25296	0.000436587	protein_coding
ENSG00000280043	RP11-1281K21.8	-4.23051	0.0187866	TEC
ENSG00000201428	RN7SKP71	-4.2152	0.00472171	misc_RNA
ENSG00000206535	LNP1	-4.19698	0.0938063	protein_coding
ENSG00000140937	CDH11	4.17823	1.93e-07	protein_coding
ENSG00000149798	CDC42EP2	-4.1607	0.005943	protein_coding
ENSG00000091490	SEL1L3	4.11774	0.0297593	protein_coding
ENSG00000196562	SULF2	-4.10919	1.51e-06	protein_coding
ENSG00000187398	LUZP2	-4.10896	0.0874706	protein_coding
ENSG00000152104	PTPN14	4.09973	0.0084663	protein_coding
ENSG00000140859	KIFC3	4.04765	0.0443482	protein_coding
ENSG00000170743	SYT9	4.03966	1.77e-09	protein_coding
ENSG00000150907	FOXO1	4.03529	0.000440356	protein_coding
ENSG00000161681	SHANK1	-4.02181	0.0619562	protein_coding
ENSG00000106268	NUDT1	-3.98037	0.0159847	protein_coding
ENSG00000271147	ARMCX5-GPRASP2	-3.96373	0.000507401	processed_transcript
ENSG00000149564	ESAM	-3.93441	0.0833272	protein_coding
ENSG00000102265	TIMP1	-3.93186	0.000114282	protein_coding
ENSG00000134375	TIMM17A	-3.90461	0.0712214	protein_coding
ENSG00000152229	PSTPIP2	3.90322	0.0445049	protein_coding
ENSG00000178171	AMER3	-3.89968	0.038426	protein_coding
ENSG00000047648	ARHGAP6	3.88671	0.0991155	protein_coding
ENSG00000167995	BEST1	-3.88431	0.0383372	protein_coding
ENSG00000149527	PLCH2	-3.88228	0.00213247	protein_coding
ENSG00000171631	P2RY6	3.88076	0.0884958	protein_coding
ENSG00000223949	ROR1-AS1	-3.88003	0.0252498	antisense
ENSG00000138193	PLCE1	3.86473	0.00041303	protein_coding
ENSG00000143772	ITPKB	3.86297	0.0366718	protein_coding
ENSG00000049323	LTBP1	3.82747	0.0134008	protein_coding
ENSG00000137563	GGH	3.82684	0.000220236	protein_coding
ENSG00000214016	RPSAP61	3.79313	0.0465794	processed_pseudogene
ENSG00000145920	CPLX2	-3.76947	0.0451754	protein_coding
ENSG00000151789	ZNF385D	-3.74259	0.00945868	protein_coding
ENSG00000019991	HGF	-3.74085	0.0662205	protein_coding
ENSG00000130635	COL5A1	3.73039	0.000443024	protein_coding
ENSG00000087299	L2HGDH	-3.71678	0.00443375	protein_coding
ENSG00000188042	ARL4C	-3.70455	0.0621286	protein_coding
ENSG00000104497	SNX16	3.69532	0.0945557	protein_coding
ENSG00000226056	MTND4P32	-3.68078	0.0269645	processed_pseudogene
ENSG00000189056	RELN	3.67399	2.26e-07	protein_coding
ENSG00000179603	GRM8	-3.66828	0.0278361	protein_coding
ENSG00000158445	KCNB1	-3.65801	0.0533398	protein_coding
ENSG00000120738	EGR1	-3.65698	0.000636882	protein_coding
ENSG00000148400	NOTCH1	3.65393	0.0225299	protein_coding
ENSG00000170382	LRRN2	-3.63043	0.00449664	protein_coding
ENSG00000185710	SMG1P4	3.6286	0.0598885	transcribed_unprocessed_pseudogene
ENSG00000054803	CBLN4	-3.61915	0.045602	protein_coding
ENSG00000228956	SATB1-AS1	-3.61804	0.000887118	processed_transcript
ENSG00000204956	PCDHGA1	-3.61218	0.0447685	protein_coding
ENSG00000213221	DNLZ	-3.59854	0.0543052	protein_coding
ENSG00000261115	TMEM178B	-3.59826	0.0533398	protein_coding
ENSG00000282977	PCBP2-OT1	-3.57344	0.0746591	non_coding
ENSG00000264734	RP11-260A9.6	-3.55537	0.0366718	lincRNA
ENSG00000064666	CNN2	3.55273	4.63e-06	protein_coding
ENSG00000166387	PPFIBP2	3.55136	2.45e-08	protein_coding
ENSG00000146674	IGFBP3	3.53741	0.00530469	protein_coding
ENSG00000276073	RP5-1125A11.7	3.5226	0.00829635	lincRNA
ENSG00000154240	CEP112	-3.4969	0.0957369	protein_coding
ENSG00000135842	FAM129A	-3.49306	0.00792596	protein_coding
ENSG00000112902	SEMA5A	-3.46546	0.00317741	protein_coding
ENSG00000106236	NPTX2	-3.46359	0.00105201	protein_coding
ENSG00000167619	TMEM145	-3.4518	0.000216261	protein_coding
ENSG00000186648	CARMIL3	-3.44085	3.54e-07	protein_coding
ENSG00000177511	ST8SIA3	-3.43647	0.000875328	protein_coding
ENSG00000204525	HLA-C	3.42802	0.0300051	protein_coding
ENSG00000066583	ISOC1	3.42281	2.48e-06	protein_coding
ENSG00000165905	LARGE2	-3.40675	0.0455766	protein_coding
ENSG00000272750	RP11-378J18.8	-3.40311	0.0764664	antisense
ENSG00000279089	RP11-481C4.2	-3.39173	0.0187866	TEC
ENSG00000145087	STXBP5L	-3.38459	0.012343	protein_coding
ENSG00000243155	RP11-46A10.5	-3.3639	0.0189588	antisense
ENSG00000231199	MTND5P19	-3.36218	0.0635555	processed_pseudogene
ENSG00000146242	TPBG	3.35381	0.000217761	protein_coding
ENSG00000196092	PAX5	-3.30924	0.00274439	protein_coding
ENSG00000159753	CARMIL2	-3.29528	0.000609082	protein_coding
ENSG00000136982	DSCC1	3.29097	0.051065	protein_coding
ENSG00000164099	PRSS12	3.28916	7.25e-12	protein_coding
ENSG00000233954	UQCRHL	-3.28891	0.015641	protein_coding
ENSG00000112530	PACRG	-3.26295	0.0014511	protein_coding
ENSG00000196689	TRPV1	-3.25969	0.0574949	protein_coding
ENSG00000105136	ZNF419	3.25929	0.0360424	protein_coding
ENSG00000131981	LGALS3	3.25422	0.0517172	protein_coding
ENSG00000168970	JMJD7-PLA2G4B	-3.2521	0.0202515	protein_coding
ENSG00000109618	SEPSECS	3.25082	0.0905041	protein_coding
ENSG00000237517	DGCR5	-3.24511	0.0763245	transcribed_unprocessed_pseudogene
ENSG00000130558	OLFM1	-3.23141	0.0993687	protein_coding
ENSG00000178233	TMEM151B	-3.22998	0.0134008	protein_coding
ENSG00000260903	XKR7	-3.22839	0.000209076	protein_coding
ENSG00000163531	NFASC	-3.21533	0.000476163	protein_coding
ENSG00000173376	NDNF	3.18089	0.000248013	protein_coding
ENSG00000166206	GABRB3	-3.16904	0.0464546	protein_coding
ENSG00000185008	ROBO2	-3.15779	0.0117341	protein_coding
ENSG00000163328	GPR155	3.15638	1.78e-05	protein_coding
ENSG00000181873	IBA57	-3.14308	0.0292781	protein_coding
ENSG00000077092	RARB	3.13026	0.0533398	protein_coding
ENSG00000249476	CTD-2587M2.1	-3.12988	0.0264183	lincRNA
ENSG00000167377	ZNF23	-3.1287	0.023387	protein_coding
ENSG00000113763	UNC5A	-3.12828	0.0231444	protein_coding
ENSG00000165996	HACD1	-3.11893	0.0929218	protein_coding
ENSG00000167565	SERTAD3	-3.11885	0.079997	protein_coding
ENSG00000106991	ENG	-3.11558	0.0848512	protein_coding
ENSG00000225968	ELFN1	-3.11181	0.017222	protein_coding
ENSG00000005471	ABCB4	3.0747	0.0532683	protein_coding
ENSG00000125877	ITPA	-3.07271	0.054319	protein_coding
ENSG00000096433	ITPR3	3.06594	0.060289	protein_coding
ENSG00000163449	TMEM169	-3.06486	0.0199012	protein_coding
ENSG00000075223	SEMA3C	3.0647	1.26e-05	protein_coding
ENSG00000139329	LUM	3.06143	0.042532	protein_coding
ENSG00000267383	CTC-260E6.6	3.05499	0.0919307	antisense
ENSG00000198331	HYLS1	-3.04721	0.00306303	protein_coding
ENSG00000070159	PTPN3	3.03892	0.0368073	protein_coding
ENSG00000127125	PPCS	3.02898	0.0162456	protein_coding
ENSG00000105894	PTN	3.025	0.000116745	protein_coding
ENSG00000087303	NID2	3.01872	0.0833272	protein_coding
ENSG00000269834	ZNF528-AS1	-3.01136	0.078854	processed_transcript
ENSG00000185090	MANEAL	-2.99072	2.24e-09	protein_coding
ENSG00000226054	MEMO1P1	-2.9821	0.081753	processed_pseudogene
ENSG00000136205	TNS3	2.97364	2.14e-07	protein_coding
ENSG00000253767	PCDHGA8	2.96681	0.0215415	protein_coding
ENSG00000276547	PCDHGB5	-2.9615	0.0418319	protein_coding
ENSG00000124942	AHNAK	2.95824	3e-08	protein_coding
ENSG00000156453	PCDH1	-2.94334	0.0986833	protein_coding
ENSG00000250067	YJEFN3	-2.9392	0.0516442	protein_coding
ENSG00000004777	ARHGAP33	-2.93359	0.00300623	protein_coding
ENSG00000106089	STX1A	-2.92865	0.00486144	protein_coding
ENSG00000069943	PIGB	-2.91905	0.0558516	protein_coding
ENSG00000078549	ADCYAP1R1	-2.91577	1.82e-09	protein_coding
ENSG00000249780	RP11-352E6.2	-2.90493	0.0590403	processed_pseudogene
ENSG00000118276	B4GALT6	2.89588	0.00410575	protein_coding
ENSG00000155760	FZD7	2.89313	0.00394351	protein_coding
ENSG00000276517	AL133243.2	-2.87568	0.0988535	sense_intronic
ENSG00000005379	TSPOAP1	-2.87417	0.0073511	protein_coding
ENSG00000166833	NAV2	2.86884	3.65e-14	protein_coding
ENSG00000165730	STOX1	-2.84658	0.073323	protein_coding
ENSG00000154065	ANKRD29	-2.82912	0.00807269	protein_coding
ENSG00000131398	KCNC3	-2.82543	0.052674	protein_coding
ENSG00000204599	TRIM39	-2.80614	0.0204582	protein_coding
ENSG00000159409	CELF3	-2.80425	5.49e-06	protein_coding
ENSG00000167107	ACSF2	2.79293	0.07756	protein_coding
ENSG00000145365	TIFA	2.78727	0.0127197	protein_coding
ENSG00000175161	CADM2	-2.77065	0.0400559	protein_coding
ENSG00000139767	SRRM4	-2.76839	9.67e-05	protein_coding
ENSG00000167524	SGK494	-2.76258	0.00691594	protein_coding
ENSG00000180917	CMTR2	2.75066	0.0155456	protein_coding
ENSG00000171943	SRGAP2C	2.74846	0.0418319	protein_coding
ENSG00000165731	RET	2.74145	3e-08	protein_coding
ENSG00000203804	ADAMTSL4-AS1	-2.72233	0.0870656	processed_transcript
ENSG00000164949	GEM	2.71213	0.0828834	protein_coding
ENSG00000077080	ACTL6B	-2.70841	0.00130237	protein_coding
ENSG00000198440	ZNF583	-2.70339	0.0457244	protein_coding
ENSG00000184205	TSPYL2	-2.67607	5.11e-05	protein_coding
ENSG00000164076	CAMKV	-2.67334	0.0181264	protein_coding
ENSG00000170775	GPR37	2.6578	0.0978357	protein_coding
ENSG00000198075	SULT1C4	2.65067	0.0524523	protein_coding
ENSG00000116962	NID1	2.65018	2.48e-06	protein_coding
ENSG00000137558	PI15	2.64597	0.07756	protein_coding
ENSG00000056487	PHF21B	-2.62965	0.000738376	protein_coding
ENSG00000153707	PTPRD	-2.62906	0.07756	protein_coding
ENSG00000261556	SMG1P7	-2.61077	0.0171019	transcribed_unprocessed_pseudogene
ENSG00000140320	BAHD1	-2.60959	0.0384186	protein_coding
ENSG00000280079	CTC-260E6.4	-2.60531	0.0907235	TEC
ENSG00000160323	ADAMTS13	-2.59188	0.0297047	protein_coding
ENSG00000149016	TUT1	-2.58993	0.0198704	protein_coding
ENSG00000139292	LGR5	2.58575	9.81e-05	protein_coding
ENSG00000131477	RAMP2	-2.57736	0.0463602	protein_coding
ENSG00000099250	NRP1	-2.56481	0.0225711	protein_coding
ENSG00000173706	HEG1	2.55652	0.00609792	protein_coding
ENSG00000137522	RNF121	-2.55394	0.0492625	protein_coding
ENSG00000112137	PHACTR1	-2.55153	0.0571473	protein_coding
ENSG00000280551	RP11-358D17.2	2.54759	0.0981067	TEC
ENSG00000112936	C7	2.54561	0.0200528	protein_coding
ENSG00000144583	MARCH4	-2.53495	0.0579202	protein_coding
ENSG00000184005	ST6GALNAC3	2.51974	0.00012503	protein_coding
ENSG00000117620	SLC35A3	-2.51662	0.0324492	protein_coding
ENSG00000148798	INA	-2.50353	0.0190397	protein_coding
ENSG00000214765	SEPT7P2	-2.49377	0.0313331	transcribed_unprocessed_pseudogene
ENSG00000125744	RTN2	-2.48293	0.00365362	protein_coding
ENSG00000196411	EPHB4	2.4768	0.026955	protein_coding
ENSG00000104112	SCG3	-2.47498	0.00454451	protein_coding
ENSG00000167654	ATCAY	-2.46833	3.99e-05	protein_coding
ENSG00000269743	SLC25A53	-2.45546	0.00454451	protein_coding
ENSG00000148600	CDHR1	-2.45286	0.0747291	protein_coding
ENSG00000122884	P4HA1	2.44528	0.0137716	protein_coding
ENSG00000182810	DDX28	-2.44096	0.0339927	protein_coding
ENSG00000144452	ABCA12	-2.44038	0.00041303	protein_coding
ENSG00000272077	RP11-348P10.2	-2.43875	0.0164137	lincRNA
ENSG00000159556	ISL2	-2.43085	0.0187866	protein_coding
ENSG00000084093	REST	2.42694	0.000335804	protein_coding
ENSG00000132872	SYT4	2.4264	1.24e-07	protein_coding
ENSG00000132570	PCBD2	-2.42286	0.0171116	protein_coding
ENSG00000169131	ZNF354A	-2.41693	0.00920953	protein_coding
ENSG00000277151	RP11-380B4.3	-2.41461	0.074358	lincRNA
ENSG00000026025	VIM	2.38727	6.36e-05	protein_coding
ENSG00000280392	RP11-357N13.6	-2.38463	0.0225807	TEC
ENSG00000171533	MAP6	-2.37741	0.00544174	protein_coding
ENSG00000183598	HIST2H3D	2.37708	0.012343	protein_coding
ENSG00000179104	TMTC2	2.3704	0.0014896	protein_coding
ENSG00000102038	SMARCA1	2.37021	4.21e-05	protein_coding
ENSG00000144406	UNC80	-2.36208	0.00130237	protein_coding
ENSG00000111859	NEDD9	2.36159	0.0516066	protein_coding
ENSG00000198576	ARC	-2.35083	0.017222	protein_coding
ENSG00000215817	ZC3H11B	2.34874	0.080323	protein_coding
ENSG00000134901	KDELC1	2.34767	0.0313976	protein_coding
ENSG00000165424	ZCCHC24	2.34291	0.00306825	protein_coding
ENSG00000081320	STK17B	2.32157	0.0465794	protein_coding
ENSG00000125398	SOX9	2.31569	0.094431	protein_coding
ENSG00000111802	TDP2	-2.30607	0.0209475	protein_coding
ENSG00000074181	NOTCH3	2.29602	1.51e-06	protein_coding
ENSG00000107984	DKK1	2.29441	0.000311105	protein_coding
ENSG00000104626	ERI1	2.29329	0.0159847	protein_coding
ENSG00000185532	PRKG1	2.28719	0.0932224	protein_coding
ENSG00000258297	RP11-658F2.8	-2.28121	0.0978222	antisense
ENSG00000143748	NVL	-2.28049	0.005943	protein_coding
ENSG00000108309	RUNDC3A	-2.27766	0.000652168	protein_coding
ENSG00000082684	SEMA5B	2.27092	0.0203604	protein_coding
ENSG00000041880	PARP3	-2.27079	0.0911913	protein_coding
ENSG00000214783	POLR2J4	-2.26328	0.0868204	processed_transcript
ENSG00000102003	SYP	-2.26195	0.0999645	protein_coding
ENSG00000145808	ADAMTS19	2.26142	0.00012503	protein_coding
ENSG00000196277	GRM7	2.26088	0.00130552	protein_coding
ENSG00000107902	LHPP	-2.25815	0.0318927	protein_coding
ENSG00000137962	ARHGAP29	-2.24949	0.027237	protein_coding
ENSG00000170396	ZNF804A	-2.24864	0.0457777	protein_coding
ENSG00000184470	TXNRD2	2.24621	0.0128344	protein_coding
ENSG00000188573	FBLL1	-2.24513	0.0016851	protein_coding
ENSG00000161265	U2AF1L4	-2.24483	0.0119322	protein_coding
ENSG00000188599	NPIPP1	-2.24047	0.0198704	transcribed_unprocessed_pseudogene
ENSG00000136267	DGKB	-2.2403	0.0746918	protein_coding
ENSG00000174469	CNTNAP2	-2.23804	0.0337033	protein_coding
ENSG00000072832	CRMP1	-2.23316	0.000149914	protein_coding
ENSG00000267541	MTCO2P2	-2.21749	0.00410575	processed_pseudogene
ENSG00000197977	ELOVL2	-2.21648	0.0371316	protein_coding
ENSG00000167632	TRAPPC9	-2.20765	0.0256958	protein_coding
ENSG00000064652	SNX24	-2.20555	0.0551499	protein_coding
ENSG00000079335	CDC14A	2.20363	0.0463778	protein_coding
ENSG00000213760	ATP6V1G2	-2.18966	0.0662205	protein_coding
ENSG00000218283	MORF4L1P1	2.18817	0.0548884	processed_pseudogene
ENSG00000234771	SLC25A25-AS1	-2.18762	0.0090484	antisense
ENSG00000277363	SRCIN1	-2.18573	0.011118	protein_coding
ENSG00000127920	GNG11	2.18257	0.00786411	protein_coding
ENSG00000101098	RIMS4	-2.17555	0.0701522	protein_coding
ENSG00000154655	L3MBTL4	2.1747	0.0014511	protein_coding
ENSG00000122585	NPY	2.16988	0.00286256	protein_coding
ENSG00000144824	PHLDB2	2.16564	0.0199012	protein_coding
ENSG00000147256	ARHGAP36	2.16104	0.000344396	protein_coding
ENSG00000174483	BBS1	-2.14565	0.0551688	protein_coding
ENSG00000110063	DCPS	-2.14001	0.0732562	protein_coding
ENSG00000116016	EPAS1	-2.13941	0.000436587	protein_coding
ENSG00000115414	FN1	2.13414	0.00523783	protein_coding
ENSG00000168301	KCTD6	-2.13348	0.0516263	protein_coding
ENSG00000174938	SEZ6L2	-2.12002	6.59e-05	protein_coding
ENSG00000132294	EFR3A	2.10398	0.00182548	protein_coding
ENSG00000176406	RIMS2	-2.10121	0.0445049	protein_coding
ENSG00000196361	ELAVL3	-2.10059	4.7e-06	protein_coding
ENSG00000169432	SCN9A	2.09555	0.00130521	protein_coding
ENSG00000114541	FRMD4B	2.08822	0.00170055	protein_coding
ENSG00000166949	SMAD3	2.08746	0.00547155	protein_coding
ENSG00000182718	ANXA2	2.08598	0.000714524	protein_coding
ENSG00000101349	PAK5	-2.07647	0.017222	protein_coding
ENSG00000170091	HMP19	-2.06483	0.000758226	protein_coding
ENSG00000130202	NECTIN2	2.06361	0.0139771	protein_coding
ENSG00000166257	SCN3B	-2.04798	0.00230644	protein_coding
ENSG00000146013	GFRA3	-2.04764	0.0714876	protein_coding
ENSG00000134853	PDGFRA	2.04293	0.000351845	protein_coding
ENSG00000214796	RP11-480I12.5	-2.04149	0.0991398	transcribed_unprocessed_pseudogene
ENSG00000143333	RGS16	2.0399	0.0501423	protein_coding
ENSG00000087258	GNAO1	-2.03252	0.000138158	protein_coding
ENSG00000196876	SCN8A	-2.03185	0.0094156	protein_coding
ENSG00000008735	MAPK8IP2	-2.02999	0.0828834	protein_coding
ENSG00000085491	SLC25A24	2.01938	0.0612879	protein_coding
ENSG00000135472	FAIM2	-2.00829	0.0395339	protein_coding
ENSG00000168010	ATG16L2	-2.00723	0.095601	protein_coding
ENSG00000131871	SELENOS	-2.00428	0.0874706	protein_coding
ENSG00000166147	FBN1	2.00403	0.00224405	protein_coding
ENSG00000164105	SAP30	2.00277	0.0925292	protein_coding
ENSG00000171094	ALK	-1.99721	0.0129446	protein_coding
ENSG00000254470	AP5B1	1.99553	0.07756	protein_coding
ENSG00000196693	ZNF33B	-1.99075	0.0105025	protein_coding
ENSG00000127990	SGCE	1.98808	0.00129834	protein_coding
ENSG00000144228	SPOPL	1.98439	0.0143335	protein_coding
ENSG00000164946	FREM1	1.97996	0.0987294	protein_coding
ENSG00000129422	MTUS1	-1.97896	0.0732562	protein_coding
ENSG00000134569	LRP4	1.97295	0.0660741	protein_coding
ENSG00000140471	LINS1	-1.96798	0.0824109	protein_coding
ENSG00000172687	ZNF738	-1.96696	0.0429241	protein_coding
ENSG00000196220	SRGAP3	-1.96546	0.00668025	protein_coding
ENSG00000135709	KIAA0513	1.95939	0.0279739	protein_coding
ENSG00000189369	GSPT2	1.95346	0.0299719	protein_coding
ENSG00000130164	LDLR	-1.95027	0.00720895	protein_coding
ENSG00000142173	COL6A2	1.94752	0.00668025	protein_coding
ENSG00000041982	TNC	1.94588	0.0471313	protein_coding
ENSG00000188760	TMEM198	-1.9426	0.00996121	protein_coding
ENSG00000163297	ANTXR2	1.94222	0.00058827	protein_coding
ENSG00000152256	PDK1	1.94096	0.00418606	protein_coding
ENSG00000136810	TXN	1.93896	0.0530772	protein_coding
ENSG00000138162	TACC2	-1.93794	0.010764	protein_coding
ENSG00000140022	STON2	-1.93598	0.0395339	protein_coding
ENSG00000120805	ARL1	1.932	0.0408002	protein_coding
ENSG00000115756	HPCAL1	1.93189	7.41e-05	protein_coding
ENSG00000196655	TRAPPC4	-1.92228	0.0106814	protein_coding
ENSG00000231764	DLX6-AS1	1.917	0.00130552	antisense
ENSG00000111817	DSE	1.91028	0.0761729	protein_coding
ENSG00000165240	ATP7A	1.90903	0.000541628	protein_coding
ENSG00000136158	SPRY2	1.90188	0.0090484	protein_coding
ENSG00000168476	REEP4	1.89812	0.0472855	protein_coding
ENSG00000140557	ST8SIA2	-1.89326	0.0131883	protein_coding
ENSG00000170145	SIK2	1.89299	1.82e-06	protein_coding
ENSG00000113657	DPYSL3	1.88256	0.000892951	protein_coding
ENSG00000130477	UNC13A	-1.87791	0.000550347	protein_coding
ENSG00000171574	ZNF584	-1.87779	0.0874706	protein_coding
ENSG00000147852	VLDLR	-1.87085	0.044645	protein_coding
ENSG00000135766	EGLN1	1.86633	0.0992482	protein_coding
ENSG00000175073	VCPIP1	1.86621	0.0155296	protein_coding
ENSG00000050405	LIMA1	1.86568	0.000301779	protein_coding
ENSG00000175183	CSRP2	1.86174	0.0234236	protein_coding
ENSG00000118454	ANKRD13C	1.85934	0.00475498	protein_coding
ENSG00000108469	RECQL5	-1.8593	0.000226248	protein_coding
ENSG00000130294	KIF1A	-1.85864	0.093641	protein_coding
ENSG00000178980	SELENOW	1.85181	0.0533256	protein_coding
ENSG00000105854	PON2	1.84892	0.0271553	protein_coding
ENSG00000120756	PLS1	1.84824	0.0899618	protein_coding
ENSG00000236088	COX10-AS1	1.84501	0.0579815	processed_transcript
ENSG00000157110	RBPMS	1.83753	0.0941211	protein_coding
ENSG00000189077	TMEM120A	-1.83574	0.0546645	protein_coding
ENSG00000134013	LOXL2	1.83281	0.0885884	protein_coding
ENSG00000163191	S100A11	1.83202	0.0991155	protein_coding
ENSG00000165804	ZNF219	1.82697	0.00934957	protein_coding
ENSG00000139174	PRICKLE1	-1.8208	0.0173994	protein_coding
ENSG00000133958	UNC79	-1.82047	0.00506461	protein_coding
ENSG00000241860	RP11-34P13.13	-1.81921	0.0530853	processed_transcript
ENSG00000088808	PPP1R13B	1.81704	1.83e-06	protein_coding
ENSG00000138496	PARP9	1.81601	0.0584512	protein_coding
ENSG00000169604	ANTXR1	1.81281	5.28e-08	protein_coding
ENSG00000130363	RSPH3	1.81244	0.0102873	protein_coding
ENSG00000158286	RNF207	-1.80913	0.0305572	protein_coding
ENSG00000242294	STAG3L5P	1.80713	0.0216953	transcribed_unprocessed_pseudogene
ENSG00000198792	TMEM184B	1.8057	0.00880166	protein_coding
ENSG00000189367	KIAA0408	-1.80445	0.0209475	protein_coding
ENSG00000008256	CYTH3	1.79435	0.00143982	protein_coding
ENSG00000134490	TMEM241	-1.78895	0.0683312	protein_coding
ENSG00000186868	MAPT	-1.78777	0.0150595	protein_coding
ENSG00000134250	NOTCH2	1.78713	0.00200264	protein_coding
ENSG00000161958	FGF11	-1.78696	0.07756	protein_coding
ENSG00000122870	BICC1	1.7859	0.00937493	protein_coding
ENSG00000128591	FLNC	1.78492	0.00101266	protein_coding
ENSG00000070961	ATP2B1	1.78024	0.0352384	protein_coding
ENSG00000110427	KIAA1549L	-1.77855	0.010488	protein_coding
ENSG00000120549	KIAA1217	1.77841	0.09475	protein_coding
ENSG00000147255	IGSF1	1.77473	0.038426	protein_coding
ENSG00000179271	GADD45GIP1	1.76471	0.00261507	protein_coding
ENSG00000139651	ZNF740	-1.76331	0.00190152	protein_coding
ENSG00000206530	CFAP44	-1.7561	0.0113868	protein_coding
ENSG00000038427	VCAN	1.75354	0.0145519	protein_coding
ENSG00000148737	TCF7L2	1.75236	0.0774236	protein_coding
ENSG00000145996	CDKAL1	-1.75219	0.026955	protein_coding
ENSG00000114948	ADAM23	-1.74693	0.0959863	protein_coding
ENSG00000100968	NFATC4	1.74434	0.00224405	protein_coding
ENSG00000088387	DOCK9	1.74368	0.0162456	protein_coding
ENSG00000020577	SAMD4A	1.73704	0.010031	protein_coding
ENSG00000100095	SEZ6L	-1.72533	0.051713	protein_coding
ENSG00000212802	RPL15P3	1.72401	0.000199732	processed_pseudogene
ENSG00000067191	CACNB1	-1.72372	0.0582089	protein_coding
ENSG00000008128	CDK11A	1.71824	0.0102705	protein_coding
ENSG00000198963	RORB	1.71723	0.0324492	protein_coding
ENSG00000178202	KDELC2	1.70982	0.0305572	protein_coding
ENSG00000054267	ARID4B	1.70142	0.0123727	protein_coding
ENSG00000124782	RREB1	1.69996	0.0886764	protein_coding
ENSG00000221909	FAM200A	1.69663	0.0964077	protein_coding
ENSG00000115170	ACVR1	1.69375	0.0198431	protein_coding
ENSG00000079308	TNS1	1.69209	0.000133161	protein_coding
ENSG00000121578	B4GALT4	1.68574	0.0145519	protein_coding
ENSG00000146067	FAM193B	-1.67492	0.0732562	protein_coding
ENSG00000105137	SYDE1	1.67192	0.0209472	protein_coding
ENSG00000093217	XYLB	-1.6693	0.0368073	protein_coding
ENSG00000144559	TAMM41	1.66706	0.0189588	protein_coding
ENSG00000164040	PGRMC2	1.6639	0.0574949	protein_coding
ENSG00000138080	EMILIN1	1.65921	0.00250921	protein_coding
ENSG00000118369	USP35	-1.65551	0.0598885	protein_coding
ENSG00000100028	SNRPD3	1.6555	0.0654525	protein_coding
ENSG00000242259	C22orf39	-1.65516	0.0970693	protein_coding
ENSG00000226688	ENTPD1-AS1	-1.65311	0.0460336	antisense
ENSG00000182912	TSPEAR-AS2	1.65218	0.0690441	antisense
ENSG00000018236	CNTN1	-1.65006	5.49e-06	protein_coding
ENSG00000159176	CSRP1	1.64981	0.0298364	protein_coding
ENSG00000125869	LAMP5	1.64788	0.0900503	protein_coding
ENSG00000124762	CDKN1A	1.6388	0.0429727	protein_coding
ENSG00000156642	NPTN	-1.63729	0.0071351	protein_coding
ENSG00000175175	PPM1E	-1.63711	0.0298364	protein_coding
ENSG00000237289	CKMT1B	-1.63257	0.0700758	protein_coding
ENSG00000104332	SFRP1	1.63227	0.0171326	protein_coding
ENSG00000118762	PKD2	1.62892	0.0970693	protein_coding
ENSG00000160783	PMF1	-1.61247	0.0660741	protein_coding
ENSG00000112182	BACH2	1.61231	0.000382352	protein_coding
ENSG00000178913	TAF7	1.61227	0.0570889	protein_coding
ENSG00000160716	CHRNB2	-1.61043	0.00195477	protein_coding
ENSG00000167216	KATNAL2	1.60236	0.0929218	protein_coding
ENSG00000140479	PCSK6	-1.60128	0.0988535	protein_coding
ENSG00000108474	PIGL	-1.60115	0.0338633	protein_coding
ENSG00000233476	EEF1A1P6	1.601	0.0943202	processed_pseudogene
ENSG00000104356	POP1	1.60091	0.0310526	protein_coding
ENSG00000129159	KCNC1	-1.60041	0.0994079	protein_coding
ENSG00000114019	AMOTL2	1.59766	2.93e-06	protein_coding
ENSG00000160917	CPSF4	-1.59289	0.0094156	protein_coding
ENSG00000188352	FOCAD	1.58906	0.0372017	protein_coding
ENSG00000137713	PPP2R1B	1.5869	0.0293223	protein_coding
ENSG00000116729	WLS	1.58515	0.000941808	protein_coding
ENSG00000188158	NHS	-1.58511	0.0209475	protein_coding
ENSG00000160563	MED27	-1.58241	0.00463619	protein_coding
ENSG00000065613	SLK	1.57447	0.0447685	protein_coding
ENSG00000254656	RTL1	1.56822	0.000729758	protein_coding
ENSG00000134186	PRPF38B	1.56677	0.00117674	protein_coding
ENSG00000099977	DDT	1.56265	0.00869019	protein_coding
ENSG00000137074	APTX	1.5607	0.0833272	protein_coding
ENSG00000092036	HAUS4	1.55573	0.0492625	protein_coding
ENSG00000177888	ZBTB41	1.55531	0.016746	protein_coding
ENSG00000106415	GLCCI1	-1.55285	1.3e-05	protein_coding
ENSG00000142798	HSPG2	1.55172	0.00853221	protein_coding
ENSG00000155252	PI4K2A	-1.54789	0.0161811	protein_coding
ENSG00000091073	DTX2	1.5448	0.0794548	protein_coding
ENSG00000112038	OPRM1	-1.54446	0.00595738	protein_coding
ENSG00000100918	REC8	-1.54276	2.93e-07	protein_coding
ENSG00000121691	CAT	1.54191	0.0716661	protein_coding
ENSG00000221823	PPP3R1	1.53829	0.0700505	protein_coding
ENSG00000173114	LRRN3	-1.53577	0.0102444	protein_coding
ENSG00000111276	CDKN1B	1.53125	0.0516442	protein_coding
ENSG00000170271	FAXDC2	1.52464	0.0647569	protein_coding
ENSG00000071051	NCK2	1.51173	0.0189772	protein_coding
ENSG00000163389	POGLUT1	-1.5058	0.0503816	protein_coding
ENSG00000142751	GPN2	-1.50112	0.0339678	protein_coding
ENSG00000121753	ADGRB2	-1.50101	0.0108777	protein_coding
ENSG00000176853	FAM91A1	1.49975	0.0385497	protein_coding
ENSG00000067704	IARS2	1.49817	0.0255096	protein_coding
ENSG00000269893	SNHG8	1.49797	0.0478542	lincRNA
ENSG00000134871	COL4A2	1.49632	0.0661636	protein_coding
ENSG00000196159	FAT4	1.49184	0.00249708	protein_coding
ENSG00000177707	NECTIN3	1.49182	0.000163616	protein_coding
ENSG00000074964	ARHGEF10L	-1.48886	0.0886764	protein_coding
ENSG00000116704	SLC35D1	1.48726	0.0874706	protein_coding
ENSG00000111215	PRR4	-1.47879	0.0993687	protein_coding
ENSG00000113851	CRBN	1.47874	0.0338633	protein_coding
ENSG00000204580	DDR1	1.47873	0.079589	protein_coding
ENSG00000186448	ZNF197	1.47739	0.0567817	protein_coding
ENSG00000172380	GNG12	1.47571	0.000670698	protein_coding
ENSG00000087245	MMP2	1.47265	0.00335234	protein_coding
ENSG00000139350	NEDD1	1.47084	0.0102873	protein_coding
ENSG00000116001	TIA1	1.4704	0.00210237	protein_coding
ENSG00000099326	MZF1	-1.47035	0.0030078	protein_coding
ENSG00000035141	FAM136A	-1.46786	0.0074893	protein_coding
ENSG00000059588	TARBP1	-1.46414	0.0464546	protein_coding
ENSG00000152932	RAB3C	-1.46321	0.0492625	protein_coding
ENSG00000143344	RGL1	1.46025	0.0842366	protein_coding
ENSG00000172403	SYNPO2	1.45948	0.00599266	protein_coding
ENSG00000110723	EXPH5	1.45491	0.031275	protein_coding
ENSG00000104549	SQLE	-1.45389	0.0689191	protein_coding
ENSG00000069020	MAST4	1.45332	0.0160022	protein_coding
ENSG00000103257	SLC7A5	-1.45316	0.0085887	protein_coding
ENSG00000086062	B4GALT1	1.45031	0.0264183	protein_coding
ENSG00000235173	HGH1	-1.44882	0.0512612	protein_coding
ENSG00000127540	UQCR11	1.4469	0.0271553	protein_coding
ENSG00000162433	AK4	1.44263	0.00182863	protein_coding
ENSG00000171159	C9orf16	1.43747	0.0461843	protein_coding
ENSG00000176749	CDK5R1	-1.43555	0.0978227	protein_coding
ENSG00000204316	MRPL38	-1.43292	0.0733373	protein_coding
ENSG00000176171	BNIP3	1.43163	0.00297278	protein_coding
ENSG00000145362	ANK2	-1.43085	0.00170433	protein_coding
ENSG00000137075	RNF38	-1.42849	0.0096204	protein_coding
ENSG00000134247	PTGFRN	1.42591	0.00192204	protein_coding
ENSG00000106348	IMPDH1	1.42262	0.0789392	protein_coding
ENSG00000196756	SNHG17	-1.42194	0.0653618	processed_transcript
ENSG00000081377	CDC14B	1.41973	0.0641264	protein_coding
ENSG00000116161	CACYBP	1.41803	0.0842366	protein_coding
ENSG00000168438	CDC40	1.417	0.0894856	protein_coding
ENSG00000170037	CNTROB	-1.41393	0.0457777	protein_coding
ENSG00000073849	ST6GAL1	1.41325	0.0355308	protein_coding
ENSG00000011028	MRC2	1.41319	0.0841078	protein_coding
ENSG00000080503	SMARCA2	1.41267	0.0165385	protein_coding
ENSG00000023171	GRAMD1B	1.40662	0.00920953	protein_coding
ENSG00000229419	RALGAPA1P1	-1.40528	0.0642323	processed_pseudogene
ENSG00000134884	ARGLU1	1.40514	0.080323	protein_coding
ENSG00000261008	LINC01572	-1.40399	0.0641264	lincRNA
ENSG00000137055	PLAA	1.40131	0.00250575	protein_coding
ENSG00000151014	NOCT	1.40096	0.0543399	protein_coding
ENSG00000144681	STAC	1.39991	4.99e-06	protein_coding
ENSG00000082512	TRAF5	1.39946	0.00547155	protein_coding
ENSG00000116957	TBCE	-1.39164	0.0543052	protein_coding
ENSG00000015133	CCDC88C	1.39059	0.0465794	protein_coding
ENSG00000186472	PCLO	-1.3889	0.00314517	protein_coding
ENSG00000197321	SVIL	1.3886	0.0137487	protein_coding
ENSG00000188227	ZNF793	-1.38426	0.0251827	protein_coding
ENSG00000006194	ZNF263	-1.38024	0.0408864	protein_coding
ENSG00000244879	GABPB1-AS1	-1.37969	0.0461843	antisense
ENSG00000154229	PRKCA	1.37964	0.0236011	protein_coding
ENSG00000101104	PABPC1L	-1.37839	0.0733373	protein_coding
ENSG00000145414	NAF1	1.37705	0.0734943	protein_coding
ENSG00000179085	DPM3	1.37685	0.07756	protein_coding
ENSG00000031081	ARHGAP31	1.37381	0.00488107	protein_coding
ENSG00000100284	TOM1	1.37058	0.0615576	protein_coding
ENSG00000119900	OGFRL1	1.37035	0.0716661	protein_coding
ENSG00000105926	MPP6	1.36978	0.0509639	protein_coding
ENSG00000136603	SKIL	1.3604	0.0405233	protein_coding
ENSG00000115109	EPB41L5	1.35955	0.000546851	protein_coding
ENSG00000228327	RP11-206L10.2	-1.35806	0.016205	transcribed_unprocessed_pseudogene
ENSG00000067955	CBFB	1.35338	0.0540399	protein_coding
ENSG00000173801	JUP	1.34949	0.0156438	protein_coding
ENSG00000066735	KIF26A	1.34223	0.00196496	protein_coding
ENSG00000170011	MYRIP	1.33632	0.0256124	protein_coding
ENSG00000008086	CDKL5	1.33293	0.00032195	protein_coding
ENSG00000148219	ASTN2	1.33166	0.0386551	protein_coding
ENSG00000122068	FYTTD1	1.32935	0.0295566	protein_coding
ENSG00000153147	SMARCA5	1.32729	8.74e-06	protein_coding
ENSG00000171310	CHST11	1.32424	0.0551499	protein_coding
ENSG00000197077	KIAA1671	1.32227	0.016746	protein_coding
ENSG00000175115	PACS1	1.31856	0.000105704	protein_coding
ENSG00000100997	ABHD12	-1.31733	0.0551499	protein_coding
ENSG00000188157	AGRN	1.31353	0.074358	protein_coding
ENSG00000065559	MAP2K4	1.30983	0.00540549	protein_coding
ENSG00000003147	ICA1	-1.30687	0.00448281	protein_coding
ENSG00000099904	ZDHHC8	-1.30572	0.0777099	protein_coding
ENSG00000118707	TGIF2	1.30511	0.0296256	protein_coding
ENSG00000146731	CCT6A	1.30098	0.00122485	protein_coding
ENSG00000154447	SH3RF1	1.30051	0.00540549	protein_coding
ENSG00000155849	ELMO1	1.2993	0.0271553	protein_coding
ENSG00000139116	KIF21A	1.29882	0.000485607	protein_coding
ENSG00000235655	H3F3AP4	1.29327	0.0298364	processed_pseudogene
ENSG00000102178	UBL4A	1.29305	0.037645	protein_coding
ENSG00000077380	DYNC1I2	1.29237	0.0477979	protein_coding
ENSG00000100604	CHGA	-1.29135	0.000726704	protein_coding
ENSG00000141543	EIF4A3	1.28529	0.0874706	protein_coding
ENSG00000122786	CALD1	1.28274	0.00012503	protein_coding
ENSG00000044459	CNTLN	1.27929	0.0313976	protein_coding
ENSG00000117500	TMED5	1.2786	0.0578296	protein_coding
ENSG00000149428	HYOU1	-1.2775	0.0551499	protein_coding
ENSG00000154721	JAM2	1.27669	0.0509639	protein_coding
ENSG00000183475	ASB7	-1.27215	0.0629099	protein_coding
ENSG00000095015	MAP3K1	1.27187	0.0355308	protein_coding
ENSG00000005238	FAM214B	-1.26619	0.0714025	protein_coding
ENSG00000141298	SSH2	1.26618	0.00012503	protein_coding
ENSG00000071242	RPS6KA2	1.26594	0.000949587	protein_coding
ENSG00000137817	PARP6	-1.25973	0.00540549	protein_coding
ENSG00000176641	RNF152	1.25948	0.0523141	protein_coding
ENSG00000163430	FSTL1	1.25892	0.0962057	protein_coding
ENSG00000196132	MYT1	-1.25739	0.0509639	protein_coding
ENSG00000145675	PIK3R1	-1.2549	0.0833272	protein_coding
ENSG00000092820	EZR	1.25393	0.0014511	protein_coding
ENSG00000103546	SLC6A2	1.25323	0.00128802	protein_coding
ENSG00000150093	ITGB1	1.2517	0.07756	protein_coding
ENSG00000157168	NRG1	1.24324	0.0663441	protein_coding
ENSG00000164061	BSN	-1.24119	0.0848512	protein_coding
ENSG00000146648	EGFR	1.23925	0.0264183	protein_coding
ENSG00000005022	SLC25A5	1.23598	0.010488	protein_coding
ENSG00000131242	RAB11FIP4	-1.23538	0.0555435	protein_coding
ENSG00000157557	ETS2	1.23294	0.0252022	protein_coding
ENSG00000047621	C12orf4	1.22437	0.0776246	protein_coding
ENSG00000130508	PXDN	1.21567	1.58e-06	protein_coding
ENSG00000187479	C11orf96	1.21399	0.0938347	protein_coding
ENSG00000136811	ODF2	-1.21345	0.00224405	protein_coding
ENSG00000162458	FBLIM1	1.21114	0.0885156	protein_coding
ENSG00000197037	ZSCAN25	-1.21017	0.0122877	protein_coding
ENSG00000159399	HK2	1.20898	0.0122461	protein_coding
ENSG00000138448	ITGAV	1.2066	0.0984838	protein_coding
ENSG00000127804	METTL16	-1.20532	0.014479	protein_coding
ENSG00000104765	BNIP3L	1.20382	0.0597668	protein_coding
ENSG00000110841	PPFIBP1	1.20269	0.0674558	protein_coding
ENSG00000128602	SMO	1.20055	0.0900503	protein_coding
ENSG00000196155	PLEKHG4	-1.19961	0.0204582	protein_coding
ENSG00000254004	ZNF260	1.19864	0.0551499	protein_coding
ENSG00000196923	PDLIM7	1.19485	0.0843434	protein_coding
ENSG00000042753	AP2S1	1.19483	0.0111852	protein_coding
ENSG00000144724	PTPRG	1.19048	0.057867	protein_coding
ENSG00000132970	WASF3	1.18521	0.0828847	protein_coding
ENSG00000171488	LRRC8C	1.18467	0.0943202	protein_coding
ENSG00000223705	NSUN5P1	-1.18061	0.00485593	transcribed_unprocessed_pseudogene
ENSG00000186591	UBE2H	1.17995	0.017222	protein_coding
ENSG00000053438	NNAT	-1.17445	0.0445922	protein_coding
ENSG00000116329	OPRD1	1.17338	0.0136534	protein_coding
ENSG00000206052	DOK6	1.17271	0.0941211	protein_coding
ENSG00000183506	PI4KAP2	-1.16933	0.0716993	transcribed_unprocessed_pseudogene
ENSG00000146247	PHIP	1.16718	0.0336257	protein_coding
ENSG00000235437	LINC01278	-1.16443	0.0695889	processed_transcript
ENSG00000169902	TPST1	1.16346	0.0978357	protein_coding
ENSG00000166261	ZNF202	1.15753	0.0641264	protein_coding
ENSG00000166770	ZNF667-AS1	-1.14056	0.058064	lincRNA
ENSG00000117751	PPP1R8	1.13999	0.0419231	protein_coding
ENSG00000159069	FBXW5	1.13823	0.0675995	protein_coding
ENSG00000112249	ASCC3	1.13464	0.00812363	protein_coding
ENSG00000197457	STMN3	-1.12878	0.0605524	protein_coding
ENSG00000205531	NAP1L4	1.12311	0.0716661	protein_coding
ENSG00000115694	STK25	-1.12034	0.0868204	protein_coding
ENSG00000138759	FRAS1	1.11566	0.0425499	protein_coding
ENSG00000136378	ADAMTS7	1.11489	0.0201051	protein_coding
ENSG00000106211	HSPB1	1.11171	0.0776246	protein_coding
ENSG00000186020	ZNF529	-1.10724	0.0533398	protein_coding
ENSG00000110900	TSPAN11	1.1055	0.0767455	protein_coding
ENSG00000134333	LDHA	1.10499	0.0444142	protein_coding
ENSG00000115942	ORC2	-1.10427	0.0569698	protein_coding
ENSG00000198399	ITSN2	1.10071	0.0543052	protein_coding
ENSG00000163291	PAQR3	-1.09859	0.0621286	protein_coding
ENSG00000134748	PRPF38A	1.08941	0.0602762	protein_coding
ENSG00000260804	PKI55	-1.08625	0.0322764	lincRNA
ENSG00000153113	CAST	1.0853	0.00650753	protein_coding
ENSG00000157851	DPYSL5	-1.08393	0.00143626	protein_coding
ENSG00000198466	ZNF587	-1.08371	0.068452	protein_coding
ENSG00000164292	RHOBTB3	1.08054	0.0236127	protein_coding
ENSG00000169813	HNRNPF	1.07655	0.0791333	protein_coding
ENSG00000100664	EIF5	1.0698	0.0102705	protein_coding
ENSG00000168772	CXXC4	1.06584	0.0431195	protein_coding
ENSG00000143641	GALNT2	1.06482	0.0465794	protein_coding
ENSG00000185920	PTCH1	-1.06131	0.071082	protein_coding
ENSG00000035403	VCL	1.05789	0.00668025	protein_coding
ENSG00000168000	BSCL2	-1.05558	0.0264953	protein_coding
ENSG00000161013	MGAT4B	1.04879	0.085729	protein_coding
ENSG00000112531	QKI	1.04876	0.0492625	protein_coding
ENSG00000134987	WDR36	1.04548	0.0500332	protein_coding
ENSG00000125459	MSTO1	-1.04484	0.0321255	protein_coding
ENSG00000079739	PGM1	1.0412	0.0355308	protein_coding
ENSG00000117036	ETV3	1.04051	0.0500332	protein_coding
ENSG00000111912	NCOA7	1.04009	0.0465794	protein_coding
ENSG00000071575	TRIB2	1.03889	0.0700758	protein_coding
ENSG00000038382	TRIO	1.03524	0.00668025	protein_coding
ENSG00000148842	CNNM2	-1.03345	0.016205	protein_coding
ENSG00000196924	FLNA	1.0321	0.00143554	protein_coding
ENSG00000185630	PBX1	1.03125	0.00550998	protein_coding
ENSG00000141258	SGSM2	-1.02382	0.0962057	protein_coding
ENSG00000240972	MIF	1.02056	0.0171326	protein_coding
ENSG00000198597	ZNF536	1.02055	0.00518597	protein_coding
ENSG00000144560	VGLL4	1.0192	0.0190413	protein_coding
ENSG00000111271	ACAD10	-1.01734	0.0818996	protein_coding
ENSG00000112276	BVES	1.01703	0.0410715	protein_coding
ENSG00000167771	RCOR2	1.01646	0.068452	protein_coding
ENSG00000163638	ADAMTS9	1.0157	0.0102705	protein_coding
ENSG00000125354	SEPT6	1.01487	0.0084663	protein_coding
ENSG00000239264	TXNDC5	1.01075	0.00130237	protein_coding
ENSG00000115241	PPM1G	1.00889	0.0991155	protein_coding
ENSG00000135862	LAMC1	1.00865	0.00859382	protein_coding
ENSG00000073712	FERMT2	1.00859	0.0252969	protein_coding
ENSG00000206503	HLA-A	1.00721	0.0953381	protein_coding
ENSG00000075043	KCNQ2	-1.00245	0.0785129	protein_coding
