# Supplementary material for: α‐Synuclein antisense transcript SNCA‐AS1 regulates synapses‐ and aging‐related genes suggesting its implication in Parkinson's disease
Source: Aging Cell. 2021 Nov 19;20(12):e13504. doi: 10.1111/acel.13504 (PMC8672788; doi:10.1111/acel.13504)
Supplement: Supplementary file 13 — Table S5 [file ACEL-20-e13504-s017.xlsx]

## Sheet: KEGG_SNCA
	ID	Description	setSize	enrichmentScore	NES	pvalue	p.adjust	qvalues	rank	leading_edge	core_enrichment
KEGG_FOCAL_ADHESION	KEGG_FOCAL_ADHESION	KEGG_FOCAL_ADHESION	171	0.504266	2.04624	4.64868e-09	8.41411e-07	6.60602e-07	4224	tags=41%, list=18%, signal=34%	5649/5156/1289/2318/2316/1277/3480/2335/1292/7414/3915/2317/595/5578/1956/1399/3371/3672/1284/1793/3688/3685/3912/6464/2885/3676/3680/394/331/5058/7094/81/7410/10627/6714/3693/329/1281/4659/5499/10298/3673/10451/3611/207/1302/3679/3265/1293/824/1278/998/3911/5159/2321/5747/103910/23396/5879/5500/7448/3678/87/53358/1282/5293/5908/25759/5291/5601
KEGG_PATHWAYS_IN_CANCER	KEGG_PATHWAYS_IN_CANCER	KEGG_PATHWAYS_IN_CANCER	283	0.429078	1.85562	3.15212e-08	2.85267e-06	2.23966e-06	3599	tags=31%, list=15%, signal=26%	5979/5156/2308/3480/4313/8324/2335/7188/4088/3915/3320/3728/595/5578/1956/1026/1399/1027/5915/25/1284/6934/3688/6608/3685/1495/54583/3091/3912/2885/3716/4914/51176/331/1855/51684/6256/8031/6502/2736/5467/6772/6921/7475/2260/4843/112398/1017/9134/4792/675/5337/355/329/5468/10928/4791/7189/836/4436/3673/5914/5925/898/207/5898/6774/867/7483/3265/2475/998/3065/3911/1021/4893/5159/1029/4087/5747/3066/…
KEGG_REGULATION_OF_ACTIN_CYTOSKELETON	KEGG_REGULATION_OF_ACTIN_CYTOSKELETON	KEGG_REGULATION_OF_ACTIN_CYTOSKELETON	183	0.453256	1.85851	2.84441e-07	1.71613e-05	1.34735e-05	3889	tags=33%, list=16%, signal=28%	85464/5156/55970/7430/2335/7414/1956/23191/1399/3672/1793/3688/3685/1131/54434/3676/3680/23365/5058/81624/81/7410/2149/10627/5216/1072/10787/2260/54961/5962/8396/1129/8976/3693/4659/4627/5499/10298/3673/3984/10451/10093/3679/3265/6237/4628/998/4893/5159/7114/5747/8826/103910/23396/2252/5879/5500/3678/87/5293/81873
KEGG_ECM_RECEPTOR_INTERACTION	KEGG_ECM_RECEPTOR_INTERACTION	KEGG_ECM_RECEPTOR_INTERACTION	71	0.583611	2.06644	1.71471e-06	7.75905e-05	6.09172e-05	4419	tags=48%, list=18%, signal=39%	5649/1289/1277/2335/1292/3339/3915/3371/3672/1284/375790/3688/3685/3912/3676/3680/6383/3693/1605/1281/3673/1302/3679/1293/1278/3911/7448/3678/51206/1282/3161/6385/3690/3913
KEGG_TIGHT_JUNCTION	KEGG_TIGHT_JUNCTION	KEGG_TIGHT_JUNCTION	104	0.488645	1.8521	2.02686e-05	0.000733725	0.000576056	3946	tags=37%, list=16%, signal=31%	154810/5578/5519/58494/83700/1495/51776/6709/9414/81/10627/2017/7525/6714/49861/3996/9863/5581/64398/4627/5520/8777/100506658/10207/207/3265/6237/4628/2771/998/9223/4893/5518/27134/103910/5515/87/2773
KEGG_ENDOCYTOSIS	KEGG_ENDOCYTOSIS	KEGG_ENDOCYTOSIS	162	0.432438	1.75711	3.50284e-05	0.00105669	0.000829619	4246	tags=39%, list=18%, signal=32%	5979/5156/3480/1175/1956/3107/157/51100/3105/23362/9922/9727/1213/4914/2065/3303/79643/93343/64145/2149/4734/9135/10617/11267/50807/51534/5337/8396/6714/29924/128866/137492/3312/5867/7189/11031/8853/57403/29082/867/84249/3265/3304/163/9815/998/3106/84364/27243/2321/23396/80230/5878/8411/10938/57132/83737/51160/3133/4193/51510/30845/200576
KEGG_SMALL_CELL_LUNG_CANCER	KEGG_SMALL_CELL_LUNG_CANCER	KEGG_SMALL_CELL_LUNG_CANCER	78	0.512877	1.84911	5.74152e-05	0.00148459	0.00116557	4647	tags=42%, list=19%, signal=34%	2335/7188/3915/595/1027/5915/1284/3688/3685/3912/331/6256/6502/4843/1017/9134/4792/329/7189/3673/5925/898/207/3911/1021/5747/1282/5293/5291/2272/3913/842/5290
KEGG_PROSTATE_CANCER	KEGG_PROSTATE_CANCER	KEGG_PROSTATE_CANCER	82	0.510906	1.8571	7.0558e-05	0.00159637	0.00125333	5123	tags=41%, list=21%, signal=33%	5156/2308/3480/3320/595/1956/64764/1026/1027/6934/9586/2885/51176/2260/1017/9134/4792/5925/898/207/3265/2475/4893/5159/5293/83439/4193/5291/842/5290/1387/5894/5595/10488
KEGG_NEUROACTIVE_LIGAND_RECEPTOR_INTERACTION	KEGG_NEUROACTIVE_LIGAND_RECEPTOR_INTERACTION	KEGG_NEUROACTIVE_LIGAND_RECEPTOR_INTERACTION	174	-0.431562	-1.68897	0.000135905	0.00273319	0.00214586	4741	tags=29%, list=20%, signal=23%	1910/2740/165829/8001/1135/886/2563/2550/56288/3362/11255/5618/2560/2556/1268/2568/9294/5617/2901/1813/1136/1139/1140/5731/56413/1241/150/5026/2912/2898/9170/2859/2894/1143/7433/1394/2834/7442/2562/2918/7434/2895/4988/1141/152/185/2899/1128/2902/117
KEGG_NATURAL_KILLER_CELL_MEDIATED_CYTOTOXICITY	KEGG_NATURAL_KILLER_CELL_MEDIATED_CYTOTOXICITY	KEGG_NATURAL_KILLER_CELL_MEDIATED_CYTOTOXICITY	79	0.505405	1.83802	0.000177816	0.00321847	0.00252686	4647	tags=42%, list=19%, signal=34%	3383/4776/5578/3107/5534/3105/6464/2885/3454/5058/6850/7410/8795/10725/5781/355/836/10451/2214/3265/3106/4893/5879/53358/5293/5530/3133/25759/11261/5291/8797/3455/5290
KEGG_GLYCOLYSIS_GLUCONEOGENESIS	KEGG_GLYCOLYSIS_GLUCONEOGENESIS	KEGG_GLYCOLYSIS_GLUCONEOGENESIS	44	0.586438	1.90594	0.000309484	0.00509242	0.00399812	4555	tags=55%, list=19%, signal=44%	3099/5236/3939/5230/5211/128/5223/501/5214/55276/2821/3945/669/2023/230/224/7167/5224/1738/5213/219/5315/220/2027
KEGG_ADHERENS_JUNCTION	KEGG_ADHERENS_JUNCTION	KEGG_ADHERENS_JUNCTION	72	0.505559	1.7944	0.000402573	0.00607214	0.00476731	3938	tags=33%, list=16%, signal=28%	25945/3480/4088/7414/5819/1956/6934/10810/1495/6885/51176/81/2260/7525/6714/8976/4008/6591/998/4087/8826/5879/87/83439
KEGG_GLIOMA	KEGG_GLIOMA	KEGG_GLIOMA	57	0.513687	1.75431	0.000691302	0.00962505	0.00755674	4204	tags=42%, list=18%, signal=35%	5156/3480/595/5578/1956/1026/6464/2885/817/805/5925/207/3265/2475/1021/4893/5159/1029/801/53358/5293/4193/25759/5291
KEGG_WNT_SIGNALING_PATHWAY	KEGG_WNT_SIGNALING_PATHWAY	KEGG_WNT_SIGNALING_PATHWAY	133	0.413881	1.62311	0.000922879	0.0119315	0.00936756	4224	tags=30%, list=18%, signal=25%	27123/22943/4776/8324/4088/6422/595/5578/5519/80319/5534/6934/27101/6885/23236/817/51176/1855/5467/10725/7475/23500/8061/5567/7483/79718/5518/4087/9350/8607/5527/8312/7473/5879/5529/5515/5530/83439/11261/5601
KEGG_GAP_JUNCTION	KEGG_GAP_JUNCTION	KEGG_GAP_JUNCTION	80	0.463609	1.68293	0.00113804	0.0137323	0.0107814	2909	tags=30%, list=12%, signal=26%	5156/2697/5578/1956/3710/5592/10382/1902/2885/112/23236/2778/3708/6714/983/5567/113/84617/3265/347688/3357/2771/4893/5159
KEGG_GLYCOSAMINOGLYCAN_BIOSYNTHESIS_KERATAN_SULFATE	KEGG_GLYCOSAMINOGLYCAN_BIOSYNTHESIS_KERATAN_SULFATE	KEGG_GLYCOSAMINOGLYCAN_BIOSYNTHESIS_KERATAN_SULFATE	14	0.749534	1.83028	0.00153847	0.0158759	0.0124644	2271	tags=50%, list=9%, signal=45%	8702/2683/6482/6483/2530/6487/8534
KEGG_DORSO_VENTRAL_AXIS_FORMATION	KEGG_DORSO_VENTRAL_AXIS_FORMATION	KEGG_DORSO_VENTRAL_AXIS_FORMATION	23	0.649299	1.84145	0.00156603	0.0158759	0.0124644	671	tags=30%, list=3%, signal=30%	4854/4853/4851/2114/1956/2120/2885
KEGG_LEUKOCYTE_TRANSENDOTHELIAL_MIGRATION	KEGG_LEUKOCYTE_TRANSENDOTHELIAL_MIGRATION	KEGG_LEUKOCYTE_TRANSENDOTHELIAL_MIGRATION	85	0.446397	1.62575	0.00157882	0.0158759	0.0124644	3955	tags=33%, list=16%, signal=28%	3383/7430/4313/7414/5578/58494/3688/83700/1495/3676/394/81/7410/10627/5781/49861/10451/100506658/4267/2771/998/5747/103910/5879/87/5293/2773/5908
KEGG_CHRONIC_MYELOID_LEUKEMIA	KEGG_CHRONIC_MYELOID_LEUKEMIA	KEGG_CHRONIC_MYELOID_LEUKEMIA	70	0.455682	1.61082	0.00251671	0.023975	0.0188231	6028	tags=50%, list=25%, signal=38%	4088/595/1026/1399/1027/25/6464/2885/5781/4792/5925/207/867/3265/3065/1021/4893/1029/3066/53358/5293/4193/25759/5291/5290/5894/5595/7046/1487/1019/5605/6777/673/7048/7042
KEGG_GLYCOSAMINOGLYCAN_BIOSYNTHESIS_HEPARAN_SULFATE	KEGG_GLYCOSAMINOGLYCAN_BIOSYNTHESIS_HEPARAN_SULFATE	KEGG_GLYCOSAMINOGLYCAN_BIOSYNTHESIS_HEPARAN_SULFATE	24	0.637725	1.81992	0.00306416	0.0277306	0.0217716	5691	tags=60%, list=24%, signal=46%	2137/266722/2132/64132/2135/2131/11285/126792/9955/64131/9953/90161/9956/9653/26035

## Sheet: SNCA-AS1
	ID	Description	setSize	enrichmentScore	NES	pvalue	p.adjust	qvalues	rank	leading_edge	core_enrichment
KEGG_RIBOSOME	KEGG_RIBOSOME	KEGG_RIBOSOME	86	-0.659922	-2.32549	1.8061e-10	3.26905e-08	2.52855e-08	3522	tags=50%, list=15%, signal=43%	6136/6231/6167/6154/6134/6217/6143/6124/9045/6130/6159/11224/6189/6203/6146/6193/6133/6169/25873/6157/6138/6158/6232/6175/51121/6188/6224/4736/6139/6161/6209/6142/6204/23521/6201/3921/6141/7311/6187/6171/6155/6218/6176
KEGG_SYSTEMIC_LUPUS_ERYTHEMATOSUS	KEGG_SYSTEMIC_LUPUS_ERYTHEMATOSUS	KEGG_SYSTEMIC_LUPUS_ERYTHEMATOSUS	92	-0.633827	-2.24633	1.48447e-09	1.34345e-07	1.03913e-07	4410	tags=53%, list=18%, signal=44%	8335/8348/8360/717/3017/8329/8370/8351/8350/8337/723790/6741/8970/85235/128312/8969/333932/8361/8356/8338/8341/8359/8365/8336/8330/8344/3014/8334/8346/8357/3013/8968/8340/8339/85236/8331/8347/3012/3018/440689/8363/8353/720/8345/8355/8368/8343/8349/8364
KEGG_OXIDATIVE_PHOSPHORYLATION	KEGG_OXIDATIVE_PHOSPHORYLATION	KEGG_OXIDATIVE_PHOSPHORYLATION	109	-0.584034	-2.12395	8.56721e-09	5.16888e-07	3.99803e-07	2917	tags=43%, list=12%, signal=38%	4715/7388/4709/1345/9296/1537/4731/4702/1349/529/535/4697/522/517/534/4707/1340/155066/1329/10063/525/516/515/526/513/440567/506/4696/4717/4728/4726/537/10632/1351/84701/509/1337/9167/9377/27089/518/9551/4725/29796/126328/9114/521
KEGG_PATHWAYS_IN_CANCER	KEGG_PATHWAYS_IN_CANCER	KEGG_PATHWAYS_IN_CANCER	283	0.394427	1.71902	3.93645e-07	1.78124e-05	1.37776e-05	3963	tags=33%, list=16%, signal=27%	5979/5578/3480/5915/4088/2335/4824/867/8324/5156/2308/5743/1495/1027/1956/405/868/3915/6774/596/1399/2735/3728/595/4843/25/3716/8312/6608/3091/4313/1488/3082/5925/7048/2033/4914/3685/4089/10928/675/284217/3845/7042/7157/4193/6502/7188/2260/27006/1856/3655/8321/5898/7186/10000/6934/2263/4087/1398/6777/9063/5159/1387/4792/3673/652/5154/5747/51176/329/5970/7482/83439/7175/4790/3688/8817/5894/51684/2…
KEGG_PARKINSONS_DISEASE	KEGG_PARKINSONS_DISEASE	KEGG_PARKINSONS_DISEASE	109	-0.504152	-1.83345	2.40389e-05	0.000870209	0.00067309	3482	tags=32%, list=14%, signal=28%	1537/7345/4731/118424/4702/1349/4697/522/517/5413/4707/1340/1329/516/515/513/440567/506/4696/7317/7419/4717/4728/4726/1351/84701/509/1337/9167/9377/27089/518/4725/29796/6570
KEGG_NEUROACTIVE_LIGAND_RECEPTOR_INTERACTION	KEGG_NEUROACTIVE_LIGAND_RECEPTOR_INTERACTION	KEGG_NEUROACTIVE_LIGAND_RECEPTOR_INTERACTION	174	-0.443163	-1.71013	2.94771e-05	0.000889225	0.000687798	3330	tags=25%, list=14%, signal=21%	1135/2563/886/1144/1241/2560/9170/2568/7068/2898/5617/1131/5731/5032/3362/9127/1136/5021/1133/1138/1129/11255/2891/2918/1141/56413/185/5031/1813/3354/4988/8001/2894/1143/2895/2900/2901/1139/2902/2562/1128/2899/117
KEGG_TGF_BETA_SIGNALING_PATHWAY	KEGG_TGF_BETA_SIGNALING_PATHWAY	KEGG_TGF_BETA_SIGNALING_PATHWAY	74	0.492163	1.81571	0.000147069	0.00380279	0.00294139	2691	tags=32%, list=11%, signal=29%	4088/90/7058/4052/3400/83729/6667/3624/1634/5934/7048/2033/4093/659/4089/7042/6093/57154/657/4087/1387/8454/93/652
KEGG_ADHERENS_JUNCTION	KEGG_ADHERENS_JUNCTION	KEGG_ADHERENS_JUNCTION	72	0.499649	1.83449	0.000194421	0.00434235	0.00335873	3337	tags=40%, list=14%, signal=35%	3480/4088/1495/1956/7414/4301/8976/5819/1459/7082/5787/7048/2033/4089/56288/10163/25945/7525/2260/6934/4087/1387/5777/2241/1500/51176/83439/51701/1457
KEGG_ALZHEIMERS_DISEASE	KEGG_ALZHEIMERS_DISEASE	KEGG_ALZHEIMERS_DISEASE	144	-0.435021	-1.64017	0.000237777	0.00434235	0.00335873	2917	tags=29%, list=12%, signal=26%	4702/55851/841/1349/5533/4697/522/517/4707/801/1340/1020/1329/4842/516/515/23621/513/348/440567/506/4696/4717/4728/4726/1351/84701/775/509/1337/808/9167/9377/27089/2597/776/518/4725/29796/4137/3028/2902
KEGG_FOCAL_ADHESION	KEGG_FOCAL_ADHESION	KEGG_FOCAL_ADHESION	171	0.382784	1.59076	0.000239909	0.00434235	0.00335873	3572	tags=29%, list=15%, signal=25%	5578/3480/2335/2316/1281/5156/1277/1793/1956/5649/7058/3371/7414/3915/596/1399/595/1289/10627/7791/3082/2318/5908/3685/284217/2909/3672/1302/3655/6093/4659/10000/103910/3676/1292/1398/5906/5159/7094/3673/5154/5747/329/1293/1729/3688/2317/5062/5894/5728
KEGG_WNT_SIGNALING_PATHWAY	KEGG_WNT_SIGNALING_PATHWAY	KEGG_WNT_SIGNALING_PATHWAY	133	0.402351	1.62102	0.000549429	0.00851681	0.00658759	4817	tags=38%, list=20%, signal=30%	5578/27123/4088/22943/8324/6422/4776/10725/595/817/8312/23500/1459/1488/2033/79718/4089/59343/7157/8607/1856/6093/8321/5332/4040/6424/6934/4087/6907/1387/8454/8061/51176/7482/83439/51701/1457/5663/7474/9978/8322/23401/5530/10023/5529/1452/1855/5467/1460/7475
KEGG_CARDIAC_MUSCLE_CONTRACTION	KEGG_CARDIAC_MUSCLE_CONTRACTION	KEGG_CARDIAC_MUSCLE_CONTRACTION	57	-0.54556	-1.78036	0.000564651	0.00851681	0.00658759	3608	tags=42%, list=15%, signal=36%	27091/7168/785/1537/1349/786/7170/1340/1329/440567/27092/1351/84701/775/1337/9167/9377/27089/776/29796/6262/478/6546/10369
KEGG_PROSTATE_CANCER	KEGG_PROSTATE_CANCER	KEGG_PROSTATE_CANCER	82	0.467028	1.74955	0.000655425	0.00912553	0.00705842	3110	tags=34%, list=13%, signal=30%	64764/3480/4824/5156/2308/1027/1956/596/468/595/9586/5925/2033/3845/7157/4193/2260/10000/6934/2263/5159/1387/4792/5154/51176/5970/83439/4790
KEGG_TIGHT_JUNCTION	KEGG_TIGHT_JUNCTION	KEGG_TIGHT_JUNCTION	104	0.41921	1.63399	0.0013152	0.0170037	0.013152	3572	tags=32%, list=15%, signal=27%	5578/1495/8777/4301/10627/4628/4627/1459/7082/2017/51776/56288/58494/3845/7525/64398/10000/83700/154810/103910/57644/2035/100506658/5584/2771/260425/22800/11336/137075/50848/1457/49861/5728
KEGG_SMALL_CELL_LUNG_CANCER	KEGG_SMALL_CELL_LUNG_CANCER	KEGG_SMALL_CELL_LUNG_CANCER	78	0.442	1.63728	0.00169925	0.0205043	0.0158597	4703	tags=42%, list=20%, signal=34%	5915/2335/5743/1027/3915/596/595/4843/5925/3685/284217/7157/6502/7188/3655/7186/10000/9063/4792/3673/5747/329/5970/4790/3688/5728/10401/1284/22798/842/5293/1871/3912
KEGG_STEROID_BIOSYNTHESIS	KEGG_STEROID_BIOSYNTHESIS	KEGG_STEROID_BIOSYNTHESIS	17	-0.711521	-1.83301	0.00213852	0.024192	0.0187121	3832	tags=71%, list=16%, signal=59%	10682/7108/50814/6713/2222/1595/1717/4047/1056/6307/1594/1718
KEGG_CHRONIC_MYELOID_LEUKEMIA	KEGG_CHRONIC_MYELOID_LEUKEMIA	KEGG_CHRONIC_MYELOID_LEUKEMIA	70	0.436049	1.5883	0.00364858	0.0388466	0.0300471	2336	tags=30%, list=10%, signal=27%	4088/867/1027/868/1399/595/25/1488/5925/7048/4089/3845/7042/9846/7157/4193/5781/10000/1398/6777/4792
KEGG_ABC_TRANSPORTERS	KEGG_ABC_TRANSPORTERS	KEGG_ABC_TRANSPORTERS	33	-0.570294	-1.68055	0.004077	0.0409965	0.03171	1839	tags=30%, list=8%, signal=28%	64137/11194/20/10058/6833/10347/21/215/368/26154
