# Supplementary material for: α‐Synuclein antisense transcript SNCA‐AS1 regulates synapses‐ and aging‐related genes suggesting its implication in Parkinson's disease
Source: Aging Cell. 2021 Nov 19;20(12):e13504. doi: 10.1111/acel.13504 (PMC8672788; doi:10.1111/acel.13504)
Supplement: Supplementary file 14 — Table S6 [file ACEL-20-e13504-s002.xlsx]

## Sheet: KEGG_SNCA
Term	Overlap	P-value	Adjusted P-value	Old P-value	Old Adjusted P-value	Odds Ratio	Combined Score	Genes
ECM-receptor interaction	14/88	8.175e+10	0.019017046016639227	0	0	3.75133e+16	3.53069e+16	ITGB1;TNC;FN1;LAMC1;HSPG2;THBS4;COL1A1;RELN;FRAS1;COL4A2;COL6A2;ITGAV;AGRN;FREM1
Proteoglycans in cancer	23/205	1.61985e+12	0.019017046016639227	0	0	2.5152e+16	2195264248250770	ITGB1;CDKN1A;LUM;FZD7;HGF;PTCH1;MMP2;FN1;ANK2;PRKCA;ITPR3;PIK3R1;HSPG2;EGFR;COL1A1;SMO;ERBB4;PLCE1;FLNA;NANOGP8;ITGAV;FLNC;EZR
Axon guidance	21/182	2.08216e+12	0.019017046016639227	0	0	2.59344e+16	2.19844e+16	SEMA5A;ITGB1;ROBO2;SEMA5B;NRP1;SEMA4A;UNC5A;SEMA3C;PTCH1;PRKCA;PIK3R1;SSH2;NFATC4;PPP3R1;CXCL12;SMO;DPYSL5;NCK2;SRGAP3;EPHB4;PAK5

## Sheet: SNCA-AS1
Term	Overlap	P-value	Adjusted P-value	Old P-value	Old Adjusted P-value	Odds Ratio	Combined Score	Genes
Cholinergic synapse	14/113	4.18975e+10	0.010474378173340114	0	0	3.94624e+16	3.97792e+16	CHRNB4;CHRM1;CHRNA7;ITPR1;PRKCA;CACNA1D;ITPR3;FOS;GNG12;GNAO1;GNG3;CREB3L2;KCNQ2;KCNJ2
Glutamatergic synapse	13/114	1.83106e+11	0.018922134494176734	0	0	3.58621e+16	3.0861e+16	GRIK5;ITPR1;GRIK3;GRIK4;PRKCA;CACNA1D;ITPR3;GNG12;GRIN1;GNAO1;GNG3;SHANK2;SHANK1
Dopaminergic synapse	14/132	2.27066e+12	0.018922134494176734	0	0	3307548285376420	2.77512e+16	ITPR1;PRKCA;CACNA1D;ITPR3;FOS;GNG12;GNAO1;GNG3;CALY;PPP2R2C;KIF5C;CREB3L2;DRD2;SLC18A1
Arrhythmogenic right ventricular cardiomyopathy	1977-10-01	3.49789e+12	0.021861834128806355	0	0	4147830213096360	3300917717670190	SLC8A3;RYR2;GJA1;CDH2;CTNNA1;CACNA2D2;DSG2;CACNA1D;CACNG2;SLC8A1
Circadian entrainment	1997-11-01	5.90909e+10	0.0295454642331016	0	0	3556221182647320	2643640789328500	GNAO1;RYR2;ADCYAP1R1;GNG3;ITPR1;PRKCA;CACNA1D;ITPR3;FOS;GNG12;GRIN1
PI3K-Akt signaling pathway	25/354	7.78481e+11	0.03243672441521776	0	0	2.12912e+16	1.52406e+16	CDKN1B;CHRM1;LAMA4;LPAR1;TNC;THBS2;EGFR;IGF1R;GYS1;GNG3;RELN;ERBB4;CREB3L2;PDGFRA;NTRK2;ANGPT2;SYK;FN1;IGF2;PRKCA;GNG12;COL1A1;GH1;NR4A1;PPP2R2C
Parathyroid hormone synthesis, secretion and action	11/106	0.0012437492180451487	0.044419614930183884	0	0	3217807906161930	2152592788668270	CYP27B1;SLC9A3R1;EGR1;MMP16;MMP15;CREB3L2;ITPR1;PRKCA;ITPR3;FOS;EGFR
