# Supplementary material for: α‐Synuclein antisense transcript SNCA‐AS1 regulates synapses‐ and aging‐related genes suggesting its implication in Parkinson's disease
Source: Aging Cell. 2021 Nov 19;20(12):e13504. doi: 10.1111/acel.13504 (PMC8672788; doi:10.1111/acel.13504)
Supplement: Supplementary file 15 — Table S7 [file ACEL-20-e13504-s006.xlsx]

## Sheet: KEGG_SNCA
term_name	term_id	adjusted_p_value	negative_log10_of_adjusted_p_value	term_size	query_size	intersection_size	effective_domain_size	intersections
KEGG root term	KEGG:00000	5.33412e-58	7027293751907870	8001	847	320	60607
Pathways in cancer	KEGG:05200	455.553	1.33415e+16	529	844	38	60607
Proteoglycans in cancer	KEGG:05205	15543.8	1.18084e+16	205	831	23	60607
Axon guidance	KEGG:04360	6107.76	1.12141e+16	181	818	21	60607
PI3K-Akt signaling pathway	KEGG:04151	434712	9361798552507070	353	771	25	60607
Focal adhesion	KEGG:04510	45039.9	9346402858825840	200	844	20	60607
Human papillomavirus infection	KEGG:05165	555839	9255051240129340	331	846	25	60607
ECM-receptor interaction	KEGG:04512	835325	9078144311050930	88	844	14	60607
AGE-RAGE signaling pathway in diabetic complications	KEGG:04933	1.31167e+08	7882175770596510	100	754	13	60607
Glutamatergic synapse	KEGG:04724	2.74454e+06	7561530369307080	114	705	13	60607
Circadian entrainment	KEGG:04713	4.27226e+07	7369342651334240	97	705	12	60607
Relaxin signaling pathway	KEGG:04926	2.20407e+08	6656773724734220	129	760	13	60607
Wnt signaling pathway	KEGG:04310	2.20407e+08	6656773724734220	166	816	15	60607
Neuroactive ligand-receptor interaction	KEGG:04080	2.20407e+08	6656773724734220	340	459	16	60607
Cell adhesion molecules	KEGG:04514	3.88796e+07	6.41028e+16	146	846	14	60607
Human cytomegalovirus infection	KEGG:05163	3.88796e+07	6.41028e+16	223	846	17	60607
MAPK signaling pathway	KEGG:04010	5.98465e+08	6222961545585450	294	831	19	60607
Cholinergic synapse	KEGG:04725	0.0000011275560076338983	5947861876765090	113	847	12	60607
Human T-cell leukemia virus 1 infection	KEGG:05166	0.0000011399893508535142	5943099205582080	216	846	16	60607
Calcium signaling pathway	KEGG:04020	0.0000011399893508535142	5943099205582080	239	761	16	60607
Shigellosis	KEGG:05131	0.0000011399893508535142	5943099205582080	246	841	17	60607
Oxytocin signaling pathway	KEGG:04921	0.0000011699632388460028	5931827783909510	154	760	13	60607
Serotonergic synapse	KEGG:04726	0.0000012239607008569998	5912232526369330	113	705	11	60607
ErbB signaling pathway	KEGG:04012	0.000001312584765684043	5881872640622860	84	760	10	60607
Metabolic pathways	KEGG:01100	0.0000022280199140279857	5652080931759610	1490	834	47	60607
Hepatocellular carcinoma	KEGG:05225	0.0000023794970741089437	5623514824884600	166	760	13	60607
Ras signaling pathway	KEGG:04014	0.000003309892965203855	5.48019e+16	231	763	15	60607
Human immunodeficiency virus 1 infection	KEGG:05170	0.0000034465344572370353	5462617375224890	210	846	15	60607
Long-term depression	KEGG:04730	0.000004237797197855986	5372859830532130	59	705	8	60607
Leukocyte transendothelial migration	KEGG:04670	0.000004521702071122661	5344698056128200	114	819	11	60607
Small cell lung cancer	KEGG:05222	0.000006138875067724182	5211911204858840	92	844	10	60607
Kaposi sarcoma-associated herpesvirus infection	KEGG:05167	0.000006138875067724182	5211911204858840	193	846	14	60607
Herpes simplex virus 1 infection	KEGG:05168	0.000006171419198542024	5.20961e+16	494	846	23	60607
Amphetamine addiction	KEGG:05031	0.000012307022060501145	4909847020923260	69	705	8	60607
HIF-1 signaling pathway	KEGG:04066	0.000017507237766511632	475678237004408	109	805	10	60607
Phospholipase D signaling pathway	KEGG:04072	0.000022863259732657485	4640861849925850	147	760	11	60607
Gastric cancer	KEGG:05226	0.000023761913195822307	4624118594964500	148	760	11	60607
Non-small cell lung cancer	KEGG:05223	0.000025225676771839328	4598157173383120	72	760	8	60607
Dopaminergic synapse	KEGG:04728	0.000025225676771839328	4598157173383120	131	705	10	60607
Pathways of neurodegeneration - multiple diseases	KEGG:05022	0.000025225676771839328	4598157173383120	475	761	20	60607
Endocrine resistance	KEGG:01522	0.00002539501711743073	4595251490100460	96	760	9	60607
Central carbon metabolism in cancer	KEGG:05230	0.000029517419846842156	4529921607392750	70	805	8	60607
Alzheimer disease	KEGG:05010	0.00003831373042210974	4416645560810860	369	761	17	60607
cAMP signaling pathway	KEGG:04024	0.000041501421740281764	4381937025134100	216	559	11	60607
Regulation of actin cytoskeleton	KEGG:04810	0.00005919114554396484	4227743254915650	216	819	13	60607
Morphine addiction	KEGG:05032	0.00006267092512268895	4202933894374330	89	705	8	60607
MicroRNAs in cancer	KEGG:05206	0.00006795224258875893	4167796205924100	310	760	15	60607
cGMP-PKG signaling pathway	KEGG:04022	0.0000752817421558994	4123310339103390	166	786	11	60607
Apelin signaling pathway	KEGG:04371	0.00007556370517090876	4121686755146330	136	473	8	60607
Cellular senescence	KEGG:04218	0.00007936019337357908	4.1004e+16	156	846	11	60607
TGF-beta signaling pathway	KEGG:04350	0.00010137445134823203	3.99407e+16	93	731	8	60607
Breast cancer	KEGG:05224	0.00010281862734325248	3.98793e+16	147	760	10	60607
GnRH signaling pathway	KEGG:04912	0.00012863098253453666	3890654413035600	93	760	8	60607
Thyroid hormone signaling pathway	KEGG:04919	0.00014235985947918481	3846612449352120	121	771	9	60607
Choline metabolism in cancer	KEGG:05231	0.0002195656727603077	3.65844e+16	98	781	8	60607
FoxO signaling pathway	KEGG:04068	0.0002299787768011543	3.63831e+16	131	760	9	60607
Adherens junction	KEGG:04520	0.00025629489391338646	3591260046048800	71	819	7	60607
Arrhythmogenic right ventricular cardiomyopathy	KEGG:05412	0.0002916303984284627	3535167208812010	77	771	7	60607
Retrograde endocannabinoid signaling	KEGG:04723	0.0003180148108396211	3.49755e+16	148	705	9	60607
Insulin secretion	KEGG:04911	0.00032263535599633266	3.49129e+16	86	705	7	60607
Synaptic vesicle cycle	KEGG:04721	0.00032263535599633266	3.49129e+16	78	779	7	60607
Fluid shear stress and atherosclerosis	KEGG:05418	0.00034754409236337176	3.45899e+16	138	771	9	60607
Spinocerebellar ataxia	KEGG:05017	0.00038268038427238343	3417163798607990	142	761	9	60607
GABAergic synapse	KEGG:04727	0.00038268038427238343	3417163798607990	89	705	7	60607
Amoebiasis	KEGG:05146	0.0003948869144464508	3.40353e+16	101	844	8	60607
Growth hormone synthesis, secretion and action	KEGG:04935	0.0005670304148272428	3.24639e+16	119	754	8	60607
Long-term potentiation	KEGG:04720	0.0007952852804423326	3.09948e+16	67	749	6	60607
Salmonella infection	KEGG:05132	0.0008248715230498203	3083613689238650	249	831	12	60607
Renal cell carcinoma	KEGG:05211	0.0008686355845618744	3.06116e+16	68	754	6	60607
Hepatitis B	KEGG:05161	0.0008807115861583544	3.05517e+16	162	754	9	60607
Phosphatidylinositol signaling system	KEGG:04070	0.0008937221791235281	3048797464229950	97	754	7	60607
Type I diabetes mellitus	KEGG:04940	0.0009133971639888883	3039340341169880	40	846	5	60607
Prostate cancer	KEGG:05215	0.0009133971639888883	3039340341169880	97	760	7	60607
Phagosome	KEGG:04145	0.0009394104055933612	3027144633564360	147	846	9	60607
Vascular smooth muscle contraction	KEGG:04270	0.0009453104600754895	3.02443e+16	133	740	8	60607
Cushing syndrome	KEGG:04934	0.001035277087335332	2.98494e+16	152	832	9	60607
Diabetic cardiomyopathy	KEGG:05415	0.001035277087335332	2.98494e+16	203	761	10	60607
Rap1 signaling pathway	KEGG:04015	0.0013094767322492148	2.8829e+16	210	760	10	60607
Estrogen signaling pathway	KEGG:04915	0.0013094767322492148	2.8829e+16	137	760	8	60607
Signaling pathways regulating pluripotency of stem cells	KEGG:04550	0.0016349720495517674	2786489667364050	143	754	8	60607
EGFR tyrosine kinase inhibitor resistance	KEGG:01521	0.0017456765650277857	2.75804e+16	79	760	6	60607
Epstein-Barr virus infection	KEGG:05169	0.0017993000335851275	2.7449e+16	198	846	10	60607
Prion disease	KEGG:05020	0.0017993000335851275	2.7449e+16	273	844	12	60607
Tight junction	KEGG:04530	0.0021429067472907917	2.669e+16	169	838	9	60607
Cocaine addiction	KEGG:05030	0.0022603931984870687	2645816008162300	49	209	3	60607
Bacterial invasion of epithelial cells	KEGG:05100	0.002430343965633548	2.61433e+16	77	841	6	60607
mTOR signaling pathway	KEGG:04150	0.002450974664792558	2610661177935050	154	754	8	60607
Colorectal cancer	KEGG:05210	0.0025246112619551737	2.59781e+16	86	760	6	60607
Alcoholism	KEGG:05034	0.002574577001274651	2.58929e+16	187	481	7	60607
Gap junction	KEGG:04540	0.002786107429562694	2.555e+16	88	760	6	60607
Arginine biosynthesis	KEGG:00220	0.0028348868744312848	2547464266855900	22	121	2	60607
Aldosterone synthesis and secretion	KEGG:04925	0.0032544251179706853	2.48753e+16	98	705	6	60607
VEGF signaling pathway	KEGG:04370	0.0034679706911032813	2.45992e+16	59	802	5	60607
African trypanosomiasis	KEGG:05143	0.003663991290587396	2.43605e+16	36	2	1	60607
Phototransduction	KEGG:04744	0.003919364868879085	2406784304481900	28	114	2	60607
Nicotinate and nicotinamide metabolism	KEGG:00760	0.00413743752328561	2.38327e+16	35	94	2	60607
Malaria	KEGG:05144	0.004183085734143196	2378503234275750	49	271	3	60607
Basal cell carcinoma	KEGG:05217	0.004823897743384837	2316601906911510	63	818	5	60607
Yersinia infection	KEGG:05135	0.004918942706733455	2308128235845710	136	757	7	60607
Viral myocarditis	KEGG:05416	0.005356685231946911	2271103872769360	56	2	1	60607
Adrenergic signaling in cardiomyocytes	KEGG:04261	0.005588829300994041	2252679154790690	150	705	7	60607
Biosynthesis of cofactors	KEGG:01240	0.005588829300994041	2252679154790690	156	340	5	60607
Melanoma	KEGG:05218	0.006033635515021167	2.21942e+16	72	760	5	60607
Parathyroid hormone synthesis, secretion and action	KEGG:04928	0.006283079051743774	2.20183e+16	106	760	6	60607
Th1 and Th2 cell differentiation	KEGG:04658	0.006960066075545502	2.15739e+16	89	636	5	60607
Glioma	KEGG:05214	0.007013899157152352	2.15404e+16	75	760	5	60607
Staphylococcus aureus infection	KEGG:05150	0.007775573654349267	2109267560406840	87	2	1	60607
Rheumatoid arthritis	KEGG:05323	0.00779206014024792	2108347704168830	88	2	1	60607
Notch signaling pathway	KEGG:04330	0.008929974534946159	2.04915e+16	59	632	4	60607
NF-kappa B signaling pathway	KEGG:04064	0.008929974534946159	2.04915e+16	102	2	1	60607
TNF signaling pathway	KEGG:04668	0.009562282385501567	2019438435221460	112	2	1	60607
Other types of O-glycan biosynthesis	KEGG:00514	0.009562282385501567	2019438435221460	47	817	4	60607
Natural killer cell mediated cytotoxicity	KEGG:04650	0.010406256734881459	1.98271e+16	123	2	1	60607
Inositol phosphate metabolism	KEGG:00562	0.010435000653544134	1981507519398660	73	265	3	60607
Amyotrophic lateral sclerosis	KEGG:05014	0.010761162798140649	1968140798415780	363	334	7	60607
Salivary secretion	KEGG:04970	0.011243465110272908	1.9491e+16	92	705	5	60607
Parkinson disease	KEGG:05012	0.011269578194430072	1948092338724040	249	761	9	60607
N-Glycan biosynthesis	KEGG:00510	0.011549609527145581	1.93743e+16	50	821	4	60607
Platelet activation	KEGG:04611	0.011687343362565966	1932284196631000	124	757	6	60607
Oocyte meiosis	KEGG:04114	0.012364904556278974	1.90781e+16	127	749	6	60607
PD-L1 expression and PD-1 checkpoint pathway in cancer	KEGG:05235	0.012812916619881164	1.89235e+16	89	760	5	60607
Influenza A	KEGG:05164	0.01323822413849664	1878170270076020	169	2	1	60607
Hippo signaling pathway	KEGG:04390	0.013386314585380048	1.87334e+16	157	618	6	60607
Thyroid cancer	KEGG:05216	0.013599660050980714	1.86647e+16	37	599	3	60607
Selenocompound metabolism	KEGG:00450	0.013686631519444837	1.8637e+16	16	440	2	60607
Endometrial cancer	KEGG:05213	0.01391356272192897	1856561649852700	58	760	4	60607
Renin secretion	KEGG:04924	0.01391356272192897	1856561649852700	69	636	4	60607
Cell cycle	KEGG:04110	0.014627910294563918	1.83482e+16	124	806	6	60607
mRNA surveillance pathway	KEGG:03015	0.01588816831042764	1.79893e+16	98	739	5	60607
Butanoate metabolism	KEGG:00650	0.01588816831042764	1.79893e+16	28	273	2	60607
Nicotine addiction	KEGG:05033	0.016681299651275905	1.77777e+16	40	608	3	60607
Inflammatory mediator regulation of TRP channels	KEGG:04750	0.016983467010443492	1.76997e+16	98	754	5	60607
GnRH secretion	KEGG:04929	0.018260788794127118	1.73848e+16	64	754	4	60607
Galactose metabolism	KEGG:00052	0.018411084326096252	1.73492e+16	31	825	3	60607
Chagas disease	KEGG:05142	0.018793716277040864	1.72599e+16	101	754	5	60607
Coronavirus disease - COVID-19	KEGG:05171	0.019622327216631034	1707249486385010	231	760	8	60607
Endocytosis	KEGG:04144	0.0199302320625935	1.70049e+16	252	846	9	60607
T cell receptor signaling pathway	KEGG:04660	0.0199302320625935	1.70049e+16	103	754	5	60607
Fc epsilon RI signaling pathway	KEGG:04664	0.02047413429108619	1.68879e+16	67	754	4	60607
Glycosaminoglycan biosynthesis - keratan sulfate	KEGG:00533	0.021063578752618384	1.67647e+16	14	670	2	60607
Cortisol synthesis and secretion	KEGG:04927	0.023917608246084524	1.62128e+16	64	832	4	60607
Epithelial cell signaling in Helicobacter pylori infection	KEGG:05120	0.023917608246084524	1.62128e+16	70	760	4	60607
Platinum drug resistance	KEGG:01524	0.025451632718442304	1.59428e+16	72	754	4	60607
Intestinal immune network for IgA production	KEGG:04672	0.025892455316512658	1586826764557300	45	231	2	60607
Thiamine metabolism	KEGG:00730	0.026596055603562922	1.57518e+16	16	673	2	60607
Folate biosynthesis	KEGG:00790	0.026596055603562922	1.57518e+16	26	411	2	60607
Arginine and proline metabolism	KEGG:00330	0.026685936449060966	1.57372e+16	50	602	3	60607
Glucagon signaling pathway	KEGG:04922	0.02804873517367978	1.55209e+16	107	805	5	60607
Bladder cancer	KEGG:05219	0.028618187088566834	1.54336e+16	41	760	3	60607
Chronic myeloid leukemia	KEGG:05220	0.02911338445725877	1.53591e+16	76	754	4	60607
Pancreatic cancer	KEGG:05212	0.029688042308471066	1.52742e+16	76	760	4	60607
Spliceosome	KEGG:03040	0.03012760236093272	1.52104e+16	150	809	6	60607
Cardiac muscle contraction	KEGG:04260	0.030651034074695212	1.51355e+16	87	672	4	60607
Oxidative phosphorylation	KEGG:00190	0.0313145309897804	1504254088515620	133	672	5	60607
Biosynthesis of unsaturated fatty acids	KEGG:01040	0.0313145309897804	1504254088515620	27	448	2	60607
Fatty acid elongation	KEGG:00062	0.0313145309897804	1504254088515620	27	448	2	60607
Transcriptional misregulation in cancer	KEGG:05202	0.0313145309897804	1504254088515620	191	832	7	60607
Huntington disease	KEGG:05016	0.03366724971010281	1.47279e+16	306	409	6	60607
Hippo signaling pathway - multiple species	KEGG:04392	0.03887587582568509	1.41032e+16	29	45	1	60607
Glycosaminoglycan biosynthesis - chondroitin sulfate / dermatan sulfate	KEGG:00532	0.042457098203902005	1.37205e+16	20	723	2	60607
Protein digestion and absorption	KEGG:04974	0.044744784841787316	1.34926e+16	103	647	4	60607
Longevity regulating pathway	KEGG:04211	0.0452782731212614	1344110145163610	89	754	4	60607
Glycosylphosphatidylinositol (GPI)-anchor biosynthesis	KEGG:00563	0.046223142095007407	1335140535963310	25	611	2	60607
Thermogenesis	KEGG:04714	0.046223142095007407	1335140535963310	232	749	7	60607
Mannose type O-glycan biosynthesis	KEGG:00515	0.04654313976873433	1.33214e+16	23	670	2	60607
Hypertrophic cardiomyopathy	KEGG:05410	0.04915366157997332	1.30844e+16	90	771	4	60607
Autophagy - animal	KEGG:04140	0.04975932798133656	1.30313e+16	137	754	5	60607
Taste transduction	KEGG:04742	0.04975932798133656	1.30313e+16	85	471	3	60607

## Sheet: SNCA-AS1
term_name	term_id	adjusted_p_value	negative_log10_of_adjusted_p_value	term_size	query_size	intersection_size	effective_domain_size	intersections
KEGG root term	KEGG:00000	3.87043e-44	5941224088330440	8001	621	248	60607	COL16A1,TMEM189-UBE2V1,KSR2,FOSB,DGKK,GRIK3,GPX8,PARVA,SLC6A11,ST8SIA1,PPP2R2C,TAS2R46,CADM3,DSG2,ZNF662,CACNG2,TFPI,CHRM1,PSTK,GRID2,NKX3-1,PLCH2,PTGS2,ADM,THBS2,CNGB1,GH1,RSPO4,CYP27B1,ABCC6,GLRA3,GJA1,GRIK4,LAMA4,CHST15,GNG3,KCNK9,KCNJ2,DKK2,WWTR1,B3GALT5,CALY,CPLX2,UNC5A,NRP1,AK8,PPP1R3C,S100A10,GNMT,ACVRL1,SLC8A1,SHANK2,BHLHE40,ANGPT2,KCND3,FOS,COL3A1,CNTN2,ATP2B2,RARB,COL1A1,CDH4,ADGRB1,LFN…
PI3K-Akt signaling pathway	KEGG:04151	8127.32	1.10901e+16	353	619	25	60607	PPP2R2C,CHRM1,THBS2,GH1,LAMA4,GNG3,ANGPT2,COL1A1,NTRK2,ERBB4,PRKCA,SYK,FN1,IGF2,NR4A1,TNC,RELN,LPAR1,PDGFRA,CDKN1B,CREB3L2,IGF1R,EGFR,GYS1,GNG12
Pathways in cancer	KEGG:05200	896755	9047326313465700	529	619	27	60607	NKX3-1,PTGS2,LAMA4,GNG3,FOS,RARB,PTGER2,EPAS1,CXCR4,RET,FOXO1,PRKCA,FZD7,FN1,SMAD3,IGF2,NOTCH2,NOTCH3,LPAR1,PDGFRA,CDKN1B,RAC3,IGF1R,EGFR,NFE2L2,CTNNA1,GNG12
Cholinergic synapse	KEGG:04725	896755	9047326313465700	113	619	14	60607	CHRM1,GNG3,KCNJ2,FOS,ITPR3,PRKCA,CACNA1D,CHRNA7,GNAO1,CREB3L2,ITPR1,CHRNB4,KCNQ2,GNG12
Calcium signaling pathway	KEGG:04020	1.05295e+07	897759043887663	239	571	18	60607	CHRM1,SLC8A1,ATP2B2,GRIN1,RYR2,NTRK2,ERBB4,CXCR4,RET,ITPKB,ITPR3,PRKCA,SLC8A3,CACNA1D,CHRNA7,PDGFRA,ITPR1,EGFR
MAPK signaling pathway	KEGG:04010	1.80984e+07	8742359392216520	294	619	20	60607	CACNG2,ANGPT2,FOS,NTRK2,ERBB4,PRKCA,IGF2,NR4A1,CACNA1D,MAPK8IP1,STK3,MAPT,PDGFRA,RAC3,CACNA2D2,IGF1R,EGFR,FLNA,TAB2,GNG12
Human papillomavirus infection	KEGG:05165	3.09896e+07	8508783509596380	331	571	20	60607	PPP2R2C,PTGS2,THBS2,LAMA4,COL1A1,LFNG,HES7,FOXO1,FZD7,DLG2,FN1,NOTCH2,NOTCH3,TNC,RELN,CDKN1B,SLC9A3R1,CREB3L2,ATP6V0D1,EGFR
Dopaminergic synapse	KEGG:04728	3.10495e+07	8507945355068980	131	619	14	60607	PPP2R2C,GNG3,CALY,FOS,SLC18A1,DRD2,ITPR3,PRKCA,CACNA1D,GNAO1,KIF5C,CREB3L2,ITPR1,GNG12
cAMP signaling pathway	KEGG:04024	4.0095e+06	8396909367403110	216	537	16	60607	CHRM1,CNGB1,FOS,ATP2B2,GRIN1,RYR2,PTGER2,DRD2,ADCYAP1R1,LINC00473,ATP1A3,CACNA1D,HTR1E,RAC3,CREB3L2,PDE3A
Neuroactive ligand-receptor interaction	KEGG:04080	4.83178e+07	8315892694319140	340	585	20	60607	GRIK3,CHRM1,GRID2,ADM,GH1,GLRA3,GRIK4,GRIN1,GABRB3,PTGER2,DRD2,ADCYAP1R1,GRID1,HTR1E,CHRNA7,GRIK5,LPAR1,OPRD1,OPRM1,CHRNB4
Glutamatergic synapse	KEGG:04724	4.83178e+07	8315892694319140	114	619	13	60607	GRIK3,GRIK4,GNG3,SHANK2,GRIN1,SHANK1,ITPR3,PRKCA,CACNA1D,GRIK5,GNAO1,ITPR1,GNG12
Pathways of neurodegeneration - multiple diseases	KEGG:05022	5.15676e+06	8287623203690290	475	568	23	60607	GPX8,CHRM1,PTGS2,DKK2,GRIN1,RYR2,ITPR3,PRKCA,GPR37,NEFM,FZD7,NEFL,CACNA1D,DKK1,CHRNA7,NEFH,MAPT,KIF5C,HSD17B10,NDUFA11,NDUFS5,TUBB3,ITPR1
Focal adhesion	KEGG:04510	5.63601e+07	7249027942336560	200	616	15	60607	PARVA,THBS2,LAMA4,COL1A1,PRKCA,FN1,TNC,RELN,PDGFRA,RAC3,TLN2,IGF1R,EGFR,FLNA,DOCK1
Oxytocin signaling pathway	KEGG:04921	5.85287e+08	7232631190621310	154	571	13	60607	CACNG2,PTGS2,KCNJ2,FOS,RYR2,ITPR3,PRKCA,CACNA1D,NFATC4,GNAO1,CACNA2D2,ITPR1,EGFR
Arrhythmogenic right ventricular cardiomyopathy	KEGG:05412	8.4299e+07	707417737271635	77	597	10	60607	DSG2,CACNG2,GJA1,SLC8A1,RYR2,SLC8A3,CACNA1D,CDH2,CACNA2D2,CTNNA1
Circadian entrainment	KEGG:04713	8.47803e+07	7071705173410350	97	619	11	60607	GNG3,FOS,GRIN1,RYR2,ITPR3,ADCYAP1R1,PRKCA,CACNA1D,GNAO1,ITPR1,GNG12
Parathyroid hormone synthesis, secretion and action	KEGG:04928	9.82737e+07	7.00756e+16	106	576	11	60607	CYP27B1,FOS,ITPR3,PRKCA,EGR1,MMP15,SLC9A3R1,CREB3L2,ITPR1,EGFR,MMP16
cGMP-PKG signaling pathway	KEGG:04022	1.0644e+09	6.9729e+16	166	568	13	60607	CNGB1,SLC8A1,ATP2B2,ITPR3,ATP1A3,SLC8A3,CACNA1D,NFATC4,IRS2,OPRD1,CREB3L2,PDE3A,ITPR1
Proteoglycans in cancer	KEGG:05205	2.65862e+08	6575344237758660	205	593	14	60607	COL1A1,ANK1,ERBB4,ITPR3,PRKCA,FZD7,FN1,IGF2,HSPG2,IGF1R,ITPR1,EGFR,ANK2,FLNA
Serotonergic synapse	KEGG:04726	3.42195e+08	6.46573e+16	113	619	11	60607	PTGS2,GNG3,GABRB3,SLC18A1,ITPR3,PRKCA,CACNA1D,HTR1E,GNAO1,ITPR1,GNG12
Cell adhesion molecules	KEGG:04514	5.30453e+08	6.27535e+16	146	621	12	60607	CADM3,CNTN2,CDH4,L1CAM,CNTNAP2,CNTN1,NFASC,VCAN,NRCAM,CDH2,NCAM1,ALCAM
Axon guidance	KEGG:04360	5.32014e+08	6274077009669360	181	607	13	60607	UNC5A,NRP1,SLIT1,CXCR4,ROBO2,PRKCA,L1CAM,EFNB2,EPHB4,NFATC4,RAC3,DPYSL5,UNC5C
Hippo signaling pathway	KEGG:04390	7.07495e+08	6150276618354450	157	597	12	60607	PPP2R2C,WWTR1,YAP1,FZD7,DLG2,SMAD3,FRMD6,STK3,TEAD2,AMOT,LATS1,CTNNA1
Adrenergic signaling in cardiomyocytes	KEGG:04261	9.79867e+07	6008832752152870	150	524	11	60607	PPP2R2C,CACNG2,SLC8A1,ATP2B2,RYR2,PRKCA,ATP1A3,SLC8A3,CACNA1D,CREB3L2,CACNA2D2
Human cytomegalovirus infection	KEGG:05163	9.79867e+07	6008832752152870	223	619	14	60607	PTGS2,GNG3,PTGER2,CXCR4,ITPR3,PRKCA,PDGFRA,NFATC4,RAC3,GNAO1,CREB3L2,ITPR1,EGFR,GNG12
Alzheimer disease	KEGG:05010	0.0000010696000047624854	5970778603812330	369	568	17	60607	CHRM1,PTGS2,DKK2,GRIN1,ITPR3,FZD7,CACNA1D,DKK1,CHRNA7,MAPT,IRS2,KIF5C,HSD17B10,NDUFA11,NDUFS5,TUBB3,ITPR1
Wnt signaling pathway	KEGG:04310	0.000001105522409400299	5956432449665770	166	483	11	60607	RSPO4,DKK2,LGR5,PRKCA,FZD7,SMAD3,DKK1,SFRP1,NFATC4,RAC3,ROR1
Amphetamine addiction	KEGG:05031	0.000001293122177480131	5888360439931140	69	516	8	60607	FOSB,FOS,GRIN1,SLC18A1,PRKCA,ARC,CACNA1D,CREB3L2
Gap junction	KEGG:04540	0.0000014593261543220842	5835847633951410	88	571	9	60607	GJA1,DRD2,ITPR3,PRKCA,LPAR1,PDGFRA,TUBB3,ITPR1,EGFR
Renin secretion	KEGG:04924	0.000002458121320040414	5.6094e+16	69	568	8	60607	KCNJ2,PTGER2,AQP1,ITPR3,ADCYAP1R1,CACNA1D,PDE3A,ITPR1
Hippo signaling pathway - multiple species	KEGG:04392	0.000002458121320040414	5.6094e+16	29	579	6	60607	WWTR1,YAP1,FRMD6,STK3,TEAD2,LATS1
GABAergic synapse	KEGG:04727	0.0000028635302212774783	5543098229046270	89	619	9	60607	SLC6A11,GNG3,GABRB3,GAD1,PRKCA,ABAT,CACNA1D,GNAO1,GNG12
Aldosterone synthesis and secretion	KEGG:04925	0.0000031107182117057273	5507139328217560	98	568	9	60607	KCNK9,ATP2B2,ITPR3,PRKCA,ATP1A3,NR4A1,CACNA1D,CREB3L2,ITPR1
Retrograde endocannabinoid signaling	KEGG:04723	0.0000032078260520598023	5.49379e+16	148	619	11	60607	PTGS2,GNG3,GABRB3,ITPR3,PRKCA,CACNA1D,GNAO1,NDUFA11,NDUFS5,ITPR1,GNG12
Metabolic pathways	KEGG:01100	0.000005616316564904867	5250548421085390	1490	613	37	60607	TMEM189-UBE2V1,DGKK,GPX8,ST8SIA1,PLCH2,PTGS2,CYP27B1,B3GALT5,AK8,GNMT,GAD1,B3GAT1,SARDH,ITPKB,CPOX,LINC00473,ABAT,PLPP3,DHCR24,CKMT1B,B4GALT4,ST6GAL1,GALNT13,GGCX,HSD17B10,NDUFA11,NDUFS5,NME1,PDE3A,INPP5F,B3GALNT2,RRM2,ATP6V0D1,ADI1,HMGCR,LPIN1,GYS1
Insulin secretion	KEGG:04911	0.000005624461993013681	5249919013597050	86	516	8	60607	RYR2,ITPR3,ADCYAP1R1,PRKCA,RIMS2,ATP1A3,CACNA1D,CREB3L2
AGE-RAGE signaling pathway in diabetic complications	KEGG:04933	0.000008402583213375	507558717788489	100	468	8	60607	COL3A1,COL1A1,FOXO1,PRKCA,EGR1,FN1,SMAD3,CDKN1B
Long-term depression	KEGG:04730	0.000009407912279431842	5026506740665920	59	568	7	60607	GRID2,ITPR3,PRKCA,LYN,GNAO1,IGF1R,ITPR1
ECM-receptor interaction	KEGG:04512	0.000009429946228029455	5025490783714060	88	546	8	60607	THBS2,LAMA4,COL1A1,FN1,FREM1,TNC,RELN,HSPG2
Apelin signaling pathway	KEGG:04371	0.000010072647293619015	4996856373148990	136	619	10	60607	GNG3,SLC8A1,RYR2,ITPR3,EGR1,SMAD3,SLC8A3,NOTCH3,ITPR1,GNG12
Morphine addiction	KEGG:05032	0.00002461760702773875	4608754165261620	89	619	8	60607	GNG3,GABRB3,PRKCA,LINC00473,GNAO1,OPRM1,PDE3A,GNG12
Ras signaling pathway	KEGG:04014	0.00003427251346971358	4.46505e+16	231	619	12	60607	KSR2,GNG3,ANGPT2,GRIN1,NTRK2,PRKCA,IGF2,PDGFRA,RAC3,IGF1R,EGFR,GNG12
Rap1 signaling pathway	KEGG:04015	0.00003569878460964602	4447346569498710	210	571	11	60607	ANGPT2,GRIN1,DRD2,PRKCA,LPAR1,PDGFRA,RAC3,GNAO1,TLN2,IGF1R,EGFR
Relaxin signaling pathway	KEGG:04926	0.000046797394223396365	4329778328676010	129	619	9	60607	GNG3,FOS,COL3A1,COL1A1,PRKCA,GNAO1,CREB3L2,EGFR,GNG12
Cardiac muscle contraction	KEGG:04260	0.00006474669139191526	4188782419477550	87	524	7	60607	CACNG2,SLC8A1,RYR2,ATP1A3,SLC8A3,CACNA1D,CACNA2D2
Mineral absorption	KEGG:04978	0.00006584853030184664	4181453913776160	59	518	6	60607	SLC8A1,ATP2B2,ATP7A,ATP1A3,SLC8A3,SLC46A1
Protein digestion and absorption	KEGG:04974	0.00006584853030184664	4181453913776160	103	445	7	60607	COL16A1,SLC8A1,COL3A1,COL1A1,ATP1A3,SLC8A3,ELN
Human immunodeficiency virus 1 infection	KEGG:05170	0.00006780240970674874	4168754870974420	210	619	11	60607	GNG3,FOS,CXCR4,ITPR3,PRKCA,NFATC4,RAC3,GNAO1,ITPR1,TAB2,GNG12
Growth hormone synthesis, secretion and action	KEGG:04935	0.00009520191805324653	4.02135e+16	119	568	8	60607	GH1,FOS,ITPR3,PRKCA,CACNA1D,IRS2,CREB3L2,ITPR1
Endocrine and other factor-regulated calcium reabsorption	KEGG:04961	0.00010363233595016898	3984504712413570	53	375	5	60607	SLC8A1,ATP2B2,PRKCA,ATP1A3,SLC8A3
Prion disease	KEGG:05020	0.00011199428316123804	3.9508e+16	273	601	12	60607	GRIN1,RYR2,ITPR3,EGR1,CACNA1D,KIF5C,CREB3L2,NDUFA11,NDUFS5,TUBB3,ITPR1,NCAM1
Cocaine addiction	KEGG:05030	0.00013678580416793984	3.86396e+16	49	212	4	60607	FOSB,GRIN1,SLC18A1,DRD2
Parkinson disease	KEGG:05012	0.00014865580787116017	3827818118567190	249	574	11	60607	SLC18A1,DRD2,ITPR3,GPR37,MAPT,KIF5C,NDUFA11,NDUFS5,TUBB3,ITPR1,NFE2L2
Kaposi sarcoma-associated herpesvirus infection	KEGG:05167	0.00016310492294362074	3787532930590720	193	619	10	60607	PTGS2,GNG3,ANGPT2,FOS,ITPR3,SYK,LYN,NFATC4,ITPR1,GNG12
Prostate cancer	KEGG:05215	0.00018624871453112982	3729906716023760	97	571	7	60607	NKX3-1,FOXO1,PDGFRA,CDKN1B,CREB3L2,IGF1R,EGFR
Choline metabolism in cancer	KEGG:05231	0.00019540760022220677	3.70906e+16	98	571	7	60607	DGKK,FOS,PRKCA,PLPP3,PDGFRA,RAC3,EGFR
Alcoholism	KEGG:05034	0.00025288624548243957	3.59707e+16	187	212	6	60607	FOSB,GNG3,GRIN1,NTRK2,SLC18A1,DRD2
Tight junction	KEGG:04530	0.00028462254726444936	3.54573e+16	169	476	8	60607	PPP2R2C,CGN,EPB41L4B,DLG2,AMOTL2,CACNA1D,AMOT,SLC9A3R1
Thyroid hormone synthesis	KEGG:04918	0.00033998229497726376	3.46854e+16	75	568	6	60607	GPX8,ITPR3,PRKCA,ATP1A3,CREB3L2,ITPR1
Cushing syndrome	KEGG:04934	0.00046033410758185257	3336926845688650	152	571	8	60607	ITPR3,FZD7,NR4A1,CACNA1D,CDKN1B,CREB3L2,ITPR1,EGFR
Hypertrophic cardiomyopathy	KEGG:05410	0.0005852952773403857	3.23262e+16	90	524	6	60607	CACNG2,SLC8A1,RYR2,SLC8A3,CACNA1D,CACNA2D2
Platelet activation	KEGG:04611	0.0007540380994821368	3122606709863870	124	568	7	60607	COL3A1,COL1A1,ITPR3,SYK,LYN,TLN2,ITPR1
Dilated cardiomyopathy	KEGG:05414	0.0007628796856260566	3117543949579610	95	524	6	60607	CACNG2,SLC8A1,RYR2,SLC8A3,CACNA1D,CACNA2D2
Hepatocellular carcinoma	KEGG:05225	0.0008199816931316923	3086195843543890	166	574	8	60607	PRKCA,ACTL6B,FZD7,SMAD3,IGF2,IGF1R,EGFR,NFE2L2
Salmonella infection	KEGG:05132	0.0008383728317088929	3.07656e+16	249	598	10	60607	S100A10,FOS,AHNAK,AHNAK2,RHOB,KIF5C,TUBB3,PODXL,FLNA,TAB2
MicroRNAs in cancer	KEGG:05206	0.000856557366201975	3.06724e+16	310	576	11	60607	PTGS2,PRKCA,NOTCH2,NOTCH3,TNC,VIM,PDGFRA,CDKN1B,IRS2,EGFR,MMP16
AMPK signaling pathway	KEGG:04152	0.0008951077059701996	3.04812e+16	120	613	7	60607	PPP2R2C,FOXO1,IRS2,CREB3L2,IGF1R,HMGCR,GYS1
Amoebiasis	KEGG:05146	0.0008951077059701996	3.04812e+16	101	328	5	60607	LAMA4,COL3A1,COL1A1,PRKCA,FN1
GnRH signaling pathway	KEGG:04912	0.0009821550757176689	3.00782e+16	93	571	6	60607	ITPR3,PRKCA,EGR1,CACNA1D,ITPR1,EGFR
Endocrine resistance	KEGG:01522	0.0011498406283665333	2939362350096320	96	571	6	60607	FOS,NOTCH2,NOTCH3,CDKN1B,IGF1R,EGFR
Phosphatidylinositol signaling system	KEGG:04070	0.0011658750772480155	2933347981453800	97	568	6	60607	DGKK,ITPKB,ITPR3,PRKCA,INPP5F,ITPR1
Estrogen signaling pathway	KEGG:04915	0.0012279254073789905	2910828014422560	137	571	7	60607	FOS,ITPR3,GNAO1,CREB3L2,OPRM1,ITPR1,EGFR
Cortisol synthesis and secretion	KEGG:04927	0.0012279254073789905	2910828014422560	64	568	5	60607	ITPR3,NR4A1,CACNA1D,CREB3L2,ITPR1
Pancreatic secretion	KEGG:04972	0.0014434521724925819	2.8406e+16	102	568	6	60607	ATP2B2,RYR2,ITPR3,PRKCA,ATP1A3,ITPR1
Glycosphingolipid biosynthesis - globo and isoglobo series	KEGG:00603	0.0014434521724925819	2.8406e+16	15	122	2	60607	ST8SIA1,B3GALT5
Regulation of actin cytoskeleton	KEGG:04810	0.0014434521724925819	2.8406e+16	216	619	9	60607	CHRM1,CXCR4,FN1,LPAR1,PDGFRA,RAC3,EGFR,DOCK1,GNG12
Fc gamma R-mediated phagocytosis	KEGG:04666	0.0015598061316476053	2806929376765920	96	616	6	60607	PRKCA,SYK,PLPP3,LYN,ASAP1,DOCK1
Type I diabetes mellitus	KEGG:04940	0.0015619029222661968	2.80635e+16	40	548	4	60607	GAD1,PTPRN,PTPRN2,ICA1
IL-17 signaling pathway	KEGG:04657	0.0016070615373786309	2793967492973870	92	237	4	60607	FOSB,PTGS2,FOS,CEBPB
Phospholipase D signaling pathway	KEGG:04072	0.0016960821836610885	2770553107830610	147	571	7	60607	DGKK,PRKCA,SYK,PLPP3,LPAR1,PDGFRA,EGFR
Amyotrophic lateral sclerosis	KEGG:05014	0.0018963742785749133	2722075943855470	363	554	11	60607	GPX8,GRIN1,ERBB4,ITPR3,NEFM,NEFL,NEFH,KIF5C,NDUFA11,NDUFS5,TUBB3
Non-small cell lung cancer	KEGG:05223	0.0019319387575129437	2714006644843790	72	571	5	60607	RARB,RET,PRKCA,KIF5C,EGFR
Adherens junction	KEGG:04520	0.002186087835020004	2.66033e+16	71	597	5	60607	SMAD3,RAC3,IGF1R,EGFR,CTNNA1
Small cell lung cancer	KEGG:05222	0.0023381390989712933	2.63113e+16	92	468	5	60607	PTGS2,LAMA4,RARB,FN1,CDKN1B
Gastric acid secretion	KEGG:04971	0.0023381390989712933	2.63113e+16	76	568	5	60607	KCNJ2,ITPR3,PRKCA,ATP1A3,ITPR1
Synaptic vesicle cycle	KEGG:04721	0.0026129338143240214	2582871590822960	78	569	5	60607	SLC6A11,CPLX2,SLC18A1,UNC13A,ATP6V0D1
TNF signaling pathway	KEGG:04668	0.0026707089825515557	2573373432891290	112	598	6	60607	PTGS2,FOS,CEBPB,CFLAR,CREB3L2,TAB2
Glycosphingolipid biosynthesis - lacto and neolacto series	KEGG:00601	0.0034155333431942535	2.46654e+16	27	466	3	60607	ST8SIA1,B3GALT5,B4GALT4
Diabetic cardiomyopathy	KEGG:05415	0.0034192192668933297	2.46607e+16	203	613	8	60607	COL3A1,COL1A1,RYR2,PRKCA,SMAD3,NDUFA11,NDUFS5,GYS1
Hepatitis B	KEGG:05161	0.0034886320725871145	2.45734e+16	162	598	7	60607	FOS,PRKCA,SMAD3,NFATC4,CREB3L2,HSPG2,TAB2
Thyroid hormone signaling pathway	KEGG:04919	0.003958819809878718	2402434265198100	121	406	5	60607	FOXO1,PRKCA,ATP1A3,NOTCH2,NOTCH3
Longevity regulating pathway	KEGG:04211	0.003958819809878718	2402434265198100	89	555	5	60607	FOXO1,IRS2,CREB3L2,SESN3,IGF1R
FoxO signaling pathway	KEGG:04068	0.004428441130819527	2.35375e+16	131	571	6	60607	FOXO1,SMAD3,CDKN1B,IRS2,IGF1R,EGFR
Arachidonic acid metabolism	KEGG:00590	0.004562102980369907	2.34083e+16	61	59	2	60607	GPX8,PTGS2
Oocyte meiosis	KEGG:04114	0.004709755417683734	2.327e+16	127	599	6	60607	ITPR3,PKMYT1,SLK,IGF1R,ITPR1,REC8
Salivary secretion	KEGG:04970	0.004861789907133406	2.3132e+16	92	568	5	60607	ATP2B2,ITPR3,PRKCA,ATP1A3,ITPR1
Fc epsilon RI signaling pathway	KEGG:04664	0.004969269291865901	2303707467572750	67	469	4	60607	PRKCA,SYK,LYN,RAC3
Signaling pathways regulating pluripotency of stem cells	KEGG:04550	0.0056775834109111245	2245836476723840	143	555	6	60607	FZD7,SMAD3,ACVR1,REST,HAND1,IGF1R
Coronavirus disease - COVID-19	KEGG:05171	0.005924108757699802	2.22738e+16	231	598	8	60607	NRP1,FOS,PRKCA,SYK,EGFR,RPS17,RPL27,TAB2
Spinocerebellar ataxia	KEGG:05017	0.00602560289540162	2.22e+16	142	568	6	60607	KCND3,GRIN1,ITPR3,PRKCA,RELN,ITPR1
Taste transduction	KEGG:04742	0.006136349666048783	2.21209e+16	85	395	4	60607	TAS2R46,ITPR3,SCN9A,HTR1E
Huntington disease	KEGG:05016	0.006617913283451527	2179278927832740	306	568	9	60607	GPX8,GRIN1,REST,KIF5C,CREB3L2,NDUFA11,NDUFS5,TUBB3,ITPR1
Nicotine addiction	KEGG:05033	0.006617913283451527	2179278927832740	40	414	3	60607	GRIN1,GABRB3,CHRNA7
Breast cancer	KEGG:05224	0.00706412802154587	2150941438741480	147	571	6	60607	FOS,FZD7,NOTCH2,NOTCH3,IGF1R,EGFR
C-type lectin receptor signaling pathway	KEGG:04625	0.007587047294108078	2119927208738600	104	568	5	60607	PTGS2,ITPR3,SYK,NFATC4,ITPR1
Long-term potentiation	KEGG:04720	0.007609390935513518	2118650103272960	67	262	3	60607	GRIN1,ITPR3,PRKCA
GnRH secretion	KEGG:04929	0.007609390935513518	2118650103272960	64	568	4	60607	ITPR3,PRKCA,CACNA1D,ITPR1
B cell receptor signaling pathway	KEGG:04662	0.008136359833207514	2.08957e+16	79	469	4	60607	FOS,SYK,LYN,RAC3
NF-kappa B signaling pathway	KEGG:04064	0.008288970080370566	2.0815e+16	102	598	5	60607	PTGS2,SYK,LYN,CFLAR,TAB2
Human T-cell leukemia virus 1 infection	KEGG:05166	0.008288970080370566	2.0815e+16	216	541	7	60607	NRP1,FOS,EGR1,SMAD3,NFATC4,CREB3L2,TLN2
Gastric cancer	KEGG:05226	0.008503690135352876	2.07039e+16	148	597	6	60607	RARB,FZD7,SMAD3,CDKN1B,EGFR,CTNNA1
Cellular senescence	KEGG:04218	0.00856432890677506	2.06731e+16	156	568	6	60607	FOXO1,ITPR3,SMAD3,CACNA1D,NFATC4,ITPR1
HIF-1 signaling pathway	KEGG:04066	0.008816198839634463	2.05472e+16	109	571	5	60607	ANGPT2,PRKCA,CDKN1B,IGF1R,EGFR
Glucagon signaling pathway	KEGG:04922	0.01087929453405982	1.9634e+16	107	613	5	60607	FOXO1,ITPR3,CREB3L2,ITPR1,GYS1
Insulin resistance	KEGG:04931	0.011216080389086546	1.95016e+16	108	613	5	60607	PPP1R3C,FOXO1,IRS2,CREB3L2,GYS1
Glioma	KEGG:05214	0.012473855814047512	190399928028853	75	571	4	60607	PRKCA,PDGFRA,IGF1R,EGFR
TGF-beta signaling pathway	KEGG:04350	0.012473855814047512	190399928028853	93	459	4	60607	LTBP1,SMAD3,ACVR1,TGIF2
Leishmaniasis	KEGG:05140	0.012576660882092007	1.90043e+16	72	598	4	60607	PTGS2,FOS,EEF1A2,TAB2
Ether lipid metabolism	KEGG:00565	0.0140287467235316	1.85298e+16	49	8	1	60607	TMEM189-UBE2V1
Glycosphingolipid biosynthesis - ganglio series	KEGG:00604	0.0140287467235316	1.85298e+16	15	26	1	60607	ST8SIA1
Other types of O-glycan biosynthesis	KEGG:00514	0.014113317131178442	1.85037e+16	47	490	3	60607	LFNG,ST6GAL1,GALNT13
EGFR tyrosine kinase inhibitor resistance	KEGG:01521	0.01436008024369081	1.84284e+16	79	571	4	60607	PRKCA,PDGFRA,IGF1R,EGFR
Purine metabolism	KEGG:00230	0.015424706617149926	1.81178e+16	128	567	5	60607	AK8,LINC00473,NME1,PDE3A,RRM2
Notch signaling pathway	KEGG:04330	0.01547179800639906	1.81046e+16	59	406	3	60607	LFNG,NOTCH2,NOTCH3
Steroid biosynthesis	KEGG:00100	0.016787582397685664	1.77501e+16	20	411	2	60607	CYP27B1,DHCR24
ErbB signaling pathway	KEGG:04012	0.017213416665361043	1764132918653230	84	571	4	60607	ERBB4,PRKCA,CDKN1B,EGFR
Vascular smooth muscle contraction	KEGG:04270	0.0175257756566988	1.75632e+16	133	568	5	60607	ADM,ITPR3,PRKCA,CACNA1D,ITPR1
Proximal tubule bicarbonate reclamation	KEGG:04964	0.0175257756566988	1.75632e+16	23	369	2	60607	AQP1,ATP1A3
Chagas disease	KEGG:05142	0.017676186373681096	1752611427983550	101	481	4	60607	PPP2R2C,FOS,GNAO1,CFLAR
Colorectal cancer	KEGG:05210	0.01795680142913543	1.74577e+16	86	571	4	60607	FOS,SMAD3,RAC3,EGFR
Inflammatory mediator regulation of TRP channels	KEGG:04750	0.01795680142913543	1.74577e+16	98	262	3	60607	PTGER2,ITPR3,PRKCA
Glycine, serine and threonine metabolism	KEGG:00260	0.019780348910405074	1.70377e+16	40	228	2	60607	GNMT,SARDH
Transcriptional misregulation in cancer	KEGG:05202	0.01994885601551124	1.70008e+16	191	575	6	60607	CEBPB,FOXO1,PAX5,CDKN1B,IGF1R,ETV6
Endocytosis	KEGG:04144	0.020296943824857014	1.69257e+16	252	571	7	60607	CXCR4,SMAD3,PDGFRA,KIF5C,ASAP1,IGF1R,EGFR
African trypanosomiasis	KEGG:05143	0.020582694032424905	1.6865e+16	36	262	2	60607	LAMA4,PRKCA
VEGF signaling pathway	KEGG:04370	0.020850595613692808	1.68088e+16	59	469	3	60607	PTGS2,PRKCA,RAC3
Melanogenesis	KEGG:04916	0.021115238816062937	1.6754e+16	101	516	4	60607	PRKCA,FZD7,GNAO1,CREB3L2
Selenocompound metabolism	KEGG:00450	0.023827336004292085	1.62292e+16	16	48	1	60607	PSTK
Yersinia infection	KEGG:05135	0.024314514276964422	1614134401766830	136	616	5	60607	FOS,FN1,RAC3,TAB2,DOCK1
Butanoate metabolism	KEGG:00650	0.02481085540603956	1.60536e+16	28	380	2	60607	GAD1,ABAT
Shigellosis	KEGG:05131	0.02500613969567987	1.60195e+16	246	616	7	60607	FOXO1,ITPR3,TLN2,ITPR1,EGFR,TAB2,DOCK1
Pathogenic Escherichia coli infection	KEGG:05130	0.02507994196480477	1.60067e+16	196	598	6	60607	FOS,MYO1E,LPAR1,SLC9A3R1,TUBB3,TAB2
ABC transporters	KEGG:02010	0.025827715143300112	1.58791e+16	45	243	2	60607	ABCC6,ABCA12
beta-Alanine metabolism	KEGG:00410	0.0275318305881674	1.56016e+16	30	380	2	60607	GAD1,ABAT
Cell cycle	KEGG:04110	0.028575426715976796	1.54401e+16	124	468	4	60607	SMAD3,CDC14A,PKMYT1,CDKN1B
Glycerolipid metabolism	KEGG:00561	0.028575426715976796	1.54401e+16	61	16	1	60607	DGKK
Glutathione metabolism	KEGG:00480	0.029303120979746373	1.53309e+16	56	18	1	60607	GPX8
Sphingolipid signaling pathway	KEGG:04071	0.032720143679494045	1.48518e+16	119	511	4	60607	PPP2R2C,PRKCA,RAC3,OPRD1
Mannose type O-glycan biosynthesis	KEGG:00515	0.03350220025575927	1.47493e+16	23	566	2	60607	B3GAT1,B3GALNT2
mTOR signaling pathway	KEGG:04150	0.03350220025575927	1.47493e+16	154	603	5	60607	LAMTOR4,PRKCA,FZD7,IGF1R,LPIN1
Longevity regulating pathway - multiple species	KEGG:04213	0.03350220025575927	1.47493e+16	62	555	3	60607	FOXO1,IRS2,IGF1R
Circadian rhythm	KEGG:04710	0.034706272359769294	1.45959e+16	31	428	2	60607	BHLHE40,RORB
Aldosterone-regulated sodium reabsorption	KEGG:04960	0.03650000505970872	1.43771e+16	37	369	2	60607	PRKCA,ATP1A3
Th1 and Th2 cell differentiation	KEGG:04658	0.03759060193341333	1.42492e+16	89	406	3	60607	FOS,NOTCH2,NOTCH3
Alanine, aspartate and glutamate metabolism	KEGG:00250	0.038052827324646425	1.41961e+16	37	380	2	60607	GAD1,ABAT
Osteoclast differentiation	KEGG:04380	0.0422379961441768	1.3743e+16	125	305	3	60607	FOSB,FOS,SYK
Glycerophospholipid metabolism	KEGG:00564	0.0422379961441768	1.3743e+16	98	16	1	60607	DGKK
Tuberculosis	KEGG:05152	0.0422379961441768	1.3743e+16	175	569	5	60607	CYP27B1,CEBPB,SYK,MRC2,ATP6V0D1
Central carbon metabolism in cancer	KEGG:05230	0.046652657594345226	133112361138834	70	571	3	60607	RET,PDGFRA,EGFR
Epithelial cell signaling in Helicobacter pylori infection	KEGG:05120	0.046652657594345226	133112361138834	70	571	3	60607	LYN,ATP6V0D1,EGFR
Inositol phosphate metabolism	KEGG:00562	0.04737271696520517	1.32447e+16	73	552	3	60607	PLCH2,ITPKB,INPP5F
Melanoma	KEGG:05218	0.04952085728476811	1.30521e+16	72	571	3	60607	PDGFRA,IGF1R,EGFR
p53 signaling pathway	KEGG:04115	0.05008047027080696	1.30033e+16	73	567	3	60607	ADGRB1,SESN3,RRM2
Phototransduction	KEGG:04744	0.051084889753358835	1.29171e+16	28	71	1	60607	CNGB1
Glycosaminoglycan biosynthesis - chondroitin sulfate / dermatan sulfate	KEGG:00532	0.051084889753358835	1.29171e+16	20	99	1	60607	CHST15
Aminoacyl-tRNA biosynthesis	KEGG:00970	0.053886384193545675	1.26852e+16	44	48	1	60607	PSTK
Thiamine metabolism	KEGG:00730	0.054856259228943764	1.26077e+16	16	136	1	60607	AK8
Pancreatic cancer	KEGG:05212	0.054856259228943764	1.26077e+16	76	571	3	60607	SMAD3,RAC3,EGFR
Taurine and hypotaurine metabolism	KEGG:00430	0.05514867286299776	1.25846e+16	11	200	1	60607	GAD1
Carbohydrate digestion and absorption	KEGG:04973	0.05693721958117082	1.2446e+16	47	391	2	60607	ATP1A3,CACNA1D
Apoptosis	KEGG:04210	0.06028906804801063	1.21976e+16	136	568	4	60607	FOS,ITPR3,CFLAR,ITPR1
Complement and coagulation cascades	KEGG:04610	0.06028906804801063	1.21976e+16	85	224	2	60607	TFPI,CLU
Autophagy - animal	KEGG:04140	0.06114984754890161	1.2136e+16	137	568	4	60607	CFLAR,IRS2,IGF1R,ITPR1
Viral carcinogenesis	KEGG:05203	0.0638188522168218	1.19505e+16	202	569	5	60607	SYK,LYN,CDKN1B,CREB3L2,ATP6V0D1
Fluid shear stress and atherosclerosis	KEGG:05418	0.0638188522168218	1.19505e+16	138	574	4	60607	FOS,ACVR1,RAC3,NFE2L2
Non-alcoholic fatty liver disease	KEGG:04932	0.06459869206626623	118977627510327	150	531	4	60607	FOS,IRS2,NDUFA11,NDUFS5
Bacterial invasion of epithelial cells	KEGG:05100	0.06484431818368207	1.18813e+16	77	616	3	60607	FN1,CTNNA1,DOCK1
Chemokine signaling pathway	KEGG:04062	0.06785734336701843	1.1684e+16	190	619	5	60607	GNG3,CXCR4,LYN,RAC3,GNG12
Epstein-Barr virus infection	KEGG:05169	0.06912550678237851	1160361671716410	198	598	5	60607	SYK,VIM,LYN,CDKN1B,TAB2
Ovarian steroidogenesis	KEGG:04913	0.07029303296589193	1.15309e+16	51	59	1	60607	PTGS2
mRNA surveillance pathway	KEGG:03015	0.07057244309088874	1.15136e+16	98	31	1	60607	PPP2R2C
Biosynthesis of cofactors	KEGG:01240	0.07192343904480139	1.14313e+16	156	535	4	60607	AK8,CPOX,GGCX,NME1
Phagosome	KEGG:04145	0.07194842624205143	1.14298e+16	147	569	4	60607	THBS2,MRC2,TUBB3,ATP6V0D1
Insulin signaling pathway	KEGG:04910	0.07235507383724751	1140531008950520	137	613	4	60607	PPP1R3C,FOXO1,IRS2,GYS1
Malaria	KEGG:05144	0.07445752874128266	1.12809e+16	49	67	1	60607	THBS2
Regulation of lipolysis in adipocytes	KEGG:04923	0.07451752756146736	1.12774e+16	56	59	1	60607	PTGS2
Type II diabetes mellitus	KEGG:04930	0.07651387590568438	1116259797750900	46	497	2	60607	CACNA1D,IRS2
Bile secretion	KEGG:04976	0.08113437570352518	1.0908e+16	90	592	3	60607	AQP1,ATP1A3,HMGCR
Valine, leucine and isoleucine degradation	KEGG:00280	0.08483443163418053	1.07143e+16	48	508	2	60607	ABAT,HSD17B10
Natural killer cell mediated cytotoxicity	KEGG:04650	0.09672691610149049	1.01445e+16	123	469	3	60607	PRKCA,SYK,RAC3
Neutrophil extracellular trap formation	KEGG:04613	0.09672691610149049	1.01445e+16	189	305	3	60607	PRKCA,CLCN4,SYK
Chemical carcinogenesis	KEGG:05204	0.10265175892129756	0.988633604663881	81	59	1	60607	PTGS2
Sphingolipid metabolism	KEGG:00600	0.10265175892129756	0.988633604663881	49	562	2	60607	PLPP3,CERK
Hepatitis C	KEGG:05160	0.10396815864332545	0.983099647651706	157	31	1	60607	PPP2R2C
Vibrio cholerae infection	KEGG:05110	0.10743810946813465	0.9688416423235249	50	569	2	60607	PRKCA,ATP6V0D1
Ubiquinone and other terpenoid-quinone biosynthesis	KEGG:00130	0.1165071582853664	0.9336473904462973	11	505	1	60607	GGCX
Leukocyte transendothelial migration	KEGG:04670	0.1165071582853664	0.9336473904462973	114	262	2	60607	CXCR4,PRKCA
Cytokine-cytokine receptor interaction	KEGG:04060	0.1207199640784838	0.9182209024614144	293	220	3	60607	GH1,ACVRL1,CXCR4
Toxoplasmosis	KEGG:05145	0.12279206235281913	0.9108297063853128	109	598	3	60607	LAMA4,GNAO1,TAB2
NOD-like receptor signaling pathway	KEGG:04621	0.12920359496099384	0.8887254023625937	177	598	4	60607	ITPR3,ANTXR1,ITPR1,TAB2
Pyrimidine metabolism	KEGG:00240	0.1294473037207465	0.8879069911263409	57	567	2	60607	NME1,RRM2
Glycosaminoglycan biosynthesis - keratan sulfate	KEGG:00533	0.13235667964012177	0.8782541362844754	14	466	1	60607	B4GALT4
Endometrial cancer	KEGG:05213	0.14373285054301627	0.8424439613085318	58	597	2	60607	EGFR,CTNNA1
Th17 cell differentiation	KEGG:04659	0.14410489084422812	0.8413212792095023	104	334	2	60607	FOS,SMAD3
Chronic myeloid leukemia	KEGG:05220	0.14893828365432982	0.8269936552176966	76	468	2	60607	SMAD3,CDKN1B
Oxidative phosphorylation	KEGG:00190	0.1650215596628716	0.7824593125682281	133	569	3	60607	NDUFA11,NDUFS5,ATP6V0D1
Thyroid cancer	KEGG:05216	0.1695346592155856	0.770741502373322	37	236	1	60607	RET
Mismatch repair	KEGG:03430	0.18058543780026312	0.7433172736126274	23	408	1	60607	RPA3
Thermogenesis	KEGG:04714	0.18443093041095404	0.7341662428250186	232	531	4	60607	ACTL6B,CREB3L2,NDUFA11,NDUFS5
Intestinal immune network for IgA production	KEGG:04672	0.18767998117592127	0.7265820487877634	45	220	1	60607	CXCR4
Measles	KEGG:05162	0.1963465900038851	0.7069766368196179	139	598	3	60607	FOS,CDKN1B,TAB2
Prolactin signaling pathway	KEGG:04917	0.19975227253931802	0.6995082711094828	70	153	1	60607	FOS
Drug metabolism - other enzymes	KEGG:00983	0.2070780431821392	0.6838659476075776	79	567	2	60607	NME1,RRM2
JAK-STAT signaling pathway	KEGG:04630	0.21289435322459396	0.6718358575655391	162	72	1	60607	GH1
Pertussis	KEGG:05133	0.21289435322459396	0.6718358575655391	76	153	1	60607	FOS
Vitamin digestion and absorption	KEGG:04977	0.22499664137204778	0.6478239647529629	24	518	1	60607	SLC46A1
Ribosome	KEGG:03010	0.22882590833612304	0.6404948050083578	153	594	3	60607	MRPL33,RPS17,RPL27
Propanoate metabolism	KEGG:00640	0.23056105759579604	0.6372140443937012	34	380	1	60607	ABAT
Terpenoid backbone biosynthesis	KEGG:00900	0.23150815016023274	0.6354337151976033	22	592	1	60607	HMGCR
Porphyrin and chlorophyll metabolism	KEGG:00860	0.233934063202683	0.6309065358485256	42	316	1	60607	CPOX
Rheumatoid arthritis	KEGG:05323	0.23567921117379187	0.6276787240971787	88	153	1	60607	FOS
PD-L1 expression and PD-1 checkpoint pathway in cancer	KEGG:05235	0.23699671183895085	0.625257679475574	89	153	1	60607	FOS
Renal cell carcinoma	KEGG:05211	0.2461858989591222	0.6087368262203986	68	210	1	60607	EPAS1
DNA replication	KEGG:03030	0.2515797938117196	0.5993242431491468	36	408	1	60607	RPA3
Biosynthesis of unsaturated fatty acids	KEGG:01040	0.2580949449441568	0.5882205014784391	27	565	1	60607	ACOT7
Fatty acid elongation	KEGG:00062	0.2580949449441568	0.5882205014784391	27	565	1	60607	ACOT7
Collecting duct acid secretion	KEGG:04966	0.25856287496210156	0.5874338319558061	27	569	1	60607	ATP6V0D1
Progesterone-mediated oocyte maturation	KEGG:04914	0.25912827972209124	0.5864851881062161	98	555	2	60607	PKMYT1,IGF1R
Mucin type O-glycan biosynthesis	KEGG:00512	0.25917652282588677	0.586404341030419	32	490	1	60607	GALNT13
T cell receptor signaling pathway	KEGG:04660	0.25917652282588677	0.586404341030419	103	153	1	60607	FOS
Toll-like receptor signaling pathway	KEGG:04620	0.25917652282588677	0.586404341030419	102	153	1	60607	FOS
Antifolate resistance	KEGG:01523	0.2628920393366918	0.5802225646144115	31	518	1	60607	SLC46A1
Homologous recombination	KEGG:03440	0.2698899224791829	0.5688133314249249	41	408	1	60607	RPA3
Fat digestion and absorption	KEGG:04975	0.2698899224791829	0.5688133314249249	43	389	1	60607	PLPP3
Nucleotide excision repair	KEGG:03420	0.28996550002206434	0.5376536712091559	45	408	1	60607	RPA3
Basal cell carcinoma	KEGG:05217	0.28996550002206434	0.5376536712091559	63	291	1	60607	FZD7
Olfactory transduction	KEGG:04740	0.3074857167693337	0.5121750531319231	429	147	2	60607	CNGB1,SLC8A1
Inflammatory bowel disease	KEGG:05321	0.31826215301660715	0.4972150035823094	62	334	1	60607	SMAD3
Herpes simplex virus 1 infection	KEGG:05168	0.3240685359451718	0.4893631328947415	494	43	1	60607	ZNF662
Viral protein interaction with cytokine and cytokine receptor	KEGG:04061	0.32624449883613543	0.48645680270424696	98	220	1	60607	CXCR4
Arginine and proline metabolism	KEGG:00330	0.32925769003843447	0.4824640730032129	50	438	1	60607	CKMT1B
Fanconi anemia pathway	KEGG:03460	0.32925769003843447	0.4824640730032129	54	408	1	60607	RPA3
Starch and sucrose metabolism	KEGG:00500	0.32925769003843447	0.4824640730032129	36	613	1	60607	GYS1
Vasopressin-regulated water reabsorption	KEGG:04962	0.33548835713198455	0.4743225470928176	44	516	1	60607	CREB3L2
Bladder cancer	KEGG:05219	0.34136606257639046	0.4667796571182424	41	571	1	60607	EGFR
Neurotrophin signaling pathway	KEGG:04722	0.34136606257639046	0.4667796571182424	119	197	1	60607	NTRK2
N-Glycan biosynthesis	KEGG:00510	0.3449838606487693	0.4622012220140725	50	477	1	60607	ST6GAL1
Platinum drug resistance	KEGG:01524	0.35509884761137245	0.44965073709527004	72	347	1	60607	ATP7A
Lysosome	KEGG:04142	0.35509884761137245	0.44965073709527004	128	569	2	60607	AP3B2,ATP6V0D1
Viral myocarditis	KEGG:05416	0.36841310314385306	0.43366493189030225	56	469	1	60607	RAC3
RNA degradation	KEGG:03018	0.3706695615392888	0.43101307568685343	79	337	1	60607	BTG2
Cysteine and methionine metabolism	KEGG:00270	0.3856629056759378	0.4137921309938879	49	577	1	60607	ADI1
Legionellosis	KEGG:05134	0.3856629056759378	0.4137921309938879	57	498	1	60607	EEF1A2
Hedgehog signaling pathway	KEGG:04340	0.3856629056759378	0.4137921309938879	56	504	1	60607	GPR161
Ubiquitin mediated proteolysis	KEGG:04120	0.3960685178180853	0.4022296768617054	139	583	2	60607	UBE2QL1,KLHL13
Adipocytokine signaling pathway	KEGG:04920	0.4420826297119419	0.3544965490354435	69	497	1	60607	IRS2
Influenza A	KEGG:05164	0.5277076593443316	0.27760660226623857	169	262	1	60607	PRKCA
Necroptosis	KEGG:04217	0.7271267818963523	0.13838985891053654	159	481	1	60607	CFLAR
RNA transport	KEGG:03013	0.78000721854282	0.10790137813156088	180	498	1	60607	EEF1A2
Spliceosome	KEGG:03040	0.7895612840464664	0.1026141553450216	150	620	1	60607	SF3B5
Protein processing in endoplasmic reticulum	KEGG:04141	0.802098978743751	0.09577203661620617	170	574	1	60607	NFE2L2
