# Supplementary material for: α‐Synuclein antisense transcript SNCA‐AS1 regulates synapses‐ and aging‐related genes suggesting its implication in Parkinson's disease
Source: Aging Cell. 2021 Nov 19;20(12):e13504. doi: 10.1111/acel.13504 (PMC8672788; doi:10.1111/acel.13504)
Supplement: Supplementary file 16 — Table S8 [file ACEL-20-e13504-s020.xlsx]

## Sheet: SNCA
	ID	Description	setSize	enrichmentScore	NES	pvalue	p.adjust	qvalues	rank	leading_edge	core_enrichment
GOBP_ACTIN_FILAMENT_ORGANIZATION	GOBP_ACTIN_FILAMENT_ORGANIZATION	GOBP_ACTIN_FILAMENT_ORGANIZATION	377	0.423227	1.85937	1e-10	3.0622e-08	2.24859e-08	4150	tags=35%, list=17%, signal=29%	3383/85464/800/51474/6711/1809/2316/7430/4088/171024/6840/6422/8440/90102/22836/10979/9844/9948/7111/23191/9050/4739/25/10810/5357/1495/395/57482/1627/22921/6624/54434/9270/1902/2885/5358/6709/357/118/23242/5058/4643/57619/81624/23603/10391/10097/130271/1739/4430/348110/22998/9026/23607/2195/5216/80206/4646/246176/136319/1072/10787/100287171/2017/9639/54961/7171/51734/5962/6714/391/10395/6281/849…
GOBP_BLOOD_VESSEL_MORPHOGENESIS	GOBP_BLOOD_VESSEL_MORPHOGENESIS	GOBP_BLOOD_VESSEL_MORPHOGENESIS	468	0.407286	1.82826	1e-10	3.0622e-08	2.24859e-08	3914	tags=30%, list=16%, signal=26%	51421/5764/800/79625/5156/302/2316/4853/4776/11117/4313/2335/57493/154810/3339/10253/56999/3099/153090/3728/6422/90/4851/5578/2683/2050/682/26585/7021/9444/25/1284/1000/3688/3315/83700/4017/6608/5311/3685/54583/3091/5230/5054/2004/6678/677/657/10413/6464/1634/4035/9270/4897/3716/57674/6659/154796/80781/51176/4240/4643/161742/92140/57057/6850/7410/1944/6772/51162/4915/57608/3516/10014/4763/6091/41…
GOBP_CELLULAR_RESPONSE_TO_LIPID	GOBP_CELLULAR_RESPONSE_TO_LIPID	GOBP_CELLULAR_RESPONSE_TO_LIPID	404	0.438394	1.93889	1e-10	3.0622e-08	2.24859e-08	4302	tags=32%, list=18%, signal=27%	3383/5979/7431/5764/5978/2308/1277/4776/9373/8324/57476/85363/153090/6422/5578/1956/6096/490/23543/3371/5244/865/25/6879/10424/6608/6662/5054/677/55818/10413/3654/79577/3301/1902/112/3015/51176/5058/92140/6256/8031/8837/5467/1977/4734/3184/10014/51341/7475/4843/3624/112398/5142/2852/64754/4792/1620/6714/84709/5916/3192/8463/678/476/5165/5468/142/1605/706/7189/5581/8886/3673/54541/3148/9575/1374/2…
GOBP_CELL_SUBSTRATE_ADHESION	GOBP_CELL_SUBSTRATE_ADHESION	GOBP_CELL_SUBSTRATE_ADHESION	302	0.471389	2.04267	1e-10	3.0622e-08	2.24859e-08	4460	tags=39%, list=19%, signal=32%	84168/4811/5764/79625/57669/8910/2316/1277/11117/8324/2335/4088/7414/3915/56999/3728/6422/90102/4851/10979/26585/11149/9748/1399/4739/25/3672/1793/3688/780/22795/83700/6239/3685/158326/395/5054/80005/3912/5861/4035/9270/3676/4289/4287/2192/9448/81848/23603/23499/10391/81/5467/84962/482/22998/708/4763/2017/2824/6714/10395/6281/3693/9647/3956/1605/967/1281/5581/11078/4887/3673/51057/81792/55901/201…
GOBP_EMBRYONIC_MORPHOGENESIS	GOBP_EMBRYONIC_MORPHOGENESIS	GOBP_EMBRYONIC_MORPHOGENESIS	452	0.403183	1.79405	1e-10	3.0622e-08	2.24859e-08	4390	tags=35%, list=18%, signal=29%	5979/22943/5156/1289/57669/4853/2200/2697/4313/8324/2335/4088/5087/10253/6422/90/90102/4851/60436/26585/80144/4325/5915/25/50515/4038/1284/3688/25836/9775/5357/6608/6662/5311/3685/57045/3091/1749/51776/6788/677/657/10413/3912/55614/79577/2885/6659/23513/3676/2132/154796/51176/140469/4188/23242/1855/57619/51684/4920/3281/2778/57057/348093/2736/1739/2926/4646/7475/9096/3624/7289/9585/286262/2131/77…
GOBP_EPITHELIAL_CELL_DIFFERENTIATION	GOBP_EPITHELIAL_CELL_DIFFERENTIATION	GOBP_EPITHELIAL_CELL_DIFFERENTIATION	455	0.425684	1.8949	1e-10	3.0622e-08	2.24859e-08	3591	tags=29%, list=15%, signal=25%	3383/7431/5764/10252/57669/2316/7430/4853/79633/4852/8324/4088/57493/7414/10253/25937/3728/595/90/4851/4781/2683/7111/23086/26585/6498/1026/440193/3958/5915/865/25/3084/1000/55625/5357/6608/6662/11167/5802/3091/1749/5230/5054/677/2071/10413/1266/6659/23513/4914/23236/10890/310/23022/80781/118/1903/4643/9414/57619/161742/6772/10765/3516/10591/5144/4646/2947/83605/8842/286262/2131/5962/6714/5916/25…
GOBP_EXTERNAL_ENCAPSULATING_STRUCTURE_ORGANIZATION	GOBP_EXTERNAL_ENCAPSULATING_STRUCTURE_ORGANIZATION	GOBP_EXTERNAL_ENCAPSULATING_STRUCTURE_ORGANIZATION	296	0.522886	2.25855	1e-10	3.0622e-08	2.24859e-08	2921	tags=33%, list=12%, signal=30%	3383/84168/7837/4811/171019/79625/5156/1289/538/1277/2200/11117/4313/2335/4088/1292/3339/3915/56999/7077/1462/90102/11173/4851/2683/682/26585/4060/4325/3371/58494/25/3672/1284/375790/3688/780/22795/83700/4017/6662/3685/7373/5054/6678/6624/3912/1634/4035/9508/79875/3676/3680/80781/871/2192/4643/165/8837/57589/1471/4763/649/285590/100287171/1298/8728/2131/2824/11174/11096/3693/1605/4791/79148/1281/…
GOBP_HEART_DEVELOPMENT	GOBP_HEART_DEVELOPMENT	GOBP_HEART_DEVELOPMENT	463	0.419467	1.88188	1e-10	3.0622e-08	2.24859e-08	3065	tags=28%, list=13%, signal=25%	10512/5764/22943/10252/5978/5156/51196/1289/2316/4853/4776/2200/79633/11117/2697/8324/2335/6416/4088/57493/80114/56999/9686/90/4851/1956/2050/26585/11149/1026/1399/1027/5915/3084/25836/27101/9260/6608/6662/5311/221496/3091/6788/6678/677/657/10413/6464/6659/2065/6586/5058/10611/1855/64091/1363/161742/51684/221662/57057/5066/2736/5467/5591/3516/29964/4763/6091/5781/80206/285590/9096/10087/9249/8360…
GOBP_MORPHOGENESIS_OF_AN_EPITHELIUM	GOBP_MORPHOGENESIS_OF_AN_EPITHELIUM	GOBP_MORPHOGENESIS_OF_AN_EPITHELIUM	433	0.424931	1.88647	1e-10	3.0622e-08	2.24859e-08	3068	tags=27%, list=13%, signal=24%	5979/10512/8549/22943/10252/1289/538/57669/2316/4853/4776/79633/2697/8324/4088/5087/7414/10253/1175/4919/6422/90/90102/4851/10979/9948/26585/23245/80144/3371/25/55625/780/6239/6608/6662/5311/3091/6788/10413/2885/1213/6659/23513/10890/51176/23242/5058/1855/4300/57619/51684/4920/57057/2736/6772/10765/84962/3516/1739/10082/2926/5216/7475/9096/7289/9585/83605/5683/10371/90627/2131/57664/5707/7798/671…
GOBP_MYELOID_LEUKOCYTE_MEDIATED_IMMUNITY	GOBP_MYELOID_LEUKOCYTE_MEDIATED_IMMUNITY	GOBP_MYELOID_LEUKOCYTE_MEDIATED_IMMUNITY	421	0.429329	1.89899	1e-10	3.0622e-08	2.24859e-08	4348	tags=35%, list=18%, signal=29%	6556/1265/8836/302/81567/57554/7414/7077/3320/3728/4282/124583/2683/9948/3107/23191/5236/3958/10043/847/57102/3614/3685/6282/1778/94103/23412/5211/10890/6709/23250/5223/3303/79888/3163/6386/3916/6850/8895/8635/10097/1075/1471/3417/8566/7415/3074/51382/5683/3482/84514/527/5707/5337/9588/391/55276/3920/3312/353189/55313/9961/967/1315/54918/6279/10487/51071/23200/5708/28956/11031/1654/5646/2821/2799…
GOBP_NEGATIVE_REGULATION_OF_TRANSMEMBRANE_RECEPTOR_PROTEIN_SERINE_THREONINE_KINASE_SIGNALING_PATHWAY	GOBP_NEGATIVE_REGULATION_OF_TRANSMEMBRANE_RECEPTOR_PROTEIN_SERINE_THREONINE_KINASE_SIGNALING_PATHWAY	GOBP_NEGATIVE_REGULATION_OF_TRANSMEMBRANE_RECEPTOR_PROTEIN_SERINE_THREONINE_KINASE_SIGNALING_PATHWAY	105	0.6087	2.27634	1e-10	3.0622e-08	2.24859e-08	2077	tags=32%, list=9%, signal=30%	22943/10252/2200/11117/4088/10253/4052/6422/90/4851/26585/3547/6498/25/50515/57045/221496/114990/54756/6233/408050/3303/161742/57057/348093/283149/23420/51341/23111/4681/5468/9863/399473/200734
GOBP_OSSIFICATION	GOBP_OSSIFICATION	GOBP_OSSIFICATION	313	0.458501	1.98955	1e-10	3.0622e-08	2.24859e-08	3872	tags=33%, list=16%, signal=28%	1009/5764/22943/5978/1277/79633/4313/3486/4088/5087/1462/25937/6422/90/4851/10979/1956/26585/6096/490/4325/3371/865/25819/4038/847/25836/9902/9260/6608/6662/57045/3091/1749/6678/657/10413/1213/2132/51176/51684/4920/2778/2736/83999/3516/4763/649/5781/9759/9249/7171/4209/57560/2131/63979/2824/3192/26271/9464/57003/5468/55973/7189/359845/4077/4090/91355/4208/3399/4256/2662/1655/207/3570/3020/196527/…
GOBP_POSITIVE_REGULATION_OF_LOCOMOTION	GOBP_POSITIVE_REGULATION_OF_LOCOMOTION	GOBP_POSITIVE_REGULATION_OF_LOCOMOTION	427	0.436598	1.93536	1e-10	3.0622e-08	2.24859e-08	3736	tags=30%, list=16%, signal=26%	3383/5979/10512/5764/7162/5156/538/57669/2316/1277/3480/9373/2335/4088/10253/153090/90/54437/85360/4851/5578/23224/10979/1956/11149/653464/1399/58494/4739/3958/25/1793/3688/3315/25836/83700/6239/6608/6662/3685/6282/3091/9922/5054/6678/80005/8660/3912/4035/54434/9270/1902/3676/51176/5641/9448/5058/6386/4920/81/8895/2149/223117/378938/10505/57608/708/5216/2159/4162/9759/100287171/2260/7869/9585/285…
GOBP_RESPONSE_TO_WOUNDING	GOBP_RESPONSE_TO_WOUNDING	GOBP_RESPONSE_TO_WOUNDING	481	0.40864	1.8436	1e-10	3.0622e-08	2.24859e-08	3935	tags=32%, list=16%, signal=27%	6556/5764/79625/5156/4548/1289/538/1809/2316/1277/4853/664/2697/8324/2335/6416/4088/7414/653604/23348/90102/5578/10979/1956/2683/64764/1465/1026/3371/3710/3084/667/1793/3688/3315/780/83700/6239/5592/1495/5802/3091/9315/5054/2004/6678/677/10413/1634/4035/7980/3680/114897/4914/2065/139818/2192/5058/7094/10362/23499/2778/8837/6850/7410/5467/64145/83999/5576/2149/84962/22876/3998/10627/84750/708/4763…
GOBP_NEGATIVE_REGULATION_OF_CELL_DIFFERENTIATION	GOBP_NEGATIVE_REGULATION_OF_CELL_DIFFERENTIATION	GOBP_NEGATIVE_REGULATION_OF_CELL_DIFFERENTIATION	479	0.397712	1.79917	1.04735e-10	3.0622e-08	2.24859e-08	3028	tags=26%, list=13%, signal=23%	10512/5764/22943/10252/5978/2308/1289/4776/2200/8324/9745/4088/5087/7204/10253/153090/25937/6422/595/11173/54437/4851/10979/1956/26585/6096/3707/6498/5915/865/25819/284273/4038/28951/6608/6662/3685/1495/57045/5802/677/657/114990/10413/79577/9270/54756/51043/2192/132299/1903/5058/81848/161742/51684/23603/10220/81/348093/2736/5467/6772/223117/10505/3516/1977/10443/10014/4763/5781/8366/93166/9759/23…
GOBP_MYELOID_LEUKOCYTE_ACTIVATION	GOBP_MYELOID_LEUKOCYTE_ACTIVATION	GOBP_MYELOID_LEUKOCYTE_ACTIVATION	485	0.398825	1.80275	1.05457e-10	3.0622e-08	2.24859e-08	4348	tags=33%, list=18%, signal=28%	6556/1265/8836/302/81567/4853/57554/7414/7077/3320/5819/3728/4282/124583/2683/3107/23191/5236/3958/10043/847/57102/3614/3685/6282/1778/94103/23412/5211/10890/6709/23250/5223/3303/79888/3163/6386/3329/3916/6850/8895/8635/10097/1075/1471/3516/3417/8566/7415/3074/51382/5683/3482/5971/84514/527/5707/5337/9588/7096/391/55276/3920/3312/353189/55313/9961/967/1315/54918/6279/10487/7189/5581/51071/23200/5…
GOBP_MESENCHYME_DEVELOPMENT	GOBP_MESENCHYME_DEVELOPMENT	GOBP_MESENCHYME_DEVELOPMENT	238	0.479305	2.02531	1.1655e-10	3.18524e-08	2.33894e-08	3068	tags=34%, list=13%, signal=30%	5979/10512/10252/57669/2316/1277/2335/4088/10253/54796/153090/25937/6422/90/90102/54437/4851/10979/26585/3084/1000/6934/4017/6608/6662/5311/3091/139285/677/657/114990/10413/64839/2065/54756/51176/55746/161742/23603/6386/221662/57057/283149/6772/223117/10505/3516/6091/2260/7869/10371/2131/4902/10016/1947/8463/57142/9464/309/1605/359845/1909/399473/200734/4208/2626/1655/3357/5754/6591/2475/348262/1…
GOBP_UROGENITAL_SYSTEM_DEVELOPMENT	GOBP_UROGENITAL_SYSTEM_DEVELOPMENT	GOBP_UROGENITAL_SYSTEM_DEVELOPMENT	257	0.463099	1.97019	1.90499e-10	4.91277e-08	3.60747e-08	3314	tags=31%, list=14%, signal=27%	5979/4811/8549/10252/5156/51196/4853/2200/79633/4088/5087/80114/25937/6422/4851/26585/80144/7021/1399/3371/5915/4038/847/25836/6608/6662/5311/23371/4357/139285/10413/84159/1634/6659/7466/6794/55746/4643/23279/1063/10220/8837/2736/6772/1739/4763/7475/9096/6599/5471/8842/2131/11174/5916/79084/4774/9863/10818/9510/4090/51057/4208/3399/3570/26108/79659/163/5754/51301/3911/59/51107/5159/4087/9350/9231…
GOBP_AMEBOIDAL_TYPE_CELL_MIGRATION	GOBP_AMEBOIDAL_TYPE_CELL_MIGRATION	GOBP_AMEBOIDAL_TYPE_CELL_MIGRATION	348	0.429053	1.86931	2.0091e-10	4.91277e-08	3.60747e-08	4431	tags=36%, list=18%, signal=30%	5979/51421/10512/5764/7162/57669/2697/2335/154810/56999/153090/3728/90/54437/85360/4851/5578/2050/26585/3964/25/5793/1793/1000/3688/3315/4017/6239/6608/6662/11167/3091/117584/9922/6678/5585/80005/84159/1634/9270/3676/154796/5641/9448/5058/161742/23603/23499/340719/5467/54443/223117/10505/57608/10014/708/4763/6091/5781/5216/2260/7869/10371/90627/4902/10016/6714/1947/57142/9464/9647/5468/309/57175/…
GOBP_CELL_CELL_SIGNALING_BY_WNT	GOBP_CELL_CELL_SIGNALING_BY_WNT	GOBP_CELL_CELL_SIGNALING_BY_WNT	456	0.397366	1.77327	2.56567e-10	5.96006e-08	4.3765e-08	4172	tags=32%, list=17%, signal=27%	51421/8549/27123/22943/79971/1277/4776/8324/4088/154810/80114/1175/153090/25937/3728/4919/6422/595/9686/4851/10979/1956/26585/80319/440193/865/25/9736/4038/5534/1000/6934/6662/5311/1749/6788/130574/139285/6885/10413/79577/4035/57674/1213/6659/23236/337867/3487/6794/6233/51176/4188/331/10042/5218/1855/1363/4300/4920/55031/23499/283149/83999/3516/10082/7415/5216/7091/7475/3485/9096/81847/3087/5683/…
GOBP_POSITIVE_REGULATION_OF_MAPK_CASCADE	GOBP_POSITIVE_REGULATION_OF_MAPK_CASCADE	GOBP_POSITIVE_REGULATION_OF_MAPK_CASCADE	388	0.412438	1.81418	3.09836e-10	6.85474e-08	5.03347e-08	3066	tags=25%, list=13%, signal=22%	3383/5979/7162/22943/5156/51196/4853/3480/8324/3486/57630/6416/7188/1652/10253/7077/85363/153090/4919/4282/2688/4851/5578/10979/1956/1399/25/3672/3084/1000/5031/2861/51776/6788/55765/5585/9261/6885/6464/3654/4035/1902/10550/114897/4914/23236/3487/6233/344558/5058/84451/6386/4920/64762/8837/6850/2149/4915/84962/57608/6091/5781/2260/2852/10371/79594/23008/6714/11214/9464/983/4296/11183/5610/23118/2…
GOBP_WOUND_HEALING	GOBP_WOUND_HEALING	GOBP_WOUND_HEALING	392	0.410991	1.80613	3.81371e-10	8.05386e-08	5.91399e-08	4075	tags=33%, list=17%, signal=28%	6556/79625/5156/1289/2316/1277/4853/2697/8324/2335/4088/7414/653604/23348/90102/5578/10979/1956/2683/1465/1026/3371/3710/3084/667/1793/3688/3315/780/6239/5592/3091/5054/2004/6678/10413/1634/7980/3680/114897/2065/139818/2192/5058/7094/10362/23499/2778/8837/6850/7410/5467/64145/5576/2149/84962/3998/10627/84750/708/4763/3708/5781/2159/4162/221037/2131/6714/309/1605/57175/6279/1281/710/7168/5581/5080…
GOBP_REGULATION_OF_CELL_SUBSTRATE_ADHESION	GOBP_REGULATION_OF_CELL_SUBSTRATE_ADHESION	GOBP_REGULATION_OF_CELL_SUBSTRATE_ADHESION	175	0.523956	2.1295	4.27342e-10	8.63231e-08	6.33875e-08	3718	tags=41%, list=15%, signal=35%	4811/5764/79625/57669/2316/1277/11117/8324/2335/4088/7414/3728/6422/90102/4851/10979/26585/9748/1399/4739/25/1793/780/6239/395/5054/80005/4035/9270/4287/2192/9448/81848/23603/23499/10391/81/22998/708/4763/2824/6714/10395/6281/9647/3956/1605/5581/11078/4887/51057/2013/3611/4241/4771/6237/998/1021/3987/1029/57580/59339/5747/8826/91663/1613/5879/5034/3717/3037/133584/3678
GOBP_REGULATION_OF_ACTIN_FILAMENT_BASED_PROCESS	GOBP_REGULATION_OF_ACTIN_FILAMENT_BASED_PROCESS	GOBP_REGULATION_OF_ACTIN_FILAMENT_BASED_PROCESS	324	0.431413	1.87378	6.82487e-10	1.32118e-07	9.7015e-08	5032	tags=42%, list=21%, signal=33%	3383/1265/85464/51474/5156/6711/2316/4853/4088/171024/6840/3728/6422/8440/90102/22836/10979/9948/7111/23191/25/10810/83700/395/57482/1627/6624/4035/54434/9270/1902/2885/817/6709/118/5058/9912/10391/5066/10097/130271/1739/348110/22998/5144/9026/23607/5216/80206/136319/10787/100287171/5142/2017/9639/54961/5962/2824/391/11214/10395/6281/10142/476/8976/9647/10096/11034/57175/7168/5581/11078/4627/5142…
GOBP_RESPONSE_TO_OXYGEN_LEVELS	GOBP_RESPONSE_TO_OXYGEN_LEVELS	GOBP_RESPONSE_TO_OXYGEN_LEVELS	325	0.430652	1.8705	7.54743e-10	1.40261e-07	1.02995e-07	3348	tags=30%, list=14%, signal=26%	3383/5764/79625/5978/2308/538/1277/205/664/4313/5163/4088/3099/4985/6422/4851/1026/3939/665/847/4017/54583/3091/5230/677/114990/3654/1902/6233/126374/5058/3163/79723/8837/81/5066/5351/5467/378938/6921/84962/3516/4763/54890/3708/6547/29997/4843/112398/5683/5707/355/6714/84709/5165/329/5468/4000/132864/5581/1909/5711/5708/5705/836/3673/54541/9124/952/5687/5428/4780/5562/7012/207/472/29979/867/7009/…
GOBP_SKELETAL_SYSTEM_DEVELOPMENT	GOBP_SKELETAL_SYSTEM_DEVELOPMENT	GOBP_SKELETAL_SYSTEM_DEVELOPMENT	371	0.420778	1.84622	7.98603e-10	1.42704e-07	1.04788e-07	2750	tags=26%, list=11%, signal=23%	1009/5156/538/302/1277/4853/2200/79633/2697/4313/4088/5087/51222/1462/6422/2688/11173/4781/2114/64764/56987/26585/4060/4325/5915/50515/25836/9775/4017/6662/56243/158326/3091/84667/1749/139285/657/9061/6137/84159/1112/6659/51320/2132/6197/5358/871/2121/4188/51684/4920/10220/2778/2736/1739/649/5781/285590/9759/3074/2260/1298/9249/7289/4209/57560/5052/2131/6714/11214/5916/9464/3236/309/27173/1281/35…
GOBP_REGULATION_OF_WNT_SIGNALING_PATHWAY	GOBP_REGULATION_OF_WNT_SIGNALING_PATHWAY	GOBP_REGULATION_OF_WNT_SIGNALING_PATHWAY	321	0.431086	1.87063	8.85056e-10	1.52295e-07	1.11831e-07	4172	tags=35%, list=17%, signal=29%	8549/27123/22943/79971/1277/4776/8324/4088/80114/153090/25937/3728/6422/9686/4851/1956/26585/80319/440193/865/25/9736/4038/1000/6934/6662/1749/6788/130574/139285/10413/79577/4035/57674/6659/337867/3487/6794/51176/4188/331/10042/5218/1855/4300/4920/55031/23499/83999/3516/7415/7091/3485/9096/81847/3087/5683/57560/527/9679/57664/23500/5707/6714/26524/27130/8658/5711/5708/5705/5499/1654/5687/65062/36…
GOBP_REGULATION_OF_TRANSMEMBRANE_RECEPTOR_PROTEIN_SERINE_THREONINE_KINASE_SIGNALING_PATHWAY	GOBP_REGULATION_OF_TRANSMEMBRANE_RECEPTOR_PROTEIN_SERINE_THREONINE_KINASE_SIGNALING_PATHWAY	GOBP_REGULATION_OF_TRANSMEMBRANE_RECEPTOR_PROTEIN_SERINE_THREONINE_KINASE_SIGNALING_PATHWAY	197	0.491022	2.02954	9.21448e-10	1.52895e-07	1.12271e-07	2222	tags=28%, list=9%, signal=26%	22943/10252/4853/2200/11117/4088/10253/4052/6422/90/4851/26585/3547/6498/7021/25/50515/11030/11167/57045/221496/9315/657/114990/54756/6794/6233/331/408050/3303/2661/161742/6386/10220/57057/348093/283149/23420/3516/23770/51341/23111/3624/4681/26524/5468/142/9863/64398/399473/53918/200734/54778/2626/2662
GOBP_GASTRULATION	GOBP_GASTRULATION	GOBP_GASTRULATION	146	0.537859	2.12251	1.05959e-09	1.69753e-07	1.24651e-07	4197	tags=40%, list=17%, signal=33%	22943/1289/57669/2697/4313/8324/2335/4088/6422/90/90102/60436/1284/3688/3685/57045/657/3912/55614/79577/3676/2132/154796/51176/1855/3281/57057/3624/2131/3693/1605/10818/3673/26011/91355/7709/3679/4771/6657/1847/4087/9350/8452/5573/27031/91663/1846/7473/7448/3678/1738/1969/23135/9095/145258/60626/4155/23187
GOBP_TRANSMEMBRANE_RECEPTOR_PROTEIN_SERINE_THREONINE_KINASE_SIGNALING_PATHWAY	GOBP_TRANSMEMBRANE_RECEPTOR_PROTEIN_SERINE_THREONINE_KINASE_SIGNALING_PATHWAY	GOBP_TRANSMEMBRANE_RECEPTOR_PROTEIN_SERINE_THREONINE_KINASE_SIGNALING_PATHWAY	289	0.444434	1.9139	1.35853e-09	2.10391e-07	1.54491e-07	3084	tags=28%, list=13%, signal=25%	7431/22943/10252/4853/2200/11117/4088/10253/4052/25937/6422/90/4851/10979/60436/26585/3547/6498/7021/25/50515/11030/11167/57045/221496/1749/9315/657/114990/6885/8239/54756/6794/6233/51176/331/408050/3303/2661/161742/6386/4920/10220/57057/2530/348093/283149/23420/3516/23770/51341/23111/3624/2131/9765/6714/4681/26524/3693/5468/142/1281/9863/64398/399473/4090/53918/200734/54778/2626/2662/1655/867/22…
GOBP_EPITHELIAL_CELL_DEVELOPMENT	GOBP_EPITHELIAL_CELL_DEVELOPMENT	GOBP_EPITHELIAL_CELL_DEVELOPMENT	157	0.522272	2.08645	2.49677e-09	3.74194e-07	2.74772e-07	3362	tags=38%, list=14%, signal=33%	3383/7431/57669/2316/7430/4853/57493/7414/4851/2683/7111/23086/1026/440193/5915/1000/5357/6608/6662/5802/3091/10413/4914/23236/23022/80781/118/1903/4643/9414/57619/5144/2947/83605/286262/5962/6714/5916/25861/9863/11078/8985/340481/10818/51057/9575/3572/9693/57826/1021/59/26084/80173/4615/27134/220074/29842/8826/91663
GOBP_CELLULAR_RESPONSE_TO_OXYGEN_LEVELS	GOBP_CELLULAR_RESPONSE_TO_OXYGEN_LEVELS	GOBP_CELLULAR_RESPONSE_TO_OXYGEN_LEVELS	202	0.474102	1.9673	3.81312e-09	5.53617e-07	4.06523e-07	3348	tags=31%, list=14%, signal=27%	3383/5764/79625/2308/538/205/664/5163/4985/6422/4851/665/54583/3091/5230/677/114990/3654/1902/6233/79723/8837/5467/378938/6921/84962/3516/6547/29997/112398/5683/5707/355/6714/84709/5165/5468/4000/132864/5581/5711/5708/5705/5687/4780/5562/7012/207/29979/867/7009/4976/6095/5688/10449/5694/2475/51142/2023/5710/2792/23545/523
GOBP_REGULATION_OF_ANATOMICAL_STRUCTURE_SIZE	GOBP_REGULATION_OF_ANATOMICAL_STRUCTURE_SIZE	GOBP_REGULATION_OF_ANATOMICAL_STRUCTURE_SIZE	418	0.388492	1.72142	4.54641e-09	6.40079e-07	4.70013e-07	3116	tags=27%, list=13%, signal=24%	3383/5979/10512/85464/51474/6792/538/6711/7430/2697/2335/6840/8440/54437/1956/9948/7111/23191/490/25/3672/10810/5357/5592/5802/57482/1627/80005/2803/1131/4035/54434/9270/4897/2885/112/150465/2132/6709/118/5058/91584/23499/7410/2149/10097/223117/10505/130271/1739/348110/143872/9026/5216/80206/23111/136319/10787/23108/100287171/114908/7869/11267/2017/2852/51334/10371/54961/2131/5962/5916/57142/8976…
GOBP_FORMATION_OF_PRIMARY_GERM_LAYER	GOBP_FORMATION_OF_PRIMARY_GERM_LAYER	GOBP_FORMATION_OF_PRIMARY_GERM_LAYER	91	0.596229	2.18554	1.04255e-08	1.42462e-06	1.0461e-06	4046	tags=42%, list=17%, signal=35%	22943/1289/57669/2697/4313/8324/2335/4088/90/1284/3688/3685/57045/657/3912/55614/79577/3676/2132/51176/3281/57057/3624/3693/3673/3679/4771/6657/1847/4087/5573/1846/7473/7448/3678/1969/23135/9095
GOBP_EPITHELIAL_TO_MESENCHYMAL_TRANSITION	GOBP_EPITHELIAL_TO_MESENCHYMAL_TRANSITION	GOBP_EPITHELIAL_TO_MESENCHYMAL_TRANSITION	128	0.526088	2.03534	1.2242e-08	1.62504e-06	1.19327e-06	4339	tags=40%, list=18%, signal=33%	10252/57669/2316/1277/4088/10253/153090/25937/6422/90/90102/4851/10979/26585/6934/4017/6662/3091/114990/54756/51176/161742/6386/283149/3516/2260/10016/57142/1605/359845/399473/200734/1655/6591/2475/348262/10521/553115/4087/9231/3066/81610/5515/3037/8092/145258/55223/23187/8751/84541/51094
GOBP_REGULATION_OF_CELLULAR_RESPONSE_TO_GROWTH_FACTOR_STIMULUS	GOBP_REGULATION_OF_CELLULAR_RESPONSE_TO_GROWTH_FACTOR_STIMULUS	GOBP_REGULATION_OF_CELLULAR_RESPONSE_TO_GROWTH_FACTOR_STIMULUS	223	0.458133	1.92055	1.38416e-08	1.78634e-06	1.31172e-06	5074	tags=40%, list=21%, signal=32%	10252/4853/2200/11117/4088/10253/4052/153090/6422/4851/23191/26585/6498/7021/25/50515/11167/57045/221496/3091/9315/114990/1634/9508/54756/6794/6233/331/81848/3303/161742/6386/8837/348093/283149/57608/3516/4734/23770/51341/6091/23111/2260/3087/10016/4681/26524/5468/967/64398/399473/53918/200734/66000/54778/81792/2626/222223/493/10251/4015/5465/4804/4087/9350/83891/6653/25778/64388/81031/7448/3678/…
GOBP_CANONICAL_WNT_SIGNALING_PATHWAY	GOBP_CANONICAL_WNT_SIGNALING_PATHWAY	GOBP_CANONICAL_WNT_SIGNALING_PATHWAY	290	0.423779	1.82522	1.68881e-08	2.12059e-06	1.55716e-06	4172	tags=33%, list=17%, signal=28%	8549/27123/22943/79971/1277/8324/4088/80114/153090/25937/3728/6422/4851/1956/26585/440193/9736/4038/1000/6934/6662/1749/6788/130574/139285/10413/6659/337867/3487/6794/51176/331/5218/1855/4300/4920/55031/283149/83999/3516/7415/7091/7475/3485/9096/81847/3087/5683/2131/9679/57664/23500/5707/6714/5916/26524/27130/8658/5711/5708/5705/5499/1654/5687/3611/26108/267/7483/90268/5688/5694/5754/6591/79718/1…
GOBP_MESENCHYMAL_CELL_DIFFERENTIATION	GOBP_MESENCHYMAL_CELL_DIFFERENTIATION	GOBP_MESENCHYMAL_CELL_DIFFERENTIATION	195	0.476573	1.9664	1.80369e-08	2.20525e-06	1.61933e-06	4339	tags=41%, list=18%, signal=34%	5979/10512/10252/57669/2316/1277/2335/4088/10253/153090/25937/6422/90/90102/54437/4851/10979/26585/3084/1000/6934/4017/6608/6662/3091/139285/657/114990/64839/54756/51176/161742/23603/6386/283149/6772/223117/10505/3516/2260/7869/10371/2131/4902/10016/1947/57142/9464/309/1605/359845/1909/399473/200734/4208/1655/3357/6591/2475/348262/10521/3911/553115/4087/9231/3066/81610/5515/3037/10500/8092/57715/…
GOBP_POSITIVE_REGULATION_OF_CELL_ADHESION	GOBP_POSITIVE_REGULATION_OF_CELL_ADHESION	GOBP_POSITIVE_REGULATION_OF_CELL_ADHESION	311	0.416712	1.80786	1.90443e-08	2.26871e-06	1.66593e-06	4045	tags=31%, list=17%, signal=26%	3383/5979/4811/5764/79625/57669/2316/9265/11117/2335/4088/3728/6422/8440/5578/10979/3707/1399/4739/865/25/1793/6239/3105/3685/80005/3654/22890/2885/3716/6659/3676/51176/51043/10808/9448/5058/3329/6850/2736/10725/708/5781/3485/8728/7525/9655/6714/6281/1947/9647/3956/1605/7168/7189/5581/11078/4887/3673/5914/2013/10451/3611/207/472/3572/8764/9092/10892/6237/998/3373/57678/51571/9223/1021/6657/80173/…
GOBP_CELLULAR_RESPONSE_TO_HORMONE_STIMULUS	GOBP_CELLULAR_RESPONSE_TO_HORMONE_STIMULUS	GOBP_CELLULAR_RESPONSE_TO_HORMONE_STIMULUS	491	0.365648	1.65366	2.26927e-08	2.63576e-06	1.93545e-06	3534	tags=26%, list=15%, signal=23%	3383/23235/5791/8549/5978/2308/3480/2200/2697/6422/2688/4851/1956/23191/55023/490/23543/3371/5915/865/6879/10424/55625/23371/3416/677/55818/10413/8660/6464/3301/2885/112/10768/10890/51176/51043/5732/6586/5058/6256/8031/8837/5467/5576/5591/94056/1977/4734/10014/51341/5781/9759/3485/2965/51382/3624/112398/6599/2852/64754/5471/527/5962/8396/6714/55667/84709/5916/3192/678/476/114882/26524/5468/80339/…
GOBP_CELL_MATRIX_ADHESION	GOBP_CELL_MATRIX_ADHESION	GOBP_CELL_MATRIX_ADHESION	192	0.473173	1.94745	2.64676e-08	2.99924e-06	2.20235e-06	4460	tags=39%, list=19%, signal=32%	4811/57669/8910/11117/2335/4088/7414/56999/3728/6422/90102/10979/26585/9748/25/3672/3688/780/22795/83700/3685/158326/395/5054/4035/9270/3676/4289/9448/23603/23499/10391/84962/22998/4763/2017/2824/6714/10395/6281/3693/9647/1605/967/1281/3673/51057/81792/55901/2013/54822/3611/3679/4771/6237/8500/1021/3987/1020/1029/59339/5747/8826/1613/5879/7448/87/1307/10420/5291/6385/8751/3690/54453/56940
GOBP_REGULATION_OF_ACTIN_FILAMENT_ORGANIZATION	GOBP_REGULATION_OF_ACTIN_FILAMENT_ORGANIZATION	GOBP_REGULATION_OF_ACTIN_FILAMENT_ORGANIZATION	236	0.440213	1.85635	3.36251e-08	3.71958e-06	2.73131e-06	5023	tags=42%, list=21%, signal=33%	3383/85464/51474/6711/2316/4088/171024/6840/6422/8440/90102/10979/9948/7111/23191/25/10810/395/57482/1627/54434/9270/1902/2885/6709/118/5058/10391/10097/130271/1739/348110/22998/9026/5216/80206/136319/10787/100287171/2017/9639/54961/5962/10395/6281/8976/9647/10096/11034/57175/7168/5581/11078/51429/3984/2059/10093/81553/10178/4771/50507/2475/8500/998/51571/274/57704/7114/57580/23647/84952/91663/10…
GOBP_REGULATION_OF_SMALL_GTPASE_MEDIATED_SIGNAL_TRANSDUCTION	GOBP_REGULATION_OF_SMALL_GTPASE_MEDIATED_SIGNAL_TRANSDUCTION	GOBP_REGULATION_OF_SMALL_GTPASE_MEDIATED_SIGNAL_TRANSDUCTION	286	0.415819	1.78353	3.55926e-08	3.84565e-06	2.82388e-06	4249	tags=36%, list=18%, signal=30%	5649/10252/158763/51196/9265/4853/57514/57493/7204/10253/7077/9754/153090/85360/4851/3707/1399/25/395/8997/23362/9922/8660/6464/1902/2885/4914/10144/154796/23365/394/23229/9448/81848/9912/8036/56990/7410/2149/143872/23607/6091/10617/23108/9639/90627/27352/5962/6714/391/11214/55667/10395/55288/10928/89941/1281/58504/9824/10451/2059/22821/115557/401387/867/84249/4649/3265/57706/10251/94134/998/5511…
GOBP_OSTEOBLAST_DIFFERENTIATION	GOBP_OSTEOBLAST_DIFFERENTIATION	GOBP_OSTEOBLAST_DIFFERENTIATION	172	0.48013	1.94333	4.43898e-08	4.68716e-06	3.4418e-06	3246	tags=35%, list=14%, signal=31%	5978/1277/3486/4088/1462/25937/6422/90/4851/10979/26585/6096/3371/865/25819/847/9902/9260/6608/6662/57045/1749/657/10413/1213/51176/51684/2778/2736/4763/9759/7171/4209/57560/63979/3192/26271/9464/57003/5468/55973/4077/4090/91355/4208/3399/2662/1655/207/3570/3020/3572/6591/169200/1021/6657/4015/1660/3021/5747/55366
GOBP_REGULATION_OF_PROTEIN_CONTAINING_COMPLEX_ASSEMBLY	GOBP_REGULATION_OF_PROTEIN_CONTAINING_COMPLEX_ASSEMBLY	GOBP_REGULATION_OF_PROTEIN_CONTAINING_COMPLEX_ASSEMBLY	390	0.386982	1.70318	4.76909e-08	4.92382e-06	3.61558e-06	4112	tags=31%, list=17%, signal=27%	3383/85464/22943/6711/3320/4985/6840/153090/8440/10979/7111/23191/2288/3958/25/3084/10810/51100/83700/54751/6662/10382/57482/1627/2071/6624/54434/2885/6709/118/404672/5058/3303/51112/51128/57057/6850/10097/84962/1739/348110/7415/9026/5781/5216/80206/29997/136319/2965/10787/100287171/50807/2017/54961/26054/64853/5962/6714/545/10142/8976/23514/3312/329/58497/10096/6118/142/57175/5610/5581/2967/1107…
GOBP_REGULATION_OF_CYTOSKELETON_ORGANIZATION	GOBP_REGULATION_OF_CYTOSKELETON_ORGANIZATION	GOBP_REGULATION_OF_CYTOSKELETON_ORGANIZATION	447	0.371673	1.65056	5.06167e-08	5.11229e-06	3.75397e-06	4264	tags=33%, list=18%, signal=28%	3383/85464/51474/5156/6711/2316/4853/4088/171024/6840/6422/8440/90102/85360/22836/10979/9948/7111/23191/2288/25/60312/10763/10810/83700/395/10382/57482/1627/1778/6624/4035/54434/9270/1902/2885/1213/6709/118/5058/3303/9912/10391/5066/10097/130271/1739/348110/22998/9026/23607/5216/80206/246176/136319/10787/100287171/2017/9639/54961/26054/5962/2824/79598/391/11214/10395/6281/3192/10142/128866/8976/9…
GOBP_CELL_GROWTH	GOBP_CELL_GROWTH	GOBP_CELL_GROWTH	411	0.374922	1.66016	5.28075e-08	5.22008e-06	3.83313e-06	3314	tags=31%, list=14%, signal=28%	6860/10512/6792/51196/57669/26153/9373/2697/2335/3486/6416/4088/7414/728642/3320/6595/6422/9686/54437/1956/23191/26585/2273/1026/1399/2137/1027/50618/25/780/6662/5802/1627/2803/79577/4035/4897/3676/51320/150465/8239/6197/817/3487/6794/55602/6586/23242/5058/91584/10611/3303/1855/2661/6386/55031/23499/9792/5931/340719/5467/223117/10505/10591/23111/136319/84861/7869/3624/112398/2017/10371/79594/1121…
GOBP_SENSORY_ORGAN_DEVELOPMENT	GOBP_SENSORY_ORGAN_DEVELOPMENT	GOBP_SENSORY_ORGAN_DEVELOPMENT	425	0.375793	1.66661	5.48079e-08	5.30495e-06	3.89545e-06	3066	tags=24%, list=13%, signal=22%	5979/7431/8549/5764/25945/10252/5156/1289/4853/2200/79633/4088/5087/10253/54796/4919/4851/1956/60436/7111/6096/490/6498/7021/5915/10763/780/25836/5357/6662/57045/3091/94235/1749/131544/6678/9261/147912/51176/140469/56917/357/84465/26020/1855/10210/79888/161742/7275/4920/10220/2736/10765/4915/3516/1739/23770/4763/5781/285590/4646/7475/9096/3624/7289/83605/8842/286262/5916/25861/9464/1889/11078/399…
GOBP_EMBRYO_DEVELOPMENT_ENDING_IN_BIRTH_OR_EGG_HATCHING	GOBP_EMBRYO_DEVELOPMENT_ENDING_IN_BIRTH_OR_EGG_HATCHING	GOBP_EMBRYO_DEVELOPMENT_ENDING_IN_BIRTH_OR_EGG_HATCHING	482	0.3683	1.66272	5.8814e-08	5.57653e-06	4.09487e-06	4600	tags=35%, list=19%, signal=29%	10512/5156/538/57669/1277/4853/4088/5087/57493/6422/90/4851/57498/6498/4325/25/50515/25836/9775/6608/6662/56243/5311/3091/84667/6788/1627/677/657/10413/6137/9508/2885/6659/23513/154796/26115/8178/51176/84296/118/4188/55746/23242/1855/4643/57619/51684/4920/54855/2778/320/2530/26097/2736/5591/3516/1739/23770/2260/9096/10087/7289/9585/83605/80790/4751/2131/675/8061/4849/7798/10016/10395/5916/8463/57…
GOBP_MUSCLE_STRUCTURE_DEVELOPMENT	GOBP_MUSCLE_STRUCTURE_DEVELOPMENT	GOBP_MUSCLE_STRUCTURE_DEVELOPMENT	479	0.366424	1.65763	7.0904e-08	6.5884e-06	4.83789e-06	3007	tags=25%, list=13%, signal=22%	22943/5978/5156/2318/8910/5738/4776/8324/3486/6416/4088/57493/6840/2317/90/4851/1466/9948/1465/7111/26585/2273/11149/9444/58494/5915/25/3084/1000/6934/27101/9260/6608/8819/6662/1495/221496/677/657/84159/1634/23236/2065/51176/2121/5058/10611/6929/64091/1063/85461/10362/93185/221662/57057/8837/348093/283149/5467/3516/29964/10014/80206/93166/9759/10472/136319/1025/9096/2852/26548/64754/4209/2483/876…
GOBP_REGULATION_OF_CELL_MORPHOGENESIS	GOBP_REGULATION_OF_CELL_MORPHOGENESIS	GOBP_REGULATION_OF_CELL_MORPHOGENESIS	265	0.426402	1.8235	7.49015e-08	6.82338e-06	5.01044e-06	3687	tags=35%, list=15%, signal=30%	3383/6860/5649/5764/6792/2316/7430/9373/2335/22836/10979/9948/23191/55023/11149/1399/4739/50618/25/1793/10810/54751/6239/8997/1627/6678/80005/9270/1902/54873/4289/126374/2192/81848/91584/1855/57619/23603/23499/989/81/56990/283149/5591/10097/1739/348110/708/1072/3074/5962/79594/161176/6714/391/10395/6281/5362/1605/57175/7168/11078/4627/4651/51057/23011/6284/2059/1690/3611/4649/4976/4241/3679/9043/…
GOBP_REGULATION_OF_PROTEIN_SERINE_THREONINE_KINASE_ACTIVITY	GOBP_REGULATION_OF_PROTEIN_SERINE_THREONINE_KINASE_ACTIVITY	GOBP_REGULATION_OF_PROTEIN_SERINE_THREONINE_KINASE_ACTIVITY	422	0.375853	1.66304	7.96843e-08	7.03842e-06	5.16834e-06	3488	tags=26%, list=15%, signal=22%	5979/22943/10252/51196/3480/6416/57493/10253/153090/6422/2688/595/10979/1956/1026/1399/1027/25/3672/3084/28951/3315/5311/51776/6788/55765/5585/9261/6885/6464/3654/3301/1902/6233/805/5058/81848/84451/161742/904/4920/6850/151195/5576/84962/94056/4763/54465/10926/6091/5781/6547/2965/2260/3087/9134/64853/79594/6714/11214/983/4296/79616/26524/11183/23118/7189/399473/836/10818/1654/124790/200734/5925/5…
GOBP_REGULATION_OF_CELLULAR_PROTEIN_LOCALIZATION	GOBP_REGULATION_OF_CELLULAR_PROTEIN_LOCALIZATION	GOBP_REGULATION_OF_CELLULAR_PROTEIN_LOCALIZATION	500	0.356657	1.61564	8.02919e-08	7.03842e-06	5.16834e-06	2984	tags=25%, list=12%, signal=22%	23368/6769/5764/6711/908/2316/7430/4088/5784/3320/80124/25937/3728/4946/10979/1956/23245/1399/3958/7295/83666/665/4038/5534/1000/6934/3688/55625/25836/51100/5357/6608/1495/26272/6526/10413/10575/4035/54434/9270/3301/94103/1213/337867/6794/5058/1855/4924/51684/51112/9912/9528/51128/112609/11079/1739/3998/10082/7415/9531/23607/5781/127933/10055/9585/2852/9134/8650/5962/2824/55432/6714/391/22948/798…
GOBP_RESPONSE_TO_TRANSFORMING_GROWTH_FACTOR_BETA	GOBP_RESPONSE_TO_TRANSFORMING_GROWTH_FACTOR_BETA	GOBP_RESPONSE_TO_TRANSFORMING_GROWTH_FACTOR_BETA	213	0.451498	1.87583	9.63499e-08	8.17718e-06	6.00454e-06	3347	tags=28%, list=14%, signal=24%	10252/57669/1277/2200/11117/4088/10253/4052/6422/90/10979/6498/1399/50515/1284/6662/57045/9315/677/657/114990/6885/8239/54756/6794/6233/3303/2661/161742/6386/8837/2530/283149/51341/6714/678/26524/3693/142/1281/64398/399473/4090/200734/54778/4208/2662/867/10454/1278/50507/5045/4015/3987/5465/4087/83891/5747/8692/3066
GOBP_RESPONSE_TO_BACTERIUM	GOBP_RESPONSE_TO_BACTERIUM	GOBP_RESPONSE_TO_BACTERIUM	371	0.391754	1.71888	9.68027e-08	8.17718e-06	6.00454e-06	3884	tags=26%, list=16%, signal=22%	83872/3383/6556/7431/55970/23266/4853/9373/664/2697/85363/153090/4851/5578/25/25819/3105/2796/5054/6678/55765/9261/5861/6464/3654/79577/1634/6197/3454/128/132299/92140/6850/5467/2149/3516/10014/1130/4843/5142/57162/4792/6714/7096/11096/10935/8976/2678/4791/6279/706/23118/7189/5581/836/3148/23641/4208/55876/9536/1690/207/3570/11019/567/259230/824/8764/2519/8934/1267/10892/55088/51571/3106/58509/46…
GOBP_ACTIN_POLYMERIZATION_OR_DEPOLYMERIZATION	GOBP_ACTIN_POLYMERIZATION_OR_DEPOLYMERIZATION	GOBP_ACTIN_POLYMERIZATION_OR_DEPOLYMERIZATION	188	0.464474	1.89734	1.20578e-07	9.90135e-06	7.27061e-06	4124	tags=38%, list=17%, signal=31%	3383/85464/51474/6711/6840/8440/9948/7111/23191/9050/10810/395/57482/1627/22921/54434/2885/6709/118/23242/81624/10097/130271/1739/348110/9026/5216/80206/136319/1072/10787/100287171/2017/54961/51734/5962/8976/10096/11034/57175/5581/11078/51429/7456/2059/10093/81553/84687/10178/2475/51571/79585/274/57704/7114/57580/23647/283/91663/5879/56907/3717/10565/81873/5756/55604/119/9873/120/11013/23075
GOBP_REGULATION_OF_RAS_PROTEIN_SIGNAL_TRANSDUCTION	GOBP_REGULATION_OF_RAS_PROTEIN_SIGNAL_TRANSDUCTION	GOBP_REGULATION_OF_RAS_PROTEIN_SIGNAL_TRANSDUCTION	165	0.476312	1.91543	1.21476e-07	9.90135e-06	7.27061e-06	4249	tags=39%, list=18%, signal=32%	10252/51196/9265/4853/57493/10253/7077/9754/153090/4851/3707/1399/25/23362/9922/8660/6464/1902/2885/4914/9448/81848/9912/8036/56990/2149/143872/6091/10617/9639/90627/27352/5962/11214/55667/10395/1281/2059/22821/115557/401387/867/84249/3265/57706/10251/55114/5159/6993/57679/55914/8452/8473/25959/5879/3717/10565/79109/10276/9928/347273/5291/23370/55103/4254
GOBP_POSITIVE_REGULATION_OF_CELL_SUBSTRATE_ADHESION	GOBP_POSITIVE_REGULATION_OF_CELL_SUBSTRATE_ADHESION	GOBP_POSITIVE_REGULATION_OF_CELL_SUBSTRATE_ADHESION	98	0.558219	2.07031	1.29979e-07	1.04117e-05	7.64538e-06	4045	tags=45%, list=17%, signal=37%	4811/5764/79625/57669/2316/11117/2335/4088/3728/6422/10979/1399/4739/25/1793/6239/80005/9448/708/6281/9647/1605/5581/11078/4887/2013/3611/6237/998/1021/3987/57580/59339/8826/91663/5879/5034/3717/3037/133584/3678/6789/55604/1307
GOBP_REGULATION_OF_CELL_DEVELOPMENT	GOBP_REGULATION_OF_CELL_DEVELOPMENT	GOBP_REGULATION_OF_CELL_DEVELOPMENT	397	0.373816	1.6463	1.37483e-07	1.08262e-05	7.94973e-06	4169	tags=32%, list=17%, signal=27%	5979/5649/10512/5764/6792/5978/2316/4853/4776/2200/2335/7414/54437/4851/10979/23191/6498/1399/4739/25/4038/1793/57165/6239/6608/1495/5802/3091/8997/84667/1627/657/80005/2803/10413/4035/9270/23236/6794/118/2192/1903/5058/81848/91584/23603/23499/81/5591/10097/79006/223117/4915/10505/708/4763/6091/9759/23111/7869/2852/10371/8650/1620/23500/6281/57142/5362/5468/58497/1605/706/359845/11078/340481/8156…
GOBP_TISSUE_MIGRATION	GOBP_TISSUE_MIGRATION	GOBP_TISSUE_MIGRATION	247	0.427717	1.80852	1.40949e-07	1.09141e-05	8.01429e-06	3841	tags=33%, list=16%, signal=28%	5764/57669/56999/153090/3728/4851/5578/2050/26585/3964/25/5793/1793/3315/4017/6239/6662/11167/3091/9922/6678/5585/80005/1634/9270/154796/5641/9448/161742/23603/23499/340719/5467/54443/57608/10014/4763/6091/5781/5216/2260/10371/90627/10016/6714/57142/9647/5468/57175/5581/4627/3673/5646/2821/51057/4780/4208/2013/207/493/2475/6237/3373/59/5547/7114/889/5747/22976/2252/25959/7101/5286/27086/1948/5879…
GOBP_STEM_CELL_DIFFERENTIATION	GOBP_STEM_CELL_DIFFERENTIATION	GOBP_STEM_CELL_DIFFERENTIATION	212	0.442309	1.83627	1.48244e-07	1.12909e-05	8.29094e-06	4400	tags=39%, list=18%, signal=32%	5979/10512/5764/5978/5156/2335/6422/90/54437/4851/26585/865/25/3084/1000/6608/6662/3091/657/55818/10413/22823/64839/132299/6929/4300/23603/221662/5591/223117/10505/3516/10443/7869/5683/10371/2131/5707/4902/10016/3192/1947/8463/678/9464/309/5610/11137/1909/5711/5708/5705/5687/4780/4208/2626/5688/5694/3357/6591/3911/553115/55716/6909/5710/54888/29081/25920/7473/5719/10500/83737/8092/51441/57715/145…
GOBP_CELL_SUBSTRATE_JUNCTION_ORGANIZATION	GOBP_CELL_SUBSTRATE_JUNCTION_ORGANIZATION	GOBP_CELL_SUBSTRATE_JUNCTION_ORGANIZATION	96	0.556678	2.06321	1.7943e-07	1.34456e-05	9.8732e-06	2156	tags=35%, list=9%, signal=32%	57669/2335/4088/7414/3915/6422/90102/10979/26585/9748/25/667/395/9922/4035/9270/9448/7094/23603/23499/10391/84962/22998/2017/2824/6714/10395/6281/9647/28956/3673/51057/55901/5339
GOBP_NEGATIVE_REGULATION_OF_PHOSPHORYLATION	GOBP_NEGATIVE_REGULATION_OF_PHOSPHORYLATION	GOBP_NEGATIVE_REGULATION_OF_PHOSPHORYLATION	346	0.386405	1.68373	1.91524e-07	1.41241e-05	1.03714e-05	3914	tags=30%, list=16%, signal=26%	22943/10252/3480/11117/3486/57493/10253/153090/25937/6422/8440/26585/1026/1399/1027/25/6879/28951/3315/64793/5585/8660/25998/9270/10106/3301/90007/805/2192/81848/1855/161742/23603/79643/5576/5591/84962/22876/5144/23770/4763/6547/9759/100287171/3624/3087/64754/23530/2675/64853/9655/8396/4298/3192/10217/10935/26524/9647/9961/11137/399473/836/124790/54541/8655/200734/5925/100506658/207/5997/1849/867…
GOBP_NEGATIVE_REGULATION_OF_PHOSPHORUS_METABOLIC_PROCESS	GOBP_NEGATIVE_REGULATION_OF_PHOSPHORUS_METABOLIC_PROCESS	GOBP_NEGATIVE_REGULATION_OF_PHOSPHORUS_METABOLIC_PROCESS	441	0.3647	1.62381	2.02717e-07	1.4716e-05	1.0806e-05	3398	tags=27%, list=14%, signal=24%	5764/22943/10252/3480/11117/3486/57493/10253/153090/25937/6422/22853/8440/26585/5511/1026/1399/1027/3958/25/6879/28951/3315/64793/5585/10160/8660/25998/9270/10106/3301/90007/81566/8178/805/1740/2192/81848/53349/1855/79888/161742/23603/79643/5576/5591/84962/22876/5144/23770/4763/6547/9759/100287171/3624/3087/64754/23530/2675/64853/9655/8396/4298/3192/10217/5524/10935/26524/55105/9647/9961/142/2843…
GOBP_LYMPHOCYTE_ACTIVATION	GOBP_LYMPHOCYTE_ACTIVATION	GOBP_LYMPHOCYTE_ACTIVATION	482	0.359807	1.62437	2.8417e-07	2.03116e-05	1.49149e-05	5139	tags=33%, list=21%, signal=26%	3383/6556/538/4853/8324/57630/4088/4282/6422/8440/3707/1026/3958/865/25/3688/3105/57045/2796/5585/677/8660/22890/2885/6659/23513/3676/4914/6794/51176/51043/2000/139818/10808/5058/6929/23303/3329/6482/3916/6850/2736/5591/3516/1739/10014/51341/5781/9452/9759/3485/3624/3087/57162/5971/5052/7525/9655/6714/64421/1947/678/6146/55183/3956/8935/9306/80762/7189/836/4627/5316/4436/200081/952/1209/5914/4208…
GOBP_REGULATION_OF_GTPASE_ACTIVITY	GOBP_REGULATION_OF_GTPASE_ACTIVITY	GOBP_REGULATION_OF_GTPASE_ACTIVITY	415	0.363661	1.61146	3.1864e-07	2.24304e-05	1.64707e-05	3941	tags=31%, list=16%, signal=26%	3383/10252/6792/158763/57514/10253/1983/9754/153090/23348/6422/85360/10979/11149/1399/6004/4739/1793/375790/3688/5592/395/8997/9922/80005/9270/23513/4914/10144/154796/23236/23365/6305/7813/394/139818/23216/9448/91584/8490/23603/9912/5903/57589/7410/2149/4915/84962/1121/9135/4763/143872/5902/51735/23108/50807/9639/90627/27352/5962/23637/391/10395/6281/5362/3996/10928/132864/663/414189/201176/58504…
GOBP_SMALL_GTPASE_MEDIATED_SIGNAL_TRANSDUCTION	GOBP_SMALL_GTPASE_MEDIATED_SIGNAL_TRANSDUCTION	GOBP_SMALL_GTPASE_MEDIATED_SIGNAL_TRANSDUCTION	455	0.361649	1.60986	3.62525e-07	2.51386e-05	1.84594e-05	4269	tags=34%, list=18%, signal=28%	5649/10252/158763/51196/9265/4853/57514/57493/7204/10253/7077/9754/153090/23348/85360/4851/9844/23191/3707/1026/440193/1399/25/1793/23179/6239/395/8997/23362/9922/80005/8660/6464/1902/2885/4914/10144/154796/23365/57646/394/23229/139818/9448/81848/10146/4924/9912/8036/56990/7410/2149/1121/4763/143872/23607/6091/51735/10617/1072/10787/23108/9639/1017/90627/27352/5962/5337/6714/391/11214/55667/10395…
GOBP_GLIOGENESIS	GOBP_GLIOGENESIS	GOBP_GLIOGENESIS	226	0.430444	1.81462	3.8384e-07	2.62253e-05	1.92574e-05	3007	tags=29%, list=13%, signal=25%	5649/7431/5764/664/9331/153090/4919/4851/4781/23224/1956/9948/653464/53616/1399/25/1000/57165/10810/6608/6662/3912/4035/1902/6659/2065/51176/4920/79006/4915/482/4763/5048/5781/6547/3074/9639/23500/666/57142/983/85414/5468/1605/6279/706/25777/64398/26011/27339/207/3572/6774/4771/2119/1267/2475/3065/26022/274/1021/6657/1020/56978/1270
GOBP_ENDODERM_DEVELOPMENT	GOBP_ENDODERM_DEVELOPMENT	GOBP_ENDODERM_DEVELOPMENT	63	0.633391	2.17853	4.43788e-07	2.98817e-05	2.19423e-05	3718	tags=49%, list=15%, signal=42%	22943/1289/57669/4313/2335/4088/3915/4851/1284/3685/677/657/3912/55614/79577/3676/3281/57057/3624/2131/3693/53918/2626/3679/3065/6657/1847/4087/1846/7448/3678
GOBP_RESPONSE_TO_MOLECULE_OF_BACTERIAL_ORIGIN	GOBP_RESPONSE_TO_MOLECULE_OF_BACTERIAL_ORIGIN	GOBP_RESPONSE_TO_MOLECULE_OF_BACTERIAL_ORIGIN	227	0.423972	1.78647	4.5739e-07	3.01108e-05	2.21105e-05	3872	tags=29%, list=16%, signal=24%	3383/6556/7431/55970/9373/2697/85363/153090/4851/5578/25/25819/2796/5054/6678/55765/9261/3654/79577/1634/6197/3454/128/92140/5467/2149/10014/4843/5142/57162/4792/6714/7096/10935/2678/4791/6279/706/23118/7189/5581/836/3148/23641/4208/9536/207/11019/567/259230/824/1267/10892/51571/58509/4615/55914/3066/7097/27086/3717/968/3394/6915/249
GOBP_NEGATIVE_REGULATION_OF_PROTEIN_MODIFICATION_PROCESS	GOBP_NEGATIVE_REGULATION_OF_PROTEIN_MODIFICATION_PROCESS	GOBP_NEGATIVE_REGULATION_OF_PROTEIN_MODIFICATION_PROCESS	481	0.349341	1.57607	4.60153e-07	3.01108e-05	2.21105e-05	3398	tags=26%, list=14%, signal=23%	5764/22943/10252/3480/9373/11117/3486/57493/10253/339745/153090/25937/6422/22853/8440/26585/5511/1026/135112/1399/1027/3958/25/6879/28951/3315/64793/5585/55818/25998/9270/22823/10106/3301/6659/805/2192/150678/81848/3303/1855/161742/23603/10362/9528/79643/5576/5591/22876/5144/23770/4763/6547/3087/9683/64754/23530/2675/64853/9655/4298/10217/26271/5524/26524/9647/9961/706/5581/284352/11137/399473/83…
GOBP_POSITIVE_REGULATION_OF_CELLULAR_COMPONENT_BIOGENESIS	GOBP_POSITIVE_REGULATION_OF_CELLULAR_COMPONENT_BIOGENESIS	GOBP_POSITIVE_REGULATION_OF_CELLULAR_COMPONENT_BIOGENESIS	464	0.35219	1.57896	4.69913e-07	3.0196e-05	2.2173e-05	2955	tags=26%, list=12%, signal=23%	3383/7162/51196/538/57669/1809/23266/2316/11117/4088/171024/3320/153090/6422/8440/90102/5578/10979/23191/3958/25/3084/375790/10810/51100/6662/57482/1778/2071/6624/9270/1902/2885/4914/10801/139818/404672/9448/23242/5058/3303/10146/6386/989/6850/54443/22871/10097/4915/84962/1739/348110/22998/7415/9026/5216/9759/2965/10787/100287171/11267/50807/2017/9639/22865/8396/6714/6281/545/10142/8976/23514/964…
GOBP_REGULATION_OF_CELLULAR_COMPONENT_SIZE	GOBP_REGULATION_OF_CELLULAR_COMPONENT_SIZE	GOBP_REGULATION_OF_CELLULAR_COMPONENT_SIZE	331	0.386052	1.68041	4.75572e-07	3.0196e-05	2.2173e-05	3116	tags=27%, list=13%, signal=24%	3383/5979/10512/85464/51474/6792/538/6711/7430/2335/6840/8440/54437/9948/7111/23191/25/10810/5357/5802/57482/1627/2803/4035/54434/4897/2885/150465/6709/118/5058/91584/23499/7410/10097/223117/10505/130271/1739/348110/9026/5216/80206/23111/136319/10787/23108/100287171/114908/7869/11267/2017/51334/10371/54961/5962/5916/57142/8976/10096/11034/57175/5581/11078/5499/51429/81565/57609/3984/23011/57403/1…
GOBP_INTRACELLULAR_RECEPTOR_SIGNALING_PATHWAY	GOBP_INTRACELLULAR_RECEPTOR_SIGNALING_PATHWAY	GOBP_INTRACELLULAR_RECEPTOR_SIGNALING_PATHWAY	230	0.423153	1.78158	4.80952e-07	3.0196e-05	2.2173e-05	3811	tags=32%, list=16%, signal=27%	9745/92610/6422/6096/23543/1399/5915/865/6879/55765/55818/6885/10413/3654/55252/3301/80196/6233/331/5058/3303/6256/8031/81/5467/4734/708/51341/29997/112398/9249/2852/4792/6714/5916/23369/5165/329/5468/142/23118/7189/7105/5914/9575/1655/6774/6095/90268/10454/3304/6591/55325/4330/57678/3065/10521/80216/5465/5547/54941/6597/55914/4848/158800/25959/7101/27086/8312/55666/3717/2063/3275
GOBP_AXON_DEVELOPMENT	GOBP_AXON_DEVELOPMENT	GOBP_AXON_DEVELOPMENT	445	0.355687	1.57938	5.58479e-07	3.45959e-05	2.5404e-05	2126	tags=23%, list=9%, signal=21%	5979/1009/5649/4854/10512/5764/6792/4548/6711/2316/7430/4853/9331/2335/7204/7414/3320/22853/54437/4851/4781/5578/2050/23191/682/6498/8633/3371/25/4038/1000/780/9260/83700/6608/220164/1495/5802/8997/1749/9315/1627/2803/8660/6464/4035/4897/2885/3676/150465/4914/8239/10890/23022/6794/6709/6586/23242/5058/91584/23303/1855/23499/1944/2736/83999/79006/223117/4915/10505/6277/22876/5048/6091/5781/23111/7…
GOBP_EPITHELIAL_TUBE_MORPHOGENESIS	GOBP_EPITHELIAL_TUBE_MORPHOGENESIS	GOBP_EPITHELIAL_TUBE_MORPHOGENESIS	246	0.417987	1.76665	5.69377e-07	3.48069e-05	2.55589e-05	2444	tags=25%, list=10%, signal=23%	5979/8549/10252/4853/4776/79633/4088/5087/10253/6422/90/4851/26585/3371/25/780/6608/6662/5311/3091/6788/10413/6659/23513/51176/23242/5058/1855/57619/51684/57057/2736/10765/3516/1739/7475/7289/9585/83605/90627/2131/7798/6714/10395/5916/8463/129880/9464/1605/57167/7189/1909/836/5567/5499/91355/81792/4208/2626/5898/11019/4976
GOBP_POSITIVE_REGULATION_OF_I_KAPPAB_KINASE_NF_KAPPAB_SIGNALING	GOBP_POSITIVE_REGULATION_OF_I_KAPPAB_KINASE_NF_KAPPAB_SIGNALING	GOBP_POSITIVE_REGULATION_OF_I_KAPPAB_KINASE_NF_KAPPAB_SIGNALING	158	0.463722	1.84721	7.1558e-07	4.31764e-05	3.17046e-05	4695	tags=38%, list=20%, signal=31%	79971/2316/2697/7188/92610/85363/4919/124583/7706/25/222068/55765/6885/3654/1902/347734/92140/8837/8795/2149/10783/84962/51523/57162/79594/11214/329/3956/57708/23118/80762/7189/5581/7105/80833/6284/10616/60401/541468/84851/3357/10892/23476/80216/4615/51246/56674/54386/286343/55504/51704/55223/8915/497661/5494/6574/1936/27032/4215/26057
GOBP_NEGATIVE_REGULATION_OF_CELL_ADHESION	GOBP_NEGATIVE_REGULATION_OF_CELL_ADHESION	GOBP_NEGATIVE_REGULATION_OF_CELL_ADHESION	202	0.434798	1.8042	9.52261e-07	5.67206e-05	4.16502e-05	3362	tags=29%, list=14%, signal=25%	57669/1277/8324/90102/4851/53616/3371/3958/865/25/83700/5592/395/57045/2796/5054/4035/9270/23513/114897/2065/51043/2192/9448/81848/91584/23603/10391/81/1739/5781/57162/8763/9655/5962/6714/10395/5362/9647/3956/9306/80762/836/207/3659/4241/10385/4771/8764/6591/102/64844/5465/1029/9231/5747/5573/91663
GOBP_INFLAMMATORY_RESPONSE	GOBP_INFLAMMATORY_RESPONSE	GOBP_INFLAMMATORY_RESPONSE	471	0.346356	1.55532	1.08551e-06	6.38388e-05	4.68771e-05	4063	tags=25%, list=17%, signal=21%	3383/6556/5764/6335/4853/4776/9373/2697/2335/4088/3339/1652/153090/4282/90/4851/1956/2683/284207/3688/83700/8460/3091/283131/5054/9261/3487/225/5742/331/5732/9865/1903/6850/5467/2149/1075/4907/3516/10014/54899/9759/23765/4843/1036/2852/5971/2131/4792/9655/7096/329/5468/2678/6279/80762/9825/3673/4799/5687/3148/9575/81792/4780/5925/9536/80833/8639/8534/207/472/113/3570/196527/3572/6774/11019/6095/9…
GOBP_RESPONSE_TO_DRUG	GOBP_RESPONSE_TO_DRUG	GOBP_RESPONSE_TO_DRUG	289	0.394698	1.69972	1.3052e-06	7.57996e-05	5.566e-05	2592	tags=25%, list=11%, signal=23%	3383/5979/10512/5764/8836/5978/6530/2571/1277/205/7077/6422/595/1956/1026/7021/3939/1399/7150/847/123/1573/7050/10257/10550/4914/80781/11044/4862/1063/55031/2778/5066/10014/9759/3485/1025/4843/3624/5142/5471/6760/8061/6714/6281/545/6573/476/5243/90313/9647/5468/3956/706/4659/836/3673/952/1374/4780/4208/10451/2626/5562/55754/10400/3767/84687/84084/567/32/9474/3357
GOBP_CONNECTIVE_TISSUE_DEVELOPMENT	GOBP_CONNECTIVE_TISSUE_DEVELOPMENT	GOBP_CONNECTIVE_TISSUE_DEVELOPMENT	187	0.442223	1.80996	1.32507e-06	7.5831e-05	5.5683e-05	3337	tags=30%, list=14%, signal=26%	1289/538/1277/4088/51222/11173/4851/4781/64764/26585/4060/5915/50515/10424/4017/6662/3091/139285/657/84159/51320/871/2121/4920/2778/8837/2736/5467/649/5781/285590/23111/4209/57560/2131/5916/9464/309/359845/4090/91355/81792/4208/4256/3570/1302/7483/22856/6591/3373/59/5159/4015/9350/6653/8692/22976
GOBP_REGIONALIZATION	GOBP_REGIONALIZATION	GOBP_REGIONALIZATION	236	0.412016	1.73744	1.33839e-06	7.5831e-05	5.5683e-05	2607	tags=24%, list=11%, signal=22%	5649/10512/22943/10252/57669/79971/4853/4088/5087/6422/90/4851/26585/80319/1399/4038/6608/84667/657/22823/51176/4188/23242/4300/51684/4920/10220/57057/2736/5591/3516/23770/2926/6091/9096/3087/7289/10371/2131/64853/5916/4681/5362/79084/3236/10818/5567/23432/91355/3226/4208/2626/472/10194/22856/3233/79659/3222
GOBP_MUSCLE_TISSUE_DEVELOPMENT	GOBP_MUSCLE_TISSUE_DEVELOPMENT	GOBP_MUSCLE_TISSUE_DEVELOPMENT	294	0.391007	1.68631	1.49264e-06	8.35516e-05	6.13523e-05	3000	tags=26%, list=12%, signal=23%	10512/22943/5156/2697/8324/6416/4088/57493/56999/6840/9686/90/4851/1466/1465/26585/11149/5915/3084/27101/6608/8819/6662/5311/221496/657/10413/1634/2065/51176/5058/10611/64091/1063/10362/93185/221662/57057/8837/283149/3516/1739/4763/80206/9759/10472/136319/9096/4209/11214/57462/3192/3236/7168/4729/10818/26011/84300/4208/5925/2626/5562/1655/5997/9474/2475/998/10521/2539/5159/4015/1020/5465/10848/69…
GOBP_CELL_CELL_JUNCTION_ORGANIZATION	GOBP_CELL_CELL_JUNCTION_ORGANIZATION	GOBP_CELL_CELL_JUNCTION_ORGANIZATION	158	0.455638	1.81501	1.60868e-06	8.89754e-05	6.5335e-05	3376	tags=31%, list=14%, signal=27%	1009/25945/2316/2697/4088/57493/7414/5819/3728/5578/10979/9948/3801/865/51599/1000/83700/1495/55765/6624/118/7094/144100/9414/92140/2149/1739/83605/2131/8650/5962/6714/49861/25861/64398/100506658/10207/5817/4771/6591/998/102/3987/8443/9231/7368/27134/283/23396
GOBP_DIGESTIVE_SYSTEM_DEVELOPMENT	GOBP_DIGESTIVE_SYSTEM_DEVELOPMENT	GOBP_DIGESTIVE_SYSTEM_DEVELOPMENT	95	0.5339	1.97546	1.77722e-06	9.70513e-05	7.12652e-05	3267	tags=33%, list=14%, signal=28%	5979/5156/57669/79633/4852/4088/6422/4851/1956/1026/1399/5915/25836/6608/3091/10413/23242/6522/348093/2736/9026/2131/6714/51057/5925/2626/3572/6909/4087/55366/27031
GOBP_ENDOTHELIUM_DEVELOPMENT	GOBP_ENDOTHELIUM_DEVELOPMENT	GOBP_ENDOTHELIUM_DEVELOPMENT	98	0.528069	1.95849	1.79903e-06	9.70513e-05	7.12652e-05	3545	tags=35%, list=15%, signal=30%	3383/5764/7430/2697/57493/7414/90/4851/3084/11167/5802/23236/80781/118/1903/9414/3516/5144/2947/83605/90627/5962/8985/340481/81792/9693/57826/81575/26084/4615/27134/91663/27086/6935
GOBP_NEGATIVE_REGULATION_OF_WNT_SIGNALING_PATHWAY	GOBP_NEGATIVE_REGULATION_OF_WNT_SIGNALING_PATHWAY	GOBP_NEGATIVE_REGULATION_OF_WNT_SIGNALING_PATHWAY	187	0.437913	1.79232	1.85509e-06	9.70513e-05	7.12652e-05	4272	tags=33%, list=18%, signal=27%	27123/22943/4776/80114/153090/25937/6422/9686/4851/26585/80319/440193/4038/1000/6934/6662/6788/139285/4035/57674/337867/3487/6794/4188/10042/1855/4300/4920/83999/7091/3485/9096/5683/57560/5707/26524/27130/5711/5708/5705/5687/267/5688/5694/6591/169200/3065/374946/6657/55716/5710/8452/27031/388630/8312/7089/5719/6789/387914/145258/5717/27303
GOBP_CELLULAR_RESPONSE_TO_ABIOTIC_STIMULUS	GOBP_CELLULAR_RESPONSE_TO_ABIOTIC_STIMULUS	GOBP_CELLULAR_RESPONSE_TO_ABIOTIC_STIMULUS	280	0.387713	1.66758	1.86846e-06	9.70513e-05	7.12652e-05	4667	tags=34%, list=19%, signal=28%	1265/5764/5978/1277/4776/664/2697/4313/6416/6422/1956/4214/1026/11011/25836/84230/6662/5311/26272/51776/10991/677/10413/22890/2885/6794/57646/404672/150678/3014/55031/8795/4734/9531/441027/5781/9759/136319/9683/159/5971/63979/355/545/92815/476/23514/142/1605/706/836/1654/3673/9575/23173/207/472/7507/3659/3364/3265/4239/50507/51426/3373/90427/1643/4615/25896/801/64710/51499/2792/8692/2547/1965/515…
GOBP_NEGATIVE_REGULATION_OF_INTRACELLULAR_SIGNAL_TRANSDUCTION	GOBP_NEGATIVE_REGULATION_OF_INTRACELLULAR_SIGNAL_TRANSDUCTION	GOBP_NEGATIVE_REGULATION_OF_INTRACELLULAR_SIGNAL_TRANSDUCTION	433	0.347368	1.54213	1.87553e-06	9.70513e-05	7.12652e-05	3448	tags=27%, list=14%, signal=24%	10252/2308/7430/3480/11117/57493/10253/7077/153090/4282/6422/9686/220441/55841/25/3315/221496/3091/117584/1827/9270/3301/1902/80196/220042/80014/6794/9100/126374/2192/81848/83596/3303/161742/9912/55031/197131/6772/84962/154743/1739/5144/708/4763/143872/3708/23607/599/10617/29997/2852/64853/63979/79594/10016/6714/8445/10395/23035/1605/10048/23286/9863/399473/4887/1654/54541/7105/9454/200734/4780/5…
GOBP_REGULATION_OF_PEPTIDASE_ACTIVITY	GOBP_REGULATION_OF_PEPTIDASE_ACTIVITY	GOBP_REGULATION_OF_PEPTIDASE_ACTIVITY	304	0.383462	1.66095	1.88003e-06	9.70513e-05	7.12652e-05	3521	tags=26%, list=15%, signal=23%	84168/5978/302/2335/57630/4088/831/7077/51050/117584/5054/5118/4035/80196/7980/10550/6197/871/331/5641/2192/83596/79886/3329/55031/11047/8837/6850/1944/8795/2149/1471/7415/9026/6091/2852/355/79594/4898/10016/6714/666/10395/10935/9647/329/5468/10049/6279/710/1654/27074/489/1509/207/9097/6774/27344/96459/8301/1293/23400/27429/10892/3065/5045/274/6657/51107/4804/444/6653/51499/334/23787/727/2537/581…
GOBP_ERBB_SIGNALING_PATHWAY	GOBP_ERBB_SIGNALING_PATHWAY	GOBP_ERBB_SIGNALING_PATHWAY	122	0.49407	1.89905	2.00477e-06	0.000102353	7.51585e-05	3497	tags=38%, list=15%, signal=32%	10252/51196/10253/3320/153090/8440/5578/1956/5774/25/3672/3084/6662/5782/64285/55614/6464/2885/2065/5641/64762/79643/8895/93343/3516/9026/5781/2852/92799/9655/6714/29924/57142/9961/207/867/8065/84619/998/8412/55914/5747/8826/2549/5286/2537
GOBP_MAINTENANCE_OF_CELL_NUMBER	GOBP_MAINTENANCE_OF_CELL_NUMBER	GOBP_MAINTENANCE_OF_CELL_NUMBER	124	0.494493	1.90817	2.08556e-06	0.000105321	7.73375e-05	4676	tags=44%, list=19%, signal=35%	5764/5978/4853/8324/5087/6422/4851/1000/25836/4017/6608/6662/657/55818/10413/79577/22823/6659/283149/3516/1977/90390/6760/4849/9282/80312/678/55183/51123/57167/5439/26354/53918/6774/5430/6657/23091/4087/56478/4848/5438/5433/7101/27086/3981/140467/84376/6497/57721/9126/84678/5437/28514/5431
GOBP_HIPPO_SIGNALING	GOBP_HIPPO_SIGNALING	GOBP_HIPPO_SIGNALING	45	0.660817	2.14876	2.12245e-06	0.000106031	7.78594e-05	4651	tags=64%, list=19%, signal=52%	51421/79633/154810/25937/9686/55841/6788/10413/92597/154796/80014/29970/126374/9414/84962/55233/8463/26524/23286/836/79817/4771/9231/4140/6789/6664/7004/9867/7003
GOBP_T_CELL_ACTIVATION	GOBP_T_CELL_ACTIVATION	GOBP_T_CELL_ACTIVATION	317	0.376437	1.636	2.33801e-06	0.000115557	8.48542e-05	3148	tags=23%, list=13%, signal=21%	3383/6556/538/8324/57630/4088/8440/3707/3958/865/25/3105/57045/2796/677/22890/2885/6659/23513/6794/51176/51043/2000/10808/5058/23303/3329/6850/2736/5591/1739/5781/3485/57162/5971/7525/9655/6714/1947/678/6146/3956/9306/80762/7189/836/4627/5316/1209/5914/207/3570/3659/3572/6774/6095/10385/567/8764/9474/8934/9092/10892/2475/998/57678/51571/26022/55716/64844/91543/9231/57580/51463
GOBP_MUSCLE_SYSTEM_PROCESS	GOBP_MUSCLE_SYSTEM_PROCESS	GOBP_MUSCLE_SYSTEM_PROCESS	329	0.37036	1.61236	2.45047e-06	0.000119841	8.79996e-05	3496	tags=28%, list=15%, signal=24%	6769/7431/800/51196/2308/2316/2697/6416/4088/7414/3728/4851/5578/7111/490/3672/5592/80005/8913/1131/94103/817/805/5058/7094/10611/3281/57057/8837/7871/2149/1739/22876/5144/10627/143872/6547/9759/136319/1025/388428/10087/10874/5142/2017/2852/7171/11214/1129/9464/10142/476/3693/4000/309/142/1605/9446/7168/1909/340481/4887/4090/3673/7138/952/5152/2626/5997/3572/3357/493/29995/2475/2539/274/59/2023/5…
GOBP_FOCAL_ADHESION_ASSEMBLY	GOBP_FOCAL_ADHESION_ASSEMBLY	GOBP_FOCAL_ADHESION_ASSEMBLY	78	0.554772	1.98334	2.64278e-06	0.00012756	9.3668e-05	4788	tags=50%, list=20%, signal=40%	57669/4088/7414/6422/90102/10979/26585/9748/25/395/4035/9270/9448/23603/23499/10391/84962/22998/2017/2824/6714/10395/6281/9647/3673/51057/55901/3987/5747/8826/1613/5879/87/1307/10420/6385/56940/23332/9344
GOBP_POSITIVE_REGULATION_OF_DNA_BINDING_TRANSCRIPTION_FACTOR_ACTIVITY	GOBP_POSITIVE_REGULATION_OF_DNA_BINDING_TRANSCRIPTION_FACTOR_ACTIVITY	GOBP_POSITIVE_REGULATION_OF_DNA_BINDING_TRANSCRIPTION_FACTOR_ACTIVITY	219	0.422914	1.77019	2.66322e-06	0.00012756	9.3668e-05	3505	tags=26%, list=15%, signal=22%	3383/5649/7188/4088/4985/85363/3728/4919/26585/7706/847/6608/6788/10987/6885/84159/3654/4914/6233/6929/3303/92140/8837/10014/51341/9759/136319/63973/8061/10935/5468/4791/6279/5610/23118/7189/5687/9575/10616/207/6774/60401/10454/84851/3304/23085/10892/54101/4615/1660/6883/6597/9175/51360/54386/7097
GOBP_NEGATIVE_REGULATION_OF_CANONICAL_WNT_SIGNALING_PATHWAY	GOBP_NEGATIVE_REGULATION_OF_CANONICAL_WNT_SIGNALING_PATHWAY	GOBP_NEGATIVE_REGULATION_OF_CANONICAL_WNT_SIGNALING_PATHWAY	156	0.455747	1.82224	2.83398e-06	0.000134354	9.86566e-05	3267	tags=29%, list=14%, signal=25%	27123/22943/80114/153090/25937/6422/4851/26585/440193/4038/1000/6934/6662/6788/139285/337867/3487/6794/1855/4300/4920/83999/7091/3485/9096/5683/5707/26524/27130/5711/5708/5705/5687/267/5688/5694/6591/169200/3065/374946/6657/55716/5710/8452/27031
GOBP_GLIAL_CELL_DIFFERENTIATION	GOBP_GLIAL_CELL_DIFFERENTIATION	GOBP_GLIAL_CELL_DIFFERENTIATION	169	0.441056	1.77381	2.98573e-06	0.000140118	0.00010289	3007	tags=30%, list=13%, signal=27%	5649/7431/5764/664/9331/4919/4851/4781/1956/9948/53616/25/1000/10810/6608/6662/4035/1902/6659/2065/51176/4920/79006/4915/4763/5781/6547/9639/23500/666/983/85414/5468/1605/6279/64398/26011/27339/207/3572/6774/1267/2475/3065/26022/274/1021/6657/1020/56978/1270
GOBP_POSITIVE_REGULATION_OF_PROTEIN_KINASE_ACTIVITY	GOBP_POSITIVE_REGULATION_OF_PROTEIN_KINASE_ACTIVITY	GOBP_POSITIVE_REGULATION_OF_PROTEIN_KINASE_ACTIVITY	444	0.346521	1.53538	3.15125e-06	0.000146407	0.000107507	3315	tags=25%, list=14%, signal=22%	5979/5649/6556/22943/51196/6416/10253/3320/153090/2688/595/57498/10979/1956/26585/4214/1026/1399/4739/7295/25/3672/3084/5311/51776/6788/55765/23531/5585/9261/6885/6464/3654/9270/1902/112/4914/2065/6794/6233/805/9448/5058/84451/904/4920/6850/151195/8795/5576/2149/4915/84962/94056/1739/54465/10926/6091/5781/10040/2260/203447/79594/6714/11214/983/4296/114882/1605/11183/5610/23118/7189/28956/10818/55…
GOBP_REGULATION_OF_EPITHELIAL_TO_MESENCHYMAL_TRANSITION	GOBP_REGULATION_OF_EPITHELIAL_TO_MESENCHYMAL_TRANSITION	GOBP_REGULATION_OF_EPITHELIAL_TO_MESENCHYMAL_TRANSITION	80	0.558019	2.01453	3.19529e-06	0.000146549	0.000107611	4339	tags=40%, list=18%, signal=33%	10252/1277/4088/10253/153090/25937/6422/90/90102/4851/10979/26585/6934/4017/114990/54756/51176/161742/6386/283149/1605/399473/200734/2475/348262/4087/3066/5515/8092/55223/23187/51094
GOBP_MUSCLE_CELL_DIFFERENTIATION	GOBP_MUSCLE_CELL_DIFFERENTIATION	GOBP_MUSCLE_CELL_DIFFERENTIATION	277	0.38863	1.66778	3.21739e-06	0.000146549	0.000107611	3155	tags=26%, list=13%, signal=23%	22943/5156/2318/5738/4776/8324/6416/90/4851/1466/9948/1465/7111/26585/11149/9444/58494/5915/25/3084/1000/27101/6608/6662/1495/5058/10611/6929/64091/85461/221662/8837/348093/3516/10014/80206/93166/9759/136319/1025/9096/2852/64754/11214/57462/3192/9643/663/7168/836/10818/4627/7138/4208/5925/2626/207/3020/5997/6095/824/9043/9474/2475/998/2539/274/5159/4015/5465/6909/3756/3021
GOBP_APOPTOTIC_SIGNALING_PATHWAY	GOBP_APOPTOTIC_SIGNALING_PATHWAY	GOBP_APOPTOTIC_SIGNALING_PATHWAY	500	0.33494	1.51726	3.4004e-06	0.000153381	0.000112628	4737	tags=32%, list=20%, signal=26%	3383/5979/23368/4776/664/5163/57630/4088/292/153090/4282/6422/8440/90/5578/5519/55023/6498/1026/3958/25/665/5534/6934/3315/3685/1495/29844/3091/23378/117584/5054/6788/10413/3301/80196/220042/10550/2065/6794/57646/83596/3303/10210/79886/55031/8837/6421/5467/8795/5591/1075/3708/9026/9531/599/2260/3624/2017/2852/8406/675/63979/355/79594/10016/6714/8445/666/2070/9647/309/55288/89941/142/6279/282991/8…
GOBP_POSITIVE_REGULATION_OF_WNT_SIGNALING_PATHWAY	GOBP_POSITIVE_REGULATION_OF_WNT_SIGNALING_PATHWAY	GOBP_POSITIVE_REGULATION_OF_WNT_SIGNALING_PATHWAY	157	0.454753	1.81672	3.57399e-06	0.000159661	0.00011724	4445	tags=40%, list=19%, signal=33%	8549/27123/22943/79971/1277/4088/3728/6422/1956/25/9736/1749/130574/139285/10413/79577/6659/331/4300/4920/55031/23499/3516/7415/81847/3087/5683/527/9679/57664/23500/5707/6714/8658/5711/5708/5705/1654/5687/3611/5688/5694/5754/79718/5710/8607/6597/55366/1613/7097/8312/7473/2262/5719/120892/245973/80351/51704/51366/5717/6497/5682/5494
GOBP_ERK1_AND_ERK2_CASCADE	GOBP_ERK1_AND_ERK2_CASCADE	GOBP_ERK1_AND_ERK2_CASCADE	224	0.408566	1.71441	3.69507e-06	0.000162363	0.000119224	2726	tags=24%, list=11%, signal=22%	3383/7162/10252/5156/7430/4853/11117/2335/1652/10253/153090/4282/4851/5578/10979/1956/1399/25/5031/6662/3685/677/6464/4035/9270/4914/2192/81848/161742/64762/8837/6850/2149/1739/5781/2852/6714/678/9464/6815/10048/399473/10818/200734/2626/9693/154043/3265/3357/10251/10318/10636/6237/2771
GOBP_REGULATION_OF_SUPRAMOLECULAR_FIBER_ORGANIZATION	GOBP_REGULATION_OF_SUPRAMOLECULAR_FIBER_ORGANIZATION	GOBP_REGULATION_OF_SUPRAMOLECULAR_FIBER_ORGANIZATION	321	0.374948	1.62703	3.70438e-06	0.000162363	0.000119224	5023	tags=37%, list=21%, signal=30%	3383/85464/51474/6711/2316/11117/4088/171024/6840/6422/8440/90102/10979/9948/7111/23191/2288/25/10810/395/10382/57482/1627/54434/9270/1902/2885/6709/118/5058/3303/165/10391/10097/130271/1739/348110/22998/9026/5216/80206/136319/10787/100287171/2017/9639/54961/5962/11214/10395/6281/10142/8976/9647/3312/58497/10096/11034/57175/7168/5581/11078/51429/3984/5925/2059/10093/100506658/81553/9793/10178/477…
GOBP_GLAND_DEVELOPMENT	GOBP_GLAND_DEVELOPMENT	GOBP_GLAND_DEVELOPMENT	324	0.372804	1.61922	3.77235e-06	0.000163798	0.000120277	2276	tags=21%, list=9%, signal=19%	10512/5764/5156/538/205/4853/4088/5087/3099/6422/595/4851/1956/5774/1399/3371/25/51599/3084/780/6239/6608/6662/5311/57045/3091/4357/8997/657/8660/84159/22890/23513/6794/51176/51043/394/23242/8837/5066/2736/10765/5591/3516/3184/4763/6091/6599/1036/10371/5471/3482/675/6714/5916/57142/79084/9464/1605/706/340481/10818/6927/3673/91355/1374/207/472
GOBP_PROTEIN_POLYMERIZATION	GOBP_PROTEIN_POLYMERIZATION	GOBP_PROTEIN_POLYMERIZATION	253	0.400375	1.69756	3.92825e-06	0.000168124	0.000123454	4112	tags=34%, list=17%, signal=29%	3383/85464/6711/3320/6840/8440/7111/23191/9050/2288/25/10810/395/10382/57482/1627/22921/54434/2885/6709/118/23242/5058/3303/81624/10097/1739/348110/9026/5216/80206/136319/10787/100287171/2017/54961/51734/5962/26271/10142/128866/8976/58497/10096/10426/10048/57175/2801/5581/11078/440145/51429/81565/2059/10093/100506658/29082/84100/81553/9793/4976/10178/3304/2475/51571/51199/79585/274/27243/57704/71…
GOBP_RAS_PROTEIN_SIGNAL_TRANSDUCTION	GOBP_RAS_PROTEIN_SIGNAL_TRANSDUCTION	GOBP_RAS_PROTEIN_SIGNAL_TRANSDUCTION	301	0.377267	1.63653	3.94435e-06	0.000168124	0.000123454	4269	tags=34%, list=18%, signal=29%	10252/51196/9265/4853/57493/10253/7077/9754/153090/4851/9844/23191/3707/1026/1399/25/6239/395/23362/9922/8660/6464/1902/2885/4914/23365/57646/394/9448/81848/10146/9912/8036/56990/2149/4763/143872/6091/51735/10617/1072/10787/9639/1017/90627/27352/5962/5337/391/11214/55667/10395/9908/5867/1281/3984/23011/5925/2059/22821/115557/5898/401387/867/84249/6016/9693/57826/3265/1278/57706/29899/10251/6237/9…
GOBP_IMMUNE_RESPONSE_REGULATING_SIGNALING_PATHWAY	GOBP_IMMUNE_RESPONSE_REGULATING_SIGNALING_PATHWAY	GOBP_IMMUNE_RESPONSE_REGULATING_SIGNALING_PATHWAY	302	0.375427	1.62684	4.02118e-06	0.00016984	0.000124714	3218	tags=24%, list=13%, signal=21%	7430/6416/3320/5819/9844/23191/4214/1399/3958/865/25/5534/1793/3105/6885/6464/2885/6794/10657/51517/5058/23180/6850/7410/10097/1997/5144/10787/5142/5683/5971/7525/5707/6714/51324/8976/10096/23118/7189/5581/5711/5708/5705/5567/952/4651/3984/5687/4208/10451/7456/2214/10093/10616/10385/973/3265/5688/10454/5694/11118/8934/10892/998/59338/4893/7462/5710/3493/801/5747
GOBP_REGULATION_OF_MESENCHYMAL_CELL_PROLIFERATION	GOBP_REGULATION_OF_MESENCHYMAL_CELL_PROLIFERATION	GOBP_REGULATION_OF_MESENCHYMAL_CELL_PROLIFERATION	22	0.790481	2.16632	4.31268e-06	0.000180511	0.00013255	1064	tags=32%, list=4%, signal=30%	5764/4781/6608/6662/657/8660/6772
GOBP_REGULATION_OF_MAP_KINASE_ACTIVITY	GOBP_REGULATION_OF_MAP_KINASE_ACTIVITY	GOBP_REGULATION_OF_MAP_KINASE_ACTIVITY	258	0.39121	1.66423	4.37952e-06	0.000181672	0.000133402	3488	tags=27%, list=15%, signal=23%	5979/22943/10252/51196/3480/6416/10253/153090/6422/2688/1956/1399/3672/3084/28951/51776/55765/5585/9261/6885/6464/3654/3301/1902/6233/5058/81848/84451/161742/4920/6850/84962/4763/6091/5781/2260/64853/79594/6714/11214/983/4296/11183/23118/7189/399473/10818/200734/5562/5997/1849/80824/3265/10178/10454/9043/3357/10251/10636/5159/5518/1847/2321/1464/6653/9175/8826/8692/1846/727
GOBP_APPENDAGE_MORPHOGENESIS	GOBP_APPENDAGE_MORPHOGENESIS	GOBP_APPENDAGE_MORPHOGENESIS	109	0.496925	1.87519	4.47824e-06	0.000184123	0.000135202	3664	tags=37%, list=15%, signal=31%	10512/4853/5087/51222/4851/26585/80144/7021/5915/50515/4038/25836/6662/1749/51776/657/6659/51176/4920/2778/2736/7289/2131/5916/5362/9464/3236/1889/57167/51057/3226/79583/4154/79659/3065/6909/23288/3066/7473/140467
GOBP_COLLAGEN_FIBRIL_ORGANIZATION	GOBP_COLLAGEN_FIBRIL_ORGANIZATION	GOBP_COLLAGEN_FIBRIL_ORGANIZATION	43	0.66861	2.14816	4.68803e-06	0.000191058	0.000140295	2911	tags=51%, list=12%, signal=45%	7837/1289/538/1277/11117/26585/4060/4017/7373/9508/871/165/4763/2131/1281/8985/4320/5925/1302/1278/9509/4015
GOBP_PROTEIN_KINASE_B_SIGNALING	GOBP_PROTEIN_KINASE_B_SIGNALING	GOBP_PROTEIN_KINASE_B_SIGNALING	188	0.428485	1.75033	6.01626e-06	0.00024259	0.000178135	3828	tags=33%, list=16%, signal=28%	5979/7162/5156/3480/10253/3320/10979/1956/7295/3084/6934/3688/6662/221496/6788/677/8660/9270/2885/114897/4914/2065/6794/92140/4915/1739/22876/708/5781/2159/29997/2260/2852/79594/10016/6714/391/57462/57142/23035/114882/1605/9863/10818/2626/207/2475/6237/59338/5159/4015/5465/5527/5747/8692/2549/2252/5879/10565/1969/5293/4534
GOBP_IN_UTERO_EMBRYONIC_DEVELOPMENT	GOBP_IN_UTERO_EMBRYONIC_DEVELOPMENT	GOBP_IN_UTERO_EMBRYONIC_DEVELOPMENT	282	0.377231	1.61604	6.05693e-06	0.00024259	0.000178135	4495	tags=35%, list=19%, signal=29%	5156/538/57669/4853/4088/57493/90/4851/57498/6498/50515/6608/5311/3091/6788/1627/677/657/10413/6137/9508/2885/154796/26115/8178/51176/84296/118/4188/4643/54855/320/2530/26097/2736/3516/10087/83605/80790/4751/675/8061/4849/57142/80312/51639/9464/374900/57167/27173/7189/1909/8985/4627/25809/4436/53918/81565/9541/27339/4097/207/79583/10400/689/4154/10454/824/11232/5045/53615/102/4683/729/4087/54888/…
GOBP_NEGATIVE_REGULATION_OF_LEUKOCYTE_PROLIFERATION	GOBP_NEGATIVE_REGULATION_OF_LEUKOCYTE_PROLIFERATION	GOBP_NEGATIVE_REGULATION_OF_LEUKOCYTE_PROLIFERATION	53	0.612186	2.05979	6.31969e-06	0.000250187	0.000183713	4359	tags=38%, list=18%, signal=31%	26585/57045/2796/5585/23513/51043/1739/57162/80762/836/472/10385/8764/64844/9231/5573/6664/1051/6385/6693
GOBP_CELLULAR_RESPONSE_TO_RETINOIC_ACID	GOBP_CELLULAR_RESPONSE_TO_RETINOIC_ACID	GOBP_CELLULAR_RESPONSE_TO_RETINOIC_ACID	52	0.613371	2.04661	6.3543e-06	0.000250187	0.000183713	3549	tags=37%, list=15%, signal=31%	5979/1277/8324/6096/3371/6662/10413/7475/1620/5916/8463/5468/339479/472/7483/27429/5754/3066/7473
GOBP_STRIATED_MUSCLE_CELL_DIFFERENTIATION	GOBP_STRIATED_MUSCLE_CELL_DIFFERENTIATION	GOBP_STRIATED_MUSCLE_CELL_DIFFERENTIATION	204	0.42278	1.7542	7.10093e-06	0.000277235	0.000203575	2979	tags=27%, list=12%, signal=24%	22943/5156/2318/5738/8324/6416/90/4851/1466/9948/1465/7111/26585/11149/58494/5915/3084/1000/27101/6608/5058/10611/64091/85461/221662/8837/3516/10014/80206/9759/136319/9096/64754/11214/57462/3192/9643/7168/836/10818/4627/7138/4208/5925/2626/207/5997/824/9043/9474/2475/2539/5159/4015/5465
GOBP_EPIDERMAL_GROWTH_FACTOR_RECEPTOR_SIGNALING_PATHWAY	GOBP_EPIDERMAL_GROWTH_FACTOR_RECEPTOR_SIGNALING_PATHWAY	GOBP_EPIDERMAL_GROWTH_FACTOR_RECEPTOR_SIGNALING_PATHWAY	103	0.49891	1.85699	8.01145e-06	0.000309356	0.000227162	3497	tags=36%, list=15%, signal=31%	10252/51196/10253/153090/8440/1956/5774/25/3672/6662/5782/64285/55614/6464/2885/64762/79643/93343/9026/5781/2852/92799/9655/6714/29924/9961/207/867/84619/998/8412/55914/5747/8826/2549/5286/2537
GOBP_NEGATIVE_REGULATION_OF_LOCOMOTION	GOBP_NEGATIVE_REGULATION_OF_LOCOMOTION	GOBP_NEGATIVE_REGULATION_OF_LOCOMOTION	244	0.393811	1.66213	8.05684e-06	0.000309356	0.000227162	1886	tags=23%, list=8%, signal=21%	10512/5764/1809/11117/2697/3486/7414/1652/56999/153090/3728/4282/6422/90102/54437/4851/26585/653464/5793/5592/1495/2796/5054/657/1634/4035/9270/23236/2192/161742/23603/647135/5467/223117/10505/482/348110/22998/10014/4763/6091/7869/10371/90627/51765/10395/4681/114882/8976/5468/1605/57175/79148/1281/7168/9863
GOBP_INTEGRIN_MEDIATED_SIGNALING_PATHWAY	GOBP_INTEGRIN_MEDIATED_SIGNALING_PATHWAY	GOBP_INTEGRIN_MEDIATED_SIGNALING_PATHWAY	91	0.51847	1.9005	8.3515e-06	0.000316055	0.000232081	3718	tags=45%, list=15%, signal=38%	5764/2316/2335/10979/4739/25/3672/667/1793/3688/3685/1495/9270/3676/3680/7094/2530/6850/5781/83605/6714/3693/967/1281/4627/9510/3673/2013/10451/3611/3679/998/3911/102/3987/55914/5747/8452/9636/81031/3678
GOBP_POSITIVE_REGULATION_OF_IMMUNE_RESPONSE	GOBP_POSITIVE_REGULATION_OF_IMMUNE_RESPONSE	GOBP_POSITIVE_REGULATION_OF_IMMUNE_RESPONSE	445	0.337694	1.49948	8.36736e-06	0.000316055	0.000232081	3748	tags=23%, list=16%, signal=20%	6556/7430/3320/5819/85363/730/9844/23191/1399/3958/865/25/83666/1793/3105/6885/22890/2885/6794/10657/51517/5058/3329/23180/3916/6850/6421/7410/5591/10097/1997/5144/708/10787/5142/5683/5971/7525/9655/5707/6714/51324/8976/55183/10096/710/23118/7189/5581/5711/5708/5705/5567/4436/952/4651/3984/5914/5687/3148/4208/10451/7456/2214/1690/10093/10616/5817/3572/10385/973/3265/567/5688/10454/5694/11118/8478…
GOBP_CELLULAR_RESPONSE_TO_HEAT	GOBP_CELLULAR_RESPONSE_TO_HEAT	GOBP_CELLULAR_RESPONSE_TO_HEAT	110	0.490685	1.85322	8.46486e-06	0.000317159	0.000232891	3498	tags=38%, list=15%, signal=33%	6769/3320/1026/2288/9261/3654/10728/4287/817/55746/26353/10808/348995/3303/23279/3281/5931/5903/3337/7415/9531/440498/51278/10016/545/3312/6118/10049/472/129401/26973/3304/27429/2475/9818/7266/7341/3066/5433/1965/55706/23225
GOBP_REGULATION_OF_STEM_CELL_DIFFERENTIATION	GOBP_REGULATION_OF_STEM_CELL_DIFFERENTIATION	GOBP_REGULATION_OF_STEM_CELL_DIFFERENTIATION	95	0.513546	1.90015	8.84905e-06	0.000328902	0.000241514	4588	tags=41%, list=19%, signal=33%	5764/5978/5156/4851/865/25/6662/55818/10413/132299/6929/221662/5591/10443/5683/5707/3192/8463/678/5610/11137/5711/5708/5705/5687/4780/2626/5688/5694/5710/54888/25920/5719/83737/51441/5717/6938/5682/10213
GOBP_PATTERN_SPECIFICATION_PROCESS	GOBP_PATTERN_SPECIFICATION_PROCESS	GOBP_PATTERN_SPECIFICATION_PROCESS	320	0.369584	1.60287	9.2986e-06	0.000342868	0.000251769	3065	tags=24%, list=13%, signal=21%	5649/10512/22943/10252/57669/79971/4853/4088/5087/80114/6422/90/4851/26585/80319/1399/4038/6608/5311/3091/84667/657/22823/51176/56917/4188/23242/4300/57619/51684/4920/10220/57057/2736/5591/3516/23770/2926/6091/7475/9096/3087/7289/10371/2131/64853/5916/4681/1947/5362/129880/79084/9464/3236/5986/25914/10818/5567/4090/23432/91355/54778/3226/4208/2626/472/84100/10194/22856/3233/79659/3222/27019/80173…
GOBP_STRESS_ACTIVATED_PROTEIN_KINASE_SIGNALING_CASCADE	GOBP_STRESS_ACTIVATED_PROTEIN_KINASE_SIGNALING_CASCADE	GOBP_STRESS_ACTIVATED_PROTEIN_KINASE_SIGNALING_CASCADE	235	0.398431	1.67998	9.60122e-06	0.000351238	0.000257916	2574	tags=23%, list=11%, signal=20%	2308/7430/3480/8324/57630/6416/7188/153090/6422/1956/440193/1399/51776/6788/55765/5585/10987/677/9261/6885/3654/3301/10550/23236/6233/344558/9448/5058/84451/6386/4920/6850/1739/83605/10371/203447/64853/355/79594/23008/9464/4296/11183/5610/23118/7189/4077/10298/207/60401/3265/10454/9043
GOBP_ORGAN_GROWTH	GOBP_ORGAN_GROWTH	GOBP_ORGAN_GROWTH	122	0.477011	1.83348	9.73351e-06	0.000353296	0.000259427	3391	tags=35%, list=14%, signal=30%	2697/6416/57493/10253/54796/9686/4851/55841/5915/6608/6662/6788/657/10413/80014/2121/5058/10611/57057/3516/5781/57560/2131/11214/5916/26524/309/23286/26011/4208/2626/207/5997/32/2475/2539/5159/5465/6909/4087/9350/5573/2252
GOBP_NEGATIVE_REGULATION_OF_OSSIFICATION	GOBP_NEGATIVE_REGULATION_OF_OSSIFICATION	GOBP_NEGATIVE_REGULATION_OF_OSSIFICATION	27	0.732056	2.10394	9.93797e-06	0.000357921	0.000262823	2530	tags=44%, list=11%, signal=40%	22943/6422/4851/26585/4038/6662/3091/83999/3516/359845/4208/22856
GOBP_RESPONSE_TO_PEPTIDE	GOBP_RESPONSE_TO_PEPTIDE	GOBP_RESPONSE_TO_PEPTIDE	417	0.344861	1.52852	1.00459e-05	0.000359025	0.000263634	3372	tags=24%, list=14%, signal=21%	3383/23235/5791/7431/8836/2308/1277/3480/2200/2697/4313/2688/4851/23191/682/55023/490/847/55625/27101/23371/3416/2796/6678/55765/677/8660/6464/4035/2885/112/10768/3676/10890/51043/5641/5058/8837/6772/5576/5591/94056/10014/5781/51382/3087/6599/1036/2852/5471/527/4792/8396/6714/55667/84709/114882/5468/80339/132864/142/1605/11031/5567/81565/23641/4780/5562/207/113/8615/6774/57707/5166/6814/84687/363…
GOBP_COLLAGEN_METABOLIC_PROCESS	GOBP_COLLAGEN_METABOLIC_PROCESS	GOBP_COLLAGEN_METABOLIC_PROCESS	75	0.547521	1.95074	1.04776e-05	0.000369781	0.000271532	3347	tags=41%, list=14%, signal=36%	7431/1289/1277/11117/4313/9697/4325/3688/9902/23371/3091/5184/9508/871/5467/2149/1471/5468/79148/8985/3673/4320/1509/1278/9509/4239/5045/5159/1508/64175/3066
GOBP_MESODERM_DEVELOPMENT	GOBP_MESODERM_DEVELOPMENT	GOBP_MESODERM_DEVELOPMENT	93	0.515406	1.89603	1.0506e-05	0.000369781	0.000271532	4372	tags=37%, list=18%, signal=30%	22943/57669/2697/4088/90/3688/6608/57045/84667/677/657/10413/2132/51176/55746/10220/57057/3624/2131/8463/3673/4771/4087/9350/5573/7473/5515/3717/1969/23135/10683/9095/10320/3690
GOBP_CARDIOCYTE_DIFFERENTIATION	GOBP_CARDIOCYTE_DIFFERENTIATION	GOBP_CARDIOCYTE_DIFFERENTIATION	106	0.500667	1.87726	1.06522e-05	0.000372105	0.000273238	3000	tags=33%, list=12%, signal=29%	10512/22943/10252/5978/5156/8324/6416/90/4851/1956/26585/11149/5915/3084/27101/5058/10611/3516/80206/9096/2852/11214/3192/9464/10818/26011/4208/2626/5997/9474/2475/2539/5159/5465/6909
GOBP_APPENDAGE_DEVELOPMENT	GOBP_APPENDAGE_DEVELOPMENT	GOBP_APPENDAGE_DEVELOPMENT	136	0.468873	1.82034	1.08953e-05	0.000377759	0.00027739	2577	tags=29%, list=11%, signal=26%	10512/22943/4853/5087/51222/4851/10979/26585/80144/7021/5915/50515/4038/25836/6662/1749/51776/657/6659/51176/4920/2778/5066/2736/83999/7289/57560/2131/5916/5362/9464/3236/1889/57167/27173/51057/3226/79583/4154/79659
GOBP_REGULATION_OF_ACTIN_FILAMENT_LENGTH	GOBP_REGULATION_OF_ACTIN_FILAMENT_LENGTH	GOBP_REGULATION_OF_ACTIN_FILAMENT_LENGTH	163	0.439635	1.7621	1.11303e-05	0.000382648	0.00028098	5020	tags=41%, list=21%, signal=33%	3383/85464/51474/6711/6840/8440/9948/7111/23191/10810/57482/1627/54434/2885/6709/118/10097/130271/1739/348110/9026/5216/80206/136319/10787/100287171/2017/54961/5962/8976/10096/11034/57175/5581/11078/51429/2059/10093/81553/10178/2475/51571/274/57704/7114/57580/23647/91663/56907/10565/81873/5756/55604/119/9873/120/11013/23075/9897/2764/5290/830/4641/10092/55607/11135/9353
GOBP_CELLULAR_RESPONSE_TO_PEPTIDE	GOBP_CELLULAR_RESPONSE_TO_PEPTIDE	GOBP_CELLULAR_RESPONSE_TO_PEPTIDE	316	0.363805	1.57814	1.12187e-05	0.000382648	0.00028098	3372	tags=24%, list=14%, signal=21%	3383/23235/5791/7431/2308/3480/2200/2697/2688/23191/55023/490/55625/23371/3416/677/8660/6464/4035/2885/112/10768/3676/10890/51043/5641/5058/8837/5576/5591/94056/10014/5781/51382/6599/2852/5471/527/8396/6714/55667/84709/114882/5468/80339/132864/142/11031/5567/81565/23641/4780/5562/207/113/8615/6774/5166/84687/4976/988/2771/2865/8412/1020/4804/64710/80318/5747/51606/5573/6653/23545/8473/523/2549
GOBP_REGULATION_OF_CELL_SHAPE	GOBP_REGULATION_OF_CELL_SHAPE	GOBP_REGULATION_OF_CELL_SHAPE	129	0.463079	1.79334	1.13425e-05	0.000382648	0.00028098	2832	tags=30%, list=12%, signal=27%	3383/5764/7430/2335/22836/10979/9948/23191/55023/11149/10810/54751/1902/54873/4289/91584/57619/989/56990/1739/3074/5962/161176/391/10395/5362/1605/7168/4627/4651/51057/6284/2059/1690/3679/91010/4628/254065/9886
GOBP_RESPONSE_TO_STEROID_HORMONE	GOBP_RESPONSE_TO_STEROID_HORMONE	GOBP_RESPONSE_TO_STEROID_HORMONE	256	0.381506	1.61996	1.1415e-05	0.000382648	0.00028098	3872	tags=29%, list=16%, signal=25%	3383/5764/5978/2308/1277/6422/595/4851/1956/490/1026/23543/865/6879/10424/2796/6678/677/55818/10413/3301/51176/6586/5058/6256/8031/5931/8837/5066/5467/3417/1977/4734/51341/3485/112398/1036/2852/64754/8061/6714/84709/3192/678/476/142/706/836/54541/952/3148/9575/1655/84687/11335/55325/57678/3065/10521/4015/5465/6597/801/4848/158800/25959/7101/7097/27086/8312/3717/2720/3275/178/249
GOBP_BONE_DEVELOPMENT	GOBP_BONE_DEVELOPMENT	GOBP_BONE_DEVELOPMENT	156	0.441189	1.76403	1.14482e-05	0.000382648	0.00028098	3687	tags=29%, list=15%, signal=25%	302/1277/4853/2200/79633/2697/2688/56987/26585/4325/5915/6662/158326/1749/139285/6137/1112/2132/5358/871/2778/5781/285590/9249/7289/4209/57560/2131/6714/11214/5916/309/359845/4090/91355/4208/3636/22856/4015/9350/64175/51360/25946/27086/55790/3037
GOBP_CELLULAR_RESPONSE_TO_EXTERNAL_STIMULUS	GOBP_CELLULAR_RESPONSE_TO_EXTERNAL_STIMULUS	GOBP_CELLULAR_RESPONSE_TO_EXTERNAL_STIMULUS	258	0.381711	1.62382	1.15911e-05	0.000384657	0.000282456	3914	tags=31%, list=16%, signal=26%	3383/23235/1265/5764/2308/1277/26153/664/2697/6416/6422/1956/490/4214/1026/3371/220441/51100/6662/23378/10991/3676/53349/8795/26100/10985/154743/9531/441027/5781/9759/136319/9213/51765/8061/355/3920/476/3312/5468/1605/8658/5610/84557/3171/3673/9891/4780/5562/207/3659/867/5166/84687/96459/9474/7392/6591/22863/2475/4330/4615/5465/10670/58528/23032/7942/25959/1965/5879/968/1111/102724428/3178/120892…
GOBP_HEMATOPOIETIC_PROGENITOR_CELL_DIFFERENTIATION	GOBP_HEMATOPOIETIC_PROGENITOR_CELL_DIFFERENTIATION	GOBP_HEMATOPOIETIC_PROGENITOR_CELL_DIFFERENTIATION	142	0.455525	1.79	1.20308e-05	0.000396418	0.000291091	4941	tags=38%, list=21%, signal=30%	5156/6422/4851/11149/865/25/83700/10413/22890/6659/132299/6929/4300/5591/55526/10443/6547/9841/3624/5683/2131/5707/5610/5711/5708/5705/5687/4780/26108/96459/5688/5694/7153/91298/55716/57623/5710/2321/8692/23094/3981/5719/83737/51441/5717/6938/4254/57721/5682/84138/10213/51205/5702/3313
GOBP_LEUKOCYTE_MIGRATION	GOBP_LEUKOCYTE_MIGRATION	GOBP_LEUKOCYTE_MIGRATION	290	0.375182	1.61591	1.25067e-05	0.000409198	0.000300476	4463	tags=29%, list=19%, signal=24%	3383/5979/5764/1277/11117/2335/1652/4282/2683/9948/682/26585/1399/58494/3958/3672/3688/83700/3685/5054/6464/2885/3676/23236/5641/6383/4920/6850/8795/482/708/1130/5781/5142/7525/2131/6714/391/4681/8976/79148/6279/4354/4627/3673/10451/2059/6793/207/3570/196527/23428/4267/1278/8764/998/102/58191/4615/2321/3493/57580/23143/63940/5747/23396/727/50512/5879/3678/51206/5293/119/23075/5291/200576/4254/965…
GOBP_KIDNEY_EPITHELIUM_DEVELOPMENT	GOBP_KIDNEY_EPITHELIUM_DEVELOPMENT	GOBP_KIDNEY_EPITHELIUM_DEVELOPMENT	107	0.495936	1.86115	1.28297e-05	0.00041683	0.00030608	3402	tags=31%, list=14%, signal=27%	5979/10252/4853/79633/4088/5087/25937/6422/4851/26585/7021/5915/847/6608/6662/5311/10413/4643/10220/6772/1739/7475/8842/2131/9863/4090/4208/3911/4087/9350/55366/8826/25959
GOBP_POSITIVE_REGULATION_OF_PROTEIN_SERINE_THREONINE_KINASE_ACTIVITY	GOBP_POSITIVE_REGULATION_OF_PROTEIN_SERINE_THREONINE_KINASE_ACTIVITY	GOBP_POSITIVE_REGULATION_OF_PROTEIN_SERINE_THREONINE_KINASE_ACTIVITY	263	0.376919	1.60976	1.34016e-05	0.000432386	0.000317503	3488	tags=26%, list=15%, signal=23%	5979/22943/51196/6416/10253/153090/2688/595/10979/1956/1399/3672/3084/5311/51776/6788/55765/5585/9261/6885/6464/3654/1902/6233/805/5058/84451/904/4920/6850/151195/84962/94056/54465/10926/6091/5781/2260/79594/6714/11214/983/4296/11183/23118/7189/10818/1654/5562/207/1849/9693/57214/3265/10178/10454/9043/3357/493/5159/57679/1847/2321/801/1464/9175/8826/9894/727
GOBP_REGULATION_OF_TRANS_SYNAPTIC_SIGNALING	GOBP_REGULATION_OF_TRANS_SYNAPTIC_SIGNALING	GOBP_REGULATION_OF_TRANS_SYNAPTIC_SIGNALING	351	-0.379845	-1.60396	1.39729e-05	0.000447711	0.000328756	3764	tags=29%, list=16%, signal=25%	6543/729956/774/3815/1268/10718/10675/5868/107/9294/5332/409/2901/51304/84446/7533/1813/54915/8938/1136/57497/54413/392862/4130/869/177/8526/7349/112755/5594/6616/2932/815/2534/8831/23316/10815/783/64101/1139/347733/57689/11188/84896/84502/56853/254263/150/9162/9228/6844/57338/2912/2898/23208/10858/9145/27065/23154/9148/127262/9066/1630/2894/590/1143/23657/9378/8541/112476/627/575/57502/58512/229…
GOBP_RESPONSE_TO_BMP	GOBP_RESPONSE_TO_BMP	GOBP_RESPONSE_TO_BMP	133	0.459713	1.78515	1.48397e-05	0.000472229	0.00034676	2415	tags=27%, list=10%, signal=24%	4853/2200/4088/6422/90/11173/4851/26585/6498/7021/25/6662/11167/57045/221496/1749/657/8239/51176/331/2661/4920/348093/3516/23770/23111/2131/9765/4681/5468/4090/53918/81792/2626/1655/222223
GOBP_I_KAPPAB_KINASE_NF_KAPPAB_SIGNALING	GOBP_I_KAPPAB_KINASE_NF_KAPPAB_SIGNALING	GOBP_I_KAPPAB_KINASE_NF_KAPPAB_SIGNALING	238	0.389996	1.64793	1.50616e-05	0.00047603	0.000349551	4695	tags=33%, list=20%, signal=27%	79971/2316/2697/7188/92610/85363/153090/4919/124583/7706/25/3315/222068/55765/6885/3654/1902/6233/9100/347734/92140/8837/8795/6772/2149/10783/84962/51523/57162/5971/4792/79594/11214/329/3956/57708/23118/80762/7189/5581/7105/80833/6284/10616/207/60401/541468/6095/10454/84851/23085/3357/10318/10892/23476/3065/80216/58509/4615/51246/56674/10133/54386/7097/9755/286343/55504/51704/56848/55223/55179/89…
GOBP_TRANSFORMING_GROWTH_FACTOR_BETA_RECEPTOR_SIGNALING_PATHWAY	GOBP_TRANSFORMING_GROWTH_FACTOR_BETA_RECEPTOR_SIGNALING_PATHWAY	GOBP_TRANSFORMING_GROWTH_FACTOR_BETA_RECEPTOR_SIGNALING_PATHWAY	170	0.427815	1.72165	1.54459e-05	0.000483449	0.000354998	3218	tags=27%, list=13%, signal=23%	10252/2200/11117/4088/10253/4052/90/10979/6498/50515/57045/9315/657/114990/6885/8239/54756/6794/6233/3303/2661/161742/6386/2530/283149/51341/6714/26524/3693/142/1281/64398/399473/4090/200734/54778/2662/867/10454/1278/5045/4015/5465/4087/83891/5747
GOBP_RESPONSE_TO_RETINOIC_ACID	GOBP_RESPONSE_TO_RETINOIC_ACID	GOBP_RESPONSE_TO_RETINOIC_ACID	80	0.534798	1.93069	1.55045e-05	0.000483449	0.000354998	2909	tags=32%, list=12%, signal=29%	5979/1277/2697/8324/6096/3371/6662/10413/6256/7475/3485/3482/1620/54834/5916/8463/5468/952/5914/9536/339479/472/7483/27429/5754/5159
GOBP_CELLULAR_RESPONSE_TO_MECHANICAL_STIMULUS	GOBP_CELLULAR_RESPONSE_TO_MECHANICAL_STIMULUS	GOBP_CELLULAR_RESPONSE_TO_MECHANICAL_STIMULUS	62	0.577174	1.97972	1.58142e-05	0.00048982	0.000359677	4463	tags=44%, list=19%, signal=36%	1265/1277/664/2697/6416/1956/4214/6662/8795/9531/441027/5781/9759/136319/355/476/1605/3673/207/3659/4615/5879/1111/578/3759/8915/8797
GOBP_POSITIVE_REGULATION_OF_GTPASE_ACTIVITY	GOBP_POSITIVE_REGULATION_OF_GTPASE_ACTIVITY	GOBP_POSITIVE_REGULATION_OF_GTPASE_ACTIVITY	348	0.356781	1.55443	1.63787e-05	0.000503943	0.000370047	3941	tags=31%, list=16%, signal=26%	3383/6792/158763/57514/1983/9754/153090/23348/6422/85360/10979/1399/6004/4739/1793/375790/3688/395/8997/9922/80005/23513/4914/10144/23236/23365/7813/394/139818/23216/9448/8490/23603/9912/5903/57589/2149/1121/9135/4763/143872/5902/51735/23108/50807/9639/90627/27352/23637/391/10395/6281/3996/10928/663/414189/201176/58504/9824/51429/81565/85440/8853/729540/10451/116988/22821/10681/5997/112574/9693/4…
GOBP_POSITIVE_REGULATION_OF_CYTOSKELETON_ORGANIZATION	GOBP_POSITIVE_REGULATION_OF_CYTOSKELETON_ORGANIZATION	GOBP_POSITIVE_REGULATION_OF_CYTOSKELETON_ORGANIZATION	189	0.415139	1.701	1.66391e-05	0.000508586	0.000373457	2961	tags=30%, list=12%, signal=26%	3383/2316/4088/171024/6422/8440/10979/9948/23191/25/10763/10810/57482/1778/9270/1902/2885/5058/3303/10097/1739/348110/22998/9026/5216/10787/100287171/2017/9639/6281/10142/8976/9647/10096/11034/85459/57175/7168/5581/51429/3984/10093/100506658/9793/3265/10178/4771/3304/29899/50507/2475/998/153241/51199/274/1020
GOBP_CELLULAR_RESPONSE_TO_MOLECULE_OF_BACTERIAL_ORIGIN	GOBP_CELLULAR_RESPONSE_TO_MOLECULE_OF_BACTERIAL_ORIGIN	GOBP_CELLULAR_RESPONSE_TO_MOLECULE_OF_BACTERIAL_ORIGIN	122	0.470158	1.80714	1.69329e-05	0.000514184	0.000377568	5116	tags=37%, list=21%, signal=29%	3383/7431/9373/85363/153090/5578/25/5054/3654/79577/92140/5467/10014/4843/5142/4792/6714/7096/706/7189/5581/3148/23641/4208/207/259230/824/10892/51571/58509/4615/7097/968/3394/6915/51510/1051/8915/23729/6347/27250/5976/7133/8106/5595
GOBP_SUBSTRATE_ADHESION_DEPENDENT_CELL_SPREADING	GOBP_SUBSTRATE_ADHESION_DEPENDENT_CELL_SPREADING	GOBP_SUBSTRATE_ADHESION_DEPENDENT_CELL_SPREADING	95	0.504932	1.86827	1.71446e-05	0.000517233	0.000379806	4085	tags=42%, list=17%, signal=35%	84168/2316/8324/2335/3915/10979/11149/1399/4739/25/1793/6239/3685/80005/3912/5861/9270/3676/2192/81848/23603/81/708/6714/6281/11078/3611/4241/998/3911/3987/57580/5747/91663/5879/5034/3037/23380/55604/9928
GOBP_TAXIS	GOBP_TAXIS	GOBP_TAXIS	470	0.331684	1.48947	1.74036e-05	0.000521658	0.000383056	3599	tags=26%, list=15%, signal=23%	5979/5649/4854/10512/5764/7162/5156/6711/7430/4853/4088/7204/1652/4282/54437/4851/4781/5578/2050/23191/682/26585/8633/1399/3958/3672/3084/3315/9260/83700/6608/220164/3685/8997/1749/5054/8660/6464/4035/4897/1902/2885/23513/4914/154796/23022/51176/6709/6586/5641/91584/1855/6850/1944/2736/223117/10505/708/1130/6091/5781/2260/7869/5142/10371/2675/2131/8061/5337/4902/6714/391/4681/1947/5362/9647/10928…
GOBP_ACTIVATION_OF_IMMUNE_RESPONSE	GOBP_ACTIVATION_OF_IMMUNE_RESPONSE	GOBP_ACTIVATION_OF_IMMUNE_RESPONSE	333	0.356695	1.55505	1.87096e-05	0.000557211	0.000409162	3827	tags=25%, list=16%, signal=21%	7430/3320/5819/85363/730/9844/23191/1399/3958/865/25/1793/3105/6885/2885/6794/10657/51517/5058/23180/6850/6421/7410/5591/10097/1997/5144/708/10787/5142/5683/5971/7525/5707/6714/51324/8976/10096/710/23118/7189/5581/5711/5708/5705/5567/952/4651/3984/5687/4208/10451/7456/2214/10093/10616/10385/973/3265/5688/10454/5694/11118/4239/8934/10892/998/59338/4893/7462/729/5710/3493/5747/2547/966/727/27086/58…
GOBP_MUCOPOLYSACCHARIDE_METABOLIC_PROCESS	GOBP_MUCOPOLYSACCHARIDE_METABOLIC_PROCESS	GOBP_MUCOPOLYSACCHARIDE_METABOLIC_PROCESS	95	0.503875	1.86436	1.93878e-05	0.000569928	0.000418501	4283	tags=40%, list=18%, signal=33%	79625/9331/8702/1462/2683/4060/50515/29940/55454/1634/1213/2132/64132/6482/6483/6487/10402/3074/2131/55501/2799/83539/8534/207/57214/22856/3373/126792/1464/8692/55790/3037/133584/2720/3161/11261/64131/92126
GOBP_REGULATION_OF_SUBSTRATE_ADHESION_DEPENDENT_CELL_SPREADING	GOBP_REGULATION_OF_SUBSTRATE_ADHESION_DEPENDENT_CELL_SPREADING	GOBP_REGULATION_OF_SUBSTRATE_ADHESION_DEPENDENT_CELL_SPREADING	47	0.616306	2.02223	1.94956e-05	0.000569928	0.000418501	4009	tags=57%, list=17%, signal=48%	2316/10979/1399/4739/25/1793/6239/80005/9270/2192/81848/23603/81/708/6281/11078/3611/4241/998/3987/57580/5747/91663/5879/5034/3037/55604
GOBP_REGULATION_OF_BODY_FLUID_LEVELS	GOBP_REGULATION_OF_BODY_FLUID_LEVELS	GOBP_REGULATION_OF_BODY_FLUID_LEVELS	366	0.348136	1.52937	1.95046e-05	0.000569928	0.000418501	4075	tags=28%, list=17%, signal=24%	5156/538/2316/1277/2697/2335/57493/7414/3099/653604/23348/595/5578/1465/7021/51599/3710/1793/3315/780/5592/3091/8997/5054/1131/112/7980/2132/114897/7466/51043/139818/2192/7094/10362/2778/10391/6850/5066/7410/64145/5576/2149/3998/10627/708/3708/5781/2159/1036/5471/221037/2131/6714/1281/710/5581/50808/4627/5567/3673/7103/308/2821/4780/2013/10451/2626/4097/7357/3611/23173/113/3020/196527/3659/126961…
GOBP_POSITIVE_REGULATION_OF_CANONICAL_WNT_SIGNALING_PATHWAY	GOBP_POSITIVE_REGULATION_OF_CANONICAL_WNT_SIGNALING_PATHWAY	GOBP_POSITIVE_REGULATION_OF_CANONICAL_WNT_SIGNALING_PATHWAY	130	0.453208	1.75794	2.00783e-05	0.000583024	0.000428117	4172	tags=38%, list=17%, signal=32%	8549/27123/79971/1277/4088/3728/6422/1956/9736/1749/130574/139285/10413/6659/331/4920/55031/3516/7415/81847/3087/5683/9679/57664/23500/5707/6714/8658/5711/5708/5705/1654/5687/3611/5688/5694/5754/79718/5710/8607/55366/1613/8312/2262/5719/120892/80351/51704/51366/5717
GOBP_GLYCOPROTEIN_BIOSYNTHETIC_PROCESS	GOBP_GLYCOPROTEIN_BIOSYNTHETIC_PROCESS	GOBP_GLYCOPROTEIN_BIOSYNTHETIC_PROCESS	286	0.365759	1.56881	2.27483e-05	0.000652456	0.000479101	3867	tags=31%, list=16%, signal=26%	256435/538/160335/9331/8702/1462/124583/2683/143888/79070/6480/2590/2137/50515/29940/6934/54344/11282/55454/170384/266722/1634/2132/55624/23236/4121/64132/114805/2135/9528/201595/6482/6483/2530/6487/3998/10402/84750/283464/23333/9452/30815/83857/2131/152002/80312/22845/374378/2801/55501/8985/10267/160418/83539/51809/10585/9445/22856/81618/4351/8813/55568/10318/11285/80267/66008/56052/51301/84892/…
GOBP_CARTILAGE_DEVELOPMENT	GOBP_CARTILAGE_DEVELOPMENT	GOBP_CARTILAGE_DEVELOPMENT	139	0.448815	1.75535	2.27916e-05	0.000652456	0.000479101	2748	tags=28%, list=11%, signal=25%	538/1277/4088/51222/11173/4781/64764/26585/4060/5915/50515/4017/6662/3091/657/51320/871/2121/4920/2778/2736/649/5781/4209/57560/2131/5916/9464/309/359845/4090/81792/4208/4256/1302/7483/22856/6591/3373
GOBP_NUCLEAR_TRANSPORT	GOBP_NUCLEAR_TRANSPORT	GOBP_NUCLEAR_TRANSPORT	322	0.35564	1.54601	2.29899e-05	0.000652456	0.000479101	5573	tags=39%, list=23%, signal=31%	60468/2316/4088/5784/3728/84248/6628/1026/7295/6634/6934/643136/9775/51362/6608/81608/84271/84946/10768/6636/55308/10657/55746/1984/348995/23279/51684/6850/26097/5903/1977/4734/54890/9531/5781/127933/3087/6741/9679/4792/11214/65110/91746/6815/4659/3839/23534/50628/3838/729540/3842/207/6774/129401/727851/80824/10636/8563/8498/10892/55153/2733/9984/5901/1020/9818/1660/51808/54888/6429/7884/56478/86…
GOBP_REGULATION_OF_EXTRACELLULAR_MATRIX_ORGANIZATION	GOBP_REGULATION_OF_EXTRACELLULAR_MATRIX_ORGANIZATION	GOBP_REGULATION_OF_EXTRACELLULAR_MATRIX_ORGANIZATION	38	0.644645	2.0097	2.30312e-05	0.000652456	0.000479101	2458	tags=45%, list=10%, signal=40%	84168/11117/4088/90102/4851/25/780/6662/6624/4035/165/8837/57589/1471/1605/5925/4241
GOBP_RESPONSE_TO_PEPTIDE_HORMONE	GOBP_RESPONSE_TO_PEPTIDE_HORMONE	GOBP_RESPONSE_TO_PEPTIDE_HORMONE	352	0.349416	1.52607	2.35036e-05	0.000661261	0.000485567	3505	tags=25%, list=15%, signal=22%	3383/23235/5791/8836/2308/1277/3480/2200/2697/2688/23191/682/55023/490/847/55625/27101/23371/3416/2796/6678/677/8660/6464/2885/112/10768/10890/51043/5058/8837/6772/5576/5591/94056/10014/5781/51382/3087/6599/1036/2852/5471/527/8396/6714/55667/84709/114882/5468/80339/132864/142/1605/11031/5567/81565/4780/5562/207/113/8615/6774/57707/5166/6814/3636/4976/988/2475/2771/2865/8412/5465/6429/64710/80318/…
GOBP_MORPHOGENESIS_OF_A_BRANCHING_STRUCTURE	GOBP_MORPHOGENESIS_OF_A_BRANCHING_STRUCTURE	GOBP_MORPHOGENESIS_OF_A_BRANCHING_STRUCTURE	138	0.449025	1.75072	2.36266e-05	0.000661261	0.000485567	2080	tags=25%, list=9%, signal=23%	10512/10252/4776/79633/5087/10253/6422/90/4851/26585/3371/25/780/6608/6662/5311/10413/2885/51176/5058/57057/2736/10765/1739/7475/10371/2131/6714/57142/1605/1909/10818/5499/91355
GOBP_CELLULAR_RESPONSE_TO_BIOTIC_STIMULUS	GOBP_CELLULAR_RESPONSE_TO_BIOTIC_STIMULUS	GOBP_CELLULAR_RESPONSE_TO_BIOTIC_STIMULUS	146	0.443971	1.75201	2.39618e-05	0.000666625	0.000489505	5116	tags=35%, list=21%, signal=28%	3383/7431/9373/85363/153090/5578/25/5054/3654/79577/7466/92140/6850/5467/10014/4843/5142/4792/6714/7096/57003/706/347252/7189/5581/3148/23641/4208/207/259230/824/10892/51571/58509/4615/7097/84893/968/80198/3394/6915/51510/1051/8915/23729/6347/27250/5976/7133/8106/5595
GOBP_REGULATION_OF_EPITHELIAL_CELL_MIGRATION	GOBP_REGULATION_OF_EPITHELIAL_CELL_MIGRATION	GOBP_REGULATION_OF_EPITHELIAL_CELL_MIGRATION	193	0.411789	1.69515	2.46753e-05	0.000682388	0.000501081	3841	tags=32%, list=16%, signal=27%	5764/57669/56999/153090/3728/4851/5578/25/5793/1793/3315/6239/6662/3091/9922/6678/80005/1634/9270/5641/9448/161742/23603/23499/57608/10014/4763/5216/2260/10371/90627/10016/6714/57142/9647/5468/5581/3673/2821/4780/4208/2013/207/493/2475/6237/3373/5547/7114/889/5747/2252/7101/5286/27086/5879/3037/83481/1969/5293/6915
GOBP_RESPONSE_TO_INSULIN	GOBP_RESPONSE_TO_INSULIN	GOBP_RESPONSE_TO_INSULIN	235	0.38644	1.62942	2.48603e-05	0.000683438	0.000501852	3505	tags=27%, list=15%, signal=23%	3383/23235/5791/8836/2308/3480/23191/55023/490/847/55625/23371/3416/677/8660/6464/2885/10890/51043/5058/8837/5591/94056/10014/5781/51382/6599/5471/527/8396/6714/55667/114882/5468/80339/132864/142/11031/81565/5562/207/8615/57707/5166/6814/3636/4976/2475/2771/2865/8412/5465/6429/64710/80318/51606/6653/23545/8473/523/2549/5286/7097
GOBP_REGULATION_OF_PROTEIN_LOCALIZATION_TO_MEMBRANE	GOBP_REGULATION_OF_PROTEIN_LOCALIZATION_TO_MEMBRANE	GOBP_REGULATION_OF_PROTEIN_LOCALIZATION_TO_MEMBRANE	169	0.416006	1.67307	2.53031e-05	0.000691519	0.000507786	2961	tags=28%, list=12%, signal=24%	23368/6769/5764/6711/7430/1956/1399/3958/4038/5534/1000/3688/55625/5357/6526/4035/54434/9270/1213/5058/9912/9528/112609/11079/1739/10082/2852/8650/391/2181/1605/5581/163882/207/3767/10490/84687/57214/245812/3265/8301/493/163/8500/102/57120/1020
GOBP_ACTIN_FILAMENT_BUNDLE_ORGANIZATION	GOBP_ACTIN_FILAMENT_BUNDLE_ORGANIZATION	GOBP_ACTIN_FILAMENT_BUNDLE_ORGANIZATION	137	0.447617	1.7461	2.62008e-05	0.000711865	0.000522726	2743	tags=30%, list=11%, signal=27%	800/51474/1809/2316/7430/4088/171024/6422/90102/10979/4739/25/5357/395/6624/9270/1902/5358/118/5058/10391/4430/22998/5216/9639/5962/6714/10395/6281/3693/9647/57175/7168/359845/9124/3984/2059/4771/50507/2475/8500/998
GOBP_REGULATION_OF_BMP_SIGNALING_PATHWAY	GOBP_REGULATION_OF_BMP_SIGNALING_PATHWAY	GOBP_REGULATION_OF_BMP_SIGNALING_PATHWAY	73	0.533067	1.87751	2.70952e-05	0.000731886	0.000537427	4445	tags=40%, list=19%, signal=32%	4853/2200/6422/4851/26585/6498/7021/25/11167/57045/221496/331/348093/3516/23770/23111/4681/5468/53918/2626/222223/4087/9350/6653/64388/23090/6664/6497/5494
GOBP_FC_RECEPTOR_SIGNALING_PATHWAY	GOBP_FC_RECEPTOR_SIGNALING_PATHWAY	GOBP_FC_RECEPTOR_SIGNALING_PATHWAY	164	0.422733	1.6986	2.72942e-05	0.000732998	0.000538244	4842	tags=35%, list=20%, signal=28%	6416/3320/9844/23191/4214/25/5534/1793/6885/6464/2885/51517/5058/6850/7410/10097/10787/5683/7525/5707/6714/8976/10096/23118/7189/5581/5711/5708/5705/4651/3984/5687/10451/7456/2214/10093/5688/10454/5694/10892/998/7462/5710/801/5747/5879/5719/5530/5717/5291/5601/8915/5682/10213/5290/4641/5702/10092
GOBP_EPITHELIAL_CELL_PROLIFERATION	GOBP_EPITHELIAL_CELL_PROLIFERATION	GOBP_EPITHELIAL_CELL_PROLIFERATION	291	0.369033	1.58957	2.79267e-05	0.000745675	0.000547552	3288	tags=25%, list=14%, signal=22%	8549/5764/538/4853/2697/8324/3486/4088/3915/153090/6422/595/4851/4781/5578/1956/2683/6934/4017/6239/6608/6662/3091/1749/6678/677/657/10413/3912/79577/9270/3676/3487/6794/8837/5467/6772/10765/5591/51162/57608/1739/4763/6091/2260/57560/675/10016/57142/79084/5468/10818/3148/4208/5925/207/3265/567/3357/6591/2475/998/3373/1021/6657/4893/80173/54959/4804/2321/889/55366/283
GOBP_MUSCLE_CELL_PROLIFERATION	GOBP_MUSCLE_CELL_PROLIFERATION	GOBP_MUSCLE_CELL_PROLIFERATION	140	0.442667	1.73817	2.94965e-05	0.000783089	0.000575026	3315	tags=31%, list=14%, signal=27%	2697/4313/3486/9686/4851/1956/1026/1027/6934/5031/5592/657/10413/3654/147912/10257/5058/57057/8837/348093/5467/6772/5591/3516/9759/2852/4209/5468/7168/7189/9510/3673/26011/4208/207/3570/2475/2771/5159/4615/6909/5573/283/2547
GOBP_LEUKOCYTE_CELL_CELL_ADHESION	GOBP_LEUKOCYTE_CELL_CELL_ADHESION	GOBP_LEUKOCYTE_CELL_CELL_ADHESION	240	0.385125	1.62611	3.01807e-05	0.000796702	0.000585022	3068	tags=24%, list=13%, signal=21%	3383/7430/8440/3707/58494/3958/865/3688/3105/57045/2796/3654/22890/2885/6659/23513/3676/51176/51043/10808/5058/3329/6850/2736/10725/4907/1739/5781/3485/57162/7525/2131/9655/6714/1947/3956/9306/6279/80762/7189/340481/836/5914/6793/207/3659/3572/10385/8764/9092/10318/10892/998/57678/51571/64844/5465/9231
GOBP_PATTERN_RECOGNITION_RECEPTOR_SIGNALING_PATHWAY	GOBP_PATTERN_RECOGNITION_RECEPTOR_SIGNALING_PATHWAY	GOBP_PATTERN_RECOGNITION_RECEPTOR_SIGNALING_PATHWAY	157	0.432451	1.72762	3.03912e-05	0.000797726	0.000585774	3589	tags=30%, list=15%, signal=26%	92610/153090/4214/5802/55765/9261/6885/3654/6197/6233/331/5641/9865/3303/3329/23180/708/29997/57162/4792/7096/57142/23369/329/6279/23118/7189/5581/1654/7105/3659/90268/10454/3304/10318/57590/80216/58509/81622/4615/91543/54941/55914/55366/1508/7097/55666
GOBP_FAT_CELL_DIFFERENTIATION	GOBP_FAT_CELL_DIFFERENTIATION	GOBP_FAT_CELL_DIFFERENTIATION	175	0.425475	1.72924	3.06533e-05	0.000800085	0.000587506	3058	tags=26%, list=13%, signal=23%	5156/2308/664/4088/7204/25937/6422/595/10979/7021/25819/284273/284207/28951/6934/25836/6239/6788/677/10413/84159/55252/51320/23236/51043/26268/5467/94056/51341/51150/2852/3192/678/114882/5468/80339/4320/207/5997/6095/1734/2475/169200/64318/11007/7030
GOBP_ENDOTHELIAL_CELL_DEVELOPMENT	GOBP_ENDOTHELIAL_CELL_DEVELOPMENT	GOBP_ENDOTHELIAL_CELL_DEVELOPMENT	52	0.586779	1.95788	3.22057e-05	0.000835909	0.000613812	3362	tags=42%, list=14%, signal=36%	3383/7430/57493/7414/5802/23236/80781/118/1903/9414/5144/2947/83605/5962/8985/340481/9693/57826/26084/4615/27134/91663
GOBP_POSITIVE_REGULATION_OF_SMALL_GTPASE_MEDIATED_SIGNAL_TRANSDUCTION	GOBP_POSITIVE_REGULATION_OF_SMALL_GTPASE_MEDIATED_SIGNAL_TRANSDUCTION	GOBP_POSITIVE_REGULATION_OF_SMALL_GTPASE_MEDIATED_SIGNAL_TRANSDUCTION	59	0.570614	1.93752	3.24301e-05	0.000837056	0.000614654	4249	tags=49%, list=18%, signal=41%	5649/4853/4851/3707/1399/8660/6464/1902/2885/4914/9448/8036/2149/6091/6714/11214/1281/401387/3265/5159/6993/57679/55914/5879/3717/10276/50937/5291/4254
GOBP_REGULATION_OF_CELL_MATRIX_ADHESION	GOBP_REGULATION_OF_CELL_MATRIX_ADHESION	GOBP_REGULATION_OF_CELL_MATRIX_ADHESION	102	0.473207	1.76756	3.32935e-05	0.000854594	0.000627532	4460	tags=43%, list=19%, signal=35%	57669/4088/7414/3728/6422/90102/10979/26585/9748/25/780/395/5054/4035/9270/9448/23603/23499/22998/4763/2824/6714/10395/6281/9647/1605/51057/2013/4771/6237/1021/3987/1029/59339/5747/8826/1613/5879/1307/5291/6385/8751/54453/56940
GOBP_ENDOCYTOSIS	GOBP_ENDOCYTOSIS	GOBP_ENDOCYTOSIS	473	0.32383	1.45641	3.41487e-05	0.00087173	0.000640116	4992	tags=34%, list=21%, signal=27%	8492/6860/53353/22943/302/7430/3339/1175/3320/9844/157/26585/3958/50618/25/10043/4038/1793/3688/9902/9260/57720/4017/3685/3959/5054/6678/9261/5861/10079/4035/2885/1213/3676/4289/4240/26020/10808/4643/7275/6386/8871/6850/22848/22871/4734/22876/9135/9026/23607/4646/2017/3482/8650/29967/9765/6714/391/29924/8976/5468/10928/967/5867/201176/10487/9863/4627/11031/4043/3673/51429/10267/114781/66000/23011…
GOBP_VESICLE_MEDIATED_TRANSPORT_IN_SYNAPSE	GOBP_VESICLE_MEDIATED_TRANSPORT_IN_SYNAPSE	GOBP_VESICLE_MEDIATED_TRANSPORT_IN_SYNAPSE	174	-0.441223	-1.72887	3.45357e-05	0.000873541	0.000641445	3653	tags=32%, list=15%, signal=27%	26052/1268/10675/5868/107/2901/84446/29993/1813/54413/90019/112755/10497/6616/2932/10815/11069/783/821/1759/84896/63908/150/6844/1488/23208/27065/56850/9066/2060/9024/9892/5338/50632/8541/112476/57502/9829/9783/6855/8851/8927/140730/6571/10814/9699/85439/23237/9515/6804/27445/8618/23025/127833/6853
GOBP_SKELETAL_SYSTEM_MORPHOGENESIS	GOBP_SKELETAL_SYSTEM_MORPHOGENESIS	GOBP_SKELETAL_SYSTEM_MORPHOGENESIS	158	0.424008	1.68901	3.45957e-05	0.000873541	0.000641445	3065	tags=28%, list=13%, signal=25%	5156/1277/4313/4088/6422/26585/4325/5915/50515/25836/9775/6662/158326/1749/84159/1112/2132/871/4188/4920/2778/1739/649/2260/9249/7289/4209/57560/2131/5916/3236/309/27173/359845/91355/4208/4256/3636/79925/22856/3233/3373/59338/4087/9350
GOBP_MUSCLE_HYPERTROPHY	GOBP_MUSCLE_HYPERTROPHY	GOBP_MUSCLE_HYPERTROPHY	68	0.539464	1.88779	3.5175e-05	0.000883368	0.000648661	3347	tags=41%, list=14%, signal=36%	2308/6416/4088/4851/5578/817/5058/10611/22876/9759/136319/1025/11214/9464/4000/142/5152/2626/5997/3572/3357/493/29995/2475/2539/5465/23125/3066
GOBP_MULTICELLULAR_ORGANISMAL_HOMEOSTASIS	GOBP_MULTICELLULAR_ORGANISMAL_HOMEOSTASIS	GOBP_MULTICELLULAR_ORGANISMAL_HOMEOSTASIS	409	0.331619	1.46726	3.53832e-05	0.000883675	0.000648886	3343	tags=23%, list=14%, signal=20%	6556/2308/3480/2697/7414/3915/25937/4851/5578/1956/7021/58494/51599/284207/3688/3315/83700/6608/6662/79813/23371/57482/55765/1778/55818/10413/112/51320/2132/7466/6794/51043/118/79888/9414/7275/112609/2778/6850/340719/5576/2149/3516/482/4763/5781/10874/8842/5052/2131/4849/4898/6714/11096/25861/128866/79071/7189/5567/952/85440/114781/3226/5925/9536/5562/7357/51542/100506658/1182/113/9807/6774/10400…
GOBP_NEGATIVE_REGULATION_OF_CELLULAR_RESPONSE_TO_GROWTH_FACTOR_STIMULUS	GOBP_NEGATIVE_REGULATION_OF_CELLULAR_RESPONSE_TO_GROWTH_FACTOR_STIMULUS	GOBP_NEGATIVE_REGULATION_OF_CELLULAR_RESPONSE_TO_GROWTH_FACTOR_STIMULUS	75	0.526083	1.87436	3.56266e-05	0.000883675	0.000648886	5072	tags=51%, list=21%, signal=40%	10252/2200/11117/10253/153090/6422/4851/26585/6498/25/57045/221496/1634/81848/8837/348093/4734/23111/3087/10016/4681/5468/81792/493/10251/4804/9350/6653/64388/387914/5291/6497/22905/5494/57154/25960/9353/168667
GOBP_ADAPTIVE_IMMUNE_RESPONSE	GOBP_ADAPTIVE_IMMUNE_RESPONSE	GOBP_ADAPTIVE_IMMUNE_RESPONSE	265	0.372122	1.59137	3.57578e-05	0.000883675	0.000648886	3077	tags=23%, list=13%, signal=20%	3383/6556/60468/5819/730/3107/83700/3105/5585/6885/22890/51176/51043/3329/23180/6850/1075/708/23765/5971/9655/64421/55183/214/4791/710/80762/7189/4436/27074/4208/2013/5817/113/3570/3659/3572/6774/6095/973/3265/567/8764/11118/84787/10892/2475/51571/26022/3106/4683/9984/81622/7462/4615/91543/729/7030/3493/54941
GOBP_ACTOMYOSIN_STRUCTURE_ORGANIZATION	GOBP_ACTOMYOSIN_STRUCTURE_ORGANIZATION	GOBP_ACTOMYOSIN_STRUCTURE_ORGANIZATION	157	0.431043	1.722	3.62357e-05	0.000890748	0.00065408	3321	tags=32%, list=14%, signal=27%	1265/5156/57669/4088/6422/90102/1466/10979/9948/1465/7111/25/395/257019/1266/9270/122786/1902/5058/10391/8837/54443/22998/5216/80206/9639/6714/11214/10395/6281/3693/9647/7168/4627/7138/9124/3984/54822/541468/4771/8476/50507/2475/4628/8500/998/5159/8452/5573/84952
GOBP_REGULATION_OF_PROTEIN_POLYMERIZATION	GOBP_REGULATION_OF_PROTEIN_POLYMERIZATION	GOBP_REGULATION_OF_PROTEIN_POLYMERIZATION	196	0.398581	1.64416	3.65062e-05	0.000892672	0.000655493	4112	tags=34%, list=17%, signal=28%	3383/85464/6711/3320/6840/8440/7111/23191/2288/25/10810/10382/57482/1627/54434/2885/6709/118/5058/3303/10097/1739/348110/9026/5216/80206/136319/10787/100287171/2017/54961/5962/10142/8976/58497/10096/57175/5581/11078/51429/2059/10093/100506658/81553/9793/10178/3304/2475/51571/51199/274/57704/7114/57580/23647/91663/5879/56907/10565/81873/5756/55604/119/9873/120/11013
GOBP_SENSORY_SYSTEM_DEVELOPMENT	GOBP_SENSORY_SYSTEM_DEVELOPMENT	GOBP_SENSORY_SYSTEM_DEVELOPMENT	297	0.358882	1.55015	3.68039e-05	0.000895241	0.00065738	3128	tags=24%, list=13%, signal=21%	5979/7431/5764/25945/10252/5156/1289/4853/2200/4088/5087/10253/60436/7111/6096/490/6498/7021/5915/10763/25836/6662/57045/3091/131544/147912/56917/357/84465/10210/79888/161742/7275/10220/10765/4915/1739/23770/4763/285590/7475/3624/7289/10371/8842/5916/399473/10818/5316/22803/200734/91355/51057/79583/6774/4976/7483/4771/343035/493/3065/6657/8412/5159/10848/6909/1270/56890/2321/6597
GOBP_ESTABLISHMENT_OF_CELL_POLARITY	GOBP_ESTABLISHMENT_OF_CELL_POLARITY	GOBP_ESTABLISHMENT_OF_CELL_POLARITY	121	0.458368	1.75647	3.76038e-05	0.000909933	0.000668168	3694	tags=31%, list=15%, signal=27%	51421/10252/9265/23150/2697/154810/10253/3320/1399/3688/83700/6624/23513/154796/10890/6794/5058/5048/9585/3996/23286/4627/81565/85440/51057/10207/4649/29899/5754/998/51571/4134/6993/889/5747/1058/23094/10565
GOBP_RESPONSE_TO_FIBROBLAST_GROWTH_FACTOR	GOBP_RESPONSE_TO_FIBROBLAST_GROWTH_FACTOR	GOBP_RESPONSE_TO_FIBROBLAST_GROWTH_FACTOR	112	0.470388	1.77971	3.91211e-05	0.000939421	0.000689821	3459	tags=35%, list=14%, signal=30%	79625/10252/1277/53834/7072/79633/10253/6422/23543/1399/3371/3185/677/55614/9270/2885/2132/81848/161742/8036/10765/5781/2260/2131/678/5439/10818/200734/867/10251/988/5430/3373/4804/8692/5438/2252/5433/25778
GOBP_REGULATION_OF_PROTEIN_LOCALIZATION_TO_CELL_PERIPHERY	GOBP_REGULATION_OF_PROTEIN_LOCALIZATION_TO_CELL_PERIPHERY	GOBP_REGULATION_OF_PROTEIN_LOCALIZATION_TO_CELL_PERIPHERY	102	0.472109	1.76346	3.92268e-05	0.000939421	0.000689821	2961	tags=35%, list=12%, signal=31%	6769/6711/7430/1956/3958/3688/55625/5357/4035/1213/9912/9528/112609/11079/1739/10082/2852/8650/391/2181/1605/5581/163882/207/3767/10490/84687/245812/3265/8301/493/29899/8500/102/57120/1020
GOBP_BRANCHING_MORPHOGENESIS_OF_AN_EPITHELIAL_TUBE	GOBP_BRANCHING_MORPHOGENESIS_OF_AN_EPITHELIAL_TUBE	GOBP_BRANCHING_MORPHOGENESIS_OF_AN_EPITHELIAL_TUBE	106	0.482621	1.8096	3.96949e-05	0.000945756	0.000694473	2080	tags=26%, list=9%, signal=24%	10252/4776/79633/5087/10253/90/4851/26585/3371/25/780/6608/6662/5311/10413/51176/5058/57057/2736/10765/1739/7475/2131/6714/1605/1909/5499/91355
GOBP_PROTEIN_LOCALIZATION_TO_NUCLEUS	GOBP_PROTEIN_LOCALIZATION_TO_NUCLEUS	GOBP_PROTEIN_LOCALIZATION_TO_NUCLEUS	255	0.375206	1.59539	4.03847e-05	0.000957282	0.000702936	5315	tags=39%, list=22%, signal=30%	908/2316/1277/4088/25937/3728/10979/1026/7295/83666/6608/6662/1495/26272/10413/10575/94103/6794/84897/55746/1855/10210/51684/6850/5903/51341/9531/23607/29997/3087/9679/4792/84154/6714/22948/3192/983/114882/26524/4000/142/25777/3839/23534/3838/729540/10694/3842/207/7507/26108/6774/129401/727851/4771/23400/26022/64771/9201/5901/1020/4804/9818/26092/56478/8692/5569/23212/3840/3717/120892/653489/1736…
GOBP_REGULATION_OF_CELL_MORPHOGENESIS_INVOLVED_IN_DIFFERENTIATION	GOBP_REGULATION_OF_CELL_MORPHOGENESIS_INVOLVED_IN_DIFFERENTIATION	GOBP_REGULATION_OF_CELL_MORPHOGENESIS_INVOLVED_IN_DIFFERENTIATION	81	0.513947	1.8573	4.06873e-05	0.000959561	0.00070461	3687	tags=43%, list=15%, signal=37%	5649/6792/2316/10979/1399/4739/25/1793/6239/8997/1627/80005/9270/2192/81848/23603/81/5591/10097/708/6281/11078/23011/3611/4976/4241/84079/998/3987/57580/5747/91663/5879/5034/3037
GOBP_POSITIVE_REGULATION_OF_RESPONSE_TO_WOUNDING	GOBP_POSITIVE_REGULATION_OF_RESPONSE_TO_WOUNDING	GOBP_POSITIVE_REGULATION_OF_RESPONSE_TO_WOUNDING	49	0.586632	1.93203	4.15603e-05	0.000975197	0.000716092	3841	tags=45%, list=16%, signal=38%	5764/538/2316/10979/3688/6239/5054/4035/2149/5581/81565/4780/100506658/196527/3265/2475/1270/2161/5747/10565/7448/6915
GOBP_REGULATION_OF_POSTSYNAPTIC_MEMBRANE_POTENTIAL	GOBP_REGULATION_OF_POSTSYNAPTIC_MEMBRANE_POTENTIAL	GOBP_REGULATION_OF_POSTSYNAPTIC_MEMBRANE_POTENTIAL	108	-0.496852	-1.8254	4.20007e-05	0.00098058	0.000720044	3764	tags=34%, list=16%, signal=29%	6543/2560/2556/9294/409/2901/1813/1136/54413/869/112755/10497/2932/23316/1139/1140/56853/5026/2898/2894/1143/9378/124925/57502/22941/23542/50944/7442/9699/2895/4988/6804/1141/2899/1128/2902/266743
GOBP_ANTIGEN_PROCESSING_AND_PRESENTATION	GOBP_ANTIGEN_PROCESSING_AND_PRESENTATION	GOBP_ANTIGEN_PROCESSING_AND_PRESENTATION	194	0.397972	1.63894	4.32444e-05	0.00100457	0.000737658	4840	tags=31%, list=20%, signal=25%	3383/6556/26153/1175/3107/1781/3105/3685/3416/1778/1213/10890/5641/10981/51128/23180/114876/5683/5971/2131/5707/3693/5867/7189/5711/5708/5705/8655/5687/1509/9554/1780/3831/567/5688/5694/9474/163/3106/5710/3797/8773/8907/968/5719/9871/3133/4012/130340/5717/200576/11127/164/5682/7879/10213/830/1514/6892/10802/5702
GOBP_INOSITOL_LIPID_MEDIATED_SIGNALING	GOBP_INOSITOL_LIPID_MEDIATED_SIGNALING	GOBP_INOSITOL_LIPID_MEDIATED_SIGNALING	158	0.421839	1.68037	4.43756e-05	0.00102572	0.000753189	3831	tags=34%, list=16%, signal=28%	5156/51196/7430/3480/2335/153090/4919/2688/1956/847/6662/767/677/8660/1634/4914/23236/2065/4920/5467/2149/4915/4734/22876/708/4763/10617/29997/2260/2852/5337/8396/6714/55165/55763/207/867/3357/59338/5159/2321/3756/5527/5747/8473/2549/23396/5286/113026/3717/23007/5293/5289
GOBP_POTASSIUM_ION_TRANSPORT	GOBP_POTASSIUM_ION_TRANSPORT	GOBP_POTASSIUM_ION_TRANSPORT	169	-0.437273	-1.70826	4.52113e-05	0.00103723	0.00076164	4025	tags=31%, list=17%, signal=26%	3782/8645/3754/56659/3755/30818/6559/57468/8514/27133/1813/23416/90134/358/81033/3778/6833/6616/131096/144245/3786/9472/9132/79714/3749/11194/57582/10479/11060/150/6844/776/9722/23415/57657/10021/3777/3752/478/3746/51305/3785/3770/3745/3748/388591/3738/6553/27094/3765/4842/287/1804
GOBP_POSITIVE_REGULATION_OF_PROTEIN_CONTAINING_COMPLEX_ASSEMBLY	GOBP_POSITIVE_REGULATION_OF_PROTEIN_CONTAINING_COMPLEX_ASSEMBLY	GOBP_POSITIVE_REGULATION_OF_PROTEIN_CONTAINING_COMPLEX_ASSEMBLY	221	0.391717	1.64102	4.53201e-05	0.00103723	0.00076164	4963	tags=36%, list=21%, signal=29%	3383/3320/153090/8440/10979/23191/3958/3084/10810/51100/57482/2071/6624/2885/404672/5058/3303/6850/10097/84962/1739/348110/7415/9026/5216/2965/10787/100287171/50807/2017/6714/545/10142/8976/23514/10096/6118/142/57175/5581/2967/5705/1654/51429/10093/100506658/472/7507/9793/96459/10178/3304/2475/90427/51199/274/1643/55719/23647/7341/388630/5879/56907/81873/578/5908/55604/9873/55832/5601/9557/23379/…
GOBP_SULFUR_COMPOUND_BIOSYNTHETIC_PROCESS	GOBP_SULFUR_COMPOUND_BIOSYNTHETIC_PROCESS	GOBP_SULFUR_COMPOUND_BIOSYNTHETIC_PROCESS	168	0.408527	1.63794	4.73109e-05	0.00107748	0.0007912	2555	tags=26%, list=11%, signal=23%	728226/4548/9331/5163/8702/1462/79717/2683/4060/50515/29940/55454/4357/9061/1634/2132/64132/347734/6482/6483/6487/10402/57546/2947/1036/2131/2181/2944/5165/58478/2678/79071/441024/9446/55501/6785/4780/83539/8534/5166/11019/32/22856/5538
GOBP_GLYCOPROTEIN_METABOLIC_PROCESS	GOBP_GLYCOPROTEIN_METABOLIC_PROCESS	GOBP_GLYCOPROTEIN_METABOLIC_PROCESS	347	0.348083	1.517	4.8665e-05	0.00110287	0.000809846	3867	tags=30%, list=16%, signal=25%	256435/79625/538/160335/9331/56999/8702/1462/124583/2683/143888/79070/6480/2590/2137/50515/29940/6934/54344/11282/55454/3091/170384/5861/266722/1634/2132/55624/23236/4121/64132/114805/2135/9528/201595/6482/6483/2530/5467/1471/6487/3998/10402/84750/283464/23333/9452/30815/83857/3074/2131/152002/80312/22845/9695/374378/2801/55501/8985/10267/11236/160418/81792/83539/51809/267/10585/9445/22856/81618/…
GOBP_HEART_MORPHOGENESIS	GOBP_HEART_MORPHOGENESIS	GOBP_HEART_MORPHOGENESIS	198	0.401689	1.66097	4.89006e-05	0.00110287	0.000809846	2710	tags=24%, list=11%, signal=21%	10512/22943/10252/1289/2316/4853/79633/4088/57493/90/4851/2050/1399/5915/3084/25836/6608/6662/5311/221496/3091/657/10413/6659/6586/1363/51684/57057/3516/6091/10087/9249/2131/10395/8463/57142/129880/9464/7168/4887/9510/4208/2626/10454/3357/6591/2475
GOBP_SMOOTH_MUSCLE_CELL_PROLIFERATION	GOBP_SMOOTH_MUSCLE_CELL_PROLIFERATION	GOBP_SMOOTH_MUSCLE_CELL_PROLIFERATION	99	0.480402	1.781	5.1998e-05	0.00116707	0.000856982	5075	tags=44%, list=21%, signal=35%	2697/4313/3486/1956/1026/1027/6934/5031/5592/657/3654/10257/5058/348093/5467/6772/5591/9759/2852/4209/5468/7168/7189/9510/3673/4208/207/3570/2475/2771/5159/4615/283/2547/27086/3717/2773/1786/3248/55810/4217/30008/27250/7015
GOBP_ACTIVATION_OF_PROTEIN_KINASE_ACTIVITY	GOBP_ACTIVATION_OF_PROTEIN_KINASE_ACTIVITY	GOBP_ACTIVATION_OF_PROTEIN_KINASE_ACTIVITY	285	0.361824	1.5512	5.31916e-05	0.00118254	0.000868348	2710	tags=22%, list=11%, signal=20%	5979/6556/51196/6416/153090/2688/57498/1956/26585/4214/1399/7295/25/3672/3084/51776/6788/55765/5585/9261/6885/6464/3654/9270/1902/112/4914/6794/6233/9448/5058/84451/6850/8795/5576/2149/1739/5781/10040/203447/79594/6714/983/4296/114882/11183/5610/23118/7189/28956/10818/5567/10298/2013/5562/207/113/3570/1849/10454/9043/10892/2475
GOBP_POSITIVE_REGULATION_OF_NF_KAPPAB_TRANSCRIPTION_FACTOR_ACTIVITY	GOBP_POSITIVE_REGULATION_OF_NF_KAPPAB_TRANSCRIPTION_FACTOR_ACTIVITY	GOBP_POSITIVE_REGULATION_OF_NF_KAPPAB_TRANSCRIPTION_FACTOR_ACTIVITY	134	0.441247	1.71669	5.31967e-05	0.00118254	0.000868348	3505	tags=28%, list=15%, signal=24%	3383/7188/85363/4919/26585/7706/847/6885/3654/4914/6233/3303/92140/8837/51341/136319/10935/4791/6279/5610/23118/7189/5687/9575/10616/6774/60401/10454/84851/3304/23085/10892/54101/4615/1660/9175/54386/7097
GOBP_REGULATION_OF_PROTEIN_MODIFICATION_BY_SMALL_PROTEIN_CONJUGATION_OR_REMOVAL	GOBP_REGULATION_OF_PROTEIN_MODIFICATION_BY_SMALL_PROTEIN_CONJUGATION_OR_REMOVAL	GOBP_REGULATION_OF_PROTEIN_MODIFICATION_BY_SMALL_PROTEIN_CONJUGATION_OR_REMOVAL	220	0.379833	1.58817	5.35942e-05	0.00118571	0.000870671	4334	tags=33%, list=18%, signal=28%	9373/10253/3320/339745/25/8555/3091/26272/55765/139285/55100/5861/3301/6659/7466/331/150678/3303/10210/10362/7415/29997/9759/10055/1025/100287171/9683/57162/9733/79594/10016/84259/26271/3300/329/23077/706/2801/80762/7189/5581/26354/1654/3984/55869/54778/4101/9320/207/29979/3304/9474/10318/10892/2475/553115/64844/1020/819/8452/22976/8473/9636/8312/54472/120892/150684/83737/51160/51366/11261/5601/8…
GOBP_KERATAN_SULFATE_METABOLIC_PROCESS	GOBP_KERATAN_SULFATE_METABOLIC_PROCESS	GOBP_KERATAN_SULFATE_METABOLIC_PROCESS	26	0.70513	2.01317	5.42864e-05	0.00119156	0.000874968	2271	tags=42%, list=9%, signal=38%	9331/8702/2683/4060/6482/6483/6487/10402/3074/2799/8534
GOBP_NEPHRON_DEVELOPMENT	GOBP_NEPHRON_DEVELOPMENT	GOBP_NEPHRON_DEVELOPMENT	109	0.464423	1.75254	5.43717e-05	0.00119156	0.000874968	1449	tags=22%, list=6%, signal=21%	5979/4811/5156/51196/4853/79633/5087/25937/4851/26585/7021/6608/6662/5311/10413/55746/4643/23279/8837/6772/1739/7475/8842/2131
GOBP_REGULATION_OF_OSSIFICATION	GOBP_REGULATION_OF_OSSIFICATION	GOBP_REGULATION_OF_OSSIFICATION	90	0.493948	1.8079	5.49422e-05	0.00119841	0.000879998	2530	tags=28%, list=11%, signal=25%	5764/22943/4088/5087/6422/90/4851/26585/490/4038/25836/6662/3091/657/83999/3516/5781/9249/2824/359845/4077/4208/4256/196527/22856
GOBP_REGULATION_OF_OSTEOBLAST_DIFFERENTIATION	GOBP_REGULATION_OF_OSTEOBLAST_DIFFERENTIATION	GOBP_REGULATION_OF_OSTEOBLAST_DIFFERENTIATION	92	0.493381	1.81921	5.78665e-05	0.0012563	0.000922506	2853	tags=35%, list=12%, signal=31%	5978/4088/25937/6422/90/4851/10979/26585/6096/25819/9260/6662/57045/657/10413/51684/2778/9759/26271/9464/5468/4077/4090/4208/3399/2662/1655/3570/3572/6591/169200/1021
GOBP_CELLULAR_RESPONSE_TO_INSULIN_STIMULUS	GOBP_CELLULAR_RESPONSE_TO_INSULIN_STIMULUS	GOBP_CELLULAR_RESPONSE_TO_INSULIN_STIMULUS	192	0.40184	1.65386	5.99984e-05	0.00128537	0.000943851	3496	tags=28%, list=15%, signal=24%	23235/5791/2308/3480/23191/55023/490/55625/23371/3416/677/8660/6464/2885/10890/51043/5058/8837/5591/94056/10014/5781/51382/6599/5471/527/8396/6714/55667/114882/5468/80339/132864/142/11031/81565/5562/207/8615/5166/4976/2771/2865/8412/64710/80318/51606/6653/23545/8473/523/2549/5286
GOBP_REGULATION_OF_EXTRINSIC_APOPTOTIC_SIGNALING_PATHWAY	GOBP_REGULATION_OF_EXTRINSIC_APOPTOTIC_SIGNALING_PATHWAY	GOBP_REGULATION_OF_EXTRINSIC_APOPTOTIC_SIGNALING_PATHWAY	127	0.448699	1.73315	6.0089e-05	0.00128537	0.000943851	2686	tags=31%, list=11%, signal=27%	3383/5979/57630/6422/90/5519/55023/6498/3958/6934/3685/1495/117584/5054/6788/10413/80196/83596/3303/8837/8795/2260/3624/2017/2852/8406/355/6714/2070/5499/1654/3148/10616/207/2140/81618/3304/27429/6591
GOBP_REGULATION_OF_MUSCLE_HYPERTROPHY	GOBP_REGULATION_OF_MUSCLE_HYPERTROPHY	GOBP_REGULATION_OF_MUSCLE_HYPERTROPHY	48	0.574609	1.89494	6.02488e-05	0.00128537	0.000943851	2979	tags=40%, list=12%, signal=35%	2308/4088/4851/5578/817/5058/136319/1025/9464/4000/142/5152/5997/3572/493/29995/2475/2539/5465
GOBP_CELLULAR_RESPONSE_TO_ORGANIC_CYCLIC_COMPOUND	GOBP_CELLULAR_RESPONSE_TO_ORGANIC_CYCLIC_COMPOUND	GOBP_CELLULAR_RESPONSE_TO_ORGANIC_CYCLIC_COMPOUND	440	0.324956	1.44332	6.04507e-05	0.00128537	0.000943851	2802	tags=21%, list=12%, signal=19%	3383/5764/5978/2308/2316/7430/1277/4776/57476/3728/6422/1956/490/23543/3371/5244/865/25/6879/10424/5031/6608/5311/1495/677/55818/10413/1131/54434/3301/112/3015/51176/83855/5058/6256/8031/2778/8837/2736/5467/10097/1977/4734/3184/51341/6547/3624/112398/5142/2852/64754/79594/6714/84709/3192/678/1129/10142/476/23514/5468/3956/80339/142/1605/6263/836/8886/4090/10298/3673/54541/9575/4208/3399/10681/165…
GOBP_POSITIVE_REGULATION_OF_PROTEIN_KINASE_B_SIGNALING	GOBP_POSITIVE_REGULATION_OF_PROTEIN_KINASE_B_SIGNALING	GOBP_POSITIVE_REGULATION_OF_PROTEIN_KINASE_B_SIGNALING	117	0.454689	1.73205	6.06654e-05	0.00128537	0.000943851	1681	tags=24%, list=7%, signal=22%	5979/7162/5156/3480/10253/3320/10979/1956/7295/3084/6934/3688/6788/8660/9270/2885/114897/2065/92140/708/5781/2159/2260/6714/391/57462/57142/114882
GOBP_REGULATION_OF_EPITHELIAL_CELL_APOPTOTIC_PROCESS	GOBP_REGULATION_OF_EPITHELIAL_CELL_APOPTOTIC_PROCESS	GOBP_REGULATION_OF_EPITHELIAL_CELL_APOPTOTIC_PROCESS	65	0.545169	1.87915	6.08654e-05	0.00128537	0.000943851	3686	tags=34%, list=15%, signal=29%	3383/79625/7072/831/25/6934/5054/677/10413/3676/7466/8837/2852/666/10298/4780/196527/2475/5465/889/1965/3717
GOBP_NEGATIVE_REGULATION_OF_KINASE_ACTIVITY	GOBP_NEGATIVE_REGULATION_OF_KINASE_ACTIVITY	GOBP_NEGATIVE_REGULATION_OF_KINASE_ACTIVITY	231	0.375047	1.57969	6.13005e-05	0.0012887	0.000946296	3398	tags=28%, list=14%, signal=24%	10252/3480/57493/10253/153090/25937/6422/1026/1027/25/6879/28951/3315/64793/5585/8660/25998/9270/3301/90007/81848/1855/161742/23603/79643/5576/84962/4763/6547/100287171/3087/64754/64853/9655/8396/4298/3192/10935/26524/9647/9961/399473/836/124790/200734/5925/207/5997/1849/867/80824/26973/4771/84619/10251/10636/5518/1847/1029/5573/6653/10408/8692/1846
GOBP_NEGATIVE_REGULATION_OF_CARTILAGE_DEVELOPMENT	GOBP_NEGATIVE_REGULATION_OF_CARTILAGE_DEVELOPMENT	GOBP_NEGATIVE_REGULATION_OF_CARTILAGE_DEVELOPMENT	20	0.751533	2.03804	6.39238e-05	0.00133779	0.000982348	2686	tags=55%, list=11%, signal=49%	11173/26585/5915/6662/2736/5781/5916/359845/81792/7483/6591
GOBP_NEUROTROPHIN_SIGNALING_PATHWAY	GOBP_NEUROTROPHIN_SIGNALING_PATHWAY	GOBP_NEUROTROPHIN_SIGNALING_PATHWAY	35	0.639733	1.96061	6.44015e-05	0.00134175	0.000985251	2981	tags=46%, list=12%, signal=40%	10252/10253/57498/23191/2885/4914/4915/5781/6714/9863/836/10818/54541/66000/9693/4804
GOBP_REGULATION_OF_DNA_BINDING_TRANSCRIPTION_FACTOR_ACTIVITY	GOBP_REGULATION_OF_DNA_BINDING_TRANSCRIPTION_FACTOR_ACTIVITY	GOBP_REGULATION_OF_DNA_BINDING_TRANSCRIPTION_FACTOR_ACTIVITY	359	0.339515	1.49082	6.53804e-05	0.00135606	0.00099576	3505	tags=23%, list=15%, signal=20%	3383/5649/2316/7188/4088/4985/85363/153090/3728/4919/26585/7706/847/6934/6608/5311/54583/6788/10987/6885/84159/3654/4914/7466/6233/4188/6929/3303/51684/92140/8837/6850/10014/51341/9759/136319/63973/57162/4792/8061/58487/9464/10935/5468/9908/4791/6279/5610/23118/7189/5687/9575/5925/3399/10616/207/6774/60401/90268/10454/84851/3304/23085/10892/54101/58509/4615/1660/1029/7114/6883/6597/84166/7341/559…
GOBP_REGULATION_OF_CELL_ACTIVATION	GOBP_REGULATION_OF_CELL_ACTIVATION	GOBP_REGULATION_OF_CELL_ACTIVATION	383	0.335898	1.47771	6.74589e-05	0.00139295	0.00102285	4360	tags=26%, list=18%, signal=22%	5156/11117/57630/5819/4282/6422/8440/5578/3707/1026/3958/865/25/57102/5592/3105/57045/2796/5585/677/8660/22890/2885/6659/23513/114897/51176/51043/10808/5058/3329/3916/6850/2736/5591/1075/1739/5781/3485/3624/2852/57162/7525/9655/6714/1947/678/55183/3956/9306/80762/7189/836/4436/952/1209/5914/4208/10451/207/472/3659/3572/6095/10385/8764/84787/9092/10892/998/57678/51571/5159/64844/9984/10464/4615/92…
GOBP_CHONDROCYTE_DIFFERENTIATION	GOBP_CHONDROCYTE_DIFFERENTIATION	GOBP_CHONDROCYTE_DIFFERENTIATION	82	0.499723	1.81219	6.94462e-05	0.00142764	0.00104832	2686	tags=32%, list=11%, signal=28%	4088/51222/11173/4781/64764/26585/5915/50515/4017/6662/657/51320/871/2736/5781/4209/57560/2131/5916/309/359845/81792/4208/7483/22856/6591
GOBP_AMINOGLYCAN_BIOSYNTHETIC_PROCESS	GOBP_AMINOGLYCAN_BIOSYNTHETIC_PROCESS	GOBP_AMINOGLYCAN_BIOSYNTHETIC_PROCESS	97	0.47759	1.7719	7.03928e-05	0.00144073	0.00105793	3687	tags=37%, list=15%, signal=31%	9331/3339/8702/1462/2683/4060/50515/375790/29940/55454/1634/1213/2132/64132/6383/6482/6483/6487/10402/10082/2131/55501/83539/8534/57214/22856/11285/3373/5159/126792/1464/9955/2262/55790/10317/3037
GOBP_HOMOTYPIC_CELL_CELL_ADHESION	GOBP_HOMOTYPIC_CELL_CELL_ADHESION	GOBP_HOMOTYPIC_CELL_CELL_ADHESION	63	0.560544	1.92797	7.29727e-05	0.00148053	0.00108716	2453	tags=38%, list=10%, signal=34%	5156/2316/2335/7414/3728/5578/1465/3315/5592/3716/114897/84465/7094/9414/2778/6850/10627/5962/3956/4627/3611/23173/6814/4267
GOBP_ANATOMICAL_STRUCTURE_HOMEOSTASIS	GOBP_ANATOMICAL_STRUCTURE_HOMEOSTASIS	GOBP_ANATOMICAL_STRUCTURE_HOMEOSTASIS	398	0.328984	1.44865	7.29747e-05	0.00148053	0.00108716	3989	tags=28%, list=17%, signal=24%	908/6530/2697/7414/3915/3320/25937/4851/5578/1956/490/58494/51599/92345/3688/3315/83700/6608/6662/3091/26272/140609/57482/55765/10413/10575/50485/10728/6794/118/79888/9414/7275/2778/6850/340719/2149/5591/482/3184/4763/9531/5781/8366/4751/8842/9134/5052/675/6714/64421/22948/3192/3920/545/25861/128866/3300/55183/6118/142/8658/7011/7189/121504/26354/952/55869/5925/5562/7012/898/10694/51542/100506658…
GOBP_EXTRINSIC_APOPTOTIC_SIGNALING_PATHWAY	GOBP_EXTRINSIC_APOPTOTIC_SIGNALING_PATHWAY	GOBP_EXTRINSIC_APOPTOTIC_SIGNALING_PATHWAY	184	0.390253	1.59507	7.4297e-05	0.00150033	0.0011017	2686	tags=26%, list=11%, signal=23%	3383/5979/57630/4088/153090/6422/90/5519/55023/6498/3958/6934/3685/1495/117584/5054/6788/10413/80196/2065/83596/3303/8837/8795/9531/599/2260/3624/2017/2852/8406/355/6714/666/2070/282991/836/5499/1654/3148/10616/207/3570/2140/81618/3304/27429/6591
GOBP_REGULATION_OF_RESPONSE_TO_WOUNDING	GOBP_REGULATION_OF_RESPONSE_TO_WOUNDING	GOBP_REGULATION_OF_RESPONSE_TO_WOUNDING	112	0.465091	1.75967	7.45965e-05	0.00150033	0.0011017	3841	tags=31%, list=16%, signal=26%	5764/5156/538/2316/2697/4088/90102/10979/3688/6239/5592/5802/5054/4035/114897/83999/2149/22876/710/5581/7103/81565/4780/100506658/196527/3265/2475/1270/2161/5747/58189/10565/7448/83481/6915
GOBP_CAMERA_TYPE_EYE_DEVELOPMENT	GOBP_CAMERA_TYPE_EYE_DEVELOPMENT	GOBP_CAMERA_TYPE_EYE_DEVELOPMENT	250	0.37361	1.5826	7.65488e-05	0.00153296	0.00112566	3128	tags=24%, list=13%, signal=21%	5979/7431/5764/25945/10252/5156/4853/2200/4088/10253/60436/7111/6096/490/6498/7021/10763/6662/57045/3091/131544/147912/357/84465/10210/79888/161742/7275/10220/10765/4915/1739/23770/4763/7475/3624/7289/8842/5916/399473/10818/5316/22803/200734/91355/51057/79583/4976/7483/4771/343035/493/3065/8412/5159/10848/6909/56890/2321/6597
GOBP_ENDODERM_FORMATION	GOBP_ENDODERM_FORMATION	GOBP_ENDODERM_FORMATION	43	0.621297	1.99615	7.77251e-05	0.00154983	0.00113805	3718	tags=47%, list=15%, signal=39%	22943/1289/4313/2335/1284/3685/3912/79577/3676/3281/57057/3624/3693/3679/6657/1847/4087/1846/7448/3678
GOBP_RESPONSE_TO_ANTIBIOTIC	GOBP_RESPONSE_TO_ANTIBIOTIC	GOBP_RESPONSE_TO_ANTIBIOTIC	38	0.622503	1.94067	7.86313e-05	0.0015612	0.0011464	4078	tags=45%, list=17%, signal=37%	538/3320/79813/3716/10765/10097/836/1374/4208/8639/867/3373/8692/3717/249/23135/4193
GOBP_EXTRACELLULAR_MATRIX_ASSEMBLY	GOBP_EXTRACELLULAR_MATRIX_ASSEMBLY	GOBP_EXTRACELLULAR_MATRIX_ASSEMBLY	41	0.603366	1.91383	8.10439e-05	0.00160226	0.00117654	4917	tags=54%, list=20%, signal=43%	84168/7837/538/11117/4088/90102/4851/6662/3912/79875/2824/1605/8985/1278/4239/4015/3037/5768/23187/3913/23332/30008
GOBP_RESPONSE_TO_INORGANIC_SUBSTANCE	GOBP_RESPONSE_TO_INORGANIC_SUBSTANCE	GOBP_RESPONSE_TO_INORGANIC_SUBSTANCE	420	0.322141	1.42595	8.14944e-05	0.00160433	0.00117807	2279	tags=19%, list=9%, signal=18%	3383/143425/6860/8836/4548/2308/538/1277/4776/664/10587/595/1956/682/3707/3939/1027/7295/6415/25/3710/29957/847/54840/27101/9775/4017/5311/2861/54583/3091/2796/6678/311/8913/10768/4914/310/817/80781/805/118/1740/5641/55139/8837/8895/5066/79901/22871/4734/3184/7415/466/3485/159/6786/1017/51765/5052/8061/10016/6714/84301/10935/23514/142/6279/706/84557/6263/836/5499/4780/4208/9536/6284/5562/207/113
GOBP_NEGATIVE_REGULATION_OF_HYDROLASE_ACTIVITY	GOBP_NEGATIVE_REGULATION_OF_HYDROLASE_ACTIVITY	GOBP_NEGATIVE_REGULATION_OF_HYDROLASE_ACTIVITY	310	0.351301	1.52573	8.31502e-05	0.00163002	0.00119693	3521	tags=26%, list=15%, signal=22%	5764/10252/302/57630/831/10253/7077/153090/22853/5511/3958/25/51050/54583/117584/5054/10160/1266/4035/80196/7980/81566/6197/154796/8178/871/331/1740/53349/83596/161742/79886/55031/1471/54899/5962/6714/5524/10935/55105/132864/10049/710/284352/1654/163882/27074/207/26472/5997/9097/84687/7009/27344/96459/57082/3265/8301/1293/341/23307/2771/5045/274/259282/4804/4171/10199/23143/23677/6653/51499/9858/…
GOBP_REGULATION_OF_PROTEIN_LOCALIZATION_TO_PLASMA_MEMBRANE	GOBP_REGULATION_OF_PROTEIN_LOCALIZATION_TO_PLASMA_MEMBRANE	GOBP_REGULATION_OF_PROTEIN_LOCALIZATION_TO_PLASMA_MEMBRANE	84	0.505517	1.8364	8.49119e-05	0.00165757	0.00121716	2961	tags=36%, list=12%, signal=32%	6769/6711/7430/1956/3958/3688/55625/5357/4035/1213/9912/9528/112609/11079/1739/2852/8650/391/2181/5581/163882/207/3767/10490/84687/245812/8301/493/8500/57120/1020
GOBP_NEGATIVE_REGULATION_OF_TRANSFORMING_GROWTH_FACTOR_BETA_RECEPTOR_SIGNALING_PATHWAY	GOBP_NEGATIVE_REGULATION_OF_TRANSFORMING_GROWTH_FACTOR_BETA_RECEPTOR_SIGNALING_PATHWAY	GOBP_NEGATIVE_REGULATION_OF_TRANSFORMING_GROWTH_FACTOR_BETA_RECEPTOR_SIGNALING_PATHWAY	71	0.522864	1.83228	8.67805e-05	0.00168695	0.00123874	3084	tags=28%, list=13%, signal=25%	10252/2200/11117/4088/10253/4052/6498/50515/114990/54756/6233/3303/161742/283149/51341/399473/200734/5465/4087/83891
GOBP_CELLULAR_RESPONSE_TO_STEROID_HORMONE_STIMULUS	GOBP_CELLULAR_RESPONSE_TO_STEROID_HORMONE_STIMULUS	GOBP_CELLULAR_RESPONSE_TO_STEROID_HORMONE_STIMULUS	161	0.415262	1.65692	8.82261e-05	0.00170791	0.00125413	4295	tags=34%, list=18%, signal=28%	3383/5978/2308/6422/1956/490/23543/865/6879/10424/677/55818/10413/3301/51176/5058/6256/8031/8837/5467/1977/4734/51341/112398/2852/64754/6714/84709/3192/678/476/142/54541/9575/1655/11335/55325/57678/3065/10521/5465/6597/4848/158800/25959/7101/27086/8312/3717/3275/1789/51366/161582/29966
GOBP_NEGATIVE_REGULATION_OF_EPITHELIAL_CELL_DIFFERENTIATION	GOBP_NEGATIVE_REGULATION_OF_EPITHELIAL_CELL_DIFFERENTIATION	GOBP_NEGATIVE_REGULATION_OF_EPITHELIAL_CELL_DIFFERENTIATION	27	0.688031	1.97741	8.90548e-05	0.0017168	0.00126065	2077	tags=44%, list=9%, signal=41%	10252/10253/595/4851/6608/6662/10413/1903/161742/6772/399473/200734
GOBP_REGULATION_OF_EPITHELIAL_CELL_DIFFERENTIATION_INVOLVED_IN_KIDNEY_DEVELOPMENT	GOBP_REGULATION_OF_EPITHELIAL_CELL_DIFFERENTIATION_INVOLVED_IN_KIDNEY_DEVELOPMENT	GOBP_REGULATION_OF_EPITHELIAL_CELL_DIFFERENTIATION_INVOLVED_IN_KIDNEY_DEVELOPMENT	13	0.836227	2.00875	9.2488e-05	0.00177455	0.00130306	1413	tags=38%, list=6%, signal=36%	79633/25937/10413/6772/8842
GOBP_MYD88_DEPENDENT_TOLL_LIKE_RECEPTOR_SIGNALING_PATHWAY	GOBP_MYD88_DEPENDENT_TOLL_LIKE_RECEPTOR_SIGNALING_PATHWAY	GOBP_MYD88_DEPENDENT_TOLL_LIKE_RECEPTOR_SIGNALING_PATHWAY	29	0.693182	2.02998	9.28281e-05	0.00177455	0.00130306	3505	tags=45%, list=15%, signal=38%	4214/6885/3654/6233/3329/7096/23118/7189/3659/10454/10318/4615/7097
GOBP_NEGATIVE_REGULATION_OF_PROTEIN_SERINE_THREONINE_KINASE_ACTIVITY	GOBP_NEGATIVE_REGULATION_OF_PROTEIN_SERINE_THREONINE_KINASE_ACTIVITY	GOBP_NEGATIVE_REGULATION_OF_PROTEIN_SERINE_THREONINE_KINASE_ACTIVITY	123	0.447646	1.72504	9.31965e-05	0.00177455	0.00130306	3679	tags=32%, list=15%, signal=27%	10252/57493/10253/153090/6422/1026/1027/25/3315/3301/81848/161742/5576/4763/6547/3087/64853/26524/399473/836/124790/200734/5925/207/5997/1849/80824/26973/10251/10636/5518/1847/1029/5573/6653/8692/1846/5569/5515
GOBP_RESPONSE_TO_NITRIC_OXIDE	GOBP_RESPONSE_TO_NITRIC_OXIDE	GOBP_RESPONSE_TO_NITRIC_OXIDE	13	0.834572	2.00477	9.36369e-05	0.00177566	0.00130388	1408	tags=54%, list=6%, signal=51%	4548/2308/7295/54583/8837/3184/1017
GOBP_CELL_ADHESION_MEDIATED_BY_INTEGRIN	GOBP_CELL_ADHESION_MEDIATED_BY_INTEGRIN	GOBP_CELL_ADHESION_MEDIATED_BY_INTEGRIN	60	0.556653	1.8985	9.53671e-05	0.00180112	0.00132257	4372	tags=40%, list=18%, signal=33%	3383/5979/2200/1399/3688/83700/3685/5054/9270/3676/6850/5781/2131/3693/3673/6591/80173/5747/7448/3678/1969/1307/23075/3690
GOBP_NEUROTRANSMITTER_TRANSPORT	GOBP_NEUROTRANSMITTER_TRANSPORT	GOBP_NEUROTRANSMITTER_TRANSPORT	176	-0.427101	-1.67782	9.75051e-05	0.00183404	0.00134675	3413	tags=31%, list=14%, signal=27%	10675/5868/107/2901/6535/84446/1813/8938/1136/6536/22987/90019/112755/10497/6616/2932/815/10815/27163/783/8497/5799/22895/64130/63908/9379/150/6844/1488/23208/9066/6539/55117/1143/9378/8541/112476/3177/9783/6855/140730/6571/10814/9699/9515/388662/9256/4842/6804/3382/27445/8618/23025/127833/6853
GOBP_NEGATIVE_REGULATION_OF_EPITHELIAL_CELL_PROLIFERATION	GOBP_NEGATIVE_REGULATION_OF_EPITHELIAL_CELL_PROLIFERATION	GOBP_NEGATIVE_REGULATION_OF_EPITHELIAL_CELL_PROLIFERATION	97	0.472453	1.75284	9.80229e-05	0.00183635	0.00134844	3727	tags=31%, list=16%, signal=26%	5764/2697/153090/6422/4781/6662/6678/79577/6794/5467/6772/1739/4763/6091/57560/675/79084/5468/4208/5925/567/6591/1021/6657/80173/4804/2321/889/58189/83481
GOBP_CELLULAR_RESPONSE_TO_CHEMICAL_STRESS	GOBP_CELLULAR_RESPONSE_TO_CHEMICAL_STRESS	GOBP_CELLULAR_RESPONSE_TO_CHEMICAL_STRESS	289	0.359245	1.54705	9.9275e-05	0.0018466	0.00135597	3881	tags=29%, list=16%, signal=24%	5978/5156/4548/2308/538/664/4313/5163/10587/1956/135112/7295/25/29957/847/3315/84230/5311/2861/3091/677/493869/3301/10550/3303/55139/8837/2530/6421/3184/1017/5971/51765/5052/355/6714/9588/10935/5468/140809/132864/142/706/7168/84557/836/1654/10645/5893/4780/2626/116988/5562/207/472/29979/4482/57707/3304/9474/2119/55074/23400/50507/27429/59338/2539/51142/2882/4170/2547/3066/84181/1965/51562/57465/5…
GOBP_POSITIVE_REGULATION_OF_CELLULAR_PROTEIN_LOCALIZATION	GOBP_POSITIVE_REGULATION_OF_CELLULAR_PROTEIN_LOCALIZATION	GOBP_POSITIVE_REGULATION_OF_CELLULAR_PROTEIN_LOCALIZATION	270	0.360362	1.53748	9.9365e-05	0.0018466	0.00135597	2670	tags=22%, list=11%, signal=20%	23368/6769/5764/6711/908/2316/7430/4088/25937/3728/10979/1956/3958/83666/4038/5534/3688/25836/51100/5357/6608/6526/10413/10575/4035/54434/9270/94103/6794/5058/51112/11079/1739/9531/23607/10055/2852/5962/6714/391/22948/2181/57142/983/142/5581/26354/163882/5562/10694/207/3767/57707/84687/57214/245812/3265/493/163/29899/27429
GOBP_NUCLEOSIDE_DIPHOSPHATE_METABOLIC_PROCESS	GOBP_NUCLEOSIDE_DIPHOSPHATE_METABOLIC_PROCESS	GOBP_NUCLEOSIDE_DIPHOSPHATE_METABOLIC_PROCESS	142	0.427756	1.68088	0.000100374	0.00185791	0.00136427	4567	tags=36%, list=19%, signal=29%	205/3099/5236/3939/3091/5230/5211/55746/1740/5223/5209/348995/9414/23279/5214/5903/1739/55526/26137/51341/9759/51727/4354/50808/54541/2821/11164/5562/4832/4967/129401/669/53343/2023/230/5465/9818/8473/29922/55706/23225/7167/5224/5213/3607/5315/10201/2584/10762/2027/4928
GOBP_CELLULAR_RESPONSE_TO_PEPTIDE_HORMONE_STIMULUS	GOBP_CELLULAR_RESPONSE_TO_PEPTIDE_HORMONE_STIMULUS	GOBP_CELLULAR_RESPONSE_TO_PEPTIDE_HORMONE_STIMULUS	265	0.3613	1.54509	0.000102348	0.00188693	0.00138558	3372	tags=25%, list=14%, signal=22%	23235/5791/2308/3480/2200/2688/23191/55023/490/55625/23371/3416/677/8660/6464/2885/112/10768/10890/51043/5058/8837/5576/5591/94056/10014/5781/51382/6599/2852/5471/527/8396/6714/55667/84709/114882/5468/80339/132864/142/11031/5567/81565/4780/5562/207/113/8615/6774/5166/4976/988/2771/2865/8412/64710/80318/5747/51606/5573/6653/23545/8473/523/2549
GOBP_REGULATION_OF_BINDING	GOBP_REGULATION_OF_BINDING	GOBP_REGULATION_OF_BINDING	308	0.345561	1.49825	0.000104964	0.00192752	0.00141539	4356	tags=30%, list=18%, signal=25%	22943/57669/302/4776/4088/1026/7295/25/83666/10763/6934/9775/6608/3416/6788/4035/9270/3676/51176/118/4188/114991/1855/10014/51341/9026/9759/1025/4751/4792/6714/6281/9464/51773/6815/3300/5468/5986/142/8658/2801/7189/64324/5499/4043/3673/10267/5914/3148/489/51053/5925/207/267/9693/7009/567/51042/998/64771/4015/5901/1020/5465/1660/4087/23063/7114/5824/801/64710/7341/6653/341405/23032/3066/1965/64388…
GOBP_CARDIAC_MUSCLE_TISSUE_DEVELOPMENT	GOBP_CARDIAC_MUSCLE_TISSUE_DEVELOPMENT	GOBP_CARDIAC_MUSCLE_TISSUE_DEVELOPMENT	159	0.413247	1.6447	0.000111384	0.00203736	0.00149604	3000	tags=26%, list=12%, signal=23%	22943/5156/2697/8324/6416/57493/56999/9686/90/4851/26585/11149/5915/3084/27101/657/10413/2065/5058/10611/57057/3516/80206/9096/11214/3192/7168/4729/10818/26011/4208/2626/5997/9474/2475/998/2539/5159/5465/10848/6909
GOBP_NEGATIVE_REGULATION_OF_CELL_CELL_ADHESION	GOBP_NEGATIVE_REGULATION_OF_CELL_CELL_ADHESION	GOBP_NEGATIVE_REGULATION_OF_CELL_CELL_ADHESION	121	0.444108	1.70182	0.000113033	0.00205942	0.00151224	4359	tags=31%, list=18%, signal=25%	57669/4851/3958/865/25/5592/57045/2796/23513/114897/51043/1739/57162/9655/5962/9647/9306/80762/836/207/3659/10385/4771/8764/64844/5465/9231/5747/5573/91663/3717/51441/23075/4155/1051/6385/6693
GOBP_RESPONSE_TO_OXIDATIVE_STRESS	GOBP_RESPONSE_TO_OXIDATIVE_STRESS	GOBP_RESPONSE_TO_OXIDATIVE_STRESS	365	0.332222	1.45719	0.000113797	0.00206524	0.00151651	2947	tags=22%, list=12%, signal=20%	26034/7837/5978/5156/4548/2308/538/1277/664/4313/5163/10587/1956/3939/135112/7295/25/29957/847/3315/54840/11030/5311/2861/54583/3091/22921/2071/493869/10550/4728/5742/3303/3163/55139/8837/2530/6421/3417/3184/253827/1017/51765/5052/8061/6714/9588/2110/10935/140809/132864/142/7168/84557/836/9124/952/10645/5893/4780/2626/116988/5562/207/29979/4482/57707/11019/824/3304/2119/55074/23400/50507/27429/10…
GOBP_VIRAL_LIFE_CYCLE	GOBP_VIRAL_LIFE_CYCLE	GOBP_VIRAL_LIFE_CYCLE	279	0.36173	1.55634	0.000114525	0.00207037	0.00152028	4590	tags=34%, list=19%, signal=28%	3383/5819/85363/4851/1956/682/7706/3688/3685/3416/5861/6233/10581/55746/348995/3303/23279/3916/79643/93343/5903/4734/7415/9213/11267/51534/983/4774/128866/3693/137492/3312/3956/1605/5610/55254/1654/3673/3839/27074/3838/7913/5817/29082/129401/22880/5886/3304/8764/9474/7153/8934/10318/4061/998/3373/5045/64848/27243/5901/6993/5465/9818/91543/290/64710/63901/51193/28972/8692/9636/55706/23225/1948/547…
GOBP_HOMEOSTASIS_OF_NUMBER_OF_CELLS	GOBP_HOMEOSTASIS_OF_NUMBER_OF_CELLS	GOBP_HOMEOSTASIS_OF_NUMBER_OF_CELLS	201	0.385869	1.59824	0.000115299	0.00207628	0.00152462	2853	tags=23%, list=12%, signal=21%	4851/3707/6498/23543/25/10296/1000/83700/6608/6662/11167/3091/5585/677/6659/118/139818/3303/6772/2149/5591/23774/114928/51341/5781/3624/5142/355/836/5316/4090/3171/3148/4208/5925/51542/207/6774/55646/567/3304/669/10162/57678/51301/2539/1021
GOBP_ATP_METABOLIC_PROCESS	GOBP_ATP_METABOLIC_PROCESS	GOBP_ATP_METABOLIC_PROCESS	270	0.359152	1.53232	0.000115801	0.00207727	0.00152535	6273	tags=43%, list=26%, signal=32%	538/205/3099/10975/5236/3939/3091/5230/246269/5211/4728/539/55746/5223/5209/348995/3303/23279/4706/5214/5903/55526/374291/26137/7415/51341/9759/527/521/63979/983/3312/142/4712/706/4729/4436/54541/2821/84300/11164/5562/514/8505/4967/129401/3304/669/4719/1339/51142/65990/2023/230/5465/9818/7114/8473/523/55706/23225/9605/7167/5224/1738/5213/3607/5315/29103/4713/215/4717/114789/56848/400916/7386/2584…
GOBP_MONONUCLEAR_CELL_MIGRATION	GOBP_MONONUCLEAR_CELL_MIGRATION	GOBP_MONONUCLEAR_CELL_MIGRATION	109	0.450163	1.69873	0.000121348	0.00216839	0.00159226	3218	tags=25%, list=13%, signal=22%	3383/5979/26585/1399/58494/3958/5054/3676/23236/5641/708/2131/4681/8976/2059/6793/207/3570/196527/4267/8764/998/102/58191/2321/23143/5747
GOBP_MESODERM_MORPHOGENESIS	GOBP_MESODERM_MORPHOGENESIS	GOBP_MESODERM_MORPHOGENESIS	53	0.562512	1.89266	0.000122107	0.00217361	0.00159609	4372	tags=40%, list=18%, signal=32%	22943/57669/2697/4088/90/3688/57045/657/2132/51176/57057/3624/3673/4771/4087/5573/7473/1969/23135/9095/3690
GOBP_POSITIVE_REGULATION_OF_MAP_KINASE_ACTIVITY	GOBP_POSITIVE_REGULATION_OF_MAP_KINASE_ACTIVITY	GOBP_POSITIVE_REGULATION_OF_MAP_KINASE_ACTIVITY	194	0.385093	1.5859	0.000128635	0.00228106	0.00167499	3308	tags=25%, list=14%, signal=22%	5979/22943/51196/6416/153090/2688/1956/1399/3672/3084/51776/55765/5585/9261/6885/6464/3654/1902/6233/5058/84451/4920/6850/84962/6091/5781/2260/79594/6714/11214/983/4296/11183/23118/7189/10818/5562/1849/3265/10178/10454/9043/3357/5159/1847/2321/1464/9175/8826
GOBP_KERATAN_SULFATE_BIOSYNTHETIC_PROCESS	GOBP_KERATAN_SULFATE_BIOSYNTHETIC_PROCESS	GOBP_KERATAN_SULFATE_BIOSYNTHETIC_PROCESS	21	0.745552	2.03146	0.000129218	0.00228268	0.00167618	2271	tags=43%, list=9%, signal=39%	9331/8702/2683/4060/6482/6483/6487/10402/8534
GOBP_NEGATIVE_REGULATION_OF_OSTEOBLAST_DIFFERENTIATION	GOBP_NEGATIVE_REGULATION_OF_OSTEOBLAST_DIFFERENTIATION	GOBP_NEGATIVE_REGULATION_OF_OSTEOBLAST_DIFFERENTIATION	36	0.64233	1.96814	0.000132483	0.0023315	0.00171203	2853	tags=47%, list=12%, signal=42%	4088/6422/4851/26585/6096/25819/6662/57045/51684/9759/9464/5468/4077/3399/2662/169200/1021
GOBP_MITRAL_VALVE_DEVELOPMENT	GOBP_MITRAL_VALVE_DEVELOPMENT	GOBP_MITRAL_VALVE_DEVELOPMENT	10	0.870037	1.95367	0.000137397	0.00240124	0.00176324	687	tags=40%, list=3%, signal=39%	90/4851/657/6659
GOBP_NEGATIVE_REGULATION_OF_PEPTIDASE_ACTIVITY	GOBP_NEGATIVE_REGULATION_OF_PEPTIDASE_ACTIVITY	GOBP_NEGATIVE_REGULATION_OF_PEPTIDASE_ACTIVITY	147	0.427184	1.69415	0.00013748	0.00240124	0.00176324	3706	tags=28%, list=15%, signal=24%	302/57630/831/7077/51050/117584/5054/4035/80196/7980/6197/871/331/83596/79886/55031/1471/6714/10935/10049/710/1654/27074/207/9097/27344/96459/8301/1293/5045/274/4804/6653/51499/334/727/2537/58189/27151/65264/7448
GOBP_EPITHELIAL_CELL_DIFFERENTIATION_INVOLVED_IN_KIDNEY_DEVELOPMENT	GOBP_EPITHELIAL_CELL_DIFFERENTIATION_INVOLVED_IN_KIDNEY_DEVELOPMENT	GOBP_EPITHELIAL_CELL_DIFFERENTIATION_INVOLVED_IN_KIDNEY_DEVELOPMENT	38	0.607727	1.8946	0.00014115	0.00244708	0.0017969	3308	tags=39%, list=14%, signal=34%	4853/79633/25937/4851/26585/6608/10413/4643/6772/8842/2131/9863/4208/59/8826
GOBP_REGULATION_OF_CELL_PROJECTION_ASSEMBLY	GOBP_REGULATION_OF_CELL_PROJECTION_ASSEMBLY	GOBP_REGULATION_OF_CELL_PROJECTION_ASSEMBLY	164	0.404006	1.62335	0.000141157	0.00244708	0.0017969	3064	tags=30%, list=13%, signal=26%	3383/6792/51196/538/1809/23224/23191/653464/375790/6624/10413/10801/139818/23242/23603/9912/989/54443/22871/10097/5216/9759/10787/100287171/5962/5337/79598/6714/391/57489/8976/10096/81565/4651/8655/51057/2059/100506658/5898/3265/10178/9474/2475/998/153241/4134/9662/158297/115948
GOBP_REGULATION_OF_CELL_SUBSTRATE_JUNCTION_ORGANIZATION	GOBP_REGULATION_OF_CELL_SUBSTRATE_JUNCTION_ORGANIZATION	GOBP_REGULATION_OF_CELL_SUBSTRATE_JUNCTION_ORGANIZATION	63	0.550137	1.89218	0.000146666	0.00253313	0.00186009	2089	tags=38%, list=9%, signal=35%	57669/4088/7414/6422/90102/10979/26585/9748/25/395/9922/4035/9270/9448/23603/23499/22998/2824/6714/10395/6281/9647/28956/51057
GOBP_CELL_JUNCTION_ASSEMBLY	GOBP_CELL_JUNCTION_ASSEMBLY	GOBP_CELL_JUNCTION_ASSEMBLY	343	0.337346	1.46836	0.000149135	0.00256623	0.00188439	3085	tags=26%, list=13%, signal=23%	1009/7162/57669/2318/23266/2316/2697/2335/4088/57493/7414/3915/3728/6422/90102/5578/10979/9948/26585/9748/1399/865/25/51599/4038/667/1000/375790/83700/54751/1495/395/5802/10160/6624/4035/9270/4897/56126/4914/9448/7094/10611/1855/23603/92140/23499/10391/22871/4915/84962/1739/56125/22998/10082/2017/26167/22865/2824/6714/10395/6281/49861/9647/64398/56123/3673/56127/51057/55901/4208/5339/100506658/10…
GOBP_NEGATIVE_REGULATION_OF_BMP_SIGNALING_PATHWAY	GOBP_NEGATIVE_REGULATION_OF_BMP_SIGNALING_PATHWAY	GOBP_NEGATIVE_REGULATION_OF_BMP_SIGNALING_PATHWAY	39	0.607054	1.9198	0.000154635	0.00264683	0.00194358	6253	tags=62%, list=26%, signal=46%	2200/6422/4851/26585/6498/25/57045/221496/348093/23111/4681/5468/9350/6653/64388/6497/5494/57154/168667/64750/23592/10272/390598/7474
GOBP_POSITIVE_REGULATION_OF_CELL_PROJECTION_ORGANIZATION	GOBP_POSITIVE_REGULATION_OF_CELL_PROJECTION_ORGANIZATION	GOBP_POSITIVE_REGULATION_OF_CELL_PROJECTION_ORGANIZATION	314	0.346765	1.50696	0.000154959	0.00264683	0.00194358	3053	tags=26%, list=13%, signal=23%	5979/5649/5764/79625/6792/51196/538/1809/2316/57554/2335/153090/4919/57498/64764/23191/6498/375790/6239/8997/1627/6624/2803/4035/4914/10801/6794/139818/51517/23242/5058/91584/1855/23603/4920/23499/989/8837/54443/22871/10097/79006/4915/482/6091/5216/9759/466/10787/100287171/6714/5362/8976/10096/162427/57175/9863/3673/81565/3984/8655/23011/4780/2059/100506658/5898/55754/5997/9693/4976/3265/10178/84…
GOBP_REGULATION_OF_MUSCLE_SYSTEM_PROCESS	GOBP_REGULATION_OF_MUSCLE_SYSTEM_PROCESS	GOBP_REGULATION_OF_MUSCLE_SYSTEM_PROCESS	173	0.398552	1.61264	0.00015866	0.00270012	0.00198271	2979	tags=30%, list=12%, signal=27%	51196/2308/4088/3728/4851/5578/490/5592/80005/1131/94103/817/805/5058/2149/1739/5144/143872/6547/9759/136319/1025/388428/10874/5142/2017/2852/1129/9464/10142/476/4000/309/142/1605/9446/7168/340481/4887/3673/7138/5152/2626/5997/3572/493/29995/2475/2539/274/2023/5465
GOBP_JNK_CASCADE	GOBP_JNK_CASCADE	GOBP_JNK_CASCADE	161	0.407702	1.62676	0.000163138	0.0027662	0.00203123	2743	tags=23%, list=11%, signal=20%	3480/8324/57630/6416/7188/153090/6422/1956/1399/51776/6788/5585/10987/6885/3654/3301/23236/6233/344558/9448/84451/6386/4920/6850/10371/64853/79594/4296/11183/23118/7189/207/60401/3265/10454/9043/998
GOBP_PEPTIDYL_TYROSINE_MODIFICATION	GOBP_PEPTIDYL_TYROSINE_MODIFICATION	GOBP_PEPTIDYL_TYROSINE_MODIFICATION	279	0.357634	1.53871	0.000166484	0.00280044	0.00205638	3718	tags=27%, list=15%, signal=23%	3383/5979/5649/5156/3480/6416/4919/4282/6422/22853/2688/8440/90/1956/2050/26585/4739/25/83666/4038/3084/780/8460/6464/25998/3716/150465/4914/2065/4920/6850/79643/4915/22876/5781/9031/2260/9655/6714/55620/8445/9961/5610/5581/10645/3570/3572/6774/867/57826/4771/8764/84619/50507/2475/5159/10464/5518/1270/4750/2321/1464/5747/8826/8692/3066/2252/25778/9625/9094/5515/3717/7448/3678
GOBP_RENAL_TUBULE_DEVELOPMENT	GOBP_RENAL_TUBULE_DEVELOPMENT	GOBP_RENAL_TUBULE_DEVELOPMENT	71	0.50858	1.78223	0.000166666	0.00280044	0.00205638	1413	tags=23%, list=6%, signal=21%	8549/4853/79633/5087/25937/4851/26585/7021/6608/6662/5311/10413/6772/1739/7475/8842
GOBP_REGULATION_OF_APOPTOTIC_SIGNALING_PATHWAY	GOBP_REGULATION_OF_APOPTOTIC_SIGNALING_PATHWAY	GOBP_REGULATION_OF_APOPTOTIC_SIGNALING_PATHWAY	295	0.347051	1.49643	0.000167568	0.00280044	0.00205638	3559	tags=28%, list=15%, signal=24%	3383/5979/4776/57630/292/153090/4282/6422/8440/90/5519/55023/6498/3958/6934/3315/3685/1495/3091/117584/5054/6788/10413/3301/80196/220042/83596/3303/79886/55031/8837/6421/8795/1075/599/2260/3624/2017/2852/8406/63979/355/6714/666/2070/142/6279/5499/1654/1687/3148/4780/5925/2626/10616/207/29979/7009/4976/2140/259230/81618/10449/3304/27429/6591/138151/2771/90427/3065/2023/28978/64844/53832/4804/4170/…
GOBP_REGULATION_OF_LYMPHOCYTE_ACTIVATION	GOBP_REGULATION_OF_LYMPHOCYTE_ACTIVATION	GOBP_REGULATION_OF_LYMPHOCYTE_ACTIVATION	305	0.349862	1.5157	0.000167568	0.00280044	0.00205638	3337	tags=23%, list=14%, signal=20%	57630/4282/6422/8440/3707/1026/3958/865/25/3105/57045/2796/5585/677/8660/22890/2885/6659/23513/51176/51043/10808/5058/3329/3916/6850/2736/5591/1739/5781/3485/3624/57162/7525/9655/6714/1947/678/55183/3956/9306/80762/7189/836/4436/952/1209/5914/4208/10451/207/472/3659/3572/10385/8764/84787/9092/10892/998/57678/51571/64844/9984/10464/4615/9231/3493/5573/2547/22976
GOBP_NEGATIVE_REGULATION_OF_PROTEOLYSIS	GOBP_NEGATIVE_REGULATION_OF_PROTEOLYSIS	GOBP_NEGATIVE_REGULATION_OF_PROTEOLYSIS	219	0.382569	1.60132	0.000169941	0.00282992	0.00207802	5665	tags=37%, list=24%, signal=28%	302/57630/831/7077/5774/11011/51050/117584/3416/5054/4035/80196/7980/6197/871/331/83596/51684/6386/79886/55031/9528/1471/29997/6599/9683/6714/6815/10935/10049/710/1654/27074/207/9097/27344/96459/8301/1293/26022/5045/274/64844/1020/4804/819/6653/51499/8473/334/727/2537/58189/27151/65264/7448/120892/11345/4534/259/2272/57448/55872/10755/51035/27018/10869/6737/5894/23429/10542/5371/351/5037/258010/7…
GOBP_CELLULAR_COMPONENT_DISASSEMBLY	GOBP_CELLULAR_COMPONENT_DISASSEMBLY	GOBP_CELLULAR_COMPONENT_DISASSEMBLY	497	0.313824	1.41913	0.000170583	0.00283046	0.00207842	5366	tags=34%, list=22%, signal=27%	51474/22943/6711/3480/90480/664/4313/3915/7077/3099/6840/5578/9948/23708/7111/682/4325/55187/665/64968/10763/780/3091/9922/57482/139285/6624/4035/10573/6709/118/9448/10240/1984/1855/26100/10783/1471/130271/7415/649/56945/285590/122704/136319/1072/100287171/6599/2017/2852/51534/5962/79594/79443/666/11096/3920/118487/983/6182/92815/29104/3312/162427/11034/706/2801/84557/11078/836/55254/91754/5499/5…
GOBP_REGULATION_OF_JUN_KINASE_ACTIVITY	GOBP_REGULATION_OF_JUN_KINASE_ACTIVITY	GOBP_REGULATION_OF_JUN_KINASE_ACTIVITY	69	0.52244	1.83558	0.000172271	0.0028483	0.00209152	1890	tags=25%, list=8%, signal=23%	22943/6416/153090/6422/51776/5585/6885/3301/5058/84451/4920/6850/64853/79594/4296/11183/7189
GOBP_REPRODUCTIVE_SYSTEM_DEVELOPMENT	GOBP_REPRODUCTIVE_SYSTEM_DEVELOPMENT	GOBP_REPRODUCTIVE_SYSTEM_DEVELOPMENT	307	0.344915	1.49156	0.000174316	0.00287189	0.00210884	2405	tags=21%, list=10%, signal=20%	3383/5764/5156/2316/4853/2697/6422/595/4851/22836/682/1399/3371/25836/6662/5311/1495/3091/2796/6788/677/84159/1634/2885/4914/6794/51176/4188/6586/2661/4920/8031/2736/5467/10765/3516/1739/3417/5781/3624/6599/8728/10371/675/8061/6714/666/5916/79084/10935/374900/329/5468/400629/836/10818/9825/9510/4436/3148/2626/207/472/3020/867/84687
GOBP_ENDODERMAL_CELL_DIFFERENTIATION	GOBP_ENDODERMAL_CELL_DIFFERENTIATION	GOBP_ENDODERMAL_CELL_DIFFERENTIATION	35	0.621472	1.90464	0.000176282	0.00289402	0.00212509	3718	tags=46%, list=15%, signal=39%	22943/1289/4313/2335/1284/3685/3912/79577/3676/3281/3624/3693/3679/6657/7448/3678
GOBP_DEPHOSPHORYLATION	GOBP_DEPHOSPHORYLATION	GOBP_DEPHOSPHORYLATION	424	0.320309	1.41979	0.000178735	0.00292395	0.00214707	4530	tags=31%, list=19%, signal=25%	5791/5764/85464/3486/4088/5784/22853/5519/5774/5511/8556/3958/25819/5793/3672/8555/5534/54840/5496/5802/23371/5782/1827/10160/11099/54434/10106/81566/8178/58190/6305/6794/805/1740/5209/53349/132160/79660/161742/8036/8871/4907/1739/79871/22876/5781/9701/57546/54961/6714/10395/10217/23035/5524/476/6815/2070/55105/9647/58497/58478/55313/27068/5610/9863/54545/284352/4659/5499/3673/163882/5520/9891/42…
GOBP_NUCLEOTIDE_PHOSPHORYLATION	GOBP_NUCLEOTIDE_PHOSPHORYLATION	GOBP_NUCLEOTIDE_PHOSPHORYLATION	121	0.437733	1.67739	0.000189543	0.00308989	0.00226892	5978	tags=45%, list=25%, signal=34%	205/3099/5236/3939/3091/5230/5211/55746/5223/5209/348995/23279/5214/5903/55526/26137/51341/9759/51727/54541/2821/5562/4832/4967/129401/669/2023/230/5465/9818/8473/29922/55706/23225/7167/5224/5213/3607/5315/10201/2584/10762/2027/4928/83440/351/3098/26289/28964/8382/5571/226/57122/79902/195827
GOBP_COLUMNAR_CUBOIDAL_EPITHELIAL_CELL_DIFFERENTIATION	GOBP_COLUMNAR_CUBOIDAL_EPITHELIAL_CELL_DIFFERENTIATION	GOBP_COLUMNAR_CUBOIDAL_EPITHELIAL_CELL_DIFFERENTIATION	61	0.542872	1.85871	0.000196892	0.00319846	0.00234864	2344	tags=31%, list=10%, signal=28%	4852/4851/1026/5915/25/1000/6608/3091/5054/10413/6659/2131/6714/5916/79084/9575/2626/79583/3572
GOBP_REGULATION_OF_CELL_CELL_ADHESION	GOBP_REGULATION_OF_CELL_CELL_ADHESION	GOBP_REGULATION_OF_CELL_CELL_ADHESION	295	0.343945	1.48304	0.000200779	0.00323744	0.00237727	3260	tags=22%, list=14%, signal=20%	3383/57669/8440/4851/5578/3707/3958/865/25/5592/3105/57045/2796/3654/22890/2885/3716/6659/23513/3676/114897/51176/51043/10808/5058/3329/6850/2736/10725/1739/5781/3485/8728/57162/7525/9655/5962/6714/1947/9647/3956/9306/80762/7189/340481/836/5914/207/3659/3572/10385/4771/8764/9092/10892/998/57678/51571/9223/6657/64844/5465/9231/79414/5747/5573
GOBP_POSITIVE_REGULATION_OF_ESTABLISHMENT_OF_PROTEIN_LOCALIZATION	GOBP_POSITIVE_REGULATION_OF_ESTABLISHMENT_OF_PROTEIN_LOCALIZATION	GOBP_POSITIVE_REGULATION_OF_ESTABLISHMENT_OF_PROTEIN_LOCALIZATION	288	0.346644	1.49282	0.000201432	0.00323744	0.00237727	3314	tags=22%, list=14%, signal=20%	23368/79971/908/2316/7430/2697/4088/3728/4946/25924/1956/23086/5534/8447/6934/51100/6608/3091/8660/10575/4035/9270/6659/51768/5058/51128/10391/5467/9531/23607/10055/10874/9585/2852/6714/22948/55763/2181/85459/9695/5581/163882/952/8655/5562/10694/55754/57214/3265/10178/4947/23400/27429/8934/4628/998/153241/5901/9662/1020/2746/322/6653/283/8692
GOBP_SYNAPSE_ORGANIZATION	GOBP_SYNAPSE_ORGANIZATION	GOBP_SYNAPSE_ORGANIZATION	350	-0.350726	-1.48209	0.000201699	0.00323744	0.00237727	3080	tags=27%, list=13%, signal=24%	1496/1813/22859/4747/1639/57497/54413/1826/6585/23363/5300/869/5364/23184/8936/10497/378/2534/8831/23316/386724/783/64101/1139/8497/4744/1140/57633/1981/57689/10013/9379/7337/7402/1488/55638/9148/80823/3897/56850/56098/71/9722/266727/9762/80728/23657/9378/8541/84623/23284/8536/627/124925/575/57502/58512/22941/8851/547/8927/5789/1607/50944/782/2048/2562/91752/140689/347730/9118/79012/392617/23237/…
GOBP_NEGATIVE_REGULATION_OF_T_CELL_PROLIFERATION	GOBP_NEGATIVE_REGULATION_OF_T_CELL_PROLIFERATION	GOBP_NEGATIVE_REGULATION_OF_T_CELL_PROLIFERATION	41	0.587674	1.86406	0.000202079	0.00323744	0.00237727	4359	tags=39%, list=18%, signal=32%	57045/2796/23513/51043/1739/57162/80762/836/10385/8764/64844/9231/5573/1051/6385/6693
GOBP_LEUKOCYTE_DIFFERENTIATION	GOBP_LEUKOCYTE_DIFFERENTIATION	GOBP_LEUKOCYTE_DIFFERENTIATION	367	0.329864	1.44883	0.000203704	0.00325227	0.00238816	5139	tags=30%, list=21%, signal=24%	538/302/4853/2200/8324/57630/6422/5578/3707/865/25/3688/3930/677/22890/6659/3676/4914/6794/51176/51043/139818/6929/4920/6482/2778/6850/2736/5591/3516/10014/51341/84293/9452/9759/3624/3087/5971/9655/6714/64421/678/6146/5468/3956/142/80762/7189/4627/5316/4436/1209/5914/5925/472/3570/3659/6774/96459/6095/973/567/9474/9092/8563/10892/2475/6237/998/169200/26022/3106/1021/55716/91543/7030/57580/51463/9…
GOBP_NEGATIVE_REGULATION_OF_TRANSFERASE_ACTIVITY	GOBP_NEGATIVE_REGULATION_OF_TRANSFERASE_ACTIVITY	GOBP_NEGATIVE_REGULATION_OF_TRANSFERASE_ACTIVITY	260	0.365479	1.55321	0.000206239	0.00328146	0.00240959	3398	tags=27%, list=14%, signal=23%	10252/3480/57493/10253/153090/25937/6422/1026/1027/25/6879/28951/3315/64793/5585/8660/25998/9270/3301/94103/90007/81848/1855/161742/23603/79643/5576/84962/4763/6547/100287171/3087/64754/64853/9655/8396/6714/4298/3192/1974/26271/10935/26524/9647/5468/9961/399473/836/124790/3984/200734/5925/207/5997/1849/867/80824/26973/4771/84619/10251/10636/5518/1847/1029/5573/6653/10408/8692/1846
GOBP_RESPONSE_TO_TEMPERATURE_STIMULUS	GOBP_RESPONSE_TO_TEMPERATURE_STIMULUS	GOBP_RESPONSE_TO_TEMPERATURE_STIMULUS	198	0.383349	1.58513	0.000208747	0.00331002	0.00243057	3498	tags=29%, list=15%, signal=25%	6769/2308/3320/490/1026/2288/284207/9261/3654/10728/3301/4914/4287/817/55746/26353/10808/348995/3303/23279/3329/3281/5931/5903/3337/7415/9531/440498/51278/4792/10016/545/3312/5468/6118/2766/10049/5562/207/472/27344/129401/26973/3304/3357/27429/2475/4804/9818/158297/7266/7341/3066/5433/1965/55706/23225
GOBP_IONOTROPIC_GLUTAMATE_RECEPTOR_SIGNALING_PATHWAY	GOBP_IONOTROPIC_GLUTAMATE_RECEPTOR_SIGNALING_PATHWAY	GOBP_IONOTROPIC_GLUTAMATE_RECEPTOR_SIGNALING_PATHWAY	23	-0.724561	-1.95973	0.000211053	0.00333522	0.00244907	4204	tags=42%, list=18%, signal=34%	1201/6818/2901/80315/2898/2894/8851/2895/2899/2902
GOBP_INSULIN_RECEPTOR_SIGNALING_PATHWAY	GOBP_INSULIN_RECEPTOR_SIGNALING_PATHWAY	GOBP_INSULIN_RECEPTOR_SIGNALING_PATHWAY	120	0.444063	1.703	0.000214894	0.00338439	0.00248517	3496	tags=30%, list=15%, signal=26%	23235/5791/2308/3480/55023/23371/3416/8660/6464/2885/51043/5058/5781/51382/6599/527/8396/6714/114882/81565/5562/207/5166/4976/2771/2865/8412/64710/80318/51606/6653/23545/8473/523/2549/5286
GOBP_REGULATION_OF_PEPTIDE_TRANSPORT	GOBP_REGULATION_OF_PEPTIDE_TRANSPORT	GOBP_REGULATION_OF_PEPTIDE_TRANSPORT	489	0.309152	1.39786	0.000221572	0.00347778	0.00255375	3314	tags=22%, list=14%, signal=20%	143425/23368/5978/79971/2316/7430/2697/4088/5784/292/3728/6422/5578/4946/25924/1956/23086/7021/7295/665/3710/5534/8447/6934/51100/6608/3091/8997/64285/9727/8660/4035/9270/3301/6659/5211/90007/337867/51768/5058/4924/51684/9912/51128/5066/5467/2149/3998/3708/9531/23607/5781/127933/10055/4843/10874/9585/2852/8650/55432/6714/79809/55763/2181/3996/9647/3312/9695/6279/80762/5581/4887/81565/163882/952/8…
GOBP_METANEPHROS_DEVELOPMENT	GOBP_METANEPHROS_DEVELOPMENT	GOBP_METANEPHROS_DEVELOPMENT	61	0.539892	1.8485	0.00022297	0.00348105	0.00255615	1184	tags=28%, list=5%, signal=27%	5979/10252/5156/2200/79633/25937/26585/80144/7021/25836/6608/6662/5311/10413/10220/6772/4763
GOBP_NEGATIVE_REGULATION_OF_GROWTH	GOBP_NEGATIVE_REGULATION_OF_GROWTH	GOBP_NEGATIVE_REGULATION_OF_GROWTH	205	0.378724	1.56822	0.000223279	0.00348105	0.00255615	3314	tags=30%, list=14%, signal=26%	10512/4853/2697/4088/6595/6422/9686/54437/4851/26585/2273/1026/1027/55841/5802/3091/6788/80014/6794/55602/6586/5641/5058/3303/2661/9792/5931/5467/223117/10505/23111/7869/3624/10371/79594/57142/3300/5468/23286/1654/57609/5925/5997/84687/5538/3304/9043/55384/3373/374946/2539/2023/5518/1020/5465/11007/1029/6597/322/23677/8692
GOBP_ESTABLISHMENT_OF_ORGANELLE_LOCALIZATION	GOBP_ESTABLISHMENT_OF_ORGANELLE_LOCALIZATION	GOBP_ESTABLISHMENT_OF_ORGANELLE_LOCALIZATION	391	0.325064	1.42848	0.000235386	0.00365754	0.00268574	4320	tags=32%, list=18%, signal=27%	6860/10252/7430/2697/10253/5819/23224/157769/3688/57102/2669/3091/10749/1778/84946/5861/3676/150465/26115/6794/357/4643/1063/51112/51128/3916/81/6850/79643/22871/10097/1075/1739/4430/3998/5048/4646/1072/84984/79443/10016/161176/84709/3192/129880/3996/128866/8976/10096/55288/89941/2801/282991/25777/83540/4627/81565/85440/9554/6284/1780/27436/29082/472/84100/8615/867/4976/2647/8301/63971/83930/2989…
GOBP_PHAGOCYTOSIS	GOBP_PHAGOCYTOSIS	GOBP_PHAGOCYTOSIS	223	0.362173	1.51827	0.000237355	0.00367584	0.00269918	3675	tags=26%, list=15%, signal=22%	6556/81567/3320/9844/23191/25/1793/3688/5031/3685/311/4035/2885/4240/51517/5058/23603/7275/6850/56990/7410/10097/1130/10787/8406/7525/6714/391/8976/5468/10096/5581/4627/11031/3673/4651/3984/5914/10451/7456/2214/10093/1182/196527/55646/55529/9474/94134/998/9886/9938/4615/3493/5747/23396/7097/5879/6845
GOBP_REGULATION_OF_NERVOUS_SYSTEM_DEVELOPMENT	GOBP_REGULATION_OF_NERVOUS_SYSTEM_DEVELOPMENT	GOBP_REGULATION_OF_NERVOUS_SYSTEM_DEVELOPMENT	359	0.327701	1.43894	0.00024197	0.00373486	0.00274252	2981	tags=25%, list=12%, signal=22%	5649/10512/5764/7162/6792/5978/23266/4776/2335/54437/4851/23191/6498/58494/5915/4038/375790/57165/10810/6608/1495/5802/3091/8997/84667/1627/657/2803/10413/4035/4914/6794/5058/91584/23499/22871/10097/79006/1075/223117/4915/10505/1739/4763/6091/23111/7869/2852/10371/8650/22865/1620/23500/5916/57142/5362/5468/58497/1605/706/81565/26011/57609/3984/85440/27339/3148/23011/207/3572/9693/222223/4976/567/…
GOBP_ANTERIOR_POSTERIOR_PATTERN_SPECIFICATION	GOBP_ANTERIOR_POSTERIOR_PATTERN_SPECIFICATION	GOBP_ANTERIOR_POSTERIOR_PATTERN_SPECIFICATION	141	0.408281	1.60244	0.000243894	0.00375027	0.00275384	2607	tags=25%, list=11%, signal=22%	10512/57669/79971/4088/5087/6422/4851/1399/6608/84667/657/51176/23242/4300/4920/10220/2736/5591/3516/2926/9096/3087/7289/5916/5362/79084/3236/10818/91355/3226/2626/472/10194/3233/3222
GOBP_INHIBITORY_POSTSYNAPTIC_POTENTIAL	GOBP_INHIBITORY_POSTSYNAPTIC_POTENTIAL	GOBP_INHIBITORY_POSTSYNAPTIC_POTENTIAL	12	-0.820742	-1.91798	0.000244583	0.00375027	0.00275384	2825	tags=42%, list=12%, signal=37%	54413/10497/2898/9699/266743
GOBP_REGULATION_OF_MUSCLE_ORGAN_DEVELOPMENT	GOBP_REGULATION_OF_MUSCLE_ORGAN_DEVELOPMENT	GOBP_REGULATION_OF_MUSCLE_ORGAN_DEVELOPMENT	31	0.654789	1.94937	0.000246703	0.00377034	0.00276858	5694	tags=61%, list=24%, signal=47%	4088/2065/51176/1063/136319/4208/5562/4015/4534/50937/6665/6474/28514/57496/10869/7480/84466/6198/51460
GOBP_NEGATIVE_REGULATION_OF_CHONDROCYTE_DIFFERENTIATION	GOBP_NEGATIVE_REGULATION_OF_CHONDROCYTE_DIFFERENTIATION	GOBP_NEGATIVE_REGULATION_OF_CHONDROCYTE_DIFFERENTIATION	18	0.761218	1.99971	0.000249271	0.00378488	0.00277926	2686	tags=61%, list=11%, signal=54%	11173/26585/5915/6662/2736/5781/5916/359845/81792/7483/6591
GOBP_REGULATION_OF_CELLULAR_RESPONSE_TO_TRANSFORMING_GROWTH_FACTOR_BETA_STIMULUS	GOBP_REGULATION_OF_CELLULAR_RESPONSE_TO_TRANSFORMING_GROWTH_FACTOR_BETA_STIMULUS	GOBP_REGULATION_OF_CELLULAR_RESPONSE_TO_TRANSFORMING_GROWTH_FACTOR_BETA_STIMULUS	106	0.453017	1.6986	0.000249284	0.00378488	0.00277926	3084	tags=26%, list=13%, signal=23%	10252/2200/11117/4088/10253/4052/6498/50515/9315/114990/54756/6794/6233/3303/161742/6386/8837/283149/51341/26524/64398/399473/200734/54778/4015/5465/4087/83891
GOBP_REGULATION_OF_EPITHELIAL_CELL_DIFFERENTIATION	GOBP_REGULATION_OF_EPITHELIAL_CELL_DIFFERENTIATION	GOBP_REGULATION_OF_EPITHELIAL_CELL_DIFFERENTIATION	106	0.452711	1.69745	0.000251979	0.00381334	0.00280015	2494	tags=23%, list=10%, signal=20%	10252/79633/7414/10253/25937/595/4851/865/6608/6662/5054/677/10413/23236/118/1903/161742/6772/8842/340481/399473/200734/4097/81575
GOBP_COAGULATION	GOBP_COAGULATION	GOBP_COAGULATION	251	0.353934	1.49968	0.00025329	0.00382073	0.00280558	4204	tags=30%, list=18%, signal=25%	5156/2316/1277/2335/7414/653604/23348/5578/1465/3710/1793/3315/5592/5054/7980/114897/139818/2192/7094/10362/2778/6850/7410/64145/5576/2149/3998/10627/708/3708/5781/2159/221037/6714/1281/710/5581/50808/4627/5567/3673/7103/308/4780/10451/2626/4097/3611/23173/3020/196527/3659/126961/6814/1278/998/3065/5547/3021/2161/5573/3066/966/5879/3717/7448/11234/51206/6915/333932/10938/55604/8356/3709/30845/5291
GOBP_ADAPTIVE_IMMUNE_RESPONSE_BASED_ON_SOMATIC_RECOMBINATION_OF_IMMUNE_RECEPTORS_BUILT_FROM_IMMUNOGLOBULIN_SUPERFAMILY_DOMAINS	GOBP_ADAPTIVE_IMMUNE_RESPONSE_BASED_ON_SOMATIC_RECOMBINATION_OF_IMMUNE_RECEPTORS_BUILT_FROM_IMMUNOGLOBULIN_SUPERFAMILY_DOMAINS	GOBP_ADAPTIVE_IMMUNE_RESPONSE_BASED_ON_SOMATIC_RECOMBINATION_OF_IMMUNE_RECEPTORS_BUILT_FROM_IMMUNOGLOBULIN_SUPERFAMILY_DOMAINS	187	0.382102	1.5639	0.000254208	0.00382217	0.00280664	3075	tags=24%, list=13%, signal=21%	3383/6556/60468/5819/730/3105/5585/6885/22890/51176/51043/3329/23180/1075/708/5971/9655/55183/4791/710/80762/7189/4436/4208/2013/5817/3570/6774/6095/3265/567/11118/84787/10892/2475/51571/26022/3106/4683/9984/4615/91543/729/3493
GOBP_POSITIVE_REGULATION_OF_CATABOLIC_PROCESS	GOBP_POSITIVE_REGULATION_OF_CATABOLIC_PROCESS	GOBP_POSITIVE_REGULATION_OF_CATABOLIC_PROCESS	400	0.321656	1.41993	0.000261722	0.00392022	0.00287864	2634	tags=20%, list=11%, signal=18%	2308/7430/664/2697/3320/85363/153090/9686/4946/1027/220441/55187/665/28951/51100/6662/3091/3416/139285/677/399664/6885/8660/1634/4035/94103/4287/253943/6794/225/26353/5209/3303/1855/79888/92140/9528/221662/340719/1075/4734/3184/26137/2926/7415/9531/29997/112398/11267/23530/27352/8975/9655/5962/4898/79443/8396/678/6829/3300/80762/5581/51429/84300/11236/10645/160418/1374/4780/9554/5562/207/472/5507…
GOBP_BRANCH_ELONGATION_OF_AN_EPITHELIUM	GOBP_BRANCH_ELONGATION_OF_AN_EPITHELIUM	GOBP_BRANCH_ELONGATION_OF_AN_EPITHELIUM	14	0.78694	1.90679	0.000262417	0.00392022	0.00287864	612	tags=36%, list=3%, signal=35%	10252/10253/3371/6662/10413
GOBP_TRANSFORMING_GROWTH_FACTOR_BETA_PRODUCTION	GOBP_TRANSFORMING_GROWTH_FACTOR_BETA_PRODUCTION	GOBP_TRANSFORMING_GROWTH_FACTOR_BETA_PRODUCTION	35	0.612189	1.8762	0.000265112	0.00394779	0.00289888	1230	tags=23%, list=5%, signal=22%	2335/4088/4052/4060/3685/3091/55353/23607
GOBP_PROTEIN_DEPHOSPHORYLATION	GOBP_PROTEIN_DEPHOSPHORYLATION	GOBP_PROTEIN_DEPHOSPHORYLATION	286	0.34201	1.46695	0.000268783	0.00398967	0.00292964	4530	tags=31%, list=19%, signal=26%	5791/5764/85464/3486/5784/22853/5519/5774/5511/8556/3958/5793/3672/8555/5534/5496/5802/23371/5782/1827/11099/54434/10106/58190/6305/6794/805/132160/79660/8036/1739/79871/5781/9701/57546/54961/10395/10217/23035/5524/6815/2070/9647/55313/27068/5610/9863/284352/4659/5499/5520/9891/5509/26472/1849/84988/84687/8732/2140/80824/2475/2771/259282/5159/5518/151987/1847/801/5527/9858/1846/5529/5515/5500/371…
GOBP_ENTRY_INTO_HOST	GOBP_ENTRY_INTO_HOST	GOBP_ENTRY_INTO_HOST	112	0.444086	1.6802	0.000279623	0.00413734	0.00303807	4379	tags=38%, list=18%, signal=31%	3383/5819/85363/1956/682/7706/3688/3685/3416/2885/10581/3303/3916/55770/9213/6714/983/3693/3956/1605/3673/3839/5817/867/3304/8764/2519/4061/3373/6993/290/51193/8692/1948/5034/3678/1969/83737/55223/200576/3690/219931
GOBP_ENDOCHONDRAL_BONE_MORPHOGENESIS	GOBP_ENDOCHONDRAL_BONE_MORPHOGENESIS	GOBP_ENDOCHONDRAL_BONE_MORPHOGENESIS	46	0.566132	1.85164	0.00028059	0.00413848	0.00303891	3872	tags=39%, list=16%, signal=33%	1277/4325/5915/6662/1749/2132/871/2778/4209/57560/2131/5916/309/4208/3636/9350/55790/249
GOBP_DEVELOPMENTAL_GROWTH_INVOLVED_IN_MORPHOGENESIS	GOBP_DEVELOPMENTAL_GROWTH_INVOLVED_IN_MORPHOGENESIS	GOBP_DEVELOPMENTAL_GROWTH_INVOLVED_IN_MORPHOGENESIS	202	0.37962	1.57524	0.000281597	0.00414019	0.00304016	2126	tags=26%, list=9%, signal=24%	6860/10512/10252/6792/57669/9373/2335/7414/10253/3320/6422/54437/4851/23191/3371/50618/25/780/6662/5802/1627/2803/10413/4035/4897/3676/150465/8239/6794/6586/23242/5058/91584/1855/23499/10765/223117/10505/23111/7869/2017/10371/2131/79594/5916/57142/214/9863/81565/57609/3984/66000/23011
GOBP_POSITIVE_REGULATION_OF_GROWTH	GOBP_POSITIVE_REGULATION_OF_GROWTH	GOBP_POSITIVE_REGULATION_OF_GROWTH	207	0.378132	1.57164	0.000285776	0.00418837	0.00307554	3290	tags=30%, list=14%, signal=26%	6860/6792/7430/9373/2335/6422/2688/4851/1956/23191/2137/50618/375790/25836/5357/6608/1627/657/2803/10413/4035/6197/23236/7466/55602/5058/6386/55031/23499/57057/23180/5467/5591/3516/10591/136319/84861/79594/29104/9647/6279/1654/81565/952/3984/4208/54555/207/3020/6832/32/2475/998/3373/57678/102/58191/221927/6909/3021/51193/29842/9175
GOBP_BLOOD_VESSEL_ENDOTHELIAL_CELL_MIGRATION	GOBP_BLOOD_VESSEL_ENDOTHELIAL_CELL_MIGRATION	GOBP_BLOOD_VESSEL_ENDOTHELIAL_CELL_MIGRATION	97	0.452418	1.67851	0.000289674	0.00423215	0.00310769	3841	tags=32%, list=16%, signal=27%	3728/4851/5578/2050/26585/25/3315/3091/9270/154796/161742/57608/10014/4763/6091/2260/90627/5468/4627/4780/4208/2013/207/493/5547/7114/7101/5286/1948/1969/6915
GOBP_AMINOGLYCAN_METABOLIC_PROCESS	GOBP_AMINOGLYCAN_METABOLIC_PROCESS	GOBP_AMINOGLYCAN_METABOLIC_PROCESS	139	0.417099	1.6313	0.000295911	0.00430972	0.00316465	4283	tags=35%, list=18%, signal=29%	79625/9331/3339/8702/1462/2683/4060/50515/375790/29940/55454/1634/1213/2132/64132/6383/6482/6483/6487/10402/10082/3074/2131/55501/2799/83539/8534/207/57214/22856/11285/3373/5159/126792/1464/8692/9955/2262/55790/10317/3037/133584/2720/89792/3161/11261/64131/6385/92126
GOBP_PYRUVATE_METABOLIC_PROCESS	GOBP_PYRUVATE_METABOLIC_PROCESS	GOBP_PYRUVATE_METABOLIC_PROCESS	132	0.418002	1.62021	0.000297778	0.00432337	0.00317467	5978	tags=46%, list=25%, signal=35%	5163/3099/682/5236/3939/3091/5230/5211/55746/5223/5209/348995/23279/5214/5903/55526/26137/51341/9759/57546/5165/54541/2821/3945/5562/5166/4967/129401/669/2023/230/5465/9818/8473/55706/23225/7167/5224/1738/5213/3607/5315/2739/2584/10762/2027/4928/9123/83440/8050/351/6566/3098/63826/28964/5571/226/7416/57122/79902/195827
GOBP_REGULATION_OF_DEVELOPMENTAL_GROWTH	GOBP_REGULATION_OF_DEVELOPMENTAL_GROWTH	GOBP_REGULATION_OF_DEVELOPMENTAL_GROWTH	259	0.351261	1.49402	0.00030165	0.00436594	0.00320593	3000	tags=26%, list=12%, signal=23%	6860/10512/6792/7430/9373/2697/2335/2688/9686/54437/4851/23191/1026/1027/55841/50618/25/375790/25836/5357/6608/5802/6788/1627/657/2803/10413/4035/4897/150465/23236/80014/5641/5058/91584/23499/57057/5467/5591/223117/10505/3516/23111/7869/2017/10371/79594/57142/26524/23286/81565/57609/3984/23011/4208/207/5997/32/9043/27429/2475/57678/374946/2539/1020/5465/6909
GOBP_ALPHA_BETA_T_CELL_ACTIVATION	GOBP_ALPHA_BETA_T_CELL_ACTIVATION	GOBP_ALPHA_BETA_T_CELL_ACTIVATION	94	0.456386	1.67808	0.000303486	0.00437211	0.00321046	3027	tags=27%, list=13%, signal=23%	538/57630/3707/865/25/3105/57045/51176/51043/2000/10808/6850/5971/9655/6146/5914/3570/3659/6774/6095/8764/10892/2475/26022/91543
GOBP_ESTABLISHMENT_OR_MAINTENANCE_OF_CELL_POLARITY	GOBP_ESTABLISHMENT_OR_MAINTENANCE_OF_CELL_POLARITY	GOBP_ESTABLISHMENT_OR_MAINTENANCE_OF_CELL_POLARITY	188	0.383458	1.5664	0.000303958	0.00437211	0.00321046	3218	tags=29%, list=13%, signal=25%	51421/10252/9265/23150/2697/57554/154810/10253/3320/22836/9948/1399/667/3688/83700/1495/6624/23513/154796/10890/6794/1740/5058/10097/1739/5048/2195/9585/391/3996/10096/4000/23286/10487/4627/81565/9124/85440/51057/10207/4649/9793/29899/5754/57710/998/51571/4134/9886/6993/9231/55914/889/5747
GOBP_NEGATIVE_REGULATION_OF_LYMPHOCYTE_ACTIVATION	GOBP_NEGATIVE_REGULATION_OF_LYMPHOCYTE_ACTIVATION	GOBP_NEGATIVE_REGULATION_OF_LYMPHOCYTE_ACTIVATION	93	0.465162	1.7112	0.000308306	0.0044139	0.00324115	4359	tags=31%, list=18%, signal=26%	6422/3958/865/57045/2796/5585/23513/51043/1739/3624/57162/9655/9306/80762/836/472/3659/10385/8764/64844/9984/10464/9231/5573/25807/6664/1051/6385/6693
GOBP_REGULATION_OF_PHOSPHATIDYLINOSITOL_3_KINASE_SIGNALING	GOBP_REGULATION_OF_PHOSPHATIDYLINOSITOL_3_KINASE_SIGNALING	GOBP_REGULATION_OF_PHOSPHATIDYLINOSITOL_3_KINASE_SIGNALING	96	0.455087	1.68669	0.000308764	0.0044139	0.00324115	1570	tags=26%, list=7%, signal=24%	5156/3480/2335/153090/4919/2688/1956/847/6662/8660/1634/4914/2065/4920/5467/2149/4915/4734/10617/29997/2260/2852/8396/6714/55165
GOBP_NEUROTRANSMITTER_SECRETION	GOBP_NEUROTRANSMITTER_SECRETION	GOBP_NEUROTRANSMITTER_SECRETION	135	-0.440188	-1.65243	0.000312839	0.00445843	0.00327384	3413	tags=34%, list=14%, signal=29%	10675/5868/107/2901/84446/1813/8938/1136/90019/112755/10497/6616/2932/815/10815/27163/783/8497/5799/22895/64130/63908/9379/150/6844/1488/23208/9066/1143/9378/8541/112476/9783/6855/140730/6571/10814/9699/9515/9256/6804/27445/8618/23025/127833/6853
GOBP_VASCULAR_ASSOCIATED_SMOOTH_MUSCLE_CELL_MIGRATION	GOBP_VASCULAR_ASSOCIATED_SMOOTH_MUSCLE_CELL_MIGRATION	GOBP_VASCULAR_ASSOCIATED_SMOOTH_MUSCLE_CELL_MIGRATION	16	0.775233	1.93175	0.000314132	0.00446318	0.00327733	3308	tags=81%, list=14%, signal=70%	538/5592/80005/4035/54434/5058/7168/9510/85440/4780/4208/9732/8826
GOBP_NEGATIVE_REGULATION_OF_CELL_SUBSTRATE_ADHESION	GOBP_NEGATIVE_REGULATION_OF_CELL_SUBSTRATE_ADHESION	GOBP_NEGATIVE_REGULATION_OF_CELL_SUBSTRATE_ADHESION	49	0.541977	1.78496	0.000322435	0.00456718	0.0033537	2538	tags=39%, list=11%, signal=35%	1277/8324/90102/4851/395/5054/4035/9270/2192/9448/81848/23603/10391/81/6714/10395/3956/4241/4771
GOBP_MITOTIC_CELL_CYCLE_ARREST	GOBP_MITOTIC_CELL_CYCLE_ARREST	GOBP_MITOTIC_CELL_CYCLE_ARREST	16	0.774122	1.92898	0.000323873	0.00457359	0.00335841	1886	tags=44%, list=8%, signal=40%	90480/1026/8556/1027/8555/220042/9863
GOBP_LATERAL_MESODERM_DEVELOPMENT	GOBP_LATERAL_MESODERM_DEVELOPMENT	GOBP_LATERAL_MESODERM_DEVELOPMENT	11	0.843382	1.93746	0.000325871	0.00458787	0.00336889	3065	tags=64%, list=13%, signal=56%	6608/657/10413/57057/8463/4087/9350
GOBP_INTRINSIC_APOPTOTIC_SIGNALING_PATHWAY	GOBP_INTRINSIC_APOPTOTIC_SIGNALING_PATHWAY	GOBP_INTRINSIC_APOPTOTIC_SIGNALING_PATHWAY	256	0.346323	1.47056	0.000327953	0.00460323	0.00338017	4334	tags=32%, list=18%, signal=26%	23368/4776/664/5163/153090/4282/8440/6498/1026/25/3315/3091/23378/3301/220042/10550/6794/57646/83596/3303/10210/55031/6421/8795/5591/3708/599/675/63979/6714/8445/666/9647/142/6279/836/1654/4436/54541/1687/489/4780/1655/207/472/29979/7009/60401/4976/3265/259230/8065/27429/6591/138151/90427/3065/2023/64844/4683/53832/51246/4170/8452/51499/7178/25946/2537/8453/84893/5034/3717/120892/1969/578/64112/4…
GOBP_LENS_FIBER_CELL_DIFFERENTIATION	GOBP_LENS_FIBER_CELL_DIFFERENTIATION	GOBP_LENS_FIBER_CELL_DIFFERENTIATION	25	0.689496	1.94843	0.000330071	0.00461901	0.00339176	2538	tags=48%, list=11%, signal=43%	7431/10252/4088/10253/7111/6498/161742/10765/399473/10818/200734/4771
GOBP_POSITIVE_REGULATION_OF_RESPONSE_TO_EXTERNAL_STIMULUS	GOBP_POSITIVE_REGULATION_OF_RESPONSE_TO_EXTERNAL_STIMULUS	GOBP_POSITIVE_REGULATION_OF_RESPONSE_TO_EXTERNAL_STIMULUS	340	0.331873	1.45121	0.000332502	0.00463905	0.00340648	5123	tags=29%, list=21%, signal=23%	5764/7162/2316/4852/4088/1652/3320/5819/85363/5578/1956/83666/3315/283131/5054/6885/4035/1902/5641/5058/3916/6850/6421/5591/1075/708/2260/5683/5971/4792/5707/6714/23369/9647/6279/23118/7189/5711/5708/5705/5567/3673/81565/5687/3148/9575/1690/5817/3570/196527/3572/3265/5688/10454/5694/10318/10892/102/2865/4893/5159/1270/1660/5710/7114/84166/10623/63940/5747/8692/2547/10133/7097/5879/6845/3717/5719/…
GOBP_FC_RECEPTOR_MEDIATED_STIMULATORY_SIGNALING_PATHWAY	GOBP_FC_RECEPTOR_MEDIATED_STIMULATORY_SIGNALING_PATHWAY	GOBP_FC_RECEPTOR_MEDIATED_STIMULATORY_SIGNALING_PATHWAY	81	0.476583	1.72227	0.000335388	0.00466531	0.00342576	2218	tags=28%, list=9%, signal=26%	3320/9844/23191/25/1793/2885/51517/5058/6850/7410/10097/10787/7525/6714/8976/10096/5581/4651/3984/10451/7456/2214/10093
GOBP_SKIN_DEVELOPMENT	GOBP_SKIN_DEVELOPMENT	GOBP_SKIN_DEVELOPMENT	187	0.377848	1.54649	0.000341561	0.00472619	0.00347046	3983	tags=26%, list=17%, signal=22%	8549/1289/538/1277/3728/4851/1956/23086/80144/7021/865/51599/4038/6608/6662/677/10413/23022/51684/2778/2736/3516/3624/1281/340481/836/3673/7357/1278/9509/64434/3065/3911/5045/80173/5652/4804/54888/55366/3066/2252/2118/81031/1969/242/55504/427/6789
GOBP_TOLL_LIKE_RECEPTOR_SIGNALING_PATHWAY	GOBP_TOLL_LIKE_RECEPTOR_SIGNALING_PATHWAY	GOBP_TOLL_LIKE_RECEPTOR_SIGNALING_PATHWAY	114	0.447056	1.6945	0.000341799	0.00472619	0.00347046	4927	tags=35%, list=21%, signal=28%	153090/4214/5802/9261/6885/3654/6197/6233/5641/9865/3329/23180/57162/4792/7096/57142/329/6279/23118/7189/5581/1654/3659/10454/10318/57590/58509/81622/4615/91543/55366/1508/7097/5289/8915/9258/9867/1514/118788/7321
GOBP_MUSCLE_CELL_MIGRATION	GOBP_MUSCLE_CELL_MIGRATION	GOBP_MUSCLE_CELL_MIGRATION	66	0.510154	1.76556	0.000347379	0.00478909	0.00351665	3847	tags=48%, list=16%, signal=41%	538/3486/780/6608/5592/6282/5054/657/80005/4035/54434/9270/1902/5058/5467/9759/6714/57175/7168/9510/3673/85440/4780/4208/50507/5159/6653/9732/8826/3037/7448/10276
GOBP_HEART_VALVE_DEVELOPMENT	GOBP_HEART_VALVE_DEVELOPMENT	GOBP_HEART_VALVE_DEVELOPMENT	58	0.529	1.79225	0.000353797	0.00486314	0.00357103	2710	tags=29%, list=11%, signal=26%	4853/11117/56999/90/4851/6662/657/6659/6586/57057/3516/6091/4208/5925/2626/6591/2475
GOBP_AGING	GOBP_AGING	GOBP_AGING	243	0.357564	1.51102	0.000361854	0.00495921	0.00364157	3935	tags=30%, list=16%, signal=25%	3383/22943/7077/4282/490/1026/25/1284/847/27101/4017/1495/26272/3416/2796/5054/657/3654/1634/4035/2885/4914/3014/83596/80317/5591/10783/1075/3485/675/545/26271/4000/131601/1605/4791/706/4887/4436/5428/9891/4780/4101/7012/207/472/267/84687/4976/3265/567/8301/50507/27429/1267/2475/53615/1021/5159/3987/6909/1029/286053/29842/8692/1965/54708/968/1111/1738/120892/578/5530
GOBP_PHOSPHATIDYLINOSITOL_3_KINASE_SIGNALING	GOBP_PHOSPHATIDYLINOSITOL_3_KINASE_SIGNALING	GOBP_PHOSPHATIDYLINOSITOL_3_KINASE_SIGNALING	120	0.437565	1.67808	0.000367526	0.00502214	0.00368778	3827	tags=34%, list=16%, signal=29%	5156/3480/2335/153090/4919/2688/1956/847/6662/677/8660/1634/4914/2065/4920/5467/2149/4915/4734/708/4763/10617/29997/2260/2852/8396/6714/55165/207/867/3357/59338/5159/2321/5527/5747/2549/23396/5286/3717/5293
GOBP_POSITIVE_REGULATION_OF_CYTOKINE_PRODUCTION	GOBP_POSITIVE_REGULATION_OF_CYTOKINE_PRODUCTION	GOBP_POSITIVE_REGULATION_OF_CYTOKINE_PRODUCTION	300	0.334673	1.45046	0.000371326	0.00505918	0.00371498	3505	tags=23%, list=15%, signal=20%	6556/6711/4776/4088/57493/1652/3320/4282/4060/25/3315/3105/3091/5054/55765/9261/6885/3654/4035/23513/23236/3303/3329/6850/6772/2149/5591/5144/5781/23765/5142/57162/7096/84265/4791/5610/7189/1654/5914/3148/2626/3570/3659/3572/6774/541468/6095/3265/567/3304/8764/3357/10892/51571/5045/2865/10464/4615/91543/1660/10623/63940/6653/8692/2547/3066/727/7097
GOBP_RESPONSE_TO_CORTICOSTEROID	GOBP_RESPONSE_TO_CORTICOSTEROID	GOBP_RESPONSE_TO_CORTICOSTEROID	112	0.437933	1.65692	0.000382781	0.00520001	0.00381839	2007	tags=24%, list=8%, signal=22%	3383/5978/2308/1277/595/4851/1956/490/1026/2796/6678/677/6586/8837/5066/1977/3485/1036/2852/64754/8061/6714/3192/678/142/836/54541
GOBP_NUCLEOTIDE_BINDING_DOMAIN_LEUCINE_RICH_REPEAT_CONTAINING_RECEPTOR_SIGNALING_PATHWAY	GOBP_NUCLEOTIDE_BINDING_DOMAIN_LEUCINE_RICH_REPEAT_CONTAINING_RECEPTOR_SIGNALING_PATHWAY	GOBP_NUCLEOTIDE_BINDING_DOMAIN_LEUCINE_RICH_REPEAT_CONTAINING_RECEPTOR_SIGNALING_PATHWAY	38	0.586247	1.82764	0.000395229	0.00535345	0.00393106	3208	tags=39%, list=13%, signal=34%	55765/6885/3654/80196/6233/331/3303/4792/329/23118/7189/90268/10454/3304/55914
GOBP_ANTIGEN_PROCESSING_AND_PRESENTATION_OF_PEPTIDE_ANTIGEN	GOBP_ANTIGEN_PROCESSING_AND_PRESENTATION_OF_PEPTIDE_ANTIGEN	GOBP_ANTIGEN_PROCESSING_AND_PRESENTATION_OF_PEPTIDE_ANTIGEN	165	0.386633	1.5548	0.000403662	0.00545178	0.00400327	4840	tags=32%, list=20%, signal=25%	6556/26153/1175/3107/1781/3105/3685/3416/1778/1213/5641/51128/114876/5683/5707/3693/7189/5711/5708/5705/8655/5687/1509/9554/1780/3831/567/5688/5694/163/3106/5710/3797/8773/8907/5719/9871/3133/4012/130340/5717/200576/11127/164/5682/7879/10213/830/1514/6892/10802/5702
GOBP_MYELOID_CELL_DIFFERENTIATION	GOBP_MYELOID_CELL_DIFFERENTIATION	GOBP_MYELOID_CELL_DIFFERENTIATION	340	0.330502	1.44521	0.000405711	0.00545762	0.00400756	6290	tags=39%, list=26%, signal=29%	302/4853/2200/653604/6422/5578/9948/3707/23543/3958/865/10826/10296/3091/3930/677/79577/51176/118/3303/4920/2778/6772/5591/3516/23774/51341/84293/5781/8366/3624/5971/4792/6714/5916/10935/5468/142/80762/7189/84661/836/121504/4627/5316/4090/5914/3148/4208/5925/3020/126961/6774/55646/567/3304/669/8563/2475/998/169200/3065/2539/1021/4015/7030/11091/3021/9644/8365/25946/9636/7097/27086/1943/8367/3717/…
GOBP_HORMONE_MEDIATED_SIGNALING_PATHWAY	GOBP_HORMONE_MEDIATED_SIGNALING_PATHWAY	GOBP_HORMONE_MEDIATED_SIGNALING_PATHWAY	148	0.405958	1.60816	0.000406444	0.00545762	0.00400756	4339	tags=34%, list=18%, signal=28%	8549/6422/23543/5915/865/6879/10424/55818/10413/3301/51176/5058/6256/8031/5467/4734/51341/5781/2965/112398/2852/6714/5916/26524/5468/142/5914/9575/1655/55325/57678/3065/10521/5465/5547/6597/55366/4848/55915/158800/25959/7101/27086/8312/3717/3275/51366/161582/29966/51094
GOBP_POSITIVE_REGULATION_OF_JUN_KINASE_ACTIVITY	GOBP_POSITIVE_REGULATION_OF_JUN_KINASE_ACTIVITY	GOBP_POSITIVE_REGULATION_OF_JUN_KINASE_ACTIVITY	58	0.526998	1.78547	0.000411452	0.00550895	0.00404525	1890	tags=24%, list=8%, signal=22%	22943/6416/153090/51776/5585/6885/5058/84451/4920/6850/79594/4296/11183/7189
GOBP_COLLAGEN_BIOSYNTHETIC_PROCESS	GOBP_COLLAGEN_BIOSYNTHETIC_PROCESS	GOBP_COLLAGEN_BIOSYNTHETIC_PROCESS	37	0.592171	1.8306	0.000412868	0.00551202	0.0040475	3957	tags=41%, list=16%, signal=34%	7431/1289/1277/11117/9697/9508/871/5467/2149/5468/3673/5159/3066/10609/57333
GOBP_REGULATION_OF_EXTRACELLULAR_MATRIX_ASSEMBLY	GOBP_REGULATION_OF_EXTRACELLULAR_MATRIX_ASSEMBLY	GOBP_REGULATION_OF_EXTRACELLULAR_MATRIX_ASSEMBLY	14	0.775356	1.87872	0.000418445	0.00557048	0.00409043	1807	tags=50%, list=8%, signal=46%	84168/11117/4088/90102/4851/6662/1605
GOBP_SMOOTH_MUSCLE_CELL_MIGRATION	GOBP_SMOOTH_MUSCLE_CELL_MIGRATION	GOBP_SMOOTH_MUSCLE_CELL_MIGRATION	55	0.538882	1.81976	0.000419995	0.00557513	0.00409384	3706	tags=53%, list=15%, signal=45%	538/3486/780/5592/6282/5054/657/80005/4035/54434/1902/5058/5467/9759/6714/57175/7168/9510/3673/85440/4780/4208/50507/5159/6653/9732/8826/3037/7448
GOBP_PURINE_CONTAINING_COMPOUND_METABOLIC_PROCESS	GOBP_PURINE_CONTAINING_COMPOUND_METABOLIC_PROCESS	GOBP_PURINE_CONTAINING_COMPOUND_METABOLIC_PROCESS	398	0.314652	1.38554	0.000431816	0.00571572	0.00419708	4670	tags=30%, list=19%, signal=25%	205/5163/3099/79717/5236/3939/27233/80221/3614/8460/3091/5230/9061/8654/112/5211/539/55746/1740/5223/5209/27115/348995/347734/9414/23279/5214/5903/4907/10591/1739/55526/5144/26137/7415/51341/9759/79631/57546/4843/5142/159/5471/527/521/2181/5165/79071/2766/142/441024/4354/50808/54541/11163/2821/6785/54677/5152/5562/1633/113/4832/514/10400/5166/8833/4976/4967/6095/129401/32/5538/343035/669/53343/10…
GOBP_REGULATION_OF_VASCULAR_ASSOCIATED_SMOOTH_MUSCLE_CELL_PROLIFERATION	GOBP_REGULATION_OF_VASCULAR_ASSOCIATED_SMOOTH_MUSCLE_CELL_PROLIFERATION	GOBP_REGULATION_OF_VASCULAR_ASSOCIATED_SMOOTH_MUSCLE_CELL_PROLIFERATION	41	0.573873	1.82028	0.000440614	0.00581561	0.00427043	5075	tags=59%, list=21%, signal=46%	2697/4313/1026/1027/5031/5592/657/5058/2852/4209/5468/7168/9510/4208/2771/3717/2773/1786/3248/55810/4217/30008/27250/7015
GOBP_RESPONSE_TO_INTERLEUKIN_1	GOBP_RESPONSE_TO_INTERLEUKIN_1	GOBP_RESPONSE_TO_INTERLEUKIN_1	149	0.403771	1.5996	0.000445604	0.00586481	0.00430655	3748	tags=26%, list=16%, signal=22%	3383/153090/6422/11173/5578/6662/3091/6885/3654/23236/6233/9100/9759/5683/57162/4792/5707/6714/23118/7189/5711/5708/5705/952/5687/81792/6095/5688/10454/5694/3373/64848/58509/4615/5710/8692/54472/3037/5719
GOBP_REGULATION_OF_STRESS_ACTIVATED_PROTEIN_KINASE_SIGNALING_CASCADE	GOBP_REGULATION_OF_STRESS_ACTIVATED_PROTEIN_KINASE_SIGNALING_CASCADE	GOBP_REGULATION_OF_STRESS_ACTIVATED_PROTEIN_KINASE_SIGNALING_CASCADE	150	0.404837	1.60373	0.000447713	0.00587394	0.00431326	6471	tags=44%, list=27%, signal=32%	2308/7430/3480/8324/57630/7188/153090/6422/1956/6788/55765/10987/3301/10550/23236/344558/9448/6386/1739/10371/64853/355/23008/9464/4296/5610/7189/4077/207/60401/3265/998/4615/8312/55504/83737/259/9258/9821/56940/55872/4217/9867/4215/9344/10125/27250/5595/351/90441/768211/5605/8841/51384/57551/7187/650/9618/7042/9611/2324/7474/10392/11235/2122/10771
GOBP_TISSUE_HOMEOSTASIS	GOBP_TISSUE_HOMEOSTASIS	GOBP_TISSUE_HOMEOSTASIS	201	0.369249	1.52941	0.000448826	0.00587394	0.00431326	3129	tags=24%, list=13%, signal=21%	2697/7414/3915/25937/4851/5578/1956/58494/51599/3688/3315/83700/6608/6662/57482/55765/10413/6794/118/79888/9414/7275/2778/6850/340719/2149/482/4763/5781/8842/5052/6714/25861/128866/7189/952/5925/51542/100506658/1182/5166/567/169200/282809/53832/56890/3493/27134
GOBP_NON_CANONICAL_WNT_SIGNALING_PATHWAY	GOBP_NON_CANONICAL_WNT_SIGNALING_PATHWAY	GOBP_NON_CANONICAL_WNT_SIGNALING_PATHWAY	141	0.403405	1.5833	0.000452282	0.005886	0.00432212	3267	tags=27%, list=14%, signal=23%	22943/8324/1175/4919/6422/440193/25/5534/6934/6885/57674/1213/23236/51176/1855/4300/4920/10082/5216/5683/57560/57664/23500/5707/9863/5711/5708/5705/5687/5688/5694/163/5754/998/9620/5710/801/27031
GOBP_REGULATION_OF_FAT_CELL_DIFFERENTIATION	GOBP_REGULATION_OF_FAT_CELL_DIFFERENTIATION	GOBP_REGULATION_OF_FAT_CELL_DIFFERENTIATION	106	0.44437	1.66617	0.000452282	0.005886	0.00432212	3058	tags=28%, list=13%, signal=25%	2308/4088/7204/25937/6422/10979/25819/284273/284207/28951/6239/6788/677/10413/55252/51320/51043/5467/94056/2852/3192/678/5468/4320/207/6095/2475/169200/11007/7030
GOBP_ENSHEATHMENT_OF_NEURONS	GOBP_ENSHEATHMENT_OF_NEURONS	GOBP_ENSHEATHMENT_OF_NEURONS	106	0.443806	1.66406	0.000468532	0.00608044	0.0044649	4321	tags=36%, list=18%, signal=30%	5764/9331/23191/53616/9444/58494/5915/10810/83700/1902/94103/225/5467/1075/4915/1739/4763/6547/3074/9639/5916/1605/64398/26011/207/2475/26022/8443/7368/7097/256987/215/4359/152189/9928/4155/200576/6497
GOBP_RESPONSE_TO_IONIZING_RADIATION	GOBP_RESPONSE_TO_IONIZING_RADIATION	GOBP_RESPONSE_TO_IONIZING_RADIATION	133	0.412878	1.60328	0.000470579	0.00609	0.00447191	4078	tags=36%, list=17%, signal=30%	3383/6422/595/1026/11011/25836/26272/51776/10413/2885/6794/57646/404672/3014/58493/5591/79184/675/63979/11073/64421/545/23514/142/836/4436/5428/9575/5562/121457/472/84328/867/3364/2140/3265/50507/221927/25896/64710/2547/22976/3981/7518/10276/578/1789/4193
GOBP_ODONTOGENESIS	GOBP_ODONTOGENESIS	GOBP_ODONTOGENESIS	88	0.456924	1.6731	0.000474959	0.00612961	0.004501	3347	tags=36%, list=14%, signal=31%	5156/2308/1277/682/3371/4038/6608/1495/5054/657/3912/51176/5066/2736/7475/3624/6786/6714/11096/9464/7189/3399/4771/1278/363/3065/3911/54959/5465/4804/431707/3066
GOBP_POSITIVE_REGULATION_OF_ERK1_AND_ERK2_CASCADE	GOBP_POSITIVE_REGULATION_OF_ERK1_AND_ERK2_CASCADE	GOBP_POSITIVE_REGULATION_OF_ERK1_AND_ERK2_CASCADE	134	0.409507	1.59321	0.000480197	0.00616297	0.0045255	1650	tags=18%, list=7%, signal=17%	3383/7162/5156/4853/1652/10253/4282/4851/5578/10979/1956/1399/25/5031/6464/4035/4914/64762/8837/2149/5781/2852/6714/9464
GOBP_REGULATION_OF_LEUKOCYTE_MIGRATION	GOBP_REGULATION_OF_LEUKOCYTE_MIGRATION	GOBP_REGULATION_OF_LEUKOCYTE_MIGRATION	134	0.409299	1.5924	0.000480197	0.00616297	0.0045255	3599	tags=25%, list=15%, signal=22%	3383/5764/11117/1652/4282/26585/1399/58494/3958/83700/5054/3676/23236/5641/708/391/4681/8976/79148/4354/3673/6793/207/3570/196527/4267/8764/102/4615/23143/63940/5747/727/5879
GOBP_SYNAPSE_ASSEMBLY	GOBP_SYNAPSE_ASSEMBLY	GOBP_SYNAPSE_ASSEMBLY	143	-0.420308	-1.59189	0.000484854	0.0062056	0.0045568	2825	tags=27%, list=12%, signal=24%	54413/1826/6585/23363/869/5364/23316/386724/64101/57633/1981/9379/80823/266727/9378/84623/23284/627/575/57502/22941/8927/5789/50944/2048/2562/140689/347730/2895/6092/54674/64218/27020/27445/1141/92737/2066/266743/84189
GOBP_REGULATION_OF_PROTEIN_STABILITY	GOBP_REGULATION_OF_PROTEIN_STABILITY	GOBP_REGULATION_OF_PROTEIN_STABILITY	269	0.346243	1.48158	0.000486756	0.00621282	0.0045621	3312	tags=25%, list=14%, signal=22%	908/2316/4088/3320/1026/440193/54344/54840/51100/6608/26272/79763/6788/10575/79577/10728/6659/8239/7466/57646/8293/55602/84897/125150/3303/1855/3329/55031/3916/22848/5591/482/9026/9531/5216/29997/8975/79594/6714/22948/57142/84301/3920/3312/54918/836/11236/55869/23011/5476/10694/84515/66036/5886/4771/3304/1022/55664/64844/158297/819/5824/7341/8452/26224/10408/23032/64175/64747
GOBP_PROTEIN_MODIFICATION_BY_SMALL_PROTEIN_REMOVAL	GOBP_PROTEIN_MODIFICATION_BY_SMALL_PROTEIN_REMOVAL	GOBP_PROTEIN_MODIFICATION_BY_SMALL_PROTEIN_REMOVAL	263	0.340877	1.45583	0.000496999	0.00632619	0.00464535	5980	tags=36%, list=25%, signal=27%	4088/80124/9736/29844/3091/10987/6885/55252/8239/4287/57646/6233/9100/55031/11047/6502/79184/7415/10617/29997/57559/5683/9733/26054/8975/4792/5707/55432/10713/57337/983/329/55288/54532/7189/5711/5708/5705/9825/5687/9097/51029/64854/10980/90268/5688/10454/5886/5694/93973/10318/1643/54629/4087/5710/8607/220213/23032/55793/8473/84669/5719/3607/83737/86/4193/5717/9738/5682/10213/51035/5702/10869/8474…
GOBP_EPITHELIAL_CELL_APOPTOTIC_PROCESS	GOBP_EPITHELIAL_CELL_APOPTOTIC_PROCESS	GOBP_EPITHELIAL_CELL_APOPTOTIC_PROCESS	83	0.478389	1.73503	0.000501231	0.00636262	0.0046721	5196	tags=41%, list=22%, signal=32%	3383/79625/7072/831/153090/25/6934/5054/6788/677/10413/3676/7466/8837/2852/666/10298/4780/5925/196527/2475/5465/889/1965/3717/84899/6789/3875/4217/204851/6347/27250/7015/4760
GOBP_RESPIRATORY_SYSTEM_DEVELOPMENT	GOBP_RESPIRATORY_SYSTEM_DEVELOPMENT	GOBP_RESPIRATORY_SYSTEM_DEVELOPMENT	154	0.398236	1.58824	0.000521827	0.00660601	0.00485083	3474	tags=27%, list=14%, signal=23%	5764/10252/5156/538/57493/10253/4851/4781/1956/3371/6662/94235/1749/6678/657/10413/51176/2736/3516/1977/7289/2131/5916/1605/8985/5499/51057/79925/10454/9509/5754/998/3911/9620/5159/4015/83716/4087/9231/27031/2252/342371
GOBP_ENDOTHELIAL_CELL_MIGRATION	GOBP_ENDOTHELIAL_CELL_MIGRATION	GOBP_ENDOTHELIAL_CELL_MIGRATION	177	0.384473	1.56303	0.000527467	0.00664722	0.00488109	3841	tags=29%, list=16%, signal=24%	5764/56999/153090/3728/4851/5578/2050/26585/3964/25/3315/4017/11167/3091/6678/1634/9270/154796/5641/161742/57608/10014/4763/6091/2260/90627/10016/5468/57175/4627/5646/2821/4780/4208/2013/207/493/6237/5547/7114/889/5747/22976/7101/5286/27086/1948/5879/1969/5293/6915
GOBP_NEGATIVE_REGULATION_OF_PROTEIN_CONTAINING_COMPLEX_ASSEMBLY	GOBP_NEGATIVE_REGULATION_OF_PROTEIN_CONTAINING_COMPLEX_ASSEMBLY	GOBP_NEGATIVE_REGULATION_OF_PROTEIN_CONTAINING_COMPLEX_ASSEMBLY	120	0.432894	1.66016	0.000528484	0.00664722	0.00488109	4112	tags=36%, list=17%, signal=30%	85464/22943/6711/4985/6840/7111/2288/83700/6662/10382/57482/54434/6709/118/57057/9026/5216/80206/29997/136319/54961/64853/5962/6714/329/11078/1654/2059/84079/998/51571/7114/6653/91663/51451/10565/29103/5756/55604/119/80772/9928/120/11013
GOBP_NEGATIVE_REGULATION_OF_FAT_CELL_DIFFERENTIATION	GOBP_NEGATIVE_REGULATION_OF_FAT_CELL_DIFFERENTIATION	GOBP_NEGATIVE_REGULATION_OF_FAT_CELL_DIFFERENTIATION	41	0.57077	1.81044	0.000529374	0.00664722	0.00488109	3028	tags=32%, list=13%, signal=28%	2308/4088/7204/25937/10979/284273/28951/10413/2852/678/4320/6095/11007
GOBP_MONONUCLEAR_CELL_DIFFERENTIATION	GOBP_MONONUCLEAR_CELL_DIFFERENTIATION	GOBP_MONONUCLEAR_CELL_DIFFERENTIATION	279	0.343894	1.4796	0.000532467	0.00666804	0.00489637	3148	tags=23%, list=13%, signal=20%	538/4853/8324/57630/6422/3707/865/25/3688/677/22890/6659/3676/4914/6794/51176/51043/139818/6929/6482/6850/2736/5591/3516/10014/51341/9452/9759/3624/3087/5971/9655/64421/678/6146/5468/3956/80762/7189/4627/5316/4436/1209/5914/472/3570/3659/6774/96459/6095/973/567/9474/9092/8563/10892/2475/26022/3106/1021/55716/91543/57580/51463
GOBP_LEUKOCYTE_PROLIFERATION	GOBP_LEUKOCYTE_PROLIFERATION	GOBP_LEUKOCYTE_PROLIFERATION	198	0.371281	1.53523	0.000537817	0.00671206	0.00492869	3260	tags=22%, list=14%, signal=19%	6556/57630/4282/8440/26585/1026/3958/25/3105/57045/2796/5585/8660/23513/51176/51043/2000/3329/6850/1739/3485/3087/57162/1947/80762/7189/836/952/4208/10451/472/3659/3572/10385/973/8764/10892/57678/55716/64844/4615/9231/5747/5573
GOBP_RESPONSE_TO_TUMOR_NECROSIS_FACTOR	GOBP_RESPONSE_TO_TUMOR_NECROSIS_FACTOR	GOBP_RESPONSE_TO_TUMOR_NECROSIS_FACTOR	229	0.356694	1.50344	0.000538871	0.00671206	0.00492869	5116	tags=33%, list=21%, signal=26%	3383/1277/7188/153090/6422/11173/117584/677/3303/81/6850/6772/9759/2852/5683/4792/5707/355/678/329/2678/7189/5711/5708/5705/836/9825/5687/1687/81792/4780/10616/100506658/3611/207/3767/60401/6095/90268/259230/5688/5694/3304/8764/3373/102/58191/64848/58509/3987/1660/5710/7114/55914/8692/149951/3717/3037/5719/55504/427/5717/965/3875/5682/2687/51667/10213/4217/5702/204851/6347/7133/1050/5595
GOBP_POSITIVE_REGULATION_OF_EPITHELIAL_CELL_PROLIFERATION	GOBP_POSITIVE_REGULATION_OF_EPITHELIAL_CELL_PROLIFERATION	GOBP_POSITIVE_REGULATION_OF_EPITHELIAL_CELL_PROLIFERATION	144	0.395549	1.55672	0.000555078	0.00689544	0.00506335	2953	tags=26%, list=12%, signal=23%	5764/538/4853/8324/3915/6422/595/4851/5578/1956/2683/6934/6239/6608/6662/3091/1749/657/10413/3912/3676/8837/10765/51162/57608/2260/10016/57142/3148/207/3265/3357/2475/998/3373/4893/54959
GOBP_MUSCLE_CONTRACTION	GOBP_MUSCLE_CONTRACTION	GOBP_MUSCLE_CONTRACTION	258	0.341768	1.4539	0.000557379	0.00690555	0.00507078	3496	tags=27%, list=15%, signal=23%	6769/7431/800/51196/2316/2697/7414/3728/7111/490/3672/5592/80005/8913/1131/94103/817/805/7094/3281/57057/7871/2149/1739/5144/10627/143872/6547/9759/388428/10087/10874/5142/2017/2852/7171/1129/10142/476/3693/309/9446/7168/1909/340481/4887/4090/3673/7138/952/2626/5997/3357/493/2475/274/59/2023/10848/6909/444/801/9732/1837/103910/23336/10174/1613/5286
GOBP_MAINTENANCE_OF_PROTEIN_LOCATION	GOBP_MAINTENANCE_OF_PROTEIN_LOCATION	GOBP_MAINTENANCE_OF_PROTEIN_LOCATION	87	0.463382	1.69347	0.000559917	0.00691854	0.00508032	5702	tags=45%, list=24%, signal=35%	2316/2200/2697/81573/3099/4052/7295/55187/5311/1627/4188/10210/51684/11079/4792/3192/4681/9908/706/25777/207/57120/1020/9350/7114/6653/5756/11013/400916/23515/23230/202018/55704/23345/11015/5371/3098/9817/11014/286527
GOBP_CARBOHYDRATE_CATABOLIC_PROCESS	GOBP_CARBOHYDRATE_CATABOLIC_PROCESS	GOBP_CARBOHYDRATE_CATABOLIC_PROCESS	173	0.384241	1.55473	0.000571692	0.00704531	0.0051734	4604	tags=36%, list=19%, signal=29%	3099/5236/3939/3091/5230/5211/55746/5223/5209/79660/348995/23279/2530/5214/5903/5255/55526/84750/26137/51341/9759/3074/55276/51071/4668/5499/54541/2821/653188/11164/2820/5509/5562/4967/129401/669/5256/2023/230/5465/9818/801/5836/8473/55706/23225/7167/5500/2720/5224/5213/3607/178/5315/2760/2526/9821/2584/10762/2027/4928/4758
GOBP_RETINAL_ROD_CELL_DIFFERENTIATION	GOBP_RETINAL_ROD_CELL_DIFFERENTIATION	GOBP_RETINAL_ROD_CELL_DIFFERENTIATION	10	0.834605	1.87411	0.000573687	0.00705119	0.00517772	1101	tags=50%, list=5%, signal=48%	5764/6096/6662/10210/4915
GOBP_RESPONSE_TO_HEAT	GOBP_RESPONSE_TO_HEAT	GOBP_RESPONSE_TO_HEAT	137	0.405554	1.58202	0.000589107	0.00722161	0.00530286	3498	tags=32%, list=15%, signal=28%	6769/3320/1026/2288/9261/3654/10728/3301/4287/817/55746/26353/10808/348995/3303/23279/3281/5931/5903/3337/7415/9531/440498/51278/10016/545/3312/6118/10049/207/472/129401/26973/3304/27429/2475/9818/7266/7341/3066/5433/1965/55706/23225
GOBP_CELL_CYCLE_ARREST	GOBP_CELL_CYCLE_ARREST	GOBP_CELL_CYCLE_ARREST	215	0.364143	1.51901	0.000593229	0.00725301	0.00532592	3306	tags=27%, list=14%, signal=23%	4853/90480/4088/153090/4282/595/4851/6498/1026/8556/1027/25/8555/6934/5311/5496/23378/51776/6659/220042/6794/84897/127933/1025/3624/9585/2852/1017/27352/1620/4849/983/9863/28956/4436/5925/339479/5562/7709/472/3659/84687/3265/246175/2475/1022/274/1021/102/6657/4683/1020/1029/10670/322/51499/58528/4848
GOBP_REGULATION_OF_NEURON_PROJECTION_DEVELOPMENT	GOBP_REGULATION_OF_NEURON_PROJECTION_DEVELOPMENT	GOBP_REGULATION_OF_NEURON_PROJECTION_DEVELOPMENT	388	0.310799	1.3671	0.000608498	0.0073828	0.00542122	3007	tags=25%, list=13%, signal=22%	5979/5649/10512/7431/5764/79625/6792/1809/2316/4776/57554/2335/153090/4919/6422/54437/57498/64764/23191/6498/1399/2288/5793/4038/1000/5802/8997/1627/2803/4035/1902/112/4914/26115/6794/51517/23242/5058/91584/10611/23303/1855/9912/6383/4920/23499/8837/83999/22871/10097/79006/223117/4915/10505/482/4734/22876/6091/466/23111/1072/7869/10371/57142/5362/3956/162427/9863/81565/57609/952/3984/154141/23011…
GOBP_EPHRIN_RECEPTOR_SIGNALING_PATHWAY	GOBP_EPHRIN_RECEPTOR_SIGNALING_PATHWAY	GOBP_EPHRIN_RECEPTOR_SIGNALING_PATHWAY	79	0.471108	1.68813	0.00060991	0.0073828	0.00542122	3800	tags=43%, list=16%, signal=36%	4313/1175/8440/2050/8997/4914/5058/6386/6383/7410/1944/10097/3516/5781/6760/7525/6714/1947/8976/10096/10451/10093/56899/3265/163/998/51107/23294/5747/1943/1948/5879/5664/1969
GOBP_SOMITOGENESIS	GOBP_SOMITOGENESIS	GOBP_SOMITOGENESIS	50	0.536564	1.76826	0.00060991	0.0073828	0.00542122	1625	tags=28%, list=7%, signal=26%	10512/57669/4088/6422/4851/84667/657/51176/23242/4920/5591/3516/9096/5362
GOBP_RECEPTOR_MEDIATED_ENDOCYTOSIS	GOBP_RECEPTOR_MEDIATED_ENDOCYTOSIS	GOBP_RECEPTOR_MEDIATED_ENDOCYTOSIS	214	0.364864	1.5212	0.000611633	0.0073828	0.00542122	4823	tags=36%, list=20%, signal=29%	53353/22943/302/7430/3339/1175/3320/157/26585/50618/3688/9260/57720/3685/5054/6678/4035/2885/1213/3676/4289/10808/6386/6850/22848/4734/22876/9026/23607/2017/3482/8650/8976/967/201176/10487/9863/11031/4043/51429/10267/66000/23011/85377/867/64854/567/8301/5538/341/3357/163/55716/58191/3493/4074/6653/23396/55589/5879/9094/7448/259/9873/5291/200576/164/2332/3690/219931/6311/54806/1212/28514/1514/2331…
GOBP_RESPONSE_TO_HYPEROXIA	GOBP_RESPONSE_TO_HYPEROXIA	GOBP_RESPONSE_TO_HYPEROXIA	16	0.75972	1.89309	0.00061179	0.0073828	0.00542122	3960	tags=69%, list=16%, signal=57%	2308/1277/664/1026/847/355/5468/5428/5159/3066/1789
GOBP_MESONEPHROS_DEVELOPMENT	GOBP_MESONEPHROS_DEVELOPMENT	GOBP_MESONEPHROS_DEVELOPMENT	74	0.488032	1.72366	0.00061877	0.00744768	0.00546887	1260	tags=20%, list=5%, signal=19%	5979/10252/79633/4088/5087/6422/26585/5915/847/6608/6662/5311/10220/1739/7475
GOBP_RESPONSE_TO_AXON_INJURY	GOBP_RESPONSE_TO_AXON_INJURY	GOBP_RESPONSE_TO_AXON_INJURY	64	0.504784	1.74188	0.0006225	0.00746072	0.00547844	2014	tags=28%, list=8%, signal=26%	5764/4548/1809/2316/664/3371/83700/1495/5802/9315/4035/4914/83999/22876/3956/1605/706/81565
GOBP_DNA_TEMPLATED_TRANSCRIPTION_INITIATION	GOBP_DNA_TEMPLATED_TRANSCRIPTION_INITIATION	GOBP_DNA_TEMPLATED_TRANSCRIPTION_INITIATION	227	0.351409	1.48072	0.000623065	0.00746072	0.00547844	4840	tags=33%, list=20%, signal=26%	4854/8467/4853/25937/595/4851/6096/1026/5915/865/6879/2975/6662/2071/10413/404672/6256/5467/3516/79101/84441/8366/2965/1025/90390/8061/9282/5916/8463/983/51773/2957/1810/5468/5439/2967/5705/121504/6927/9969/5914/6882/6095/2961/221830/5430/1022/51106/5465/6883/6597/5438/22976/8365/55814/5433/7101/8367/284119/2063/55832/8431/112950/7343/2972/7004/5437/7003/1387/5431/9975/6878/9440/5702
GOBP_RESPONSE_TO_INTERLEUKIN_12	GOBP_RESPONSE_TO_INTERLEUKIN_12	GOBP_RESPONSE_TO_INTERLEUKIN_12	43	0.575129	1.84781	0.000631058	0.00753701	0.00553446	5097	tags=43%, list=21%, signal=34%	1265/302/4282/3185/3716/23236/1072/9446/6888/5898/998/5034/3717/3181/5908/6950/3313/27250/3595
GOBP_VASCULOGENESIS	GOBP_VASCULOGENESIS	GOBP_VASCULOGENESIS	64	0.5037	1.73814	0.000632962	0.00754036	0.00553692	3885	tags=36%, list=16%, signal=30%	57493/4851/9444/6608/3685/677/10413/154796/4643/161742/57057/51162/4915/83605/8463/2013/9693/6237/5159/22976/3037/1969/25976
GOBP_REGULATION_OF_MYELINATION	GOBP_REGULATION_OF_MYELINATION	GOBP_REGULATION_OF_MYELINATION	33	0.613963	1.85816	0.000646707	0.00767501	0.00563579	2794	tags=39%, list=12%, signal=35%	5764/23191/58494/5915/10810/1075/1739/5916/1605/26011/207/2475/26022
GOBP_CHEMICAL_SYNAPTIC_TRANSMISSION_POSTSYNAPTIC	GOBP_CHEMICAL_SYNAPTIC_TRANSMISSION_POSTSYNAPTIC	GOBP_CHEMICAL_SYNAPTIC_TRANSMISSION_POSTSYNAPTIC	92	-0.489246	-1.73114	0.000647568	0.00767501	0.00563579	3363	tags=34%, list=14%, signal=29%	9294/409/2901/1813/1136/54413/869/112755/10497/2932/23316/1139/1140/56853/5026/2898/1143/9378/124925/57502/22941/23542/50944/7442/9699/2895/4988/6804/1141/2902/266743
GOBP_REGULATION_OF_ERBB_SIGNALING_PATHWAY	GOBP_REGULATION_OF_ERBB_SIGNALING_PATHWAY	GOBP_REGULATION_OF_ERBB_SIGNALING_PATHWAY	80	0.476881	1.72161	0.000669624	0.00791622	0.00581292	2904	tags=31%, list=12%, signal=28%	10252/10253/153090/1956/5774/3672/5782/64285/2885/5641/79643/93343/3516/9026/2852/92799/9655/29924/57142/9961/207/867/84619/998/8412
GOBP_POSITIVE_REGULATION_OF_PROTEIN_LOCALIZATION_TO_NUCLEUS	GOBP_POSITIVE_REGULATION_OF_PROTEIN_LOCALIZATION_TO_NUCLEUS	GOBP_POSITIVE_REGULATION_OF_PROTEIN_LOCALIZATION_TO_NUCLEUS	77	0.474259	1.6903	0.000672924	0.00793504	0.00582674	4123	tags=35%, list=17%, signal=29%	908/2316/4088/25937/3728/10979/83666/6608/10413/10575/94103/6794/9531/23607/6714/22948/983/142/10694/207/5901/4804/8692/3717/1736/51574/51366
GOBP_OLIGODENDROCYTE_DIFFERENTIATION	GOBP_OLIGODENDROCYTE_DIFFERENTIATION	GOBP_OLIGODENDROCYTE_DIFFERENTIATION	72	0.487266	1.71231	0.000679042	0.00798691	0.00586482	3505	tags=35%, list=15%, signal=30%	5764/664/9331/4851/9948/10810/6662/1902/4915/4763/6547/23500/666/85414/5468/1605/26011/1267/2475/3065/26022/1020/56978/3066/7097
GOBP_POSITIVE_REGULATION_OF_CELL_DEVELOPMENT	GOBP_POSITIVE_REGULATION_OF_CELL_DEVELOPMENT	GOBP_POSITIVE_REGULATION_OF_CELL_DEVELOPMENT	246	0.352776	1.49103	0.000682477	0.00800704	0.00587961	3687	tags=28%, list=15%, signal=24%	5979/5649/5764/6792/2316/2335/4851/10979/23191/6498/1399/4739/25/1793/57165/6239/6608/3091/8997/1627/80005/2803/4035/6794/118/5058/91584/23499/5591/10097/79006/4915/708/6091/2852/8650/6281/5362/5468/1605/706/11078/81565/26011/3984/27339/23011/3611/3572/4976/2119/84079/10636/2475/998/3065/51199/274/3987/4804/57580/9175/3066/91663/7097/7473/5879/3981/5034/3037
GOBP_BONE_MORPHOGENESIS	GOBP_BONE_MORPHOGENESIS	GOBP_BONE_MORPHOGENESIS	74	0.486711	1.71899	0.000690362	0.00807914	0.00593255	3872	tags=32%, list=16%, signal=27%	1277/4325/5915/6662/158326/1749/1112/2132/871/2778/9249/4209/57560/2131/5916/309/91355/4208/3636/22856/9350/55790/3037/249
GOBP_MITOTIC_NUCLEAR_DIVISION	GOBP_MITOTIC_NUCLEAR_DIVISION	GOBP_MITOTIC_NUCLEAR_DIVISION	277	0.334564	1.43576	0.000703135	0.00818696	0.00601172	6199	tags=42%, list=26%, signal=31%	2316/5578/55023/8556/80346/79075/8555/54461/25836/10051/64793/80218/11044/3303/1063/79643/54443/10783/148479/5902/10040/84861/9585/9639/4751/79598/3192/26271/983/128866/51433/4000/8658/2801/83540/83903/91754/440145/81565/5520/5925/2059/27436/29082/23310/472/64151/84687/3304/79884/998/152185/55719/5159/27243/10464/5518/5901/286053/8452/10460/8697/1613/23212/5515/51451/1111/3619/57132/9928/10201/51…
GOBP_CELLULAR_RESPONSE_TO_CORTICOSTEROID_STIMULUS	GOBP_CELLULAR_RESPONSE_TO_CORTICOSTEROID_STIMULUS	GOBP_CELLULAR_RESPONSE_TO_CORTICOSTEROID_STIMULUS	46	0.539949	1.76601	0.000703688	0.00818696	0.00601172	2487	tags=30%, list=10%, signal=27%	3383/5978/2308/1956/490/677/8837/1977/2852/64754/3192/678/54541/11335
GOBP_CEREBRAL_CORTEX_DEVELOPMENT	GOBP_CEREBRAL_CORTEX_DEVELOPMENT	GOBP_CEREBRAL_CORTEX_DEVELOPMENT	94	0.44217	1.6258	0.000705441	0.00818696	0.00601172	2014	tags=30%, list=8%, signal=27%	5649/55970/2316/79633/4852/664/153090/23224/653464/1399/1000/6608/5802/3091/3912/4035/23236/3014/4915/4763/5048/6091/5194/57142/1281/25777/64398/81565
GOBP_NUCLEAR_EXPORT	GOBP_NUCLEAR_EXPORT	GOBP_NUCLEAR_EXPORT	192	0.370792	1.52608	0.00070743	0.00818696	0.00601172	5573	tags=44%, list=23%, signal=34%	5784/84248/7295/6934/643136/9775/51362/81608/84271/84946/10768/55308/10657/55746/1984/348995/23279/26097/5903/1977/54890/9531/5781/127933/3087/6741/11214/91746/6815/129401/80824/8563/8498/10892/55153/2733/9984/5901/1020/9818/1660/51808/54888/6429/7884/56478/9295/5433/55706/23225/23212/57187/9877/3178/6427/6310/3181/10212/8888/11261/23039/22916/55341/5494/10762/4928/6430/51512/57154/3313/51547/230…
GOBP_REGULATION_OF_MEMBRANE_PERMEABILITY	GOBP_REGULATION_OF_MEMBRANE_PERMEABILITY	GOBP_REGULATION_OF_MEMBRANE_PERMEABILITY	75	0.477775	1.70225	0.00071056	0.00818696	0.00601172	2956	tags=31%, list=12%, signal=27%	23368/664/57493/292/3099/665/5534/83700/3303/9414/55353/9026/79594/666/55288/89941/282991/10449/1267/2475/90427/28978/6993
GOBP_SYNAPTIC_VESICLE_EXOCYTOSIS	GOBP_SYNAPTIC_VESICLE_EXOCYTOSIS	GOBP_SYNAPTIC_VESICLE_EXOCYTOSIS	92	-0.487535	-1.72509	0.000712732	0.00818696	0.00601172	3585	tags=35%, list=15%, signal=30%	1268/10675/5868/107/2901/1813/90019/112755/10497/6616/2932/10815/783/63908/150/6844/1488/9066/8541/112476/9783/6855/140730/10814/9699/9515/6804/27445/8618/23025/127833/6853
GOBP_CARDIAC_VENTRICLE_MORPHOGENESIS	GOBP_CARDIAC_VENTRICLE_MORPHOGENESIS	GOBP_CARDIAC_VENTRICLE_MORPHOGENESIS	53	0.526763	1.77237	0.000714018	0.00818696	0.00601172	2181	tags=28%, list=9%, signal=26%	10512/57493/4851/3084/3091/657/6659/1363/57057/3516/9464/7168/4887/4208/2626
GOBP_CELLULAR_RESPONSE_TO_ESTRADIOL_STIMULUS	GOBP_CELLULAR_RESPONSE_TO_ESTRADIOL_STIMULUS	GOBP_CELLULAR_RESPONSE_TO_ESTRADIOL_STIMULUS	29	0.652734	1.91153	0.000714273	0.00818696	0.00601172	2405	tags=31%, list=10%, signal=28%	6422/1956/3015/8837/3184/2852/8886/3673/84687
GOBP_RESPONSE_TO_INCREASED_OXYGEN_LEVELS	GOBP_RESPONSE_TO_INCREASED_OXYGEN_LEVELS	GOBP_RESPONSE_TO_INCREASED_OXYGEN_LEVELS	23	0.692997	1.91736	0.000715434	0.00818696	0.00601172	3960	tags=57%, list=16%, signal=47%	2308/1277/664/1026/847/355/5468/5428/5159/23545/3066/523/1789
GOBP_NEGATIVE_REGULATION_OF_ACTIN_FILAMENT_POLYMERIZATION	GOBP_NEGATIVE_REGULATION_OF_ACTIN_FILAMENT_POLYMERIZATION	GOBP_NEGATIVE_REGULATION_OF_ACTIN_FILAMENT_POLYMERIZATION	55	0.527892	1.78265	0.000718305	0.00819962	0.00602102	4112	tags=45%, list=17%, signal=37%	85464/6711/6840/7111/57482/54434/6709/118/9026/5216/80206/136319/54961/5962/11078/2059/51571/7114/91663/10565/5756/55604/119/120/11013
GOBP_TRABECULA_MORPHOGENESIS	GOBP_TRABECULA_MORPHOGENESIS	GOBP_TRABECULA_MORPHOGENESIS	35	0.590889	1.81092	0.000722071	0.0082224	0.00603775	1118	tags=26%, list=5%, signal=25%	1277/4313/57493/6422/4851/26585/3084/657/3516
GOBP_PEPTIDYL_TYROSINE_AUTOPHOSPHORYLATION	GOBP_PEPTIDYL_TYROSINE_AUTOPHOSPHORYLATION	GOBP_PEPTIDYL_TYROSINE_AUTOPHOSPHORYLATION	15	0.772723	1.90381	0.000733097	0.00832755	0.00611496	713	tags=40%, list=3%, signal=39%	3480/1956/26585/25/780/4914
GOBP_NAD_METABOLIC_PROCESS	GOBP_NAD_METABOLIC_PROCESS	GOBP_NAD_METABOLIC_PROCESS	45	0.565879	1.84006	0.000755247	0.00855824	0.00628435	4873	tags=51%, list=20%, signal=41%	3099/3939/23475/5230/5211/5223/5214/4907/55191/2821/952/2820/669/2023/230/7167/5224/5213/3607/5315/2027/83440/1728
GOBP_POSITIVE_REGULATION_OF_DEFENSE_RESPONSE	GOBP_POSITIVE_REGULATION_OF_DEFENSE_RESPONSE	GOBP_POSITIVE_REGULATION_OF_DEFENSE_RESPONSE	244	0.346779	1.46362	0.000764139	0.00863793	0.00634287	5329	tags=32%, list=22%, signal=25%	2697/1652/3320/5819/85363/1956/83666/283131/5054/6885/4862/5058/3916/6850/6421/5591/1075/5683/5971/4792/5707/6714/6279/23118/7189/5711/5708/5705/5567/3673/5687/3148/9575/4208/1690/5817/3572/3265/5688/10454/5694/10318/10892/2865/4893/1660/5710/84166/10623/63940/8692/2547/10133/7097/6845/3717/5719/120892/10614/3133/51704/5717/1051/8915/164/5682/9782/10213/1387/5702/10125/27250/5894/1050/5595/351/35…
GOBP_NEURAL_TUBE_DEVELOPMENT	GOBP_NEURAL_TUBE_DEVELOPMENT	GOBP_NEURAL_TUBE_DEVELOPMENT	126	0.41031	1.58645	0.000774493	0.00871721	0.00640109	4321	tags=37%, list=18%, signal=31%	10512/6422/4851/25/6608/5311/3091/6788/677/6659/23513/55746/23242/1855/57619/51684/2736/23770/7289/9585/7798/10395/5916/8463/5362/57167/7189/8985/836/5567/23432/5898/11019/4976/5754/9620/27031/140467/1969/6789/199221/151449/145258/6664/6385/8915/6497
GOBP_POSITIVE_REGULATION_OF_PROTEIN_LOCALIZATION_TO_MEMBRANE	GOBP_POSITIVE_REGULATION_OF_PROTEIN_LOCALIZATION_TO_MEMBRANE	GOBP_POSITIVE_REGULATION_OF_PROTEIN_LOCALIZATION_TO_MEMBRANE	114	0.431721	1.63638	0.000774905	0.00871721	0.00640109	2651	tags=27%, list=11%, signal=24%	23368/6769/5764/6711/7430/1956/3958/4038/5534/3688/5357/6526/4035/54434/9270/5058/11079/1739/2852/391/2181/5581/163882/207/3767/84687/57214/245812/3265/493/163
GOBP_ESTABLISHMENT_OF_ENDOTHELIAL_BARRIER	GOBP_ESTABLISHMENT_OF_ENDOTHELIAL_BARRIER	GOBP_ESTABLISHMENT_OF_ENDOTHELIAL_BARRIER	39	0.572702	1.81117	0.000779617	0.00874739	0.00642325	3362	tags=41%, list=14%, signal=35%	3383/7430/7414/5802/23236/118/1903/9414/5144/5962/340481/9693/57826/4615/27134/91663
GOBP_CARDIAC_MUSCLE_CELL_DIFFERENTIATION	GOBP_CARDIAC_MUSCLE_CELL_DIFFERENTIATION	GOBP_CARDIAC_MUSCLE_CELL_DIFFERENTIATION	83	0.470746	1.70732	0.000782408	0.00874739	0.00642325	2979	tags=31%, list=12%, signal=28%	22943/5156/8324/6416/90/26585/11149/5915/3084/27101/5058/10611/3516/80206/9096/11214/3192/10818/4208/2626/5997/9474/2475/2539/5159/5465
GOBP_POSITIVE_REGULATION_OF_SMOOTH_MUSCLE_CELL_MIGRATION	GOBP_POSITIVE_REGULATION_OF_SMOOTH_MUSCLE_CELL_MIGRATION	GOBP_POSITIVE_REGULATION_OF_SMOOTH_MUSCLE_CELL_MIGRATION	29	0.649665	1.90254	0.000783236	0.00874739	0.00642325	3706	tags=62%, list=15%, signal=53%	538/6282/80005/4035/54434/1902/5058/9759/6714/9510/3673/85440/50507/5159/9732/8826/3037/7448
GOBP_SPINAL_CORD_PATTERNING	GOBP_SPINAL_CORD_PATTERNING	GOBP_SPINAL_CORD_PATTERNING	13	0.780984	1.87604	0.000788232	0.00878208	0.00644872	1343	tags=46%, list=6%, signal=44%	5649/6608/51684/10220/2736/7289
GOBP_POSITIVE_REGULATION_OF_PEPTIDE_SECRETION	GOBP_POSITIVE_REGULATION_OF_PEPTIDE_SECRETION	GOBP_POSITIVE_REGULATION_OF_PEPTIDE_SECRETION	119	0.418693	1.5993	0.000791168	0.0087937	0.00645726	3874	tags=29%, list=16%, signal=25%	79971/7430/2697/25924/1956/23086/8447/6934/3091/8660/4035/6659/51768/5467/23607/10874/2852/55763/6279/5581/4887/952/8655/286676/23400/4628/2746/322/91608/283/7097/51714/5879/3717/9501
GOBP_REGULATION_OF_NEUROGENESIS	GOBP_REGULATION_OF_NEUROGENESIS	GOBP_REGULATION_OF_NEUROGENESIS	295	0.329187	1.41941	0.000811069	0.00899338	0.00660388	2981	tags=25%, list=12%, signal=22%	5649/10512/5764/6792/5978/4776/2335/54437/4851/23191/6498/4038/57165/6608/1495/5802/3091/8997/84667/1627/657/2803/10413/4035/6794/5058/91584/23499/10097/79006/223117/4915/10505/4763/6091/23111/7869/2852/10371/8650/1620/23500/57142/5362/5468/58497/1605/706/81565/26011/57609/3984/85440/27339/3148/23011/3572/9693/4976/567/4771/2119/84079/10636/2475/66008/3065/374946/26022/51199/274/6993/1020/4804
GOBP_MORPHOGENESIS_OF_EMBRYONIC_EPITHELIUM	GOBP_MORPHOGENESIS_OF_EMBRYONIC_EPITHELIUM	GOBP_MORPHOGENESIS_OF_EMBRYONIC_EPITHELIUM	111	0.425514	1.60915	0.000823906	0.00911397	0.00669243	2857	tags=31%, list=12%, signal=27%	5979/57669/6422/26585/25/6662/3091/6788/6659/23513/23242/1855/57619/51684/2736/2926/7475/9096/7289/9585/7798/10395/5916/8463/57167/7189/836/5567/5898/11019/4976/5754/3911/9620
GOBP_EMBRYONIC_APPENDAGE_MORPHOGENESIS	GOBP_EMBRYONIC_APPENDAGE_MORPHOGENESIS	GOBP_EMBRYONIC_APPENDAGE_MORPHOGENESIS	89	0.46548	1.70087	0.000833651	0.00919987	0.0067555	3664	tags=36%, list=15%, signal=31%	4853/5087/4851/26585/80144/5915/50515/4038/25836/1749/51776/657/51176/4920/2778/2736/7289/5916/9464/3236/1889/57167/51057/3226/79583/4154/79659/3065/6909/3066/7473/140467
GOBP_REGULATION_OF_CHONDROCYTE_DIFFERENTIATION	GOBP_REGULATION_OF_CHONDROCYTE_DIFFERENTIATION	GOBP_REGULATION_OF_CHONDROCYTE_DIFFERENTIATION	39	0.571377	1.80698	0.000837725	0.00922291	0.00677243	2686	tags=36%, list=11%, signal=32%	4088/51222/11173/26585/5915/4017/6662/2736/5781/5916/359845/81792/7483/6591
GOBP_LYMPHOCYTE_ACTIVATION_INVOLVED_IN_IMMUNE_RESPONSE	GOBP_LYMPHOCYTE_ACTIVATION_INVOLVED_IN_IMMUNE_RESPONSE	GOBP_LYMPHOCYTE_ACTIVATION_INVOLVED_IN_IMMUNE_RESPONSE	118	0.418631	1.5951	0.000845731	0.00927335	0.00680946	4772	tags=34%, list=20%, signal=27%	3383/6556/538/4853/3958/25/51176/51043/139818/3329/6482/3916/9452/5971/9655/55183/3956/80762/4436/5914/3570/6774/6095/84787/10892/2475/26022/4683/9984/22976/27086/3981/6845/23075/4242/164/6693/440275/28514/6194
GOBP_SIGNAL_TRANSDUCTION_IN_ABSENCE_OF_LIGAND	GOBP_SIGNAL_TRANSDUCTION_IN_ABSENCE_OF_LIGAND	GOBP_SIGNAL_TRANSDUCTION_IN_ABSENCE_OF_LIGAND	54	0.536206	1.81006	0.000847573	0.00927335	0.00680946	4722	tags=54%, list=20%, signal=43%	5979/5519/3685/1495/2065/3303/9531/599/2260/3624/8406/355/666/2070/836/5499/207/2140/3304/27429/6591/4170/1613/2537/578/64112/4254/842/51530
GOBP_ALPHA_BETA_T_CELL_DIFFERENTIATION	GOBP_ALPHA_BETA_T_CELL_DIFFERENTIATION	GOBP_ALPHA_BETA_T_CELL_DIFFERENTIATION	69	0.490703	1.72407	0.000848294	0.00927335	0.00680946	3027	tags=29%, list=13%, signal=25%	538/57630/3707/865/25/51176/51043/6850/5971/9655/6146/5914/3570/3659/6774/6095/10892/2475/26022/91543
GOBP_REGULATION_OF_NEURONAL_SYNAPTIC_PLASTICITY	GOBP_REGULATION_OF_NEURONAL_SYNAPTIC_PLASTICITY	GOBP_REGULATION_OF_NEURONAL_SYNAPTIC_PLASTICITY	39	-0.587412	-1.80138	0.00085474	0.00932188	0.0068451	5071	tags=55%, list=21%, signal=43%	1201/79772/26012/5864/1201/6543/729956/3815/5868/1813/815/8831/57338/2898/9145/23154/9148/8541/6855/2048/23237/27020
GOBP_CIRCULATORY_SYSTEM_PROCESS	GOBP_CIRCULATORY_SYSTEM_PROCESS	GOBP_CIRCULATORY_SYSTEM_PROCESS	459	0.294603	1.31718	0.000858717	0.00934333	0.00686085	3295	tags=24%, list=14%, signal=21%	3383/2316/4852/2697/4088/57493/25937/3728/79717/10979/1956/490/11149/3710/3672/5592/10699/6526/10991/1573/80005/10413/8913/1131/4035/9270/10257/112/10768/2132/817/805/5742/128/5732/64091/9414/10391/57057/6772/2149/1739/482/5144/143872/3708/6547/9759/9096/4843/10874/5142/2852/6786/10371/23446/7525/2131/6714/11214/1129/6573/10142/476/5243/5468/1889/710/9446/7168/6263/1909/8985/340481/6542/4090/952/…
GOBP_NADH_METABOLIC_PROCESS	GOBP_NADH_METABOLIC_PROCESS	GOBP_NADH_METABOLIC_PROCESS	39	0.569846	1.80213	0.000866778	0.00940231	0.00690416	4873	tags=56%, list=20%, signal=45%	3099/5230/5211/5223/5214/7415/2821/2820/669/2023/230/25961/7167/5224/5213/3607/5315/4190/2027/83594/83440/1728
GOBP_MESENCHYMAL_CELL_PROLIFERATION	GOBP_MESENCHYMAL_CELL_PROLIFERATION	GOBP_MESENCHYMAL_CELL_PROLIFERATION	32	0.605929	1.81988	0.000869564	0.00940231	0.00690416	1650	tags=28%, list=7%, signal=26%	5764/79633/4781/6608/6662/657/8660/6772/9464
GOBP_PROTEIN_AUTOPHOSPHORYLATION	GOBP_PROTEIN_AUTOPHOSPHORYLATION	GOBP_PROTEIN_AUTOPHOSPHORYLATION	199	0.364325	1.50432	0.00087021	0.00940231	0.00690416	3758	tags=30%, list=16%, signal=26%	23235/6792/5156/3480/22853/1956/2050/26585/9748/9262/25/780/9261/3654/92597/4914/817/6794/805/5058/84451/22848/10783/4915/127933/10040/2260/2675/4751/51765/6714/545/4296/9961/5610/1654/10645/54822/6793/207/472/57826/23400/2475/5159/4683/1020/2321/801/5527/5747/9175/8826/1965/1613/9625/5529/4140/3717/120892
GOBP_PLATELET_AGGREGATION	GOBP_PLATELET_AGGREGATION	GOBP_PLATELET_AGGREGATION	46	0.534837	1.74929	0.000873369	0.00941456	0.00691315	2401	tags=37%, list=10%, signal=33%	5156/2316/2335/7414/5578/1465/3315/5592/114897/7094/2778/6850/10627/4627/3611/23173/6814
GOBP_SERTOLI_CELL_DIFFERENTIATION	GOBP_SERTOLI_CELL_DIFFERENTIATION	GOBP_SERTOLI_CELL_DIFFERENTIATION	11	0.820829	1.88565	0.000896502	0.00964155	0.00707984	713	tags=36%, list=3%, signal=35%	3383/2316/6662/4914
GOBP_NEGATIVE_REGULATION_OF_TRANSPORT	GOBP_NEGATIVE_REGULATION_OF_TRANSPORT	GOBP_NEGATIVE_REGULATION_OF_TRANSPORT	319	0.325291	1.41343	0.000940963	0.0100772	0.0073997	4877	tags=29%, list=20%, signal=23%	3383/6860/5978/538/2917/2697/6422/4851/4946/23191/3958/7295/3084/2669/5311/3685/8997/64285/9727/8660/9270/5211/10550/90007/817/2065/337867/805/51684/6386/2149/4734/3998/54899/9531/5781/3624/10874/2824/55432/9647/9446/80762/5581/4887/4043/10681/207/5997/29979/3767/6814/7009/8301/341/55529/9474/4947/84079/2475/2771/274/57120/1020/91543/801/7341/7097/10434/5879/5569/9094/120892/150684/5530/5908/1126…
GOBP_RESPONSE_TO_ESTRADIOL	GOBP_RESPONSE_TO_ESTRADIOL	GOBP_RESPONSE_TO_ESTRADIOL	102	0.423276	1.58105	0.000941344	0.0100772	0.0073997	2909	tags=24%, list=12%, signal=21%	5764/1277/2697/6422/2688/595/1956/847/3015/8837/5066/3184/3485/2852/2678/836/8886/3673/952/6774/3767/84687/53615/5159
GOBP_REGULATION_OF_CHEMOTAXIS	GOBP_REGULATION_OF_CHEMOTAXIS	GOBP_REGULATION_OF_CHEMOTAXIS	162	0.378558	1.51675	0.00095644	0.0102152	0.00750108	3599	tags=27%, list=15%, signal=23%	10512/5764/7162/5156/4088/1652/4282/54437/4851/26585/3315/83700/5054/1902/5641/91584/223117/10505/708/6091/2260/7869/10371/4681/9647/23077/57175/79148/4354/3673/3570/196527/9097/57688/51571/102/5159/7114/63940/5747/727/7473/1948/5879
GOBP_TRANSCRIPTION_INITIATION_FROM_RNA_POLYMERASE_II_PROMOTER	GOBP_TRANSCRIPTION_INITIATION_FROM_RNA_POLYMERASE_II_PROMOTER	GOBP_TRANSCRIPTION_INITIATION_FROM_RNA_POLYMERASE_II_PROMOTER	168	0.372494	1.49347	0.000960623	0.0102364	0.00751661	4840	tags=35%, list=20%, signal=28%	4854/4853/25937/595/4851/6096/1026/5915/865/6879/6662/2071/10413/404672/6256/5467/3516/84441/2965/1025/90390/9282/5916/8463/983/2957/1810/5468/5439/2967/5705/6927/9969/5914/6882/6095/2961/5430/1022/5465/6883/5438/22976/5433/7101/2063/55832/8431/112950/7004/5437/7003/1387/5431/9975/6878/9440/5702
GOBP_SEGMENTATION	GOBP_SEGMENTATION	GOBP_SEGMENTATION	71	0.476853	1.67105	0.000965531	0.0102651	0.00753772	2276	tags=28%, list=9%, signal=26%	10512/57669/4088/6422/4851/84667/657/22823/51176/23242/4300/4920/5591/3516/9096/10371/5362/79084/10818/472
GOBP_VASCULAR_ENDOTHELIAL_GROWTH_FACTOR_RECEPTOR_SIGNALING_PATHWAY	GOBP_VASCULAR_ENDOTHELIAL_GROWTH_FACTOR_RECEPTOR_SIGNALING_PATHWAY	GOBP_VASCULAR_ENDOTHELIAL_GROWTH_FACTOR_RECEPTOR_SIGNALING_PATHWAY	77	0.466458	1.6625	0.000970855	0.0102982	0.00756199	4702	tags=39%, list=20%, signal=31%	11117/3320/153090/8440/9844/23191/1793/3315/3685/3091/9261/7410/4734/10787/3087/10016/6714/10451/998/2321/5747/5879/7448/3678/25759/5291/3690/22905/5290/6461
GOBP_RESPONSE_TO_PROSTAGLANDIN	GOBP_RESPONSE_TO_PROSTAGLANDIN	GOBP_RESPONSE_TO_PROSTAGLANDIN	26	0.63929	1.82519	0.000973964	0.0102985	0.0075622	2405	tags=38%, list=10%, signal=35%	6422/3371/2796/112/5732/5468/5581/5562/207/84687
GOBP_POSITIVE_REGULATION_OF_EPITHELIAL_TO_MESENCHYMAL_TRANSITION	GOBP_POSITIVE_REGULATION_OF_EPITHELIAL_TO_MESENCHYMAL_TRANSITION	GOBP_POSITIVE_REGULATION_OF_EPITHELIAL_TO_MESENCHYMAL_TRANSITION	45	0.558015	1.81449	0.000975316	0.0102985	0.0075622	1060	tags=24%, list=4%, signal=23%	1277/4088/25937/90/4851/10979/6934/4017/51176/6386/283149
GOBP_REACTIVE_OXYGEN_SPECIES_METABOLIC_PROCESS	GOBP_REACTIVE_OXYGEN_SPECIES_METABOLIC_PROCESS	GOBP_REACTIVE_OXYGEN_SPECIES_METABOLIC_PROCESS	213	0.359357	1.49302	0.000992384	0.0104549	0.00767709	3946	tags=27%, list=16%, signal=23%	3383/7837/538/664/4088/3320/3099/1956/1026/847/5311/3091/6526/55765/2885/225/8837/6850/285590/9759/4843/23530/5052/9588/10935/5165/329/706/9263/54541/8655/4780/1182/207/5166/6095/9474/4719/493/50507/83875/2475/2771/2539/5159/5465/5547/57580/3049/9644/2537/7097/5879/3717/120892/215/54996/2773
GOBP_POSITIVE_REGULATION_OF_SUBSTRATE_ADHESION_DEPENDENT_CELL_SPREADING	GOBP_POSITIVE_REGULATION_OF_SUBSTRATE_ADHESION_DEPENDENT_CELL_SPREADING	GOBP_POSITIVE_REGULATION_OF_SUBSTRATE_ADHESION_DEPENDENT_CELL_SPREADING	36	0.590951	1.81071	0.000995322	0.0104621	0.0076824	4009	tags=56%, list=17%, signal=46%	2316/10979/1399/4739/25/1793/6239/80005/708/6281/11078/3611/998/3987/57580/91663/5879/5034/3037/55604
GOBP_ANTIGEN_PROCESSING_AND_PRESENTATION_OF_EXOGENOUS_PEPTIDE_ANTIGEN_VIA_MHC_CLASS_I	GOBP_ANTIGEN_PROCESSING_AND_PRESENTATION_OF_EXOGENOUS_PEPTIDE_ANTIGEN_VIA_MHC_CLASS_I	GOBP_ANTIGEN_PROCESSING_AND_PRESENTATION_OF_EXOGENOUS_PEPTIDE_ANTIGEN_VIA_MHC_CLASS_I	71	0.475508	1.66633	0.00100728	0.010564	0.00775717	4840	tags=35%, list=20%, signal=28%	3107/3105/3685/5683/5707/3693/5711/5708/5705/5687/9554/567/5688/5694/3106/5710/8773/5719/3133/4012/5717/5682/10213/6892/5702
GOBP_NEGATIVE_REGULATION_OF_LIPID_LOCALIZATION	GOBP_NEGATIVE_REGULATION_OF_LIPID_LOCALIZATION	GOBP_NEGATIVE_REGULATION_OF_LIPID_LOCALIZATION	34	0.593839	1.81534	0.00101758	0.0106432	0.00781537	2979	tags=38%, list=12%, signal=34%	2917/3685/8660/10550/5467/5781/4792/114882/5468/158219/207/341/5465
GOBP_REGULATION_OF_T_CELL_ACTIVATION	GOBP_REGULATION_OF_T_CELL_ACTIVATION	GOBP_REGULATION_OF_T_CELL_ACTIVATION	215	0.357402	1.49089	0.00101942	0.0106432	0.00781537	2916	tags=21%, list=12%, signal=19%	57630/8440/3707/3958/865/25/3105/57045/2796/22890/2885/6659/23513/51176/51043/10808/5058/3329/6850/2736/1739/5781/3485/57162/7525/9655/6714/1947/3956/9306/80762/7189/836/1209/5914/207/3659/3572/10385/8764/9092/10892/998/57678/51571/64844
GOBP_RESPONSE_TO_EXTRACELLULAR_STIMULUS	GOBP_RESPONSE_TO_EXTRACELLULAR_STIMULUS	GOBP_RESPONSE_TO_EXTRACELLULAR_STIMULUS	380	0.312432	1.37396	0.00103192	0.0107496	0.00789346	3872	tags=26%, list=16%, signal=22%	3383/23235/5764/2308/1277/26153/4852/664/6422/2688/595/1956/490/1026/3939/7706/3371/220441/25819/847/51100/23378/6678/10991/3676/4914/53349/5467/26100/10985/154743/8520/3485/9213/23530/51765/8061/355/6714/2181/3920/3312/5468/8658/706/5610/84557/3171/3673/1374/9891/4780/2626/5562/207/10400/867/57707/5166/84687/27344/4976/96459/32/22856/9474/7392/6591/22863/2475/2771/4330/2539/53615/5465/8443/10670…
GOBP_NEGATIVE_REGULATION_OF_VASCULATURE_DEVELOPMENT	GOBP_NEGATIVE_REGULATION_OF_VASCULATURE_DEVELOPMENT	GOBP_NEGATIVE_REGULATION_OF_VASCULATURE_DEVELOPMENT	79	0.459368	1.64606	0.00104043	0.0108077	0.00793616	1975	tags=24%, list=8%, signal=22%	5764/11117/3339/10253/56999/153090/1284/5230/5054/6678/1634/154796/161742/1944/6772/3087/29924/5468/9510
GOBP_REGULATION_OF_PROTEIN_LOCALIZATION_TO_NUCLEUS	GOBP_REGULATION_OF_PROTEIN_LOCALIZATION_TO_NUCLEUS	GOBP_REGULATION_OF_PROTEIN_LOCALIZATION_TO_NUCLEUS	119	0.414496	1.58327	0.00104216	0.0108077	0.00793616	4318	tags=33%, list=18%, signal=27%	908/2316/4088/25937/3728/10979/83666/6608/1495/26272/10413/10575/94103/6794/51684/9531/23607/6714/22948/983/26524/142/10694/207/4771/23400/26022/64771/9201/5901/4804/9818/8692/5569/3717/1736/51574/51366/11261/9258
GOBP_REGULATION_OF_CELLULAR_RESPONSE_TO_HEAT	GOBP_REGULATION_OF_CELLULAR_RESPONSE_TO_HEAT	GOBP_REGULATION_OF_CELLULAR_RESPONSE_TO_HEAT	79	0.458766	1.6439	0.00106103	0.0109644	0.00805121	3498	tags=37%, list=15%, signal=31%	3320/2288/9261/10728/817/55746/26353/10808/348995/3303/23279/3281/5903/3337/9531/51278/545/3312/6118/10049/472/129401/26973/3304/2475/9818/7266/55706/23225
GOBP_MOVEMENT_IN_HOST_ENVIRONMENT	GOBP_MOVEMENT_IN_HOST_ENVIRONMENT	GOBP_MOVEMENT_IN_HOST_ENVIRONMENT	132	0.396998	1.5388	0.00106219	0.0109644	0.00805121	4590	tags=35%, list=19%, signal=28%	3383/5819/85363/1956/682/7706/3688/3685/3416/2885/10581/3303/3916/55770/9213/6714/983/128866/3693/3956/1605/3673/3839/5817/867/3304/8764/2519/4061/3373/27243/6993/290/51193/8692/1948/5034/3678/1969/83737/55223/200576/3690/219931/7879/7405
GOBP_CELLULAR_RESPONSE_TO_TOXIC_SUBSTANCE	GOBP_CELLULAR_RESPONSE_TO_TOXIC_SUBSTANCE	GOBP_CELLULAR_RESPONSE_TO_TOXIC_SUBSTANCE	89	0.460234	1.6817	0.00106434	0.0109644	0.00805121	2173	tags=26%, list=9%, signal=24%	26034/7837/538/10587/4985/7295/6415/847/493869/5742/128/84203/84293/2947/23530/5052/9588/10935/2944/140809/9446/4780/9536
GOBP_POSITIVE_REGULATION_OF_SMOOTH_MUSCLE_CELL_PROLIFERATION	GOBP_POSITIVE_REGULATION_OF_SMOOTH_MUSCLE_CELL_PROLIFERATION	GOBP_POSITIVE_REGULATION_OF_SMOOTH_MUSCLE_CELL_PROLIFERATION	62	0.499464	1.71317	0.00107422	0.0110305	0.00809978	4619	tags=45%, list=19%, signal=37%	2697/4313/1956/5031/657/3654/10257/5058/348093/6772/9759/4209/7189/9510/3673/207/3570/2475/2771/5159/4615/27086/3717/2773/1786/3248/55810/4217
GOBP_DETOXIFICATION	GOBP_DETOXIFICATION	GOBP_DETOXIFICATION	99	0.432246	1.60247	0.00107551	0.0110305	0.00809978	2173	tags=23%, list=9%, signal=21%	26034/7837/538/10587/7295/6415/847/493869/5742/128/84203/84293/2947/23530/5052/9588/10935/2944/140809/10928/9446/4780/9536
GOBP_SKIN_EPIDERMIS_DEVELOPMENT	GOBP_SKIN_EPIDERMIS_DEVELOPMENT	GOBP_SKIN_EPIDERMIS_DEVELOPMENT	64	0.493767	1.70386	0.00108293	0.0110821	0.00813767	3391	tags=30%, list=14%, signal=26%	8549/538/4851/1956/4038/6608/6662/2736/3516/3624/340481/64434/3065/3911/4804/54888/55366/3066/2252
GOBP_POSITIVE_REGULATION_OF_CELL_MORPHOGENESIS_INVOLVED_IN_DIFFERENTIATION	GOBP_POSITIVE_REGULATION_OF_CELL_MORPHOGENESIS_INVOLVED_IN_DIFFERENTIATION	GOBP_POSITIVE_REGULATION_OF_CELL_MORPHOGENESIS_INVOLVED_IN_DIFFERENTIATION	70	0.48208	1.68839	0.00111476	0.0113828	0.00835843	3687	tags=40%, list=15%, signal=34%	5649/6792/2316/10979/1399/4739/25/1793/6239/8997/1627/80005/5591/10097/708/6281/11078/23011/3611/4976/84079/998/3987/57580/91663/5879/5034/3037
GOBP_NEGATIVE_REGULATION_OF_ORGANELLE_ORGANIZATION	GOBP_NEGATIVE_REGULATION_OF_ORGANELLE_ORGANIZATION	GOBP_NEGATIVE_REGULATION_OF_ORGANELLE_ORGANIZATION	315	0.323741	1.40554	0.00111874	0.0113831	0.00835868	4223	tags=29%, list=18%, signal=24%	6860/85464/51474/6711/664/292/6840/90102/7111/2288/395/10382/57482/10413/54434/6709/118/3303/1063/10391/130271/348110/9026/5216/80206/10040/136319/84861/54961/5962/79598/79594/6714/57489/666/10395/3192/80312/26271/128866/142/8658/57175/706/11078/55254/9554/2059/29082/207/472/3020/5253/4976/96459/10449/7153/84079/54464/8500/51571/4134/28978/4683/4171/56890/23063/7114/3021/5573/51499/84952/91663/54…
GOBP_POSITIVE_REGULATION_OF_MESENCHYMAL_CELL_PROLIFERATION	GOBP_POSITIVE_REGULATION_OF_MESENCHYMAL_CELL_PROLIFERATION	GOBP_POSITIVE_REGULATION_OF_MESENCHYMAL_CELL_PROLIFERATION	17	0.731445	1.88413	0.00111969	0.0113831	0.00835868	1064	tags=29%, list=4%, signal=28%	6608/6662/657/8660/6772
GOBP_HEMATOPOIETIC_STEM_CELL_DIFFERENTIATION	GOBP_HEMATOPOIETIC_STEM_CELL_DIFFERENTIATION	GOBP_HEMATOPOIETIC_STEM_CELL_DIFFERENTIATION	79	0.45648	1.63571	0.00112283	0.0113901	0.00836384	4941	tags=39%, list=21%, signal=31%	6422/865/25/10413/132299/6929/4300/5591/10443/5683/2131/5707/5610/5711/5708/5705/5687/4780/5688/5694/55716/5710/5719/83737/51441/5717/6938/5682/10213/5702/3313
GOBP_MOLTING_CYCLE	GOBP_MOLTING_CYCLE	GOBP_MOLTING_CYCLE	77	0.462907	1.64984	0.00112536	0.0113909	0.00836441	3391	tags=29%, list=14%, signal=25%	8549/538/4851/1956/4038/25836/6608/6662/2736/3516/3624/340481/9575/64434/3065/3911/4804/10848/54888/55366/3066/2252
GOBP_LEARNING	GOBP_LEARNING	GOBP_LEARNING	114	-0.443589	-1.6361	0.00113234	0.011421	0.00838649	5071	tags=47%, list=21%, signal=37%	1201/84152/7122/338811/6529/10396/25769/5577/1201/2055/51204/6722/6543/3815/577/56924/8554/4212/57468/84446/1813/54915/54413/4130/7349/6616/378/2534/8831/84896/3725/8086/7832/65009/9379/57338/23208/590/23657/9378/57502/22941/23542/50944/2048/26047/57144/23237/27020/1141/2353/4885/2902/266743
GOBP_REGULATION_OF_MUSCLE_ADAPTATION	GOBP_REGULATION_OF_MUSCLE_ADAPTATION	GOBP_REGULATION_OF_MUSCLE_ADAPTATION	68	0.480772	1.6824	0.00113325	0.011421	0.00838649	2979	tags=32%, list=12%, signal=28%	2308/4088/4851/5578/817/5058/9759/136319/1025/9464/4000/142/1605/7138/5152/5997/3572/493/29995/2475/2539/5465
GOBP_GLYCOLYTIC_PROCESS_THROUGH_FRUCTOSE_6_PHOSPHATE	GOBP_GLYCOLYTIC_PROCESS_THROUGH_FRUCTOSE_6_PHOSPHATE	GOBP_GLYCOLYTIC_PROCESS_THROUGH_FRUCTOSE_6_PHOSPHATE	25	0.654278	1.84891	0.00113871	0.0114512	0.00840866	5308	tags=72%, list=22%, signal=56%	3099/5230/5211/5223/5214/2821/669/2023/230/7167/5224/5213/3607/5315/2584/2027/83440/3098
GOBP_NEGATIVE_REGULATION_OF_EPITHELIAL_TO_MESENCHYMAL_TRANSITION	GOBP_NEGATIVE_REGULATION_OF_EPITHELIAL_TO_MESENCHYMAL_TRANSITION	GOBP_NEGATIVE_REGULATION_OF_EPITHELIAL_TO_MESENCHYMAL_TRANSITION	27	0.62874	1.80701	0.00116064	0.0116293	0.00853945	2077	tags=33%, list=9%, signal=30%	10252/10253/153090/6422/114990/54756/161742/399473/200734
GOBP_REGULATION_OF_CARTILAGE_DEVELOPMENT	GOBP_REGULATION_OF_CARTILAGE_DEVELOPMENT	GOBP_REGULATION_OF_CARTILAGE_DEVELOPMENT	51	0.511084	1.69301	0.00116143	0.0116293	0.00853945	2686	tags=29%, list=11%, signal=26%	4088/51222/11173/26585/5915/4017/6662/2736/649/5781/5916/359845/81792/7483/6591
GOBP_PROTEOGLYCAN_METABOLIC_PROCESS	GOBP_PROTEOGLYCAN_METABOLIC_PROCESS	GOBP_PROTEOGLYCAN_METABOLIC_PROCESS	77	0.461483	1.64477	0.00116666	0.0116353	0.00854388	4462	tags=41%, list=19%, signal=34%	79625/1462/124583/2137/50515/29940/6934/55454/266722/1634/2132/64132/2135/5467/3074/2131/55501/81792/83539/22856/11285/3373/64377/126792/1464/81031/55790/133584/89792/64131/92126/9953
GOBP_POST_EMBRYONIC_DEVELOPMENT	GOBP_POST_EMBRYONIC_DEVELOPMENT	GOBP_POST_EMBRYONIC_DEVELOPMENT	64	0.492073	1.69802	0.00116704	0.0116353	0.00854388	4439	tags=41%, list=18%, signal=33%	10512/6335/2200/57493/25/50515/84159/4643/2778/10765/3708/3482/57003/472/3636/4594/2475/59338/10848/4087/7915/25976/578/5326/4237/23515
GOBP_EXCITATORY_SYNAPSE_ASSEMBLY	GOBP_EXCITATORY_SYNAPSE_ASSEMBLY	GOBP_EXCITATORY_SYNAPSE_ASSEMBLY	25	-0.660225	-1.82405	0.0011827	0.0117662	0.00863995	2625	tags=44%, list=11%, signal=39%	869/64101/9379/9378/22941/5789/50944/347730/2895/64218/27020
GOBP_LUNG_MORPHOGENESIS	GOBP_LUNG_MORPHOGENESIS	GOBP_LUNG_MORPHOGENESIS	32	0.599907	1.80179	0.00118845	0.0117982	0.00866347	3391	tags=41%, list=14%, signal=35%	10252/10253/4781/3371/6662/10413/2131/1605/8985/998/9620/9231/2252
GOBP_NEGATIVE_REGULATION_OF_CELL_GROWTH	GOBP_NEGATIVE_REGULATION_OF_CELL_GROWTH	GOBP_NEGATIVE_REGULATION_OF_CELL_GROWTH	160	0.381279	1.52148	0.00120031	0.0118905	0.00873126	3549	tags=34%, list=15%, signal=29%	10512/2697/4088/6595/6422/9686/54437/26585/2273/1026/1027/5802/6794/55602/6586/5058/3303/2661/9792/5931/5467/223117/10505/23111/7869/3624/10371/79594/57142/3300/5468/1654/57609/5925/5997/84687/5538/3304/9043/55384/3373/374946/2539/2023/5518/1020/5465/11007/1029/6597/322/23677/8692/58189/7473
GOBP_REGULATION_OF_ENDOCYTOSIS	GOBP_REGULATION_OF_ENDOCYTOSIS	GOBP_REGULATION_OF_ENDOCYTOSIS	170	0.374853	1.50851	0.00120448	0.0119065	0.00874296	4823	tags=35%, list=20%, signal=28%	6860/22943/302/1175/26585/3958/25/3685/5054/4035/4289/6386/6850/22848/22871/9026/23607/8650/9765/6714/8976/5468/967/5867/9863/11031/4043/3673/114781/23011/8674/196527/867/64854/567/8301/5538/341/163/998/274/801/55589/80230/5879/5878/9094/7448/120892/5530/51160/5291/2332/3690/6311/54806/28514/57534/3190
GOBP_POSITIVE_REGULATION_OF_APOPTOTIC_SIGNALING_PATHWAY	GOBP_POSITIVE_REGULATION_OF_APOPTOTIC_SIGNALING_PATHWAY	GOBP_POSITIVE_REGULATION_OF_APOPTOTIC_SIGNALING_PATHWAY	105	0.423382	1.58331	0.00120862	0.011922	0.00875436	4273	tags=32%, list=18%, signal=27%	5979/4776/153090/6422/8440/5519/6498/1495/6788/6421/1075/3624/2852/8406/355/666/6279/5499/1687/10616/81618/27429/138151/90427/53832/4804/4170/8692/1613/84893/6789/5326/5601/8915
GOBP_REGULATION_OF_BIOLOGICAL_PROCESS_INVOLVED_IN_SYMBIOTIC_INTERACTION	GOBP_REGULATION_OF_BIOLOGICAL_PROCESS_INVOLVED_IN_SYMBIOTIC_INTERACTION	GOBP_REGULATION_OF_BIOLOGICAL_PROCESS_INVOLVED_IN_SYMBIOTIC_INTERACTION	149	0.389035	1.54122	0.00121869	0.0119882	0.00880296	4676	tags=36%, list=19%, signal=29%	5819/85363/4851/51497/7706/3685/10581/904/55770/6772/1025/11267/6829/51773/7469/128866/3956/5610/5439/55254/1654/27074/3838/22880/5886/7153/2519/10318/4061/5430/27243/6993/5465/91543/1660/63901/5438/5433/9636/25920/54737/5034/104/55337/10614/51574/55223/2332/5586/7936/7879/5437/5431
GOBP_CYTOLYSIS	GOBP_CYTOLYSIS	GOBP_CYTOLYSIS	11	0.813824	1.86956	0.00122303	0.0119882	0.00880296	3488	tags=45%, list=15%, signal=39%	730/23531/55876/729/727
GOBP_REGULATION_OF_EXTRINSIC_APOPTOTIC_SIGNALING_PATHWAY_IN_ABSENCE_OF_LIGAND	GOBP_REGULATION_OF_EXTRINSIC_APOPTOTIC_SIGNALING_PATHWAY_IN_ABSENCE_OF_LIGAND	GOBP_REGULATION_OF_EXTRINSIC_APOPTOTIC_SIGNALING_PATHWAY_IN_ABSENCE_OF_LIGAND	32	0.599354	1.80013	0.0012284	0.0119882	0.00880296	3497	tags=53%, list=15%, signal=45%	5979/5519/1495/3303/2260/3624/8406/2070/5499/207/2140/3304/27429/6591/4170/1613/2537
GOBP_RESPONSE_TO_METAL_ION	GOBP_RESPONSE_TO_METAL_ION	GOBP_RESPONSE_TO_METAL_ION	272	0.335086	1.43445	0.00122958	0.0119882	0.00880296	2279	tags=20%, list=9%, signal=18%	3383/143425/6860/8836/538/4776/664/595/1956/682/3707/1027/3710/29957/847/27101/4017/5311/3091/2796/6678/311/8913/10768/310/817/805/118/1740/5641/8895/5066/79901/22871/4734/3184/466/3485/6786/10016/142/6279/706/84557/6263/836/5499/4780/4208/9536/6284/5562/207/113
GOBP_EPITHELIAL_TUBE_BRANCHING_INVOLVED_IN_LUNG_MORPHOGENESIS	GOBP_EPITHELIAL_TUBE_BRANCHING_INVOLVED_IN_LUNG_MORPHOGENESIS	GOBP_EPITHELIAL_TUBE_BRANCHING_INVOLVED_IN_LUNG_MORPHOGENESIS	16	0.740848	1.84607	0.00122962	0.0119882	0.00880296	3068	tags=56%, list=13%, signal=49%	10252/10253/3371/6662/10413/2131/1605/9620/9231
GOBP_ADHERENS_JUNCTION_ORGANIZATION	GOBP_ADHERENS_JUNCTION_ORGANIZATION	GOBP_ADHERENS_JUNCTION_ORGANIZATION	55	0.517516	1.74761	0.00123295	0.0119882	0.00880296	3376	tags=40%, list=14%, signal=34%	1009/25945/7414/5819/3728/10979/3801/1000/83700/1495/55765/118/144100/8650/5962/6714/5817/998/102/9231/283/23396
GOBP_REGULATION_OF_SYSTEM_PROCESS	GOBP_REGULATION_OF_SYSTEM_PROCESS	GOBP_REGULATION_OF_SYSTEM_PROCESS	431	0.30473	1.35099	0.00123339	0.0119882	0.00880296	2868	tags=23%, list=12%, signal=21%	3383/5649/51196/2308/2316/2697/4088/4985/3728/4851/5578/1956/490/11149/58494/3710/10810/9775/5592/10699/1573/80005/8913/1131/54434/57596/94103/10768/114897/817/805/5732/5058/1855/64091/2661/2778/10391/2149/22871/1075/1739/482/5144/143872/3708/9026/5781/6547/9759/136319/1025/9096/388428/3624/10874/5142/2017/2852/6786/10371/6714/1129/9464/10142/476/4000/309/1889/142/1605/9446/7168/6263/340481/4887/…
GOBP_POST_TRANSLATIONAL_PROTEIN_MODIFICATION	GOBP_POST_TRANSLATIONAL_PROTEIN_MODIFICATION	GOBP_POST_TRANSLATIONAL_PROTEIN_MODIFICATION	313	0.324455	1.40789	0.00125254	0.0121488	0.00892094	4840	tags=32%, list=20%, signal=26%	2200/2335/3486/3915/4052/1462/3371/79075/54461/1000/11167/3091/26272/26118/10987/3912/5861/150465/7466/3487/4240/4924/80204/6383/201595/5931/26268/6502/26100/6921/1471/1121/84861/5683/3895/9655/5707/57719/10489/140739/3956/9306/23194/4008/5711/5708/5705/10238/5687/84141/55336/11098/89890/10980/4241/84078/5688/8065/5694/9474/26190/2519/102/1643/9903/9616/51246/5710/79269/11091/8452/26224/64175/334…
GOBP_NEGATIVE_REGULATION_OF_MITOTIC_CELL_CYCLE	GOBP_NEGATIVE_REGULATION_OF_MITOTIC_CELL_CYCLE	GOBP_NEGATIVE_REGULATION_OF_MITOTIC_CELL_CYCLE	283	0.328838	1.40823	0.00127335	0.0123249	0.00905026	6199	tags=40%, list=26%, signal=30%	90480/4088/7077/595/1956/2273/5774/1026/8556/1027/25/8555/57165/5311/51776/677/79577/10106/1112/6659/23513/220042/1063/55031/5591/1739/10040/29997/84861/5683/1017/1620/4849/5707/11073/10217/26271/678/983/6118/131601/23194/9863/5711/5708/5705/4436/5687/5925/339479/472/3364/246175/5688/5694/138151/1021/64848/4683/1029/5710/51499/4848/25959/25946/51451/60672/1111/5719/80198/3275/144455/5934/4193/102…
GOBP_REGULATION_OF_HEMATOPOIETIC_PROGENITOR_CELL_DIFFERENTIATION	GOBP_REGULATION_OF_HEMATOPOIETIC_PROGENITOR_CELL_DIFFERENTIATION	GOBP_REGULATION_OF_HEMATOPOIETIC_PROGENITOR_CELL_DIFFERENTIATION	83	0.460812	1.67129	0.00130532	0.0126081	0.0092582	5074	tags=40%, list=21%, signal=31%	4851/865/25/10413/22890/132299/6929/5591/10443/5683/5707/5610/5711/5708/5705/5687/4780/96459/5688/5694/5710/5719/83737/51441/5717/6938/4254/57721/5682/10213/5702/3313/201163
GOBP_REGULATION_OF_OLIGODENDROCYTE_DIFFERENTIATION	GOBP_REGULATION_OF_OLIGODENDROCYTE_DIFFERENTIATION	GOBP_REGULATION_OF_OLIGODENDROCYTE_DIFFERENTIATION	28	0.623954	1.82076	0.00133336	0.0128522	0.00943746	3505	tags=50%, list=15%, signal=43%	5764/4851/9948/4763/23500/85414/5468/1605/26011/2475/3065/26022/3066/7097
GOBP_NEGATIVE_REGULATION_OF_BLOOD_VESSEL_ENDOTHELIAL_CELL_MIGRATION	GOBP_NEGATIVE_REGULATION_OF_BLOOD_VESSEL_ENDOTHELIAL_CELL_MIGRATION	GOBP_NEGATIVE_REGULATION_OF_BLOOD_VESSEL_ENDOTHELIAL_CELL_MIGRATION	30	0.618374	1.83735	0.00139769	0.0134333	0.00986414	2625	tags=30%, list=11%, signal=27%	3728/4851/9270/161742/10014/90627/5468/4208/493
GOBP_REGULATION_OF_CGMP_MEDIATED_SIGNALING	GOBP_REGULATION_OF_CGMP_MEDIATED_SIGNALING	GOBP_REGULATION_OF_CGMP_MEDIATED_SIGNALING	10	-0.804884	-1.76469	0.0014029	0.0134333	0.00986414	2809	tags=40%, list=12%, signal=35%	4882/5138/2978/10900
GOBP_POSITIVE_REGULATION_OF_NITRIC_OXIDE_METABOLIC_PROCESS	GOBP_POSITIVE_REGULATION_OF_NITRIC_OXIDE_METABOLIC_PROCESS	GOBP_POSITIVE_REGULATION_OF_NITRIC_OXIDE_METABOLIC_PROCESS	31	0.605348	1.80218	0.0014051	0.0134333	0.00986414	2710	tags=19%, list=11%, signal=17%	3383/4088/3320/5311/207/2475
GOBP_T_CELL_ACTIVATION_INVOLVED_IN_IMMUNE_RESPONSE	GOBP_T_CELL_ACTIVATION_INVOLVED_IN_IMMUNE_RESPONSE	GOBP_T_CELL_ACTIVATION_INVOLVED_IN_IMMUNE_RESPONSE	60	0.505567	1.72427	0.00140803	0.0134333	0.00986414	2794	tags=25%, list=12%, signal=22%	3383/6556/538/3958/51176/51043/5971/9655/5914/3570/6774/6095/10892/2475/26022
GOBP_BONE_REMODELING	GOBP_BONE_REMODELING	GOBP_BONE_REMODELING	74	0.471361	1.66478	0.0014081	0.0134333	0.00986414	3840	tags=28%, list=16%, signal=24%	5764/4853/2697/6422/5578/1956/26585/6850/4763/6714/7189/952/91355/5166/169200/53832/55366/1943/5879/1969/10609
GOBP_GLOMERULUS_DEVELOPMENT	GOBP_GLOMERULUS_DEVELOPMENT	GOBP_GLOMERULUS_DEVELOPMENT	49	0.511617	1.68497	0.00142367	0.0135541	0.00995281	3308	tags=37%, list=14%, signal=32%	5979/4811/5156/51196/4853/25937/4851/4643/8837/8842/2131/9863/4208/3570/59/5159/55366/8826
GOBP_BEHAVIOR	GOBP_BEHAVIOR	GOBP_BEHAVIOR	428	-0.31357	-1.34861	0.00142704	0.0135583	0.00995592	3764	tags=25%, list=16%, signal=22%	6543/83464/26050/729956/3815/91978/9607/10499/1268/2629/577/56924/84879/107/8554/4212/57468/3398/409/5730/191/84446/100/1813/54915/1136/1639/54413/1826/8013/4130/64856/177/57731/7349/5594/6616/378/2534/8831/23316/2548/27/1139/2395/8863/1140/1981/1271/18/84896/257194/3725/8862/20/8086/1602/7832/65009/84630/1949/9379/4867/57338/2898/23208/80823/54982/55084/2894/590/23551/23657/9378/84623/627/124925…
GOBP_SULFUR_COMPOUND_METABOLIC_PROCESS	GOBP_SULFUR_COMPOUND_METABOLIC_PROCESS	GOBP_SULFUR_COMPOUND_METABOLIC_PROCESS	324	0.318335	1.38264	0.00143489	0.0136051	0.00999032	4534	tags=30%, list=19%, signal=25%	728226/79625/4548/9331/5163/8702/1462/79717/2683/4060/27233/50515/29940/80221/8460/55454/4357/9061/1634/10768/10550/2132/10101/64132/347734/6482/6611/6483/3417/6487/10402/3074/57546/2947/1036/2131/2181/80224/2944/5165/58478/2678/79071/441024/9446/55501/81689/2799/6785/4780/83539/8534/10400/4482/5166/11019/4967/32/22856/5538/10380/4594/84188/50507/3373/57678/2539/653689/64377/10654/126792/6576/801…
GOBP_VASCULAR_ASSOCIATED_SMOOTH_MUSCLE_CONTRACTION	GOBP_VASCULAR_ASSOCIATED_SMOOTH_MUSCLE_CONTRACTION	GOBP_VASCULAR_ASSOCIATED_SMOOTH_MUSCLE_CONTRACTION	19	0.690027	1.84152	0.00144097	0.0136349	0.0100122	3496	tags=53%, list=15%, signal=45%	490/80005/1131/143872/1909/340481/952/59/9732/5286
GOBP_NEPHRON_EPITHELIUM_DEVELOPMENT	GOBP_NEPHRON_EPITHELIUM_DEVELOPMENT	GOBP_NEPHRON_EPITHELIUM_DEVELOPMENT	83	0.458006	1.66111	0.00144921	0.013685	0.010049	2155	tags=23%, list=9%, signal=21%	4853/79633/5087/25937/4851/26585/7021/6608/6662/5311/10413/4643/6772/1739/7475/8842/2131/9863/4208
GOBP_NEGATIVE_REGULATION_OF_EPITHELIAL_CELL_APOPTOTIC_PROCESS	GOBP_NEGATIVE_REGULATION_OF_EPITHELIAL_CELL_APOPTOTIC_PROCESS	GOBP_NEGATIVE_REGULATION_OF_EPITHELIAL_CELL_APOPTOTIC_PROCESS	36	0.579646	1.77607	0.00145764	0.0137367	0.0100869	3209	tags=39%, list=13%, signal=34%	3383/79625/831/25/6934/5054/10413/7466/8837/10298/4780/2475/5465/889
GOBP_PROTEOGLYCAN_BIOSYNTHETIC_PROCESS	GOBP_PROTEOGLYCAN_BIOSYNTHETIC_PROCESS	GOBP_PROTEOGLYCAN_BIOSYNTHETIC_PROCESS	57	0.513975	1.7384	0.00147837	0.0139039	0.0102097	4462	tags=45%, list=19%, signal=37%	1462/124583/2137/50515/29940/6934/55454/266722/1634/2132/64132/2135/2131/55501/83539/22856/11285/64377/126792/1464/81031/55790/89792/64131/92126/9953
GOBP_EYE_MORPHOGENESIS	GOBP_EYE_MORPHOGENESIS	GOBP_EYE_MORPHOGENESIS	116	0.415709	1.58396	0.00150633	0.0141097	0.0103608	5139	tags=37%, list=21%, signal=29%	5764/25945/1289/4853/2200/6096/7021/5915/25836/6662/3091/357/84465/10210/10220/4915/4763/8842/5916/10818/6774/7483/8412/6909/1270/2792/1969/578/50937/1296/6664/23424/4237/6497/220/84678/54806/28514/23418/204851/23554/4124/6670
GOBP_TISSUE_REMODELING	GOBP_TISSUE_REMODELING	GOBP_TISSUE_REMODELING	128	0.387364	1.49864	0.00150633	0.0141097	0.0103608	3935	tags=28%, list=16%, signal=24%	10512/5764/538/2316/4853/2697/4313/6422/5578/1956/26585/3091/6850/2149/1471/3516/4763/2131/6714/9464/7189/952/91355/4208/5166/9474/169200/53832/1464/55366/1943/5879/1969/10609/578/5530
GOBP_NEGATIVE_REGULATION_OF_ION_TRANSPORT	GOBP_NEGATIVE_REGULATION_OF_ION_TRANSPORT	GOBP_NEGATIVE_REGULATION_OF_ION_TRANSPORT	230	0.334035	1.40637	0.00151261	0.0141321	0.0103773	3189	tags=22%, list=13%, signal=19%	3383/6860/5978/538/2917/6422/4946/7295/2669/5311/3685/8997/64285/9727/8660/9270/5211/10550/90007/817/337867/805/51684/2149/4734/3998/54899/9531/5781/2824/55432/9647/9446/80762/5581/10681/207/5997/29979/3767/6814/7009/341/4947/2475/274/57120/1020/91543/801/7341
GOBP_INOSITOL_PHOSPHATE_MEDIATED_SIGNALING	GOBP_INOSITOL_PHOSPHATE_MEDIATED_SIGNALING	GOBP_INOSITOL_PHOSPHATE_MEDIATED_SIGNALING	42	0.548467	1.74918	0.0015148	0.0141321	0.0103773	2710	tags=33%, list=11%, signal=30%	51196/4776/3710/5534/1827/2065/10725/3708/118461/8445/9454/493/29995/2475
GOBP_REGULATION_OF_SMOOTH_MUSCLE_CONTRACTION	GOBP_REGULATION_OF_SMOOTH_MUSCLE_CONTRACTION	GOBP_REGULATION_OF_SMOOTH_MUSCLE_CONTRACTION	43	0.550382	1.7683	0.00154798	0.0144126	0.0105833	2310	tags=37%, list=10%, signal=34%	51196/490/5592/80005/1131/94103/2149/143872/10874/2017/2852/1129/340481/4887/3673/5997
GOBP_MUSCLE_ADAPTATION	GOBP_MUSCLE_ADAPTATION	GOBP_MUSCLE_ADAPTATION	83	0.456369	1.65517	0.00155199	0.0144211	0.0105895	3030	tags=30%, list=13%, signal=26%	2308/4088/4851/5578/817/5058/8837/22876/9759/136319/1025/9464/4000/142/1605/7138/5152/5997/3572/493/29995/2475/2539/5465/23125
GOBP_NEGATIVE_REGULATION_OF_ERBB_SIGNALING_PATHWAY	GOBP_NEGATIVE_REGULATION_OF_ERBB_SIGNALING_PATHWAY	GOBP_NEGATIVE_REGULATION_OF_ERBB_SIGNALING_PATHWAY	45	0.544148	1.76939	0.00155816	0.014441	0.0106041	2743	tags=36%, list=11%, signal=32%	10252/10253/153090/1956/5774/3672/5782/2885/5641/79643/9655/29924/9961/867/84619/998
GOBP_NEURAL_CREST_CELL_DIFFERENTIATION	GOBP_NEURAL_CREST_CELL_DIFFERENTIATION	GOBP_NEURAL_CREST_CELL_DIFFERENTIATION	82	0.445128	1.61421	0.00156204	0.014441	0.0106041	2888	tags=37%, list=12%, signal=32%	5979/10512/2335/6422/90/54437/3084/1000/6608/6662/3091/657/64839/23603/223117/10505/7869/10371/2131/4902/10016/1947/9464/309/1909/4208/3357/6591/3911/553115
GOBP_DORSAL_VENTRAL_PATTERN_FORMATION	GOBP_DORSAL_VENTRAL_PATTERN_FORMATION	GOBP_DORSAL_VENTRAL_PATTERN_FORMATION	57	0.512957	1.73495	0.00156346	0.014441	0.0106041	4134	tags=40%, list=17%, signal=33%	6422/90/26585/80319/4038/6608/657/4188/51684/57057/2736/23770/7289/64853/4681/5567/23432/79659/4087/9350/7473/3237/145258
GOBP_BIOMINERALIZATION	GOBP_BIOMINERALIZATION	GOBP_BIOMINERALIZATION	116	0.41554	1.58331	0.00157135	0.0144756	0.0106295	3453	tags=28%, list=14%, signal=24%	5764/2308/1277/4088/90/4851/26585/490/6662/3091/657/9270/4920/7475/6786/57560/2824/26271/359845/4077/4208/4256/196527/1278/4015/54959/5465/9350/55366/55787/55589/9636
GOBP_REGULATION_OF_MRNA_METABOLIC_PROCESS	GOBP_REGULATION_OF_MRNA_METABOLIC_PROCESS	GOBP_REGULATION_OF_MRNA_METABOLIC_PROCESS	311	0.320134	1.38887	0.00157344	0.0144756	0.0106295	5126	tags=36%, list=21%, signal=28%	6556/7431/5978/7072/23034/728642/5578/23543/9444/25819/3315/55603/677/399664/9261/79577/10768/55147/253943/11044/6233/10657/3303/904/54855/221662/340719/23185/3184/708/54890/51341/1025/5683/79811/5707/9588/3192/91746/678/6829/23369/3312/5711/5708/5705/10605/5687/27339/26135/10643/1655/3842/207/4154/246175/5688/5694/984/54464/2475/10521/22827/4615/79171/6433/1660/5710/6429/55802/56478/23016/3191/1…
GOBP_NEGATIVE_REGULATION_OF_BINDING	GOBP_NEGATIVE_REGULATION_OF_BINDING	GOBP_NEGATIVE_REGULATION_OF_BINDING	133	0.391065	1.51858	0.0015968	0.0146616	0.010766	3758	tags=30%, list=16%, signal=26%	22943/57669/4776/1026/10763/9775/6608/9270/3676/51176/4188/1855/4751/4792/9464/51773/6815/3300/8658/2801/5499/4043/489/207/7009/567/51042/64771/5465/23063/7114/5824/7341/6653/341405/23032/3066/84893/3717/120892
GOBP_MYELOID_CELL_DEVELOPMENT	GOBP_MYELOID_CELL_DEVELOPMENT	GOBP_MYELOID_CELL_DEVELOPMENT	51	0.506177	1.67675	0.00163421	0.0149565	0.0109826	6290	tags=49%, list=26%, signal=36%	302/4853/2200/10296/23774/51341/5781/6714/55646/669/2539/25946/7097/27086/84456/6194/8111/351/5305/5926/10019/29766/2039/4211/2313
GOBP_MAINTENANCE_OF_LOCATION	GOBP_MAINTENANCE_OF_LOCATION	GOBP_MAINTENANCE_OF_LOCATION	259	0.328954	1.39914	0.00163632	0.0149565	0.0109826	3143	tags=23%, list=13%, signal=20%	2316/2200/2697/81573/3099/4052/7295/25/55187/3710/5031/123/5311/3685/1627/25998/55252/817/805/4188/53349/10210/51684/5467/2149/11079/5144/3708/3074/2852/4792/3192/4681/10142/114882/5468/309/9908/6279/706/9446/25777/5581/6263/158219/1374/22821/207/57214/148867/32/9474/3357/29899/57120/1020/5465/9350/7114/801
GOBP_RUFFLE_ORGANIZATION	GOBP_RUFFLE_ORGANIZATION	GOBP_RUFFLE_ORGANIZATION	45	0.542479	1.76397	0.00163858	0.0149565	0.0109826	3194	tags=47%, list=13%, signal=41%	3383/51474/23191/23242/23603/22871/5216/5962/391/57175/7168/81565/51057/2059/3636/3265/2475/59338/26084/23647/1464
GOBP_REGULATION_OF_STEM_CELL_POPULATION_MAINTENANCE	GOBP_REGULATION_OF_STEM_CELL_POPULATION_MAINTENANCE	GOBP_REGULATION_OF_STEM_CELL_POPULATION_MAINTENANCE	23	0.674213	1.86539	0.00165024	0.0150267	0.0110342	3306	tags=43%, list=14%, signal=38%	5764/5978/4017/6608/55818/10413/4849/51123/23091/4848
GOBP_FIBROBLAST_PROLIFERATION	GOBP_FIBROBLAST_PROLIFERATION	GOBP_FIBROBLAST_PROLIFERATION	66	0.482043	1.66827	0.00165274	0.0150267	0.0110342	3069	tags=27%, list=13%, signal=24%	5156/2335/153090/4282/6422/1026/26272/79577/5591/6277/4763/5468/11285/1021/5159/4804/1660/23063
GOBP_CELL_SURFACE_RECEPTOR_SIGNALING_PATHWAY_INVOLVED_IN_HEART_DEVELOPMENT	GOBP_CELL_SURFACE_RECEPTOR_SIGNALING_PATHWAY_INVOLVED_IN_HEART_DEVELOPMENT	GOBP_CELL_SURFACE_RECEPTOR_SIGNALING_PATHWAY_INVOLVED_IN_HEART_DEVELOPMENT	24	0.649315	1.82464	0.00168176	0.0152607	0.011206	2686	tags=33%, list=11%, signal=30%	22943/4853/90/4851/657/3516/9464/6591
GOBP_POSITIVE_REGULATION_OF_PROTEOLYSIS	GOBP_POSITIVE_REGULATION_OF_PROTEOLYSIS	GOBP_POSITIVE_REGULATION_OF_PROTEOLYSIS	306	0.322773	1.39858	0.00170369	0.0154295	0.01133	5279	tags=34%, list=22%, signal=27%	84168/5978/2335/4088/153090/28951/5118/10550/4287/5641/2192/3303/1855/3329/11047/8837/6850/1944/8795/2149/1075/7415/9026/6091/29997/2852/9733/8975/9655/355/79594/4898/10016/6714/666/10395/3300/9647/5468/6279/4627/1654/51429/11236/489/160418/1509/4780/207/55070/29979/6774/4241/8301/5886/3304/27429/10318/10892/10162/5045/2023/51107/4804/444/2161/7341/5747/8473/3066/23787/8312/3717/120892/578/57333/…
GOBP_POSITIVE_REGULATION_OF_PHOSPHATIDYLINOSITOL_3_KINASE_SIGNALING	GOBP_POSITIVE_REGULATION_OF_PHOSPHATIDYLINOSITOL_3_KINASE_SIGNALING	GOBP_POSITIVE_REGULATION_OF_PHOSPHATIDYLINOSITOL_3_KINASE_SIGNALING	67	0.473424	1.64617	0.00170736	0.0154327	0.0113323	1538	tags=28%, list=6%, signal=27%	5156/3480/2335/4919/2688/847/6662/8660/1634/4914/2065/4920/5467/2149/4915/4734/2260/2852/6714
GOBP_REGULATION_OF_TUBE_SIZE	GOBP_REGULATION_OF_TUBE_SIZE	GOBP_REGULATION_OF_TUBE_SIZE	92	0.439904	1.62203	0.00171123	0.0154376	0.0113359	2867	tags=27%, list=12%, signal=24%	3383/2697/1956/490/3672/5592/80005/1131/9270/112/2132/2149/143872/2852/2131/1889/1909/8985/340481/952/207/5997/9474/3357/59
GOBP_REGULATION_OF_LEUKOCYTE_PROLIFERATION	GOBP_REGULATION_OF_LEUKOCYTE_PROLIFERATION	GOBP_REGULATION_OF_LEUKOCYTE_PROLIFERATION	154	0.382736	1.52642	0.00172876	0.0155656	0.0114299	4503	tags=29%, list=19%, signal=23%	57630/4282/8440/26585/1026/3958/3105/57045/2796/5585/8660/23513/51043/6850/1739/3485/3087/57162/1947/80762/7189/836/952/4208/10451/472/3659/3572/10385/8764/57678/64844/4615/9231/5747/5573/3133/63925/6664/1051/4254/6385/6693/51237
GOBP_POSITIVE_REGULATION_OF_PROTEIN_LOCALIZATION_TO_CELL_PERIPHERY	GOBP_POSITIVE_REGULATION_OF_PROTEIN_LOCALIZATION_TO_CELL_PERIPHERY	GOBP_POSITIVE_REGULATION_OF_PROTEIN_LOCALIZATION_TO_CELL_PERIPHERY	58	0.492282	1.66785	0.00174679	0.0156749	0.0115101	2660	tags=36%, list=11%, signal=32%	6769/6711/7430/1956/3958/3688/5357/4035/11079/1739/2852/391/2181/5581/163882/207/3767/84687/245812/493/29899
GOBP_REGULATION_OF_INSULIN_LIKE_GROWTH_FACTOR_RECEPTOR_SIGNALING_PATHWAY	GOBP_REGULATION_OF_INSULIN_LIKE_GROWTH_FACTOR_RECEPTOR_SIGNALING_PATHWAY	GOBP_REGULATION_OF_INSULIN_LIKE_GROWTH_FACTOR_RECEPTOR_SIGNALING_PATHWAY	14	0.727073	1.76173	0.00174765	0.0156749	0.0115101	1568	tags=43%, list=7%, signal=40%	3486/2688/55023/3487/3485/57462
GOBP_CELLULAR_OXIDANT_DETOXIFICATION	GOBP_CELLULAR_OXIDANT_DETOXIFICATION	GOBP_CELLULAR_OXIDANT_DETOXIFICATION	74	0.465825	1.64522	0.00175755	0.0157333	0.011553	2173	tags=26%, list=9%, signal=23%	26034/7837/538/10587/7295/6415/847/493869/5742/84203/84293/23530/5052/9588/10935/140809/9446/4780/9536
GOBP_PROTEIN_HYDROXYLATION	GOBP_PROTEIN_HYDROXYLATION	GOBP_PROTEIN_HYDROXYLATION	25	0.641585	1.81304	0.00178105	0.015913	0.011685	5594	tags=52%, list=23%, signal=40%	5033/54583/5351/112398/8985/444/64175/5034/10609/65094/55239/55662/60681
GOBP_REGULATION_OF_NEUROTRANSMITTER_LEVELS	GOBP_REGULATION_OF_NEUROTRANSMITTER_LEVELS	GOBP_REGULATION_OF_NEUROTRANSMITTER_LEVELS	181	-0.377519	-1.48676	0.00180327	0.016051	0.0117863	3413	tags=27%, list=14%, signal=24%	10675/5868/107/2901/84446/1813/8938/1136/90019/112755/10497/6616/2932/815/10815/27163/783/8497/5799/18/22895/64130/63908/9379/150/6844/1488/145270/23208/9066/1143/9378/8541/112476/3177/9783/6855/140730/6571/10814/9699/9515/9256/4842/6804/27445/8618/23025/127833/6853
GOBP_RESPONSE_TO_PROSTAGLANDIN_E	GOBP_RESPONSE_TO_PROSTAGLANDIN_E	GOBP_RESPONSE_TO_PROSTAGLANDIN_E	19	0.679144	1.81248	0.00180846	0.016051	0.0117863	2405	tags=47%, list=10%, signal=43%	6422/2796/112/5732/5468/5581/5562/207/84687
GOBP_CELLULAR_RESPONSE_TO_REACTIVE_NITROGEN_SPECIES	GOBP_CELLULAR_RESPONSE_TO_REACTIVE_NITROGEN_SPECIES	GOBP_CELLULAR_RESPONSE_TO_REACTIVE_NITROGEN_SPECIES	13	0.760028	1.8257	0.00180923	0.016051	0.0117863	1408	tags=38%, list=6%, signal=36%	4548/2308/8837/3184/1017
GOBP_NEGATIVE_REGULATION_OF_EPITHELIAL_CELL_MIGRATION	GOBP_NEGATIVE_REGULATION_OF_EPITHELIAL_CELL_MIGRATION	GOBP_NEGATIVE_REGULATION_OF_EPITHELIAL_CELL_MIGRATION	58	0.491468	1.66509	0.00181031	0.016051	0.0117863	3841	tags=31%, list=16%, signal=26%	56999/153090/3728/4851/5793/1634/9270/161742/23603/10014/10371/90627/5468/4208/493/889/83481/6915
GOBP_ATRIAL_SEPTUM_MORPHOGENESIS	GOBP_ATRIAL_SEPTUM_MORPHOGENESIS	GOBP_ATRIAL_SEPTUM_MORPHOGENESIS	14	0.725571	1.75809	0.00182405	0.016142	0.0118531	2181	tags=43%, list=9%, signal=39%	4853/90/6608/6659/57057/2626
GOBP_ENDOSOMAL_TRANSPORT	GOBP_ENDOSOMAL_TRANSPORT	GOBP_ENDOSOMAL_TRANSPORT	229	0.338026	1.42476	0.0018313	0.0161446	0.0118551	4723	tags=34%, list=20%, signal=28%	22853/22836/400/11149/50618/10043/91056/57182/9727/1213/23513/55207/10890/7813/6233/23603/9912/54520/55353/79643/93343/57589/64145/22876/7415/1130/100287171/11267/25963/51560/51534/9765/55610/128866/137492/84910/54918/282991/84661/80700/51429/8674/51542/29082/85377/112574/23258/10490/2647/84084/8301/9043/23085/57706/84079/8934/23325/9201/27243/55773/6653/25938/169166/120892/8411/10938/57132/51160…
GOBP_REGULATION_OF_CYSTEINE_TYPE_ENDOPEPTIDASE_ACTIVITY	GOBP_REGULATION_OF_CYSTEINE_TYPE_ENDOPEPTIDASE_ACTIVITY	GOBP_REGULATION_OF_CYSTEINE_TYPE_ENDOPEPTIDASE_ACTIVITY	177	0.367097	1.49239	0.0018313	0.0161446	0.0118551	3044	tags=25%, list=13%, signal=22%	5978/57630/4088/831/117584/80196/10550/6197/331/5641/83596/79886/3329/55031/8837/6850/8795/2149/7415/9026/6091/2852/355/79594/10016/6714/666/10395/10935/9647/329/5468/10049/6279/1654/27074/489/1509/207/96459/27429/10892/6657/4804/444
GOBP_MRNA_TRANSCRIPTION_BY_RNA_POLYMERASE_II	GOBP_MRNA_TRANSCRIPTION_BY_RNA_POLYMERASE_II	GOBP_MRNA_TRANSCRIPTION_BY_RNA_POLYMERASE_II	10	0.803581	1.80444	0.00186547	0.0163847	0.0120314	652	tags=20%, list=3%, signal=19%	2316/22890
GOBP_B_CELL_DIFFERENTIATION	GOBP_B_CELL_DIFFERENTIATION	GOBP_B_CELL_DIFFERENTIATION	96	0.422325	1.56526	0.00186558	0.0163847	0.0120314	2709	tags=29%, list=11%, signal=26%	4853/6422/25/3688/677/22890/3676/4914/139818/6929/6482/6850/5591/3516/10014/51341/9452/9759/3624/3087/64421/678/3956/4436/472/96459/973/10892
GOBP_POSITIVE_REGULATION_OF_PLASMA_MEMBRANE_BOUNDED_CELL_PROJECTION_ASSEMBLY	GOBP_POSITIVE_REGULATION_OF_PLASMA_MEMBRANE_BOUNDED_CELL_PROJECTION_ASSEMBLY	GOBP_POSITIVE_REGULATION_OF_PLASMA_MEMBRANE_BOUNDED_CELL_PROJECTION_ASSEMBLY	97	0.416607	1.54565	0.00187869	0.0164687	0.012093	5499	tags=48%, list=23%, signal=38%	51196/538/1809/23191/375790/6624/10801/139818/23242/989/54443/22871/10097/5216/9759/10787/100287171/8976/10096/81565/8655/2059/100506658/5898/3265/10178/2475/998/153241/9662/158297/5879/163404/9738/2332/202018/5290/55704/79647/25940/11135/9001/3064/7046/2823/23613/57787
GOBP_REGULATION_OF_WOUND_HEALING	GOBP_REGULATION_OF_WOUND_HEALING	GOBP_REGULATION_OF_WOUND_HEALING	86	0.442931	1.61569	0.00190653	0.0166812	0.0122491	3841	tags=30%, list=16%, signal=25%	5156/2697/4088/90102/10979/3688/6239/5592/5054/114897/2149/710/5581/7103/4780/100506658/196527/3265/2475/2161/5747/58189/10565/7448/83481/6915
GOBP_PROSTATE_GLAND_MORPHOGENESIS	GOBP_PROSTATE_GLAND_MORPHOGENESIS	GOBP_PROSTATE_GLAND_MORPHOGENESIS	17	0.717654	1.84861	0.00192356	0.0167986	0.0123353	1961	tags=41%, list=8%, signal=38%	6422/4851/3371/6662/2736/5916/10818
GOBP_POSITIVE_REGULATION_OF_ACTIN_FILAMENT_POLYMERIZATION	GOBP_POSITIVE_REGULATION_OF_ACTIN_FILAMENT_POLYMERIZATION	GOBP_POSITIVE_REGULATION_OF_ACTIN_FILAMENT_POLYMERIZATION	82	0.43962	1.59423	0.00192957	0.016818	0.0123495	4963	tags=40%, list=21%, signal=32%	3383/8440/23191/10810/57482/2885/10097/1739/348110/9026/5216/10787/100287171/2017/8976/10096/57175/5581/51429/10093/10178/2475/274/23647/56907/81873/55604/9873/9897/2764/4641/10092/11135
GOBP_REGULATION_OF_PHOSPHATASE_ACTIVITY	GOBP_REGULATION_OF_PHOSPHATASE_ACTIVITY	GOBP_REGULATION_OF_PHOSPHATASE_ACTIVITY	146	0.386555	1.52543	0.00193302	0.016818	0.0123495	3271	tags=32%, list=14%, signal=28%	5764/3486/4088/22853/5519/5511/3958/3672/5534/1827/10160/81566/8178/805/1740/53349/79660/161742/8036/9701/5524/55105/5610/9863/284352/4659/3673/163882/5520/9891/4208/26472/66036/84988/84687/57082/23307/2475/2771/259282/5159/5518/151987/10199/801/5527/9858
GOBP_REGULATION_OF_DEFENSE_RESPONSE	GOBP_REGULATION_OF_DEFENSE_RESPONSE	GOBP_REGULATION_OF_DEFENSE_RESPONSE	455	0.29458	1.3113	0.00194431	0.0168846	0.0123984	5116	tags=30%, list=21%, signal=24%	2697/4088/1652/3320/5819/85363/1956/83666/284207/3105/283131/5054/6885/3716/253943/331/4862/5058/3916/6850/6421/5467/6772/5591/1075/4907/708/5781/2852/5683/5971/163702/4792/9655/5707/79594/6714/329/5468/2678/6279/710/23118/80762/7189/5711/5708/5705/9825/5567/3673/7105/5687/3148/9575/81792/4208/5925/9536/1690/5817/472/3659/3572/55646/6095/90268/3265/5688/10454/5694/10318/1773/10892/10162/23476/647…
GOBP_POSITIVE_REGULATION_OF_PHOSPHATASE_ACTIVITY	GOBP_POSITIVE_REGULATION_OF_PHOSPHATASE_ACTIVITY	GOBP_POSITIVE_REGULATION_OF_PHOSPHATASE_ACTIVITY	26	0.620965	1.77288	0.00197722	0.0171238	0.0125741	3686	tags=50%, list=15%, signal=42%	4088/3672/805/5524/9863/4659/3673/4208/66036/2475/5159/801/3717
GOBP_MITOCHONDRIAL_OUTER_MEMBRANE_PERMEABILIZATION	GOBP_MITOCHONDRIAL_OUTER_MEMBRANE_PERMEABILIZATION	GOBP_MITOCHONDRIAL_OUTER_MEMBRANE_PERMEABILIZATION	52	0.502314	1.67605	0.00197922	0.0171238	0.0125741	4468	tags=38%, list=19%, signal=31%	23368/664/292/665/5534/3303/9026/79594/666/55288/89941/282991/10449/90427/28978/79680/578/64112/400916/7027
GOBP_EMBRYONIC_ORGAN_MORPHOGENESIS	GOBP_EMBRYONIC_ORGAN_MORPHOGENESIS	GOBP_EMBRYONIC_ORGAN_MORPHOGENESIS	214	0.345366	1.4399	0.00201053	0.0173623	0.0127492	2181	tags=21%, list=9%, signal=19%	5156/4853/2200/4088/10253/90/4851/4325/5915/50515/25836/9775/5357/6608/6662/5311/3091/1749/10413/140469/4188/1855/51684/4920/2778/57057/348093/2736/1739/4646/9096/7289/286262/5916/8463/25861/129880/9464/3236/27173/11078/10818/51057/4208/2626
GOBP_ESTABLISHMENT_OF_ENDOTHELIAL_INTESTINAL_BARRIER	GOBP_ESTABLISHMENT_OF_ENDOTHELIAL_INTESTINAL_BARRIER	GOBP_ESTABLISHMENT_OF_ENDOTHELIAL_INTESTINAL_BARRIER	11	0.798669	1.83474	0.00204533	0.0175984	0.0129226	3129	tags=64%, list=13%, signal=55%	3383/5802/9414/9693/57826/4615/27134
GOBP_NEUROTROPHIN_TRK_RECEPTOR_SIGNALING_PATHWAY	GOBP_NEUROTROPHIN_TRK_RECEPTOR_SIGNALING_PATHWAY	GOBP_NEUROTROPHIN_TRK_RECEPTOR_SIGNALING_PATHWAY	29	0.62323	1.82513	0.00204963	0.0175984	0.0129226	2103	tags=41%, list=9%, signal=38%	10252/10253/23191/2885/4914/4915/5781/6714/836/10818/54541/66000
GOBP_MORPHOGENESIS_OF_AN_EPITHELIAL_SHEET	GOBP_MORPHOGENESIS_OF_AN_EPITHELIAL_SHEET	GOBP_MORPHOGENESIS_OF_AN_EPITHELIAL_SHEET	49	0.503083	1.65686	0.00204967	0.0175984	0.0129226	2710	tags=31%, list=11%, signal=27%	1289/2316/4853/90102/4851/10979/780/6239/1855/57057/84962/1605/64398/94134/2475
GOBP_POSITIVE_REGULATION_OF_NEURON_PROJECTION_DEVELOPMENT	GOBP_POSITIVE_REGULATION_OF_NEURON_PROJECTION_DEVELOPMENT	GOBP_POSITIVE_REGULATION_OF_NEURON_PROJECTION_DEVELOPMENT	140	0.381114	1.49647	0.00205303	0.0175984	0.0129226	3007	tags=27%, list=13%, signal=24%	5979/5649/5764/79625/1809/2316/57554/153090/4919/57498/64764/23191/8997/1627/4035/4914/51517/23242/1855/4920/8837/10097/4915/482/466/162427/9863/81565/4780/55754/5997/9693/4976/84079/5754/2475/6993/1270
GOBP_PLATELET_DERIVED_GROWTH_FACTOR_RECEPTOR_BETA_SIGNALING_PATHWAY	GOBP_PLATELET_DERIVED_GROWTH_FACTOR_RECEPTOR_BETA_SIGNALING_PATHWAY	GOBP_PLATELET_DERIVED_GROWTH_FACTOR_RECEPTOR_BETA_SIGNALING_PATHWAY	12	0.778992	1.81878	0.00206213	0.0176322	0.0129474	3008	tags=67%, list=13%, signal=58%	25/5782/4035/9026/6714/5159/4015/5157
GOBP_REGULATION_OF_VASCULATURE_DEVELOPMENT	GOBP_REGULATION_OF_VASCULATURE_DEVELOPMENT	GOBP_REGULATION_OF_VASCULATURE_DEVELOPMENT	213	0.348904	1.44959	0.00206455	0.0176322	0.0129474	3848	tags=26%, list=16%, signal=22%	5764/11117/3339/10253/56999/3099/153090/3728/6422/5578/26585/25/1284/3688/3315/54583/3091/5230/5054/6678/1634/3716/154796/161742/92140/1944/6772/57608/4763/3087/6786/10016/29924/5468/9510/10298/4780/2013/2626/493/6237/3373/128240/102/2321/889/2549/2969/727/7101/3678/1969/5293/6915/5315
GOBP_MORPHOGENESIS_OF_A_POLARIZED_EPITHELIUM	GOBP_MORPHOGENESIS_OF_A_POLARIZED_EPITHELIUM	GOBP_MORPHOGENESIS_OF_A_POLARIZED_EPITHELIUM	131	0.388011	1.50156	0.00208961	0.0178134	0.0130805	3068	tags=27%, list=13%, signal=23%	22943/8324/1175/4919/6422/9948/23245/25/55625/1213/23513/10890/1855/4300/4920/10082/5216/5683/57664/5707/9863/5711/5708/5705/5687/4649/5688/5694/163/5754/998/3911/9620/5710/9231
GOBP_NEGATIVE_REGULATION_OF_MUSCLE_HYPERTROPHY	GOBP_NEGATIVE_REGULATION_OF_MUSCLE_HYPERTROPHY	GOBP_NEGATIVE_REGULATION_OF_MUSCLE_HYPERTROPHY	22	0.666492	1.82653	0.00211423	0.0179903	0.0132103	2979	tags=41%, list=12%, signal=36%	2308/4088/4851/5058/4000/5997/493/2539/5465
GOBP_POSITIVE_REGULATION_OF_NEURON_MIGRATION	GOBP_POSITIVE_REGULATION_OF_NEURON_MIGRATION	GOBP_POSITIVE_REGULATION_OF_NEURON_MIGRATION	15	0.740977	1.8256	0.00214849	0.0182485	0.0133999	2402	tags=53%, list=10%, signal=48%	2316/9373/153090/653464/25836/9585/10371/9693
GOBP_CARDIAC_VENTRICLE_DEVELOPMENT	GOBP_CARDIAC_VENTRICLE_DEVELOPMENT	GOBP_CARDIAC_VENTRICLE_DEVELOPMENT	93	0.428023	1.57457	0.00216662	0.0183364	0.0134645	2676	tags=26%, list=11%, signal=23%	10512/57493/90/4851/3084/3091/657/6659/6586/1363/51684/57057/3516/6091/7798/9464/57167/7168/4887/10818/4208/2626/163/5754
GOBP_NEPHRON_TUBULE_EPITHELIAL_CELL_DIFFERENTIATION	GOBP_NEPHRON_TUBULE_EPITHELIAL_CELL_DIFFERENTIATION	GOBP_NEPHRON_TUBULE_EPITHELIAL_CELL_DIFFERENTIATION	13	0.753088	1.80903	0.00216674	0.0183364	0.0134645	2155	tags=46%, list=9%, signal=42%	79633/25937/10413/6772/8842/4208
GOBP_ICOSANOID_METABOLIC_PROCESS	GOBP_ICOSANOID_METABOLIC_PROCESS	GOBP_ICOSANOID_METABOLIC_PROCESS	80	0.451326	1.62935	0.00217623	0.0183832	0.0134989	5272	tags=38%, list=22%, signal=30%	728226/9373/4282/5445/284273/145482/1573/9261/10728/5742/6850/2944/2678/9536/10464/80142/8824/7097/242/4259/873/4056/2171/6916/3248/2687/2053/4048/5595/2879/2681
GOBP_NEGATIVE_REGULATION_OF_PROTEIN_POLYMERIZATION	GOBP_NEGATIVE_REGULATION_OF_PROTEIN_POLYMERIZATION	GOBP_NEGATIVE_REGULATION_OF_PROTEIN_POLYMERIZATION	68	0.465015	1.62726	0.00219561	0.0185133	0.0135944	4112	tags=39%, list=17%, signal=33%	85464/6711/6840/7111/2288/10382/57482/54434/6709/118/9026/5216/80206/136319/54961/5962/11078/2059/51571/7114/91663/10565/5756/55604/119/120/11013
GOBP_NUCLEOTIDE_BINDING_OLIGOMERIZATION_DOMAIN_CONTAINING_2_SIGNALING_PATHWAY	GOBP_NUCLEOTIDE_BINDING_OLIGOMERIZATION_DOMAIN_CONTAINING_2_SIGNALING_PATHWAY	GOBP_NUCLEOTIDE_BINDING_OLIGOMERIZATION_DOMAIN_CONTAINING_2_SIGNALING_PATHWAY	14	0.719655	1.74376	0.00220737	0.0185787	0.0136424	3208	tags=43%, list=13%, signal=37%	55765/3303/4792/90268/3304/55914
GOBP_CELLULAR_RESPONSE_TO_KETONE	GOBP_CELLULAR_RESPONSE_TO_KETONE	GOBP_CELLULAR_RESPONSE_TO_KETONE	77	0.444126	1.58291	0.00222034	0.0186541	0.0136978	2689	tags=27%, list=11%, signal=24%	3383/2308/6422/1956/490/3371/112/5732/8031/8837/1977/64754/6714/5468/5581/54541/5562/207/11335/54464/988
GOBP_TOXIN_METABOLIC_PROCESS	GOBP_TOXIN_METABOLIC_PROCESS	GOBP_TOXIN_METABOLIC_PROCESS	11	0.794155	1.82437	0.00223297	0.0187263	0.0137508	3156	tags=45%, list=13%, signal=40%	400/5066/29104/4780/22977
GOBP_CELL_AGING	GOBP_CELL_AGING	GOBP_CELL_AGING	97	0.412804	1.53154	0.00226558	0.0189656	0.0139265	3073	tags=30%, list=13%, signal=26%	3383/4282/1026/25/5054/657/3014/83596/80317/5591/10783/675/545/26271/4000/9891/4101/7012/472/4976/3265/567/50507/2475/1021/3987/6909/1029/286053
GOBP_POSITIVE_REGULATION_OF_ACTIN_FILAMENT_BUNDLE_ASSEMBLY	GOBP_POSITIVE_REGULATION_OF_ACTIN_FILAMENT_BUNDLE_ASSEMBLY	GOBP_POSITIVE_REGULATION_OF_ACTIN_FILAMENT_BUNDLE_ASSEMBLY	53	0.497711	1.67462	0.00230334	0.019247	0.0141331	4264	tags=47%, list=18%, signal=39%	2316/4088/171024/6422/10979/25/9270/1902/5058/22998/5216/9639/6281/9647/7168/3984/4771/50507/2475/998/10174/5879/55604/23075/6385
GOBP_BIOLOGICAL_PROCESS_INVOLVED_IN_INTERACTION_WITH_HOST	GOBP_BIOLOGICAL_PROCESS_INVOLVED_IN_INTERACTION_WITH_HOST	GOBP_BIOLOGICAL_PROCESS_INVOLVED_IN_INTERACTION_WITH_HOST	170	0.365059	1.4691	0.00232708	0.0194105	0.0142532	4590	tags=34%, list=19%, signal=28%	3383/5819/85363/1956/682/7706/3688/3685/3416/2885/23513/10581/3303/6256/3916/55770/9213/6714/983/128866/3693/3956/1605/5610/3673/3839/3838/5817/867/3304/8764/9474/2519/10318/8563/4061/3373/9984/27243/6993/10670/290/51193/8692/1948/5034/57187/3840/3678/1969/83737/55223/200576/3690/219931/7879/440275/7405
GOBP_NUCLEOTIDE_TRANSPORT	GOBP_NUCLEOTIDE_TRANSPORT	GOBP_NUCLEOTIDE_TRANSPORT	26	0.61417	1.75348	0.00235276	0.0195895	0.0143847	4538	tags=50%, list=19%, signal=41%	2697/292/29957/10257/347734/10478/6573/284439/291/215/114789/60386/92014
GOBP_NEUROBLAST_PROLIFERATION	GOBP_NEUROBLAST_PROLIFERATION	GOBP_NEUROBLAST_PROLIFERATION	42	0.539186	1.71958	0.00236801	0.0196812	0.014452	2074	tags=29%, list=9%, signal=26%	5764/4851/6608/1495/3091/10890/51176/4763/5048/8650/10818/85440
GOBP_NEGATIVE_REGULATION_OF_EXTRINSIC_APOPTOTIC_SIGNALING_PATHWAY	GOBP_NEGATIVE_REGULATION_OF_EXTRINSIC_APOPTOTIC_SIGNALING_PATHWAY	GOBP_NEGATIVE_REGULATION_OF_EXTRINSIC_APOPTOTIC_SIGNALING_PATHWAY	80	0.447881	1.61691	0.00237961	0.0197422	0.0144968	2686	tags=31%, list=11%, signal=28%	3383/57630/90/55023/3958/6934/3685/1495/117584/5054/10413/80196/3303/8837/8795/2017/355/6714/2070/1654/3148/207/2140/3304/6591
GOBP_POSITIVE_REGULATION_OF_T_CELL_CYTOKINE_PRODUCTION	GOBP_POSITIVE_REGULATION_OF_T_CELL_CYTOKINE_PRODUCTION	GOBP_POSITIVE_REGULATION_OF_T_CELL_CYTOKINE_PRODUCTION	14	0.717422	1.73835	0.00239931	0.0198702	0.0145908	3027	tags=43%, list=13%, signal=37%	3105/6885/7189/567/10892/91543
GOBP_CAMERA_TYPE_EYE_PHOTORECEPTOR_CELL_DIFFERENTIATION	GOBP_CAMERA_TYPE_EYE_PHOTORECEPTOR_CELL_DIFFERENTIATION	GOBP_CAMERA_TYPE_EYE_PHOTORECEPTOR_CELL_DIFFERENTIATION	21	0.671262	1.82903	0.00241256	0.0199444	0.0146453	1413	tags=29%, list=6%, signal=27%	5764/6096/6662/10210/4915/8842
GOBP_ANTIGEN_RECEPTOR_MEDIATED_SIGNALING_PATHWAY	GOBP_ANTIGEN_RECEPTOR_MEDIATED_SIGNALING_PATHWAY	GOBP_ANTIGEN_RECEPTOR_MEDIATED_SIGNALING_PATHWAY	195	0.351119	1.44876	0.00243415	0.0200871	0.0147501	3075	tags=21%, list=13%, signal=18%	7430/5819/1399/3958/865/25/3105/6885/6794/10657/5058/23180/6850/1997/5144/5142/5683/5707/51324/23118/7189/5711/5708/5705/952/5687/4208/10451/10616/10385/973/3265/5688/5694/11118/8934/10892/59338/7462/5710/3493
GOBP_CYTOPLASMIC_PATTERN_RECOGNITION_RECEPTOR_SIGNALING_PATHWAY	GOBP_CYTOPLASMIC_PATTERN_RECOGNITION_RECEPTOR_SIGNALING_PATHWAY	GOBP_CYTOPLASMIC_PATTERN_RECOGNITION_RECEPTOR_SIGNALING_PATHWAY	65	0.469093	1.61693	0.00248378	0.0204604	0.0150242	3943	tags=35%, list=16%, signal=30%	92610/55765/6885/3654/6233/331/3303/708/29997/4792/23369/329/23118/7189/7105/90268/10454/3304/80216/54941/55914/55666/83737
GOBP_RESPONSE_TO_KETONE	GOBP_RESPONSE_TO_KETONE	GOBP_RESPONSE_TO_KETONE	154	0.376878	1.50305	0.00248828	0.0204612	0.0150247	2689	tags=24%, list=11%, signal=21%	3383/5764/2308/6422/595/1956/490/1026/3371/5244/2796/10413/112/5732/6586/8031/8837/1977/3184/64754/8061/6714/5468/142/706/5581/54541/952/5562/207/867/3767/84687/4976/11335/54464/988
GOBP_TISSUE_REGENERATION	GOBP_TISSUE_REGENERATION	GOBP_TISSUE_REGENERATION	49	0.497674	1.63905	0.00249613	0.0204894	0.0150455	4813	tags=47%, list=20%, signal=38%	5764/5738/8324/4851/1026/1027/5782/10413/8837/5467/136319/1605/2626/6657/101929726/83481/5315/5530/8751/6665/2027/79647/55909
GOBP_REGULATION_OF_ENDOTHELIAL_CELL_MIGRATION	GOBP_REGULATION_OF_ENDOTHELIAL_CELL_MIGRATION	GOBP_REGULATION_OF_ENDOTHELIAL_CELL_MIGRATION	141	0.373579	1.46624	0.00252873	0.0206978	0.0151985	3841	tags=28%, list=16%, signal=23%	5764/56999/153090/3728/4851/5578/25/3315/3091/6678/1634/9270/5641/161742/57608/10014/4763/2260/90627/10016/5468/2821/4780/4208/2013/207/493/6237/5547/7114/889/5747/7101/5286/27086/5879/1969/5293/6915
GOBP_RESPONSE_TO_INTERFERON_GAMMA	GOBP_RESPONSE_TO_INTERFERON_GAMMA	GOBP_RESPONSE_TO_INTERFERON_GAMMA	130	0.387196	1.50189	0.00253043	0.0206978	0.0151985	4258	tags=25%, list=18%, signal=21%	3383/6556/7431/85363/3107/7706/83666/3105/3716/817/10581/6772/10097/4843/5468/10096/3659/6814/567/998/3106/58191/84166/7341/1613/7097/3717/3394/55337/10492/3133/55223/965
GOBP_LIPOPOLYSACCHARIDE_MEDIATED_SIGNALING_PATHWAY	GOBP_LIPOPOLYSACCHARIDE_MEDIATED_SIGNALING_PATHWAY	GOBP_LIPOPOLYSACCHARIDE_MEDIATED_SIGNALING_PATHWAY	38	0.534231	1.66548	0.00253957	0.0207361	0.0152266	5926	tags=45%, list=25%, signal=34%	85363/5578/3654/92140/4792/7189/5581/207/10892/58509/4615/7097/8915/6347/5595/929/59307
GOBP_PURINE_NUCLEOTIDE_TRANSPORT	GOBP_PURINE_NUCLEOTIDE_TRANSPORT	GOBP_PURINE_NUCLEOTIDE_TRANSPORT	20	0.670327	1.81782	0.00255819	0.0208515	0.0153113	3990	tags=55%, list=17%, signal=46%	2697/292/29957/10257/347734/10478/6573/284439/291/215/114789
GOBP_CARDIAC_ATRIUM_MORPHOGENESIS	GOBP_CARDIAC_ATRIUM_MORPHOGENESIS	GOBP_CARDIAC_ATRIUM_MORPHOGENESIS	24	0.632109	1.77629	0.00256891	0.0209022	0.0153486	1014	tags=29%, list=4%, signal=28%	4853/57493/90/4851/6608/6659/57057
GOBP_REGULATION_OF_MICROVILLUS_ORGANIZATION	GOBP_REGULATION_OF_MICROVILLUS_ORGANIZATION	GOBP_REGULATION_OF_MICROVILLUS_ORGANIZATION	10	0.792384	1.7793	0.00258124	0.0209658	0.0153953	1508	tags=40%, list=6%, signal=38%	7430/5357/6624/5337
GOBP_NEGATIVE_REGULATION_OF_MAPK_CASCADE	GOBP_NEGATIVE_REGULATION_OF_MAPK_CASCADE	GOBP_NEGATIVE_REGULATION_OF_MAPK_CASCADE	147	0.386649	1.5334	0.00259193	0.0210159	0.0154321	3398	tags=25%, list=14%, signal=22%	10252/2308/7430/3480/11117/10253/153090/6422/25/221496/9270/3301/2192/81848/161742/1739/4763/2852/64853/1605/10048/399473/200734/207/5997/1849/154043/80824/4771/10251/10318/10636/5518/1847/6653/8692/1846
GOBP_REGULATION_OF_BONE_REMODELING	GOBP_REGULATION_OF_BONE_REMODELING	GOBP_REGULATION_OF_BONE_REMODELING	40	0.530191	1.67388	0.00261244	0.0211453	0.0155271	2975	tags=28%, list=12%, signal=24%	6422/5578/1956/26585/6850/4763/6714/952/5166/169200/53832
GOBP_PROTEIN_LOCALIZATION_TO_CELL_CELL_JUNCTION	GOBP_PROTEIN_LOCALIZATION_TO_CELL_CELL_JUNCTION	GOBP_PROTEIN_LOCALIZATION_TO_CELL_CELL_JUNCTION	17	0.70395	1.81331	0.00263513	0.0212918	0.0156347	4224	tags=67%, list=18%, signal=55%	2316/7414/51599/55625/3716/23513/9414/9231/27134/84952/23370/5601
GOBP_SIGNAL_RELEASE	GOBP_SIGNAL_RELEASE	GOBP_SIGNAL_RELEASE	382	-0.315853	-1.34325	0.00266255	0.0214761	0.01577	3634	tags=25%, list=15%, signal=21%	9607/56943/2822/1268/23410/10675/5868/107/84258/133/94121/9230/2901/64840/84446/5208/1813/8938/1136/7260/5106/3623/2029/90019/6833/7349/112755/55450/10497/6616/2932/815/57586/10815/11069/27163/783/23568/8497/10312/3670/5799/22895/11188/7036/8862/64130/2850/63908/8425/9379/150/3667/5608/6844/1488/23208/775/776/9066/6926/9024/1143/9378/6513/8541/112476/55512/9783/6855/1394/10411/140730/6571/3745/10…
GOBP_TOXIN_TRANSPORT	GOBP_TOXIN_TRANSPORT	GOBP_TOXIN_TRANSPORT	34	0.570259	1.74326	0.0026806	0.0215842	0.0158494	2856	tags=38%, list=12%, signal=34%	84168/118429/664/10575/3301/22948/54545/10694/222962/23428/55192/8934/102
GOBP_REGULATION_OF_HEMOPOIESIS	GOBP_REGULATION_OF_HEMOPOIESIS	GOBP_REGULATION_OF_HEMOPOIESIS	311	0.312316	1.35495	0.00271421	0.021817	0.0160203	3516	tags=21%, list=15%, signal=18%	5764/4853/2200/57630/653604/6422/5578/3707/23543/3958/865/25/10826/3091/677/79577/22890/6659/51176/51043/3303/4920/2778/6850/2736/6772/5591/23774/84293/8366/3624/4792/9655/5916/678/80762/7189/84661/121504/1209/5914/3148/4208/5925/3020/3659/126961/6774/567/3304/9092/10892/2475/169200/3065/3106/1021/4015/7030/11091/3021/2547/8365/9636/27086
GOBP_CELL_DIFFERENTIATION_INVOLVED_IN_KIDNEY_DEVELOPMENT	GOBP_CELL_DIFFERENTIATION_INVOLVED_IN_KIDNEY_DEVELOPMENT	GOBP_CELL_DIFFERENTIATION_INVOLVED_IN_KIDNEY_DEVELOPMENT	45	0.528773	1.7194	0.00272763	0.021873	0.0160615	3308	tags=38%, list=14%, signal=33%	4853/79633/25937/4851/26585/6608/139285/10413/4643/6772/8842/2131/9863/4208/59/55366/8826
GOBP_DIGESTIVE_TRACT_MORPHOGENESIS	GOBP_DIGESTIVE_TRACT_MORPHOGENESIS	GOBP_DIGESTIVE_TRACT_MORPHOGENESIS	30	0.600609	1.78456	0.0027306	0.021873	0.0160615	1056	tags=30%, list=4%, signal=29%	5156/57669/4088/6422/4851/25836/3091/348093/2736
GOBP_NEURON_PROJECTION_GUIDANCE	GOBP_NEURON_PROJECTION_GUIDANCE	GOBP_NEURON_PROJECTION_GUIDANCE	240	0.332539	1.40408	0.00273594	0.0218781	0.0160652	1816	tags=21%, list=8%, signal=20%	5979/5649/4854/10512/6711/7430/4853/7204/54437/4851/4781/5578/2050/23191/682/8633/9260/6608/220164/8997/1749/8660/6464/4035/4897/2885/4914/23022/6709/6586/91584/1855/1944/2736/223117/10505/6091/5781/7869/10371/2675/2131/4902/6714/391/1947/5362/23077/1605/214/10048
GOBP_RNA_MODIFICATION	GOBP_RNA_MODIFICATION	GOBP_RNA_MODIFICATION	158	-0.383753	-1.48049	0.00277011	0.0221133	0.0162379	4376	tags=31%, list=18%, signal=25%	56986/123263/152992/55621/79979/55006/54974/56931/158234/55687/83448/23587/64118/91893/79828/113000/54517/56257/57604/83480/55644/81605/55039/64783/9836/25962/54522/260294/387338/285605/3028/84881/56339/4839/114049/51093/8846/55505/221078/81890/27079/25821/16/6894/54901/79066/155400/345630/79922
GOBP_NEGATIVE_REGULATION_OF_GENE_EXPRESSION_EPIGENETIC	GOBP_NEGATIVE_REGULATION_OF_GENE_EXPRESSION_EPIGENETIC	GOBP_NEGATIVE_REGULATION_OF_GENE_EXPRESSION_EPIGENETIC	114	0.409321	1.55147	0.0027751	0.0221151	0.0162392	6532	tags=48%, list=27%, signal=35%	653604/317772/22823/3015/3014/5931/10014/8520/8366/8338/58487/9643/92815/55183/57708/84661/121504/54454/3020/126961/8969/22880/94239/8329/3021/3006/3066/8365/8726/54737/8367/10933/333932/1789/8356/1786/8353/100124700/8335/1487/29028/23272/8357/8359/8370/2145/723790/8332/2146/8971/121536/5987/7703/8364/3720
GOBP_REGULATION_OF_ACTIN_FILAMENT_BUNDLE_ASSEMBLY	GOBP_REGULATION_OF_ACTIN_FILAMENT_BUNDLE_ASSEMBLY	GOBP_REGULATION_OF_ACTIN_FILAMENT_BUNDLE_ASSEMBLY	86	0.433662	1.58188	0.00278494	0.0221555	0.0162689	5023	tags=44%, list=21%, signal=35%	2316/4088/171024/6422/90102/10979/25/395/9270/1902/5058/10391/22998/5216/9639/5962/10395/6281/9647/7168/3984/4771/50507/2475/8500/998/84952/10174/5879/55604/23075/23370/6385/23332/55704/55616/55607/29109
GOBP_DEVELOPMENTAL_CELL_GROWTH	GOBP_DEVELOPMENTAL_CELL_GROWTH	GOBP_DEVELOPMENTAL_CELL_GROWTH	195	0.349002	1.44003	0.00279813	0.0221971	0.0162995	2979	tags=30%, list=12%, signal=26%	6860/10512/6792/9373/2335/6416/7414/3320/54437/23191/50618/25/780/6662/5802/1627/2803/4035/4897/3676/51320/150465/8239/6794/6586/23242/5058/91584/10611/1855/2661/23499/223117/10505/23111/7869/2017/10371/79594/11214/5916/57142/214/81565/57609/3984/66000/23011/2626/5997/9043/2475/374946/51199/2539/9201/1020/5465
GOBP_PROTEASOMAL_PROTEIN_CATABOLIC_PROCESS	GOBP_PROTEASOMAL_PROTEIN_CATABOLIC_PROCESS	GOBP_PROTEASOMAL_PROTEIN_CATABOLIC_PROCESS	450	0.285304	1.26386	0.00279972	0.0221971	0.0162995	6209	tags=39%, list=26%, signal=30%	9373/339745/153090/25937/7328/51185/7706/54461/10296/28951/11011/26272/117584/64285/80196/4287/64839/7466/337867/4121/6233/3303/1855/10210/55139/6386/201595/26268/6502/197131/4734/7415/23321/23607/29997/79845/84861/6599/9683/5683/57162/1017/8975/9655/5707/55432/84301/26271/983/6815/51433/3300/57003/329/9306/23194/9695/80700/5711/5708/5705/27074/11236/5687/27339/9575/160418/4780/116988/10952/55336…
GOBP_REGULATION_OF_STEM_CELL_PROLIFERATION	GOBP_REGULATION_OF_STEM_CELL_PROLIFERATION	GOBP_REGULATION_OF_STEM_CELL_PROLIFERATION	30	0.597972	1.77673	0.00280918	0.0222341	0.0163266	4249	tags=50%, list=18%, signal=41%	2697/10979/677/10413/2192/10443/3192/5610/3148/898/4771/342371/7101/6664/4254
GOBP_T_CELL_RECEPTOR_SIGNALING_PATHWAY	GOBP_T_CELL_RECEPTOR_SIGNALING_PATHWAY	GOBP_T_CELL_RECEPTOR_SIGNALING_PATHWAY	152	0.3592	1.4275	0.00283662	0.0224131	0.0164581	6841	tags=41%, list=28%, signal=30%	7430/5819/1399/3958/25/3105/6885/6794/10657/5058/23180/5144/5142/5683/5707/23118/7189/5711/5708/5705/5687/10616/10385/3265/5688/5694/11118/8934/10892/5710/5719/5293/5717/5291/8915/5682/10213/5290/5702/50943/784/54542/5588/25865/8454/9861/11119/27242/30968/3122/5700/7454/5704/5795/54718/5663/4790/8892/5699/975/5170/5715/23291
GOBP_POSITIVE_REGULATION_OF_EXTRINSIC_APOPTOTIC_SIGNALING_PATHWAY	GOBP_POSITIVE_REGULATION_OF_EXTRINSIC_APOPTOTIC_SIGNALING_PATHWAY	GOBP_POSITIVE_REGULATION_OF_EXTRINSIC_APOPTOTIC_SIGNALING_PATHWAY	42	0.534159	1.70354	0.00284558	0.0224185	0.016462	4273	tags=40%, list=18%, signal=33%	5979/6422/5519/6498/1495/6788/3624/2852/8406/5499/10616/81618/27429/8692/1613/6789/8915
GOBP_POSITIVE_REGULATION_OF_PEPTIDASE_ACTIVITY	GOBP_POSITIVE_REGULATION_OF_PEPTIDASE_ACTIVITY	GOBP_POSITIVE_REGULATION_OF_PEPTIDASE_ACTIVITY	154	0.374977	1.49548	0.00284694	0.0224185	0.016462	5355	tags=36%, list=22%, signal=28%	84168/5978/2335/4088/5118/10550/5641/2192/3329/11047/8837/6850/1944/8795/2149/7415/9026/6091/2852/355/79594/10016/666/10395/9647/5468/6279/1654/489/1509/6774/8301/27429/10892/51107/4804/444/23787/3717/578/57333/4155/8915/8797/83874/10213/4217/842/27018/51024/26577/55075/5371/351/27166
GOBP_MYELOID_LEUKOCYTE_MIGRATION	GOBP_MYELOID_LEUKOCYTE_MIGRATION	GOBP_MYELOID_LEUKOCYTE_MIGRATION	123	0.398668	1.5363	0.00288323	0.0226658	0.0166436	5123	tags=34%, list=21%, signal=27%	11117/1652/4282/9948/682/26585/3958/3672/83700/5054/23236/5641/4920/6850/708/5142/391/4681/79148/6279/4354/10451/3570/196527/4267/4615/2321/57580/5747/23396/727/5879/5293/23075/200576/84818/79647/6347/79890/9353/5595/10488
GOBP_GLUTAMATE_RECEPTOR_SIGNALING_PATHWAY	GOBP_GLUTAMATE_RECEPTOR_SIGNALING_PATHWAY	GOBP_GLUTAMATE_RECEPTOR_SIGNALING_PATHWAY	46	-0.520427	-1.64346	0.00289078	0.0226867	0.016659	3458	tags=30%, list=14%, signal=26%	2776/6818/2901/80315/2534/2912/2898/2894/8851/3745/2918/2895/2899/2902
GOBP_ENDOCRINE_SYSTEM_DEVELOPMENT	GOBP_ENDOCRINE_SYSTEM_DEVELOPMENT	GOBP_ENDOCRINE_SYSTEM_DEVELOPMENT	86	0.432661	1.57823	0.00291057	0.0228036	0.0167448	3059	tags=24%, list=13%, signal=21%	5156/2308/4088/5087/1399/1000/6608/6662/657/84159/6659/2736/3516/4763/706/9575/207/3570/1021/6657/4087
GOBP_MRNA_PROCESSING	GOBP_MRNA_PROCESSING	GOBP_MRNA_PROCESSING	497	0.286099	1.29376	0.00292267	0.0228598	0.0167861	4887	tags=31%, list=20%, signal=26%	5978/55119/7072/728642/55783/6628/5511/23543/9444/3958/84950/6634/3185/9775/51362/8233/81608/677/2071/84271/79577/6629/10768/57661/55147/6636/80746/11044/6936/51729/10657/404672/55225/54439/904/1665/221662/51329/6421/26097/3184/708/2926/9169/54890/51341/2965/1025/9733/2483/79811/9588/10713/3192/51639/91746/79084/6829/10992/3312/8899/5439/2967/96764/22803/9541/84967/27339/50628/220988/1655/4154/87…
GOBP_PALLIUM_DEVELOPMENT	GOBP_PALLIUM_DEVELOPMENT	GOBP_PALLIUM_DEVELOPMENT	129	0.378016	1.46392	0.00293349	0.0229059	0.0168199	3026	tags=31%, list=13%, signal=27%	5649/55970/2316/79633/4852/664/153090/23224/653464/1399/1000/6608/5802/3091/3912/4035/23236/51176/3014/4915/4763/5048/6091/5194/57142/1281/25777/64398/836/81565/22803/66000/84687/4771/493/153241/3065/1021/1020/22903
GOBP_REGENERATION	GOBP_REGENERATION	GOBP_REGENERATION	144	0.370874	1.45961	0.0029527	0.0230172	0.0169017	2181	tags=22%, list=9%, signal=20%	5764/4548/2316/5738/8324/595/4851/1956/5774/1026/3371/1027/83700/1495/5802/5782/9315/10413/4035/8837/5467/83999/22876/136319/5471/3482/5468/1605/706/81565/1374/2626
GOBP_MICROVILLUS_ORGANIZATION	GOBP_MICROVILLUS_ORGANIZATION	GOBP_MICROVILLUS_ORGANIZATION	20	0.663165	1.7984	0.00298134	0.0232015	0.017037	2402	tags=40%, list=10%, signal=36%	7430/5357/6624/51735/5781/51765/5337/9693
GOBP_ESTABLISHMENT_OF_TISSUE_POLARITY	GOBP_ESTABLISHMENT_OF_TISSUE_POLARITY	GOBP_ESTABLISHMENT_OF_TISSUE_POLARITY	111	0.403324	1.52524	0.00301968	0.0234214	0.0171984	3267	tags=27%, list=14%, signal=23%	22943/8324/1175/4919/6422/9948/23245/25/1213/1855/4300/4920/10082/5216/5683/57664/5707/9863/5711/5708/5705/5687/5688/5694/163/5754/998/9620/5710/27031
GOBP_REGULATION_OF_JNK_CASCADE	GOBP_REGULATION_OF_JNK_CASCADE	GOBP_REGULATION_OF_JNK_CASCADE	107	0.410685	1.54122	0.00301968	0.0234214	0.0171984	6471	tags=45%, list=27%, signal=33%	3480/8324/57630/7188/153090/6422/1956/6788/10987/3301/23236/344558/9448/6386/10371/64853/4296/7189/207/60401/3265/998/4615/8312/55504/83737/259/9258/9821/56940/4217/9867/9344/10125/27250/351/90441/8841/51384/57551/7187/9618/9611/2324/7474/10392/2122/10771
GOBP_CELLULAR_EXTRAVASATION	GOBP_CELLULAR_EXTRAVASATION	GOBP_CELLULAR_EXTRAVASATION	46	0.50034	1.63646	0.00304422	0.0235724	0.0173093	4359	tags=33%, list=18%, signal=27%	3383/1399/58494/3672/3688/83700/3676/23236/2131/4267/50512/5293/119/2526/6693
GOBP_MONOCARBOXYLIC_ACID_METABOLIC_PROCESS	GOBP_MONOCARBOXYLIC_ACID_METABOLIC_PROCESS	GOBP_MONOCARBOXYLIC_ACID_METABOLIC_PROCESS	493	0.285213	1.29075	0.00305311	0.0236019	0.017331	4821	tags=29%, list=20%, signal=24%	2571/9373/5163/3099/4282/5445/682/5236/3939/9444/284273/145482/80221/6662/3091/5230/1573/8660/10728/5211/225/5742/128/55746/5223/5209/348995/23279/4706/5214/5066/5903/5467/3417/55526/26137/51341/10478/9759/57546/5194/114876/55862/2110/2181/166785/2944/5165/85414/114880/5468/27349/80339/2678/79071/5581/54541/2821/26063/6785/3945/54677/1374/9536/57380/34/5562/28965/207/9885/5166/51084/11019/51181/4…
GOBP_SEMI_LUNAR_VALVE_DEVELOPMENT	GOBP_SEMI_LUNAR_VALVE_DEVELOPMENT	GOBP_SEMI_LUNAR_VALVE_DEVELOPMENT	39	0.536235	1.69584	0.0030711	0.0237016	0.0174042	2686	tags=28%, list=11%, signal=25%	4853/11117/4851/6662/6586/57057/3516/6091/5925/2626/6591
GOBP_VIRAL_GENE_EXPRESSION	GOBP_VIRAL_GENE_EXPRESSION	GOBP_VIRAL_GENE_EXPRESSION	192	0.348583	1.43467	0.00308635	0.0237797	0.0174616	6058	tags=40%, list=25%, signal=30%	5978/51497/6137/6144/6234/6233/51176/55746/348995/23279/904/5903/1025/6202/6741/6829/51773/6146/7469/8666/6207/5439/6882/1105/129401/6189/60559/7392/5430/3065/5045/9818/7812/1660/6597/64710/51193/6165/28972/5438/5433/55706/23225/25920/6231/6156/55337/10614/51574/6227/55223/7936/440275/6228/10762/4928/5437/6210/5431/6122/6194/5702/6160/6737/6203/6152/6128/6176/6667/6136/10410/6147/57122/79902/5434…
GOBP_SOMITE_DEVELOPMENT	GOBP_SOMITE_DEVELOPMENT	GOBP_SOMITE_DEVELOPMENT	66	0.466123	1.61317	0.00311289	0.0239186	0.0175635	1625	tags=24%, list=7%, signal=23%	10512/57669/4088/6422/4851/6608/84667/657/51176/55746/23242/4920/5591/3516/9096/5362
GOBP_REGULATION_OF_ANIMAL_ORGAN_MORPHOGENESIS	GOBP_REGULATION_OF_ANIMAL_ORGAN_MORPHOGENESIS	GOBP_REGULATION_OF_ANIMAL_ORGAN_MORPHOGENESIS	147	0.382081	1.51528	0.00311467	0.0239186	0.0175635	3391	tags=26%, list=14%, signal=22%	22943/10252/8324/1175/4919/6422/26585/25/6608/6662/657/1213/1855/4300/4920/10082/6091/5216/5683/57664/5707/9863/5711/5708/5705/10818/5687/5688/5694/163/5754/998/9620/4804/5710/55366/27031/2252
GOBP_NOREPINEPHRINE_SECRETION	GOBP_NOREPINEPHRINE_SECRETION	GOBP_NOREPINEPHRINE_SECRETION	15	-0.733766	-1.81283	0.00313532	0.0239931	0.0176182	1684	tags=40%, list=7%, signal=37%	11255/11188/150/3745/6804/152
GOBP_POSITIVE_REGULATION_OF_LEUKOCYTE_CELL_CELL_ADHESION	GOBP_POSITIVE_REGULATION_OF_LEUKOCYTE_CELL_CELL_ADHESION	GOBP_POSITIVE_REGULATION_OF_LEUKOCYTE_CELL_CELL_ADHESION	155	0.37372	1.49222	0.00313885	0.0239931	0.0176182	2776	tags=23%, list=12%, signal=20%	3383/8440/3707/865/3105/3654/22890/2885/6659/3676/51176/51043/10808/5058/3329/6850/2736/10725/5781/3485/7525/9655/6714/1947/3956/7189/5914/207/3572/8764/9092/10892/998/57678/51571
GOBP_POSITIVE_REGULATION_OF_CELL_CELL_ADHESION	GOBP_POSITIVE_REGULATION_OF_CELL_CELL_ADHESION	GOBP_POSITIVE_REGULATION_OF_CELL_CELL_ADHESION	185	0.345383	1.41579	0.00313986	0.0239931	0.0176182	2878	tags=21%, list=12%, signal=19%	3383/8440/3707/865/3105/3654/22890/2885/3716/6659/3676/51176/51043/10808/5058/3329/6850/2736/10725/5781/3485/8728/7525/9655/6714/1947/3956/7189/5914/207/3572/8764/9092/10892/998/57678/51571/9223/6657
GOBP_POSITIVE_REGULATION_OF_PROTEIN_POLYMERIZATION	GOBP_POSITIVE_REGULATION_OF_PROTEIN_POLYMERIZATION	GOBP_POSITIVE_REGULATION_OF_PROTEIN_POLYMERIZATION	113	0.39586	1.4924	0.00319184	0.0243244	0.0178615	4963	tags=39%, list=21%, signal=31%	3383/3320/8440/23191/10810/57482/2885/5058/3303/10097/1739/348110/9026/5216/10787/100287171/2017/10142/8976/10096/57175/5581/51429/10093/100506658/9793/10178/3304/2475/51199/274/23647/5879/56907/81873/55604/9873/9897/2764/23332/4641/10092/6249/11135
GOBP_POSITIVE_REGULATION_OF_LEUKOCYTE_ADHESION_TO_VASCULAR_ENDOTHELIAL_CELL	GOBP_POSITIVE_REGULATION_OF_LEUKOCYTE_ADHESION_TO_VASCULAR_ENDOTHELIAL_CELL	GOBP_POSITIVE_REGULATION_OF_LEUKOCYTE_ADHESION_TO_VASCULAR_ENDOTHELIAL_CELL	15	0.727133	1.79149	0.00319368	0.0243244	0.0178615	1890	tags=33%, list=8%, signal=31%	3383/3654/3676/10725/7189
GOBP_FIBROBLAST_GROWTH_FACTOR_RECEPTOR_SIGNALING_PATHWAY	GOBP_FIBROBLAST_GROWTH_FACTOR_RECEPTOR_SIGNALING_PATHWAY	GOBP_FIBROBLAST_GROWTH_FACTOR_RECEPTOR_SIGNALING_PATHWAY	87	0.426871	1.56004	0.00321636	0.0244569	0.0179588	4721	tags=39%, list=20%, signal=32%	10252/53834/7072/79633/10253/23543/1399/3185/55614/2885/81848/161742/8036/5781/2260/2131/5439/10818/200734/867/10251/5430/4804/5438/2252/5433/25778/3178/387914/22916/4670/5437/5431/2261
GOBP_B_CELL_ACTIVATION	GOBP_B_CELL_ACTIVATION	GOBP_B_CELL_ACTIVATION	193	0.348662	1.43529	0.00322352	0.0244713	0.0179694	3075	tags=25%, list=13%, signal=22%	4853/4282/6422/1026/25/3688/5585/677/8660/22890/3676/4914/51176/139818/6929/3329/6482/6850/5591/3516/10014/51341/9452/9759/3624/3087/57162/64421/678/55183/3956/8935/80762/836/4436/200081/952/4208/10451/472/96459/973/84787/10892/4683/9984/7462/3493
GOBP_SYNAPTIC_VESICLE_DOCKING	GOBP_SYNAPTIC_VESICLE_DOCKING	GOBP_SYNAPTIC_VESICLE_DOCKING	10	-0.782072	-1.71468	0.00328661	0.0249096	0.0182912	2473	tags=70%, list=10%, signal=63%	112755/10497/6616/1488/8541/6804/23025
GOBP_REGULATION_OF_HEMATOPOIETIC_STEM_CELL_DIFFERENTIATION	GOBP_REGULATION_OF_HEMATOPOIETIC_STEM_CELL_DIFFERENTIATION	GOBP_REGULATION_OF_HEMATOPOIETIC_STEM_CELL_DIFFERENTIATION	69	0.454957	1.59848	0.00330365	0.024998	0.0183562	4941	tags=39%, list=21%, signal=31%	865/25/10413/132299/6929/5591/10443/5683/5707/5610/5711/5708/5705/5687/4780/5688/5694/5710/5719/83737/51441/5717/6938/5682/10213/5702/3313
GOBP_CARBOHYDRATE_DERIVATIVE_CATABOLIC_PROCESS	GOBP_CARBOHYDRATE_DERIVATIVE_CATABOLIC_PROCESS	GOBP_CARBOHYDRATE_DERIVATIVE_CATABOLIC_PROCESS	161	0.366771	1.46344	0.00331031	0.0250077	0.0183632	5136	tags=37%, list=21%, signal=29%	3339/56999/1462/4060/375790/1634/8654/4121/27115/6383/201595/1471/4907/5144/10082/3074/5142/6996/55276/9695/51071/4668/11163/2799/252969/653188/5152/81792/51733/80896/57214/53343/2519/80267/3373/11253/57704/1464/10724/8692/4913/2262/2720/215/3161/11261/5151/6385/2760/84618/55768/4758/38/1514/8930/161823/3251/1486/57089
GOBP_NEGATIVE_REGULATION_OF_CELL_DEVELOPMENT	GOBP_NEGATIVE_REGULATION_OF_CELL_DEVELOPMENT	GOBP_NEGATIVE_REGULATION_OF_CELL_DEVELOPMENT	134	0.374308	1.45627	0.00333247	0.0251342	0.0184562	4169	tags=35%, list=17%, signal=29%	10512/5764/5978/4776/2200/54437/4851/4038/1495/5802/657/9270/2192/1903/81848/23603/81/223117/10505/4763/23111/7869/10371/1620/23500/57142/706/359845/57609/9693/4241/567/66008/374946/26022/6993/1020/4804/6653/7101/7473/10500/5530/10683/84376/57715/6664
GOBP_POSITIVE_REGULATION_OF_JNK_CASCADE	GOBP_POSITIVE_REGULATION_OF_JNK_CASCADE	GOBP_POSITIVE_REGULATION_OF_JNK_CASCADE	67	0.458138	1.59302	0.0033484	0.0252056	0.0185086	6261	tags=49%, list=26%, signal=37%	8324/57630/7188/153090/6788/23236/344558/6386/10371/4296/7189/60401/3265/998/4615/8312/55504/9258/9821/56940/4217/9867/9344/10125/351/90441/51384/57551/7187/9618/2324/7474/10392
GOBP_RNA_CATABOLIC_PROCESS	GOBP_RNA_CATABOLIC_PROCESS	GOBP_RNA_CATABOLIC_PROCESS	387	0.297111	1.30468	0.00335278	0.0252056	0.0185086	5410	tags=35%, list=23%, signal=27%	6556/7431/23034/5578/23708/10940/5511/25819/92345/3315/9775/55603/677/399664/9261/6137/253943/6144/6234/11044/6233/3303/54855/221662/340719/8635/23185/3184/2926/54890/6202/6741/5683/4849/5707/81892/3192/65110/678/23369/6146/3312/6207/5711/5708/5705/10605/53918/22803/5520/5687/26135/54555/10643/1655/3842/207/472/115024/6832/246175/5688/389421/6189/5694/3304/246243/54464/8559/2475/5518/4615/7812/16…
GOBP_MAMMARY_GLAND_DEVELOPMENT	GOBP_MAMMARY_GLAND_DEVELOPMENT	GOBP_MAMMARY_GLAND_DEVELOPMENT	103	0.403295	1.5011	0.00336429	0.0252512	0.018542	2275	tags=26%, list=9%, signal=24%	538/3099/595/3084/780/6239/6608/6662/3091/8997/8660/23513/51176/51043/394/5066/2736/10765/6091/1036/5471/675/6714/57142/3673/91355/207
GOBP_RESPONSE_TO_INTERLEUKIN_6	GOBP_RESPONSE_TO_INTERLEUKIN_6	GOBP_RESPONSE_TO_INTERLEUKIN_6	35	0.553329	1.69581	0.0034399	0.025777	0.0189282	2379	tags=31%, list=10%, signal=28%	3383/10413/3716/6772/10402/5781/6714/3570/3572/6774/867
GOBP_POSITIVE_REGULATION_OF_MITOCHONDRION_ORGANIZATION	GOBP_POSITIVE_REGULATION_OF_MITOCHONDRION_ORGANIZATION	GOBP_POSITIVE_REGULATION_OF_MITOCHONDRION_ORGANIZATION	77	0.434672	1.54921	0.00350686	0.0262365	0.0192656	5003	tags=34%, list=21%, signal=27%	23368/664/55187/5534/3091/1634/9026/2852/80821/79594/666/84709/10645/4976/27429/90427/54708/56907/578/64112/400916/7027/56947/7534/51024/3064
GOBP_PROTEIN_LOCALIZATION_TO_CELL_PERIPHERY	GOBP_PROTEIN_LOCALIZATION_TO_CELL_PERIPHERY	GOBP_PROTEIN_LOCALIZATION_TO_CELL_PERIPHERY	289	0.317587	1.36765	0.00354544	0.0264418	0.0194164	2875	tags=25%, list=12%, signal=22%	6769/55690/25945/7162/6711/2316/7430/23167/3728/1956/682/53616/3958/1000/3688/55625/5357/2803/4035/9270/1213/23513/10550/10890/7275/9912/23499/9528/112609/7871/11079/1739/10082/9135/51735/23241/2852/57560/8650/5962/391/55667/6281/2181/1605/5581/64398/11031/80262/163882/10267/23062/81619/2013/10098/207/3767/10490/9693/84687/245812/3265/8301/63971/493/29899/9351/8934/8500/10243/3911/102/57120
GOBP_NEGATIVE_REGULATION_OF_CELL_ACTIVATION	GOBP_NEGATIVE_REGULATION_OF_CELL_ACTIVATION	GOBP_NEGATIVE_REGULATION_OF_CELL_ACTIVATION	122	0.394279	1.51548	0.00355028	0.0264418	0.0194164	3260	tags=24%, list=14%, signal=21%	5156/11117/6422/3958/865/5592/57045/2796/5585/23513/114897/51043/1739/3624/2852/57162/9655/9306/80762/836/472/3659/10385/8764/64844/9984/10464/9231/5573
GOBP_REGULATION_OF_EMBRYONIC_DEVELOPMENT	GOBP_REGULATION_OF_EMBRYONIC_DEVELOPMENT	GOBP_REGULATION_OF_EMBRYONIC_DEVELOPMENT	49	0.489569	1.61236	0.00355138	0.0264418	0.0194164	2239	tags=35%, list=9%, signal=32%	90102/60436/25819/25836/79813/154796/23236/989/1072/9096/6996/983/1605/26011/51057/4780/9320
GOBP_GLYCOSYLATION	GOBP_GLYCOSYLATION	GOBP_GLYCOSYLATION	225	0.328938	1.38268	0.00357016	0.0265314	0.0194821	3834	tags=29%, list=16%, signal=25%	256435/160335/9331/8702/2683/143888/79070/6480/2590/2137/54344/11282/170384/2132/55624/4121/114805/2135/9528/201595/6482/6483/2530/6487/3998/10402/84750/283464/23333/30815/83857/2131/152002/80312/22845/374378/2801/8985/10267/160418/51809/10585/4351/8813/55568/11285/80267/66008/56052/51301/84892/11253/286148/57704/126792/10724/79796/8473/22906/84002/79868/440138/10317/10565/285203/84899
GOBP_GENERATION_OF_PRECURSOR_METABOLITES_AND_ENERGY	GOBP_GENERATION_OF_PRECURSOR_METABOLITES_AND_ENERGY	GOBP_GENERATION_OF_PRECURSOR_METABOLITES_AND_ENERGY	448	0.287828	1.27603	0.00358775	0.0265314	0.0194821	4734	tags=29%, list=20%, signal=24%	538/205/4776/664/3099/10975/5236/3939/847/4017/3091/3416/5230/246269/8660/5211/1534/4728/539/128/55746/5223/5209/79660/348995/23279/4706/112609/2778/5214/5903/5255/5467/3417/55526/374291/26137/7415/51341/29997/9759/4843/9249/23530/521/8445/2110/55276/983/91942/4712/4729/51071/56181/5499/4436/54541/2821/84300/6888/54677/2820/5509/5562/207/514/3572/2647/4967/129401/669/4719/1339/5256/50507/11232/24…
GOBP_AXIS_ELONGATION	GOBP_AXIS_ELONGATION	GOBP_AXIS_ELONGATION	22	0.651919	1.78659	0.00358833	0.0265314	0.0194821	2676	tags=36%, list=11%, signal=32%	10252/10253/6422/3371/6662/10413/9863/5754
GOBP_NEGATIVE_REGULATION_OF_CELL_PROJECTION_ORGANIZATION	GOBP_NEGATIVE_REGULATION_OF_CELL_PROJECTION_ORGANIZATION	GOBP_NEGATIVE_REGULATION_OF_CELL_PROJECTION_ORGANIZATION	156	0.355449	1.42121	0.00359048	0.0265314	0.0194821	2981	tags=28%, list=12%, signal=24%	10512/7431/1809/2316/4776/10253/54437/653464/2288/5793/4038/5802/10413/4035/1902/112/9912/83999/22871/223117/10505/348110/22876/23111/7869/10371/79598/57489/57142/3956/57609/952/23258/9693/567/81618/10251/8934/66008/374946/4134/1020/4804
GOBP_CRANIAL_SKELETAL_SYSTEM_DEVELOPMENT	GOBP_CRANIAL_SKELETAL_SYSTEM_DEVELOPMENT	GOBP_CRANIAL_SKELETAL_SYSTEM_DEVELOPMENT	49	0.489392	1.61177	0.00359196	0.0265314	0.0194821	1843	tags=31%, list=8%, signal=28%	5156/4088/4325/1399/50515/25836/9775/158326/1112/2778/57589/7289/2131/55165/27173
GOBP_NODAL_SIGNALING_PATHWAY	GOBP_NODAL_SIGNALING_PATHWAY	GOBP_NODAL_SIGNALING_PATHWAY	13	0.737758	1.77221	0.00359864	0.0265386	0.0194874	3065	tags=46%, list=13%, signal=40%	4088/60436/408050/23420/4087/9350
GOBP_RETINA_MORPHOGENESIS_IN_CAMERA_TYPE_EYE	GOBP_RETINA_MORPHOGENESIS_IN_CAMERA_TYPE_EYE	GOBP_RETINA_MORPHOGENESIS_IN_CAMERA_TYPE_EYE	50	0.493471	1.62624	0.0036232	0.0266773	0.0195893	1413	tags=18%, list=6%, signal=17%	5764/25945/6096/7021/6662/84465/10210/4915/8842
GOBP_POSITIVE_REGULATION_OF_REACTIVE_OXYGEN_SPECIES_METABOLIC_PROCESS	GOBP_POSITIVE_REGULATION_OF_REACTIVE_OXYGEN_SPECIES_METABOLIC_PROCESS	GOBP_POSITIVE_REGULATION_OF_REACTIVE_OXYGEN_SPECIES_METABOLIC_PROCESS	78	0.426601	1.52512	0.00363136	0.0266827	0.0195932	2909	tags=24%, list=12%, signal=21%	3383/4088/3320/1956/1026/5311/6526/2885/6850/9759/23530/706/4780/1182/207/50507/2475/2771/5159
GOBP_EPITHELIAL_CELL_MORPHOGENESIS	GOBP_EPITHELIAL_CELL_MORPHOGENESIS	GOBP_EPITHELIAL_CELL_MORPHOGENESIS	18	0.682153	1.79201	0.00364291	0.0266827	0.0195932	4230	tags=50%, list=18%, signal=41%	57669/57493/440193/23022/80781/8985/26084/23094/196383
GOBP_REGULATION_OF_INNATE_IMMUNE_RESPONSE	GOBP_REGULATION_OF_INNATE_IMMUNE_RESPONSE	GOBP_REGULATION_OF_INNATE_IMMUNE_RESPONSE	223	0.329458	1.38113	0.00364407	0.0266827	0.0195932	5001	tags=30%, list=21%, signal=24%	3320/5819/85363/83666/3105/6885/3716/253943/331/5058/3916/6850/6421/6772/5591/5781/5683/5971/5707/79594/6714/329/5468/710/23118/7189/5711/5708/5705/5567/5687/3148/1690/5817/3659/55646/3265/5688/10454/5694/10892/3106/4893/58509/1660/5710/84166/10623/7341/2547/3717/5719/10614/3133/51441/5717/8915/164/5682/3455/9782/10213/1387/5702/6737/10125/5894
GOBP_REGULATION_OF_LONG_TERM_NEURONAL_SYNAPTIC_PLASTICITY	GOBP_REGULATION_OF_LONG_TERM_NEURONAL_SYNAPTIC_PLASTICITY	GOBP_REGULATION_OF_LONG_TERM_NEURONAL_SYNAPTIC_PLASTICITY	20	-0.659098	-1.72681	0.0036469	0.0266827	0.0195932	3648	tags=50%, list=15%, signal=42%	3815/5868/1813/8831/2898/9145/9148/6855/2048/27020
GOBP_MAINTENANCE_OF_BLOOD_BRAIN_BARRIER	GOBP_MAINTENANCE_OF_BLOOD_BRAIN_BARRIER	GOBP_MAINTENANCE_OF_BLOOD_BRAIN_BARRIER	27	0.596802	1.71522	0.00366571	0.0267781	0.0196633	923	tags=30%, list=4%, signal=29%	2697/7414/3915/58494/51599/3688/83700/9414
GOBP_REGULATION_OF_ERYTHROCYTE_DIFFERENTIATION	GOBP_REGULATION_OF_ERYTHROCYTE_DIFFERENTIATION	GOBP_REGULATION_OF_ERYTHROCYTE_DIFFERENTIATION	42	0.526043	1.67766	0.00368133	0.02685	0.0197161	3453	tags=33%, list=14%, signal=29%	23543/3091/677/3303/6772/5591/23774/3624/3148/6774/567/3304/1021/9636
GOBP_REGULATION_OF_CARBOHYDRATE_METABOLIC_PROCESS	GOBP_REGULATION_OF_CARBOHYDRATE_METABOLIC_PROCESS	GOBP_REGULATION_OF_CARBOHYDRATE_METABOLIC_PROCESS	178	0.351081	1.42766	0.00373638	0.0272038	0.0199759	3810	tags=26%, list=16%, signal=22%	5163/3486/10296/5031/3091/8660/1213/90007/114897/3487/55746/5223/5209/79660/348995/23279/5903/26137/51341/9759/2852/6714/8445/5165/85414/10295/5581/5499/54541/5509/5562/207/5166/6095/129401/32/2475/5465/9818/11091/8473/55706/23225/5500/3037/51451/3607
GOBP_T_CELL_PROLIFERATION	GOBP_T_CELL_PROLIFERATION	GOBP_T_CELL_PROLIFERATION	130	0.379725	1.47291	0.00374155	0.0272038	0.0199759	3260	tags=22%, list=14%, signal=19%	6556/57630/8440/3958/25/3105/57045/2796/23513/51043/2000/6850/1739/3485/57162/1947/80762/7189/836/3659/3572/10385/8764/10892/57678/55716/64844/9231/5573
GOBP_REGULATION_OF_HOMOTYPIC_CELL_CELL_ADHESION	GOBP_REGULATION_OF_HOMOTYPIC_CELL_CELL_ADHESION	GOBP_REGULATION_OF_HOMOTYPIC_CELL_CELL_ADHESION	19	0.656603	1.75232	0.00379027	0.027515	0.0202044	1746	tags=37%, list=7%, signal=34%	5578/5592/3716/114897/6850/5962/3956
GOBP_BODY_MORPHOGENESIS	GOBP_BODY_MORPHOGENESIS	GOBP_BODY_MORPHOGENESIS	44	0.535003	1.72518	0.00382014	0.0276886	0.0203318	4652	tags=48%, list=19%, signal=39%	5156/1277/4313/90102/25836/1749/84159/51176/2778/5781/1605/6237/59338/83716/64388/7473/25976/50937/23187/6497/23332
GOBP_CHROMOSOME_LOCALIZATION	GOBP_CHROMOSOME_LOCALIZATION	GOBP_CHROMOSOME_LOCALIZATION	73	0.437708	1.54165	0.00383887	0.0277745	0.0203949	4316	tags=42%, list=18%, signal=34%	2669/1778/150465/1063/51112/79643/10097/3192/128866/10096/4000/25900/83540/81565/27436/29082/472/152185/27243/10464/8452/8697/81610/23212/3619/57132/9928/51510/10615/256364/10726
GOBP_POSITIVE_REGULATION_OF_PHAGOCYTOSIS	GOBP_POSITIVE_REGULATION_OF_PHAGOCYTOSIS	GOBP_POSITIVE_REGULATION_OF_PHAGOCYTOSIS	47	0.49792	1.63378	0.00384395	0.0277745	0.0203949	2427	tags=19%, list=10%, signal=17%	6556/4035/4240/7275/5468/11031/3673/196527/55646
GOBP_ACTIN_FILAMENT_DEPOLYMERIZATION	GOBP_ACTIN_FILAMENT_DEPOLYMERIZATION	GOBP_ACTIN_FILAMENT_DEPOLYMERIZATION	53	0.48009	1.61533	0.00388037	0.0279941	0.0205562	4708	tags=43%, list=20%, signal=35%	51474/6711/6840/9948/7111/57482/6709/118/130271/136319/1072/5962/11034/11078/2059/84687/5756/55604/119/120/23075/5290/830
GOBP_TUBE_FORMATION	GOBP_TUBE_FORMATION	GOBP_TUBE_FORMATION	116	0.39673	1.51164	0.00389877	0.028052	0.0205987	2857	tags=28%, list=12%, signal=24%	5979/153090/6422/4851/26585/25/6662/3091/6788/9270/6659/23513/23242/1855/57619/51684/7475/7289/9585/7798/10395/5916/8463/57167/7189/836/5567/5898/11019/4976/5754/9620
GOBP_MIDGUT_DEVELOPMENT	GOBP_MIDGUT_DEVELOPMENT	GOBP_MIDGUT_DEVELOPMENT	10	0.77627	1.74311	0.00390047	0.028052	0.0205987	466	tags=30%, list=2%, signal=29%	5979/1956/6608
GOBP_RESPONSE_TO_UV	GOBP_RESPONSE_TO_UV	GOBP_RESPONSE_TO_UV	137	0.370861	1.44669	0.00390801	0.0280627	0.0206066	4667	tags=34%, list=19%, signal=27%	5764/4776/4313/595/1956/1026/847/2071/22890/6794/57646/150678/51455/55031/4734/51150/9683/675/545/92815/90313/142/836/4436/5562/207/7507/3364/4239/51426/3373/90427/1643/51499/8692/1965/6738/1111/578/57654/2332/23596/440275/55872/842/1387
GOBP_LAMELLIPODIUM_ORGANIZATION	GOBP_LAMELLIPODIUM_ORGANIZATION	GOBP_LAMELLIPODIUM_ORGANIZATION	78	0.42493	1.51915	0.00392187	0.0281188	0.0206478	5069	tags=48%, list=21%, signal=38%	51196/538/7414/8440/23191/3688/10810/6239/6624/23603/7410/10097/84962/348110/9759/10787/2017/221178/6714/10096/57175/10451/100506658/2475/998/23647/5879/1969/5756/23380/55604/5290/55704/79647/55909/10092/9353/8874
GOBP_RRNA_METHYLATION	GOBP_RRNA_METHYLATION	GOBP_RRNA_METHYLATION	27	-0.590125	-1.66266	0.00393327	0.0281571	0.0206759	1739	tags=33%, list=7%, signal=31%	260294/387338/4839/114049/51093/79066/155400/345630/79922
GOBP_REGULATION_OF_NEURON_DIFFERENTIATION	GOBP_REGULATION_OF_NEURON_DIFFERENTIATION	GOBP_REGULATION_OF_NEURON_DIFFERENTIATION	153	0.361302	1.43916	0.00396777	0.0283604	0.0208252	4222	tags=33%, list=18%, signal=28%	5979/22943/5978/9745/5087/7077/6422/4851/60436/5915/6662/9315/23531/6925/4897/6929/10362/10220/1944/2736/22871/1977/2260/1620/4681/27339/4208/339479/4976/567/54897/9043/2119/2475/4610/274/6657/152330/1270/56478/9175/85446/7101/6935/120892/1789/50937/51704/151449/6664/6938
GOBP_LENS_DEVELOPMENT_IN_CAMERA_TYPE_EYE	GOBP_LENS_DEVELOPMENT_IN_CAMERA_TYPE_EYE	GOBP_LENS_DEVELOPMENT_IN_CAMERA_TYPE_EYE	59	0.476746	1.61879	0.00399741	0.028501	0.0209284	2077	tags=27%, list=9%, signal=25%	7431/25945/10252/4088/10253/7111/6498/131544/147912/357/161742/10765/1739/399473/10818/200734
GOBP_RESPONSE_TO_COPPER_ION	GOBP_RESPONSE_TO_COPPER_ION	GOBP_RESPONSE_TO_COPPER_ION	29	0.602149	1.76339	0.00399972	0.028501	0.0209284	2179	tags=24%, list=9%, signal=22%	3383/538/4017/5066/84557/4780/6284
GOBP_COCHLEA_MORPHOGENESIS	GOBP_COCHLEA_MORPHOGENESIS	GOBP_COCHLEA_MORPHOGENESIS	15	0.716749	1.7659	0.00400699	0.0285092	0.0209344	2676	tags=40%, list=11%, signal=36%	6662/140469/1855/2736/9096/5754
GOBP_REGULATION_OF_PHOSPHOPROTEIN_PHOSPHATASE_ACTIVITY	GOBP_REGULATION_OF_PHOSPHOPROTEIN_PHOSPHATASE_ACTIVITY	GOBP_REGULATION_OF_PHOSPHOPROTEIN_PHOSPHATASE_ACTIVITY	100	0.411477	1.52877	0.00401995	0.0285576	0.02097	3732	tags=35%, list=16%, signal=30%	5764/3486/22853/5519/5511/3958/3672/5534/1827/805/79660/8036/9701/5524/5610/9863/284352/4659/5520/9891/26472/84988/84687/2475/2771/259282/5159/5518/151987/801/5527/9858/5529/3717/55291
GOBP_CD4_POSITIVE_ALPHA_BETA_T_CELL_DIFFERENTIATION	GOBP_CD4_POSITIVE_ALPHA_BETA_T_CELL_DIFFERENTIATION	GOBP_CD4_POSITIVE_ALPHA_BETA_T_CELL_DIFFERENTIATION	52	0.487963	1.62817	0.00406044	0.0288012	0.0211489	5333	tags=40%, list=22%, signal=31%	538/57630/865/51176/51043/5971/9655/5914/3570/6774/6095/10892/2475/26022/91543/27086/6693/1514/50943/57089/54542
GOBP_NEGATIVE_REGULATION_OF_IMMUNE_SYSTEM_PROCESS	GOBP_NEGATIVE_REGULATION_OF_IMMUNE_SYSTEM_PROCESS	GOBP_NEGATIVE_REGULATION_OF_IMMUNE_SYSTEM_PROCESS	260	0.328033	1.39407	0.00408154	0.0289067	0.0212263	4400	tags=28%, list=18%, signal=23%	7430/2200/11117/1652/4282/6422/26585/3958/865/6662/3105/57045/2796/5585/23513/23236/253943/51043/5591/1739/708/3624/2852/57162/9655/79594/4681/8976/5468/9306/79148/1281/710/80762/836/7105/5914/207/472/3659/7009/55646/10385/8764/57678/64771/3106/1021/64844/9984/58509/10464/9231/54941/84166/23143/5573/966/727/55666/968/79102/83737/25807/259/3133/51441/6664/1051/4254/6385/6693/5682
GOBP_PEPTIDYL_PROLINE_HYDROXYLATION	GOBP_PEPTIDYL_PROLINE_HYDROXYLATION	GOBP_PEPTIDYL_PROLINE_HYDROXYLATION	14	0.704207	1.70633	0.00412791	0.0291907	0.0214349	4550	tags=43%, list=19%, signal=35%	5033/54583/112398/64175/5034/55239
GOBP_POSITIVE_REGULATION_OF_CELL_MATRIX_ADHESION	GOBP_POSITIVE_REGULATION_OF_CELL_MATRIX_ADHESION	GOBP_POSITIVE_REGULATION_OF_CELL_MATRIX_ADHESION	44	0.533029	1.71882	0.004147	0.0292366	0.0214686	4405	tags=45%, list=18%, signal=37%	57669/4088/3728/6422/10979/25/9448/6281/9647/1605/2013/6237/1021/3987/59339/8826/5879/1307/6385/54453
GOBP_RESPONSE_TO_EPIDERMAL_GROWTH_FACTOR	GOBP_RESPONSE_TO_EPIDERMAL_GROWTH_FACTOR	GOBP_RESPONSE_TO_EPIDERMAL_GROWTH_FACTOR	44	0.532035	1.71561	0.004147	0.0292366	0.0214686	3308	tags=41%, list=14%, signal=35%	1277/153090/1956/6662/5782/677/64762/8837/94056/5781/678/207/867/84687/6591/1915/4176/8826
GOBP_REGULATION_OF_ORGAN_GROWTH	GOBP_REGULATION_OF_ORGAN_GROWTH	GOBP_REGULATION_OF_ORGAN_GROWTH	72	0.443367	1.55804	0.00416691	0.0293271	0.021535	3000	tags=31%, list=12%, signal=27%	2697/9686/4851/55841/6608/6788/657/10413/80014/5058/57057/3516/26524/23286/4208/207/5997/32/2475/2539/5465/6909
GOBP_REPLACEMENT_OSSIFICATION	GOBP_REPLACEMENT_OSSIFICATION	GOBP_REPLACEMENT_OSSIFICATION	26	0.588471	1.6801	0.00417245	0.0293271	0.021535	3872	tags=42%, list=16%, signal=36%	1277/4325/1749/2778/4209/57560/2131/4208/3636/55790/249
GOBP_REGULATION_OF_SYNAPTIC_PLASTICITY	GOBP_REGULATION_OF_SYNAPTIC_PLASTICITY	GOBP_REGULATION_OF_SYNAPTIC_PLASTICITY	152	-0.387861	-1.48341	0.00419443	0.0294371	0.0216158	5071	tags=38%, list=21%, signal=30%	1201/11178/79772/9187/26012/26045/25769/57537/6812/5864/1201/6722/6543/729956/3815/5868/107/84446/7533/1813/54915/392862/4130/869/177/5594/6616/2932/815/8831/1139/84502/6844/57338/2898/10858/9145/27065/23154/9148/9066/8541/112476/575/22941/9783/6855/50944/2048/3745/10814/9699/23237/4137/2895/27020/2902/266743
GOBP_RECEPTOR_METABOLIC_PROCESS	GOBP_RECEPTOR_METABOLIC_PROCESS	GOBP_RECEPTOR_METABOLIC_PROCESS	143	0.366868	1.44166	0.00420606	0.0294742	0.021643	3381	tags=28%, list=14%, signal=24%	22943/302/7430/1175/22853/157/26585/11149/3688/51100/55614/4035/2885/1213/23513/4289/5641/6386/2530/6850/93343/4734/22876/8650/1889/967/9863/11031/4043/10267/64854/8301/3357/163/8934/5045/1020/83891/6653/10133
GOBP_TOLL_LIKE_RECEPTOR_9_SIGNALING_PATHWAY	GOBP_TOLL_LIKE_RECEPTOR_9_SIGNALING_PATHWAY	GOBP_TOLL_LIKE_RECEPTOR_9_SIGNALING_PATHWAY	20	0.650182	1.76319	0.00421385	0.0294842	0.0216504	4864	tags=45%, list=20%, signal=36%	5802/3654/57142/7189/81622/4615/91543/5289/118788
GOBP_INHIBITORY_SYNAPSE_ASSEMBLY	GOBP_INHIBITORY_SYNAPSE_ASSEMBLY	GOBP_INHIBITORY_SYNAPSE_ASSEMBLY	10	-0.775696	-1.7007	0.00422333	0.0295062	0.0216665	2625	tags=70%, list=11%, signal=62%	375323/869/5364/2562/140689/64218/266743
GOBP_GLUCOSE_METABOLIC_PROCESS	GOBP_GLUCOSE_METABOLIC_PROCESS	GOBP_GLUCOSE_METABOLIC_PROCESS	176	0.354343	1.43983	0.0042325	0.0295258	0.0216809	4647	tags=34%, list=19%, signal=28%	5163/3486/3099/5236/7021/10296/5230/8660/5211/90007/114897/3487/5223/79660/5214/5903/5467/6714/8445/55276/5165/85414/10295/5499/2821/1374/5509/5562/207/3767/5166/3636/51181/6095/32/669/2475/2539/2023/230/221927/5465/6576/11091/8473/283450/7167/5500/51451/5224/5213/3607/5315/10447/9563/2171/51094/4190/2027/5290
GOBP_POSITIVE_REGULATION_OF_MEMBRANE_PERMEABILITY	GOBP_POSITIVE_REGULATION_OF_MEMBRANE_PERMEABILITY	GOBP_POSITIVE_REGULATION_OF_MEMBRANE_PERMEABILITY	59	0.475481	1.61449	0.00425393	0.0295876	0.0217263	4468	tags=36%, list=19%, signal=29%	23368/664/292/665/5534/83700/3303/9026/79594/666/55288/89941/282991/10449/90427/28978/79680/578/64112/400916/7027
GOBP_PROTEIN_LOCALIZATION_TO_PLASMA_MEMBRANE	GOBP_PROTEIN_LOCALIZATION_TO_PLASMA_MEMBRANE	GOBP_PROTEIN_LOCALIZATION_TO_PLASMA_MEMBRANE	243	0.32438	1.37079	0.00425409	0.0295876	0.0217263	2961	tags=26%, list=12%, signal=23%	6769/55690/25945/7162/6711/2316/7430/23167/3728/1956/682/3958/1000/3688/55625/5357/2803/4035/9270/1213/23513/10550/10890/9912/23499/9528/112609/7871/11079/1739/51735/23241/2852/8650/5962/391/55667/6281/2181/5581/64398/11031/80262/163882/10267/23062/81619/2013/10098/207/3767/10490/9693/84687/245812/8301/63971/493/9351/8500/3911/57120/1020
GOBP_POSITIVE_REGULATION_OF_ANION_TRANSPORT	GOBP_POSITIVE_REGULATION_OF_ANION_TRANSPORT	GOBP_POSITIVE_REGULATION_OF_ANION_TRANSPORT	395	0.294753	1.29703	0.00427089	0.02966	0.0217795	3314	tags=20%, list=14%, signal=18%	23368/302/79971/2316/7430/2697/4088/3728/2688/4946/25924/1956/23086/5244/5534/8447/6934/3688/51100/6608/3091/10991/8660/4035/9270/6659/114897/51768/10657/51582/5058/51128/5467/9531/23607/5781/10055/10874/9585/2852/4792/6714/55763/2181/5243/114882/9695/6279/5581/4887/163882/952/8655/4780/9536/5562/100506658/207/55754/57214/286676/3265/10178/9474/4947/23400/27429/8934/4628/998/10162/5901/1020/1660/…
GOBP_HEPARAN_SULFATE_PROTEOGLYCAN_BIOSYNTHETIC_PROCESS	GOBP_HEPARAN_SULFATE_PROTEOGLYCAN_BIOSYNTHETIC_PROCESS	GOBP_HEPARAN_SULFATE_PROTEOGLYCAN_BIOSYNTHETIC_PROCESS	24	0.612523	1.72126	0.00430916	0.0298786	0.02194	5691	tags=60%, list=24%, signal=46%	2137/29940/6934/266722/2132/64132/2135/2131/126792/55790/64131/9953/90161/9653/26035
GOBP_CARDIAC_CHAMBER_MORPHOGENESIS	GOBP_CARDIAC_CHAMBER_MORPHOGENESIS	GOBP_CARDIAC_CHAMBER_MORPHOGENESIS	92	0.420068	1.54889	0.00431523	0.0298786	0.02194	2181	tags=25%, list=9%, signal=23%	10512/4853/57493/90/4851/5915/3084/6608/3091/657/6659/6586/1363/57057/3516/6091/9249/9464/7168/4887/9510/4208/2626
GOBP_RESPONSE_TO_TOXIC_SUBSTANCE	GOBP_RESPONSE_TO_TOXIC_SUBSTANCE	GOBP_RESPONSE_TO_TOXIC_SUBSTANCE	182	0.345819	1.41167	0.0043728	0.0302322	0.0221996	5625	tags=37%, list=23%, signal=29%	26034/7837/538/6335/10587/4985/5445/1026/7295/6415/847/57165/79813/4357/493869/5742/128/1665/10765/84203/84293/2947/23530/5052/9588/10935/2944/140809/10928/9446/4780/9536/23428/27429/1267/5159/2882/23063/22977/3049/7097/51714/23135/54996/4259/578/1789/23256/4155/4056/1373/114757/2053/10202/7779/1728/55607/7296/5595/2879/25841/127700/5002/6382/2936/6198/1019/23028
GOBP_REGULATION_OF_RECEPTOR_MEDIATED_ENDOCYTOSIS	GOBP_REGULATION_OF_RECEPTOR_MEDIATED_ENDOCYTOSIS	GOBP_REGULATION_OF_RECEPTOR_MEDIATED_ENDOCYTOSIS	82	0.423565	1.53601	0.00441291	0.0304303	0.0223451	5407	tags=45%, list=23%, signal=35%	22943/302/26585/3685/5054/4289/6386/6850/22848/9026/23607/8650/8976/967/9863/4043/23011/867/64854/567/8301/5538/341/55589/5879/9094/7448/5291/2332/3690/6311/54806/3190/79890/10188/160/84251
GOBP_RESPONSE_TO_PAIN	GOBP_RESPONSE_TO_PAIN	GOBP_RESPONSE_TO_PAIN	19	0.653636	1.7444	0.00441456	0.0304303	0.0223451	2559	tags=37%, list=11%, signal=33%	5979/5649/6530/6335/4914/706/824
GOBP_LEUKOTRIENE_BIOSYNTHETIC_PROCESS	GOBP_LEUKOTRIENE_BIOSYNTHETIC_PROCESS	GOBP_LEUKOTRIENE_BIOSYNTHETIC_PROCESS	16	0.69635	1.73519	0.00449035	0.0309069	0.0226951	5272	tags=50%, list=22%, signal=39%	728226/6850/2678/4259/4056/2687/4048/2681
GOBP_NEGATIVE_REGULATION_OF_T_CELL_RECEPTOR_SIGNALING_PATHWAY	GOBP_NEGATIVE_REGULATION_OF_T_CELL_RECEPTOR_SIGNALING_PATHWAY	GOBP_NEGATIVE_REGULATION_OF_T_CELL_RECEPTOR_SIGNALING_PATHWAY	14	0.699682	1.69536	0.00451369	0.0310216	0.0227793	349	tags=14%, list=1%, signal=14%	7430/3958
GOBP_POSITIVE_REGULATION_OF_STRESS_ACTIVATED_PROTEIN_KINASE_SIGNALING_CASCADE	GOBP_POSITIVE_REGULATION_OF_STRESS_ACTIVATED_PROTEIN_KINASE_SIGNALING_CASCADE	GOBP_POSITIVE_REGULATION_OF_STRESS_ACTIVATED_PROTEIN_KINASE_SIGNALING_CASCADE	93	0.41293	1.51905	0.00452374	0.0310448	0.0227963	6340	tags=46%, list=26%, signal=34%	8324/57630/7188/153090/6788/55765/10550/23236/344558/6386/10371/23008/9464/4296/5610/7189/60401/3265/998/4615/8312/55504/9258/9821/56940/4217/9867/4215/9344/10125/351/90441/768211/51384/57551/7187/650/9618/7042/2324/7474/10392/11235
GOBP_ADRENAL_GLAND_DEVELOPMENT	GOBP_ADRENAL_GLAND_DEVELOPMENT	GOBP_ADRENAL_GLAND_DEVELOPMENT	18	0.674125	1.77092	0.00453257	0.0310595	0.0228071	1857	tags=33%, list=8%, signal=31%	5156/4088/5087/84159/4763/706
GOBP_ACTIVATION_OF_MAPK_ACTIVITY	GOBP_ACTIVATION_OF_MAPK_ACTIVITY	GOBP_ACTIVATION_OF_MAPK_ACTIVITY	131	0.371498	1.43766	0.0045521	0.0311474	0.0228716	2574	tags=23%, list=11%, signal=21%	5979/51196/6416/153090/1399/3672/3084/51776/55765/5585/9261/6885/6464/3654/1902/6233/84451/6850/5781/79594/983/4296/11183/23118/7189/10818/5562/1849/10454/9043
GOBP_RESPONSE_TO_ACID_CHEMICAL	GOBP_RESPONSE_TO_ACID_CHEMICAL	GOBP_RESPONSE_TO_ACID_CHEMICAL	100	0.407584	1.5143	0.00458576	0.0313316	0.0230069	5352	tags=43%, list=22%, signal=34%	3383/5764/5156/538/1277/4313/5311/4914/80781/197131/4915/3184/84861/1036/80339/836/28956/2743/10400/57707/84687/7009/4976/824/1278/493/2475/10670/23677/58528/54675/1282/1307/1051/1373/5290/10325/1728/10542/57463/56034/23376/8649
GOBP_CELL_CELL_JUNCTION_ASSEMBLY	GOBP_CELL_CELL_JUNCTION_ASSEMBLY	GOBP_CELL_CELL_JUNCTION_ASSEMBLY	104	0.397307	1.48455	0.00461844	0.0315085	0.0231368	3085	tags=23%, list=13%, signal=20%	1009/2697/57493/7414/3728/5578/9948/865/51599/1000/83700/1495/6624/7094/92140/1739/49861/64398/100506658/10207/6591/8443/9231/7368
GOBP_CATECHOLAMINE_SECRETION	GOBP_CATECHOLAMINE_SECRETION	GOBP_CATECHOLAMINE_SECRETION	45	-0.542374	-1.70931	0.00464637	0.0316525	0.0232426	4217	tags=47%, list=18%, signal=39%	5864/156/11255/9607/1268/84258/1813/90019/57586/11188/150/23208/9066/3745/6387/6804/1141/152/1113/127833/51760
GOBP_TELOMERE_ORGANIZATION	GOBP_TELOMERE_ORGANIZATION	GOBP_TELOMERE_ORGANIZATION	169	0.347157	1.39618	0.00466525	0.0317346	0.0233029	5810	tags=43%, list=24%, signal=33%	908/3320/92345/26272/140609/10575/50485/10728/5591/3184/8366/4751/9134/675/6714/64421/22948/3192/545/55183/6118/142/8658/7011/121504/26354/55869/7012/898/10694/472/3020/3364/5981/54464/57804/54433/4683/286053/56252/3021/2547/8365/9894/54386/8367/3178/5427/1736/3181/80351/220064/8356/3104/8353/6950/23049/5976/7015/5595/23381/5371/1763/5588/10574/7874/5983/2067/8357/8359/79008/24144/8370
GOBP_POSITIVE_REGULATION_OF_HORMONE_SECRETION	GOBP_POSITIVE_REGULATION_OF_HORMONE_SECRETION	GOBP_POSITIVE_REGULATION_OF_HORMONE_SECRETION	93	0.412345	1.5169	0.00469285	0.0318757	0.0234065	3686	tags=28%, list=15%, signal=24%	2697/25924/1956/8447/6934/3091/8660/4035/6659/114897/51768/5467/5781/3624/10874/2852/5581/952/8655/286676/2746/91608/51714/5879/6845/3717
GOBP_FOREBRAIN_DEVELOPMENT	GOBP_FOREBRAIN_DEVELOPMENT	GOBP_FOREBRAIN_DEVELOPMENT	289	0.314494	1.35433	0.00470311	0.0318988	0.0234234	3026	tags=26%, list=13%, signal=23%	5649/5764/79625/538/55970/2316/79633/4852/664/153090/4851/4781/23224/653464/1399/5915/1000/6608/5592/57045/5802/3091/1749/657/54149/3912/4035/1902/23236/51176/3014/91584/2736/4915/3516/482/3337/4763/5048/6091/6547/3624/5194/10371/2131/8650/6714/10395/57142/1281/25777/64398/836/10818/81565/22803/85440/66000/9693/84687/567/4771/79659/493/27429/1267/57688/153241/3065/374946/51199/1021/6657/9201/1020…
GOBP_REGULATION_OF_PEPTIDE_SECRETION	GOBP_REGULATION_OF_PEPTIDE_SECRETION	GOBP_REGULATION_OF_PEPTIDE_SECRETION	238	0.325008	1.37332	0.0047446	0.032095	0.0235675	3313	tags=24%, list=14%, signal=21%	143425/5978/79971/7430/2697/292/6422/5578/25924/1956/23086/7021/3710/8447/6934/3091/8997/64285/9727/8660/4035/6659/5211/90007/51768/5066/5467/2149/3708/23607/5781/4843/10874/2852/55763/3996/6279/5581/4887/952/84300/8655/91355/9575/1374/3767/286676/3033/23400/4628/2865/91543/2746/322/91608/283/64175/291
GOBP_REGULATION_OF_MEMBRANE_POTENTIAL	GOBP_REGULATION_OF_MEMBRANE_POTENTIAL	GOBP_REGULATION_OF_MEMBRANE_POTENTIAL	341	-0.328905	-1.38384	0.00474586	0.032095	0.0235675	4275	tags=29%, list=18%, signal=24%	1135/55012/1201/151647/6323/2563/2550/8645/56659/637/6543/774/2560/2556/1268/2629/2776/2568/9294/10399/598/9630/8514/409/2901/27133/29098/7533/1813/1136/2730/23416/90134/54413/81033/869/3778/23593/112755/10497/131096/2932/23316/3786/9472/783/1139/1140/3725/56853/254263/11060/5026/6546/2898/775/776/2859/5831/6262/9722/23415/2894/57657/1143/9378/10021/205251/124925/57502/3777/3752/6508/22941/478/97…
GOBP_REGULATION_OF_CELL_SIZE	GOBP_REGULATION_OF_CELL_SIZE	GOBP_REGULATION_OF_CELL_SIZE	159	0.359294	1.42997	0.00475643	0.0321197	0.0235857	2334	tags=25%, list=10%, signal=23%	5979/10512/6792/538/2335/54437/23191/25/5802/1627/2803/4035/4897/150465/118/5058/91584/23499/7410/223117/10505/23111/136319/23108/114908/7869/2017/51334/10371/5962/5916/57142/81565/57609/3984/23011/10451/1182/207/196527
GOBP_RESPONSE_TO_ALCOHOL	GOBP_RESPONSE_TO_ALCOHOL	GOBP_RESPONSE_TO_ALCOHOL	170	0.353211	1.42142	0.00477116	0.0321499	0.0236079	3347	tags=29%, list=14%, signal=25%	3383/8836/57476/3728/6422/595/490/1026/3371/847/6608/1495/2796/6678/112/5732/6586/7284/10097/3184/51150/3624/1036/8061/80854/23514/329/5468/142/1605/6279/5581/1374/5562/207/113/5997/10400/867/84687/64854/54464/2539/5465/10654/4087/801/55915/3066
GOBP_TRANSCRIPTION_ELONGATION_FROM_RNA_POLYMERASE_II_PROMOTER	GOBP_TRANSCRIPTION_ELONGATION_FROM_RNA_POLYMERASE_II_PROMOTER	GOBP_TRANSCRIPTION_ELONGATION_FROM_RNA_POLYMERASE_II_PROMOTER	83	0.430483	1.56129	0.00477474	0.0321499	0.0236079	4676	tags=40%, list=19%, signal=33%	51497/2071/79577/8178/404672/4300/904/11047/27125/6921/2965/1025/4298/3192/6829/7469/55837/5439/2967/55250/85403/5430/1022/23476/11198/5438/5433/25920/10614/51574/22916/7936/5437/5431
GOBP_POSITIVE_REGULATION_OF_PATTERN_RECOGNITION_RECEPTOR_SIGNALING_PATHWAY	GOBP_POSITIVE_REGULATION_OF_PATTERN_RECOGNITION_RECEPTOR_SIGNALING_PATHWAY	GOBP_POSITIVE_REGULATION_OF_PATTERN_RECOGNITION_RECEPTOR_SIGNALING_PATHWAY	31	0.562027	1.67321	0.00479045	0.032209	0.0236512	4695	tags=42%, list=20%, signal=34%	3303/57162/7096/57142/23369/1654/3304/57590/91543/7097/9258/9867/26057
GOBP_REGULATION_OF_LONG_TERM_SYNAPTIC_DEPRESSION	GOBP_REGULATION_OF_LONG_TERM_SYNAPTIC_DEPRESSION	GOBP_REGULATION_OF_LONG_TERM_SYNAPTIC_DEPRESSION	13	-0.736963	-1.73627	0.00480087	0.0322324	0.0236684	2625	tags=46%, list=11%, signal=41%	869/177/3745/23237/4137/2895
GOBP_BONE_TRABECULA_MORPHOGENESIS	GOBP_BONE_TRABECULA_MORPHOGENESIS	GOBP_BONE_TRABECULA_MORPHOGENESIS	10	0.768256	1.72512	0.00480929	0.0322424	0.0236757	280	tags=40%, list=1%, signal=40%	1277/4313/6422/26585
GOBP_GLIAL_CELL_MIGRATION	GOBP_GLIAL_CELL_MIGRATION	GOBP_GLIAL_CELL_MIGRATION	39	0.52261	1.65275	0.00483583	0.0323736	0.023772	3941	tags=41%, list=16%, signal=34%	153090/23224/653464/1399/3912/4035/482/5048/3074/57142/706/25777/1020/1464/7101/23380
GOBP_NEGATIVE_REGULATION_OF_CYSTEINE_TYPE_ENDOPEPTIDASE_ACTIVITY	GOBP_NEGATIVE_REGULATION_OF_CYSTEINE_TYPE_ENDOPEPTIDASE_ACTIVITY	GOBP_NEGATIVE_REGULATION_OF_CYSTEINE_TYPE_ENDOPEPTIDASE_ACTIVITY	61	0.464202	1.58935	0.0049181	0.0328769	0.0241417	3497	tags=31%, list=15%, signal=27%	57630/831/117584/80196/6197/331/83596/79886/55031/6714/10935/10049/1654/27074/207/96459/4804/51499/2537
GOBP_HEAD_MORPHOGENESIS	GOBP_HEAD_MORPHOGENESIS	GOBP_HEAD_MORPHOGENESIS	31	0.560257	1.66794	0.00495147	0.0330525	0.0242706	4321	tags=45%, list=18%, signal=37%	5156/1277/4313/25836/1749/84159/51176/5781/6237/59338/83716/7473/25976/6497
GOBP_REGULATION_OF_CELLULAR_RESPONSE_TO_VASCULAR_ENDOTHELIAL_GROWTH_FACTOR_STIMULUS	GOBP_REGULATION_OF_CELLULAR_RESPONSE_TO_VASCULAR_ENDOTHELIAL_GROWTH_FACTOR_STIMULUS	GOBP_REGULATION_OF_CELLULAR_RESPONSE_TO_VASCULAR_ENDOTHELIAL_GROWTH_FACTOR_STIMULUS	19	0.648088	1.7296	0.00496148	0.0330718	0.0242848	5026	tags=74%, list=21%, signal=58%	10253/153090/1634/9508/57608/6091/967/81792/493/5291/28514/4641/25960/23554
GOBP_REGULATION_OF_MICROTUBULE_DEPOLYMERIZATION	GOBP_REGULATION_OF_MICROTUBULE_DEPOLYMERIZATION	GOBP_REGULATION_OF_MICROTUBULE_DEPOLYMERIZATION	27	-0.578601	-1.63019	0.00497748	0.0331309	0.0243282	4153	tags=41%, list=17%, signal=34%	9181/23122/79929/25876/57159/4130/58526/89927/10013/10297/57662
GOBP_LEUKOCYTE_MEDIATED_CYTOTOXICITY	GOBP_LEUKOCYTE_MEDIATED_CYTOTOXICITY	GOBP_LEUKOCYTE_MEDIATED_CYTOTOXICITY	56	0.467867	1.58789	0.00506932	0.0336939	0.0247416	6011	tags=45%, list=25%, signal=34%	3383/5819/3105/3916/1075/1130/4843/2013/5817/567/1773/51571/3106/6813/6845/3133/127544/164/10125/1054/3251/353091/3140/6777/3122
GOBP_LEFT_RIGHT_PATTERN_FORMATION	GOBP_LEFT_RIGHT_PATTERN_FORMATION	GOBP_LEFT_RIGHT_PATTERN_FORMATION	18	0.668203	1.75536	0.0051524	0.0341972	0.0251112	466	tags=22%, list=2%, signal=22%	57669/4853/4851/6608
GOBP_REGULATION_OF_PHOSPHOLIPASE_ACTIVITY	GOBP_REGULATION_OF_PHOSPHOLIPASE_ACTIVITY	GOBP_REGULATION_OF_PHOSPHOLIPASE_ACTIVITY	49	0.481081	1.5844	0.00518005	0.0343317	0.0252099	3288	tags=37%, list=14%, signal=32%	5156/9373/1956/400/25/5031/395/4035/1902/4915/2260/1909/5997/3265/3357/5159/2321/283
GOBP_POSITIVE_REGULATION_OF_VASCULAR_ASSOCIATED_SMOOTH_MUSCLE_CELL_MIGRATION	GOBP_POSITIVE_REGULATION_OF_VASCULAR_ASSOCIATED_SMOOTH_MUSCLE_CELL_MIGRATION	GOBP_POSITIVE_REGULATION_OF_VASCULAR_ASSOCIATED_SMOOTH_MUSCLE_CELL_MIGRATION	12	0.746139	1.74207	0.00520927	0.0344762	0.025316	3308	tags=75%, list=14%, signal=65%	538/80005/4035/54434/5058/9510/85440/9732/8826
GOBP_NEGATIVE_REGULATION_OF_ERK1_AND_ERK2_CASCADE	GOBP_NEGATIVE_REGULATION_OF_ERK1_AND_ERK2_CASCADE	GOBP_NEGATIVE_REGULATION_OF_ERK1_AND_ERK2_CASCADE	63	0.46672	1.60527	0.00523603	0.034596	0.025404	2680	tags=30%, list=11%, signal=27%	10252/7430/11117/10253/153090/25/9270/2192/81848/161742/1739/2852/10048/399473/200734/154043/10251/10318/10636
GOBP_ENTRY_OF_BACTERIUM_INTO_HOST_CELL	GOBP_ENTRY_OF_BACTERIUM_INTO_HOST_CELL	GOBP_ENTRY_OF_BACTERIUM_INTO_HOST_CELL	11	0.768696	1.76589	0.00524226	0.034596	0.025404	2622	tags=55%, list=11%, signal=49%	3685/2885/55770/6714/867/2519
GOBP_POSITIVE_REGULATION_OF_CELL_SIZE	GOBP_POSITIVE_REGULATION_OF_CELL_SIZE	GOBP_POSITIVE_REGULATION_OF_CELL_SIZE	10	0.763854	1.71523	0.0052637	0.034639	0.0254356	1379	tags=40%, list=6%, signal=38%	5979/538/114908/51334
GOBP_POSITIVE_REGULATION_OF_EXTRACELLULAR_MATRIX_ASSEMBLY	GOBP_POSITIVE_REGULATION_OF_EXTRACELLULAR_MATRIX_ASSEMBLY	GOBP_POSITIVE_REGULATION_OF_EXTRACELLULAR_MATRIX_ASSEMBLY	10	0.764659	1.71704	0.0052637	0.034639	0.0254356	1807	tags=50%, list=8%, signal=46%	11117/4088/90102/6662/1605
GOBP_T_CELL_MEDIATED_IMMUNITY	GOBP_T_CELL_MEDIATED_IMMUNITY	GOBP_T_CELL_MEDIATED_IMMUNITY	62	0.463372	1.58938	0.00528463	0.0347275	0.0255006	3027	tags=27%, list=13%, signal=24%	3383/5819/3105/6885/22890/3329/23180/1075/7189/2013/5817/567/11118/10892/51571/3106/91543
GOBP_HEART_GROWTH	GOBP_HEART_GROWTH	GOBP_HEART_GROWTH	71	0.442769	1.5516	0.00529682	0.0347585	0.0255233	3260	tags=31%, list=14%, signal=27%	2697/6416/57493/9686/4851/657/10413/5058/10611/57057/3516/11214/26011/4208/2626/5997/32/2475/2539/5465/6909/5573
GOBP_EPIDERMIS_DEVELOPMENT	GOBP_EPIDERMIS_DEVELOPMENT	GOBP_EPIDERMIS_DEVELOPMENT	220	0.324118	1.35522	0.00533718	0.0349247	0.0256454	4731	tags=28%, list=20%, signal=23%	8549/538/3728/4851/1956/23086/865/4038/5357/6608/6662/677/2071/10413/23022/5351/2736/5467/3516/4646/3624/286262/25861/11078/8985/340481/836/51057/4097/7357/222223/60401/64434/3065/4610/3911/5045/80173/5652/5465/4804/224/54888/2012/55366/220074/3066/2252/2118/1969/55504/427/6789/10555/2171/3875/23596/5318/7027/27032/28514/1514
GOBP_POSITIVE_REGULATION_OF_SECRETION	GOBP_POSITIVE_REGULATION_OF_SECRETION	GOBP_POSITIVE_REGULATION_OF_SECRETION	231	0.321921	1.35592	0.00533718	0.0349247	0.0256454	4317	tags=26%, list=18%, signal=22%	143425/6860/79971/7430/2697/25924/1956/23086/8447/6934/3091/8660/8913/4035/6659/114897/51768/6386/3916/6850/5467/22871/23607/5781/3624/10874/11267/2852/55763/2181/6279/5581/4887/952/8655/9536/286676/9474/23400/4628/2771/27243/1020/2746/322/91608/283/7097/51714/5879/6845/3717/9501/242/6857/56848/6664/8431/6385/164
GOBP_POSITIVE_REGULATION_OF_RESPONSE_TO_BIOTIC_STIMULUS	GOBP_POSITIVE_REGULATION_OF_RESPONSE_TO_BIOTIC_STIMULUS	GOBP_POSITIVE_REGULATION_OF_RESPONSE_TO_BIOTIC_STIMULUS	173	0.348713	1.41098	0.00539123	0.0352288	0.0258686	5001	tags=30%, list=21%, signal=24%	3320/5819/85363/5578/83666/6885/5058/3329/3916/6850/6421/5591/5683/5971/5707/6714/23369/23118/7189/5711/5708/5705/5567/5687/3148/1690/5817/3265/5688/10454/5694/10892/4893/1660/5710/84166/10623/2547/5719/10614/3133/5717/8915/164/5682/9782/10213/1387/26057/5702/10125/5894
GOBP_CARDIAC_RIGHT_VENTRICLE_MORPHOGENESIS	GOBP_CARDIAC_RIGHT_VENTRICLE_MORPHOGENESIS	GOBP_CARDIAC_RIGHT_VENTRICLE_MORPHOGENESIS	20	0.636638	1.72646	0.00545091	0.0355687	0.0261183	2986	tags=40%, list=12%, signal=35%	10512/4851/657/6659/57057/9464/2626/10848
GOBP_CARDIAC_CHAMBER_DEVELOPMENT	GOBP_CARDIAC_CHAMBER_DEVELOPMENT	GOBP_CARDIAC_CHAMBER_DEVELOPMENT	124	0.378796	1.46171	0.00547212	0.0356571	0.0261831	3000	tags=26%, list=12%, signal=23%	10512/4853/57493/90/4851/5915/3084/6608/3091/657/6659/6586/1363/51684/57057/3516/6091/9249/7798/11174/9464/57167/7168/4887/10818/9510/4208/2626/10454/163/5754/10848/6909
GOBP_SODIUM_ION_IMPORT_ACROSS_PLASMA_MEMBRANE	GOBP_SODIUM_ION_IMPORT_ACROSS_PLASMA_MEMBRANE	GOBP_SODIUM_ION_IMPORT_ACROSS_PLASMA_MEMBRANE	12	-0.735478	-1.71873	0.00550135	0.0357973	0.0262861	1387	tags=50%, list=6%, signal=47%	6558/6529/10479/6546/10021/6553
GOBP_GUANOSINE_CONTAINING_COMPOUND_METABOLIC_PROCESS	GOBP_GUANOSINE_CONTAINING_COMPOUND_METABOLIC_PROCESS	GOBP_GUANOSINE_CONTAINING_COMPOUND_METABOLIC_PROCESS	37	0.525552	1.62465	0.00560774	0.0364385	0.026757	5497	tags=54%, list=23%, signal=42%	205/3614/1740/9414/1739/79631/4354/50808/4832/8833/4976/5901/29922/120892/2773/10201/55669/3251/57089/8382
GOBP_CHONDROITIN_SULFATE_PROTEOGLYCAN_METABOLIC_PROCESS	GOBP_CHONDROITIN_SULFATE_PROTEOGLYCAN_METABOLIC_PROCESS	GOBP_CHONDROITIN_SULFATE_PROTEOGLYCAN_METABOLIC_PROCESS	41	0.503669	1.5976	0.00566374	0.036751	0.0269865	4283	tags=44%, list=18%, signal=36%	79625/1462/50515/29940/55454/1634/64132/3074/55501/83539/22856/3373/126792/1464/55790/133584/64131/92126
GOBP_TRABECULA_FORMATION	GOBP_TRABECULA_FORMATION	GOBP_TRABECULA_FORMATION	16	0.687663	1.71354	0.00568245	0.036821	0.0270378	1975	tags=31%, list=8%, signal=29%	1277/4313/6422/26585/9510
GOBP_REGULATION_OF_ORGANIC_ACID_TRANSPORT	GOBP_REGULATION_OF_ORGANIC_ACID_TRANSPORT	GOBP_REGULATION_OF_ORGANIC_ACID_TRANSPORT	42	0.511074	1.62992	0.00571927	0.0370079	0.0271751	2979	tags=24%, list=12%, signal=21%	2917/3688/10991/8660/10550/6850/9536/207/5997/5465
GOBP_RNA_EXPORT_FROM_NUCLEUS	GOBP_RNA_EXPORT_FROM_NUCLEUS	GOBP_RNA_EXPORT_FROM_NUCLEUS	134	0.364545	1.41828	0.00573478	0.0370567	0.0272109	5431	tags=43%, list=23%, signal=34%	84248/643136/9775/51362/81608/84271/84946/55308/10657/55746/1984/348995/23279/26097/5903/1977/54890/3087/6741/91746/129401/8563/55153/2733/9984/5901/9818/1660/51808/54888/6429/7884/9295/5433/55706/23225/23212/57187/9877/3178/6427/3181/10212/8888/22916/55341/10762/4928/6430/23049/55781/5976/29890/8106/23381/29107/4686/6428
GOBP_CAMERA_TYPE_EYE_MORPHOGENESIS	GOBP_CAMERA_TYPE_EYE_MORPHOGENESIS	GOBP_CAMERA_TYPE_EYE_MORPHOGENESIS	96	0.396677	1.47021	0.00581368	0.0375144	0.027547	5139	tags=35%, list=21%, signal=28%	5764/25945/4853/6096/7021/6662/3091/357/84465/10210/10220/4915/4763/8842/10818/7483/8412/6909/1969/578/50937/1296/6664/23424/6497/220/84678/54806/28514/23418/204851/23554/4124/6670
GOBP_REGULATION_OF_PROTEIN_CATABOLIC_PROCESS	GOBP_REGULATION_OF_PROTEIN_CATABOLIC_PROCESS	GOBP_REGULATION_OF_PROTEIN_CATABOLIC_PROCESS	342	0.300403	1.30856	0.00584498	0.0376435	0.0276418	5608	tags=35%, list=23%, signal=27%	2308/302/2316/7430/2697/4088/7077/3320/153090/9686/4946/1956/5774/1027/28951/11011/6662/3416/64285/139285/4035/4287/51582/3303/1855/79888/51684/6386/55353/79643/57589/1075/1471/4734/7415/29997/4843/112398/11267/6599/9683/27352/8975/9655/5962/5707/4898/6815/3300/23077/80762/5708/51429/84300/27074/11236/160418/4780/9554/5476/207/55070/29979/9097/5886/3304/29062/4947/23400/5045/64844/819/1915/7341/5…
GOBP_REGULATION_OF_BIOMINERALIZATION	GOBP_REGULATION_OF_BIOMINERALIZATION	GOBP_REGULATION_OF_BIOMINERALIZATION	72	0.438527	1.54103	0.00584989	0.0376435	0.0276418	2334	tags=24%, list=10%, signal=21%	5764/4088/90/4851/26585/490/6662/3091/657/7475/2824/26271/359845/4077/4208/4256/196527
GOBP_RNA_LOCALIZATION	GOBP_RNA_LOCALIZATION	GOBP_RNA_LOCALIZATION	224	0.324071	1.35985	0.0058647	0.0376866	0.0276734	5098	tags=38%, list=21%, signal=30%	908/25909/84248/9444/92345/643136/9775/51362/81608/677/84271/399664/84946/10575/55308/10657/55746/1984/348995/23279/23180/6421/26097/5903/1977/54890/3087/6741/22948/3192/545/65110/91746/9908/9961/8658/10643/10694/472/9793/129401/8559/8563/55153/2733/9984/5901/9818/1660/51808/54888/8607/6429/7884/9295/5433/25946/55706/23225/23212/57187/9877/3178/6427/1736/3181/10212/8888/55916/22916/55341/2332/290…
GOBP_NEGATIVE_REGULATION_OF_LEUKOCYTE_CHEMOTAXIS	GOBP_NEGATIVE_REGULATION_OF_LEUKOCYTE_CHEMOTAXIS	GOBP_NEGATIVE_REGULATION_OF_LEUKOCYTE_CHEMOTAXIS	12	0.743221	1.73526	0.00589369	0.0378206	0.0277718	5020	tags=75%, list=21%, signal=59%	1652/4282/26585/4681/79148/727/6347/79890/9353
GOBP_GTP_METABOLIC_PROCESS	GOBP_GTP_METABOLIC_PROCESS	GOBP_GTP_METABOLIC_PROCESS	22	0.631779	1.73139	0.00596462	0.0380611	0.0279484	5497	tags=64%, list=23%, signal=49%	205/3614/79631/50808/4832/4976/5901/29922/120892/2773/10201/55669/57089/8382
GOBP_REGULATION_OF_PLATELET_ACTIVATION	GOBP_REGULATION_OF_PLATELET_ACTIVATION	GOBP_REGULATION_OF_PLATELET_ACTIVATION	22	0.631993	1.73198	0.00596462	0.0380611	0.0279484	1020	tags=23%, list=4%, signal=22%	5156/5578/5592/114897/6850
GOBP_NEGATIVE_REGULATION_OF_LEUKOCYTE_CELL_CELL_ADHESION	GOBP_NEGATIVE_REGULATION_OF_LEUKOCYTE_CELL_CELL_ADHESION	GOBP_NEGATIVE_REGULATION_OF_LEUKOCYTE_CELL_CELL_ADHESION	81	0.418707	1.51312	0.00596679	0.0380611	0.0279484	3260	tags=25%, list=14%, signal=21%	3958/865/57045/2796/23513/51043/1739/57162/9655/9306/80762/836/207/3659/10385/8764/64844/5465/9231/5573
GOBP_RESPONSE_TO_REACTIVE_OXYGEN_SPECIES	GOBP_RESPONSE_TO_REACTIVE_OXYGEN_SPECIES	GOBP_RESPONSE_TO_REACTIVE_OXYGEN_SPECIES	182	0.33969	1.38665	0.00596889	0.0380611	0.0279484	2275	tags=19%, list=9%, signal=18%	5156/4548/2308/538/1277/664/4313/10587/1956/3939/7295/25/847/54840/5311/2861/54583/3091/55139/8837/3184/1017/51765/5052/8061/6714/10935/7168/84557/836/10645/4780/116988/5562/207
GOBP_REGULATION_OF_COLLAGEN_METABOLIC_PROCESS	GOBP_REGULATION_OF_COLLAGEN_METABOLIC_PROCESS	GOBP_REGULATION_OF_COLLAGEN_METABOLIC_PROCESS	33	0.539619	1.63316	0.00597213	0.0380611	0.0279484	3347	tags=33%, list=14%, signal=29%	7431/11117/3688/5467/2149/1471/5468/3673/4239/5159/3066
GOBP_PROSTATE_GLAND_DEVELOPMENT	GOBP_PROSTATE_GLAND_DEVELOPMENT	GOBP_PROSTATE_GLAND_DEVELOPMENT	27	0.568848	1.63488	0.00610687	0.0388665	0.0285398	1961	tags=37%, list=8%, signal=34%	6422/4851/3371/6662/6794/2736/6599/5916/79084/10818
GOBP_MESODERMAL_CELL_DIFFERENTIATION	GOBP_MESODERMAL_CELL_DIFFERENTIATION	GOBP_MESODERMAL_CELL_DIFFERENTIATION	19	0.636546	1.6988	0.00613347	0.0389823	0.0286249	1990	tags=32%, list=8%, signal=29%	22943/2697/3688/657/3624/3673
GOBP_MUSCLE_CELL_DEVELOPMENT	GOBP_MUSCLE_CELL_DEVELOPMENT	GOBP_MUSCLE_CELL_DEVELOPMENT	131	0.366477	1.41823	0.00614308	0.0389901	0.0286306	2979	tags=24%, list=12%, signal=22%	5156/2318/4776/6416/4851/1466/9948/1465/7111/11149/6608/5058/10611/8837/80206/9759/9096/64754/11214/57462/3192/7168/7138/2626/5997/9474/2475/2539/274/5159/4015/5465
GOBP_POSITIVE_REGULATION_OF_MORPHOGENESIS_OF_AN_EPITHELIUM	GOBP_POSITIVE_REGULATION_OF_MORPHOGENESIS_OF_AN_EPITHELIUM	GOBP_POSITIVE_REGULATION_OF_MORPHOGENESIS_OF_AN_EPITHELIUM	24	0.603487	1.69586	0.00617253	0.0390172	0.0286505	479	tags=21%, list=2%, signal=20%	2697/26585/25/6608/6662
GOBP_BASEMENT_MEMBRANE_ORGANIZATION	GOBP_BASEMENT_MEMBRANE_ORGANIZATION	GOBP_BASEMENT_MEMBRANE_ORGANIZATION	25	0.600073	1.69573	0.00617253	0.0390172	0.0286505	4652	tags=56%, list=19%, signal=45%	7837/4811/90102/22795/3912/2131/1605/8985/4320/1282/60626/23187/3913/23332
GOBP_CELLULAR_RESPONSE_TO_REACTIVE_OXYGEN_SPECIES	GOBP_CELLULAR_RESPONSE_TO_REACTIVE_OXYGEN_SPECIES	GOBP_CELLULAR_RESPONSE_TO_REACTIVE_OXYGEN_SPECIES	128	0.36208	1.40082	0.00617254	0.0390172	0.0286505	2275	tags=20%, list=9%, signal=18%	5156/4548/2308/538/664/4313/1956/7295/25/5311/2861/55139/8837/3184/1017/51765/5052/6714/10935/7168/84557/10645/4780/116988/5562/207
GOBP_AORTA_DEVELOPMENT	GOBP_AORTA_DEVELOPMENT	GOBP_AORTA_DEVELOPMENT	50	0.478575	1.57715	0.00620028	0.039091	0.0287047	3000	tags=34%, list=12%, signal=30%	56999/4851/7021/5311/657/4035/6659/51684/3516/6091/11174/10454/163/5159/4015/4804/6909
GOBP_MAINTENANCE_OF_PROTEIN_LOCATION_IN_CELL	GOBP_MAINTENANCE_OF_PROTEIN_LOCATION_IN_CELL	GOBP_MAINTENANCE_OF_PROTEIN_LOCATION_IN_CELL	61	0.459426	1.573	0.00620105	0.039091	0.0287047	5702	tags=45%, list=24%, signal=35%	2697/81573/3099/7295/55187/1627/10210/11079/3192/706/25777/207/1020/7114/6653/5756/11013/400916/23515/23230/202018/55704/23345/11015/5371/3098/11014/286527
GOBP_NEGATIVE_REGULATION_OF_MAP_KINASE_ACTIVITY	GOBP_NEGATIVE_REGULATION_OF_MAP_KINASE_ACTIVITY	GOBP_NEGATIVE_REGULATION_OF_MAP_KINASE_ACTIVITY	64	0.45163	1.55846	0.00624332	0.0393042	0.0288612	3679	tags=34%, list=15%, signal=29%	10252/10253/153090/6422/3301/81848/161742/4763/64853/399473/200734/5997/1849/80824/10251/10636/5518/1847/6653/8692/1846/5515
GOBP_INTERLEUKIN_6_MEDIATED_SIGNALING_PATHWAY	GOBP_INTERLEUKIN_6_MEDIATED_SIGNALING_PATHWAY	GOBP_INTERLEUKIN_6_MEDIATED_SIGNALING_PATHWAY	21	0.63659	1.73456	0.0062998	0.039606	0.0290829	2379	tags=43%, list=10%, signal=39%	10413/3716/6772/5781/6714/3570/3572/6774/867
GOBP_INTERFERON_GAMMA_MEDIATED_SIGNALING_PATHWAY	GOBP_INTERFERON_GAMMA_MEDIATED_SIGNALING_PATHWAY	GOBP_INTERFERON_GAMMA_MEDIATED_SIGNALING_PATHWAY	67	0.44533	1.54849	0.00631187	0.0396283	0.0290992	4193	tags=28%, list=17%, signal=23%	3383/85363/3107/7706/83666/3105/3716/817/6772/5468/3659/567/3106/84166/7341/3717/3394/3133/55223
GOBP_MATERNAL_PROCESS_INVOLVED_IN_FEMALE_PREGNANCY	GOBP_MATERNAL_PROCESS_INVOLVED_IN_FEMALE_PREGNANCY	GOBP_MATERNAL_PROCESS_INVOLVED_IN_FEMALE_PREGNANCY	46	0.479916	1.56966	0.00636163	0.0398868	0.0292891	2710	tags=24%, list=11%, signal=21%	5764/2697/682/5066/5467/5471/10935/207/113/5997/2475
GOBP_PEPTIDYL_SERINE_MODIFICATION	GOBP_PEPTIDYL_SERINE_MODIFICATION	GOBP_PEPTIDYL_SERINE_MODIFICATION	284	0.308309	1.32036	0.00643452	0.0402894	0.0295847	2961	tags=23%, list=12%, signal=20%	5979/79625/22943/6196/10253/3320/4985/375449/4282/22853/8440/5578/1956/143888/79070/2590/7295/7150/11011/23012/5585/9261/1634/6197/817/114805/5058/6850/5591/10783/4915/22876/5144/127933/64754/1017/9874/6714/8445/545/983/10142/26524/5165/9647/142/8658/5581/11137/64324/54541/85440/5562/207/472/154043/96459/10178/493/2475/388228/9201/8412/1020
GOBP_POSITIVE_REGULATION_OF_SMOOTH_MUSCLE_CONTRACTION	GOBP_POSITIVE_REGULATION_OF_SMOOTH_MUSCLE_CONTRACTION	GOBP_POSITIVE_REGULATION_OF_SMOOTH_MUSCLE_CONTRACTION	20	0.629868	1.7081	0.00645603	0.0403697	0.0296437	1990	tags=35%, list=8%, signal=32%	1131/2149/10874/2017/2852/4887/3673
GOBP_NEGATIVE_REGULATION_OF_ORGAN_GROWTH	GOBP_NEGATIVE_REGULATION_OF_ORGAN_GROWTH	GOBP_NEGATIVE_REGULATION_OF_ORGAN_GROWTH	26	0.5719	1.6328	0.00647718	0.0404038	0.0296687	2979	tags=38%, list=12%, signal=34%	2697/9686/55841/6788/80014/5058/23286/5997/2539/5465
GOBP_VASCULAR_PROCESS_IN_CIRCULATORY_SYSTEM	GOBP_VASCULAR_PROCESS_IN_CIRCULATORY_SYSTEM	GOBP_VASCULAR_PROCESS_IN_CIRCULATORY_SYSTEM	192	0.334933	1.37849	0.00647887	0.0404038	0.0296687	2625	tags=22%, list=11%, signal=20%	3383/2697/10979/1956/490/3672/5592/6526/10991/80005/1131/4035/9270/10257/112/2132/9414/2149/482/143872/2852/23446/7525/2131/6714/6573/5243/1889/1909/8985/340481/6542/952/489/100506658/222962/207/5997/23428/9474/3357/493
GOBP_REGULATION_OF_RUFFLE_ASSEMBLY	GOBP_REGULATION_OF_RUFFLE_ASSEMBLY	GOBP_REGULATION_OF_RUFFLE_ASSEMBLY	23	0.631697	1.74775	0.00658836	0.0410315	0.0301296	2510	tags=52%, list=10%, signal=47%	3383/23191/23242/23603/22871/5216/5962/391/81565/51057/2059/3265
GOBP_CYTOKINESIS	GOBP_CYTOKINESIS	GOBP_CYTOKINESIS	155	0.35856	1.43169	0.00667179	0.0414955	0.0304703	5612	tags=42%, list=23%, signal=32%	6711/25909/23157/6840/8556/8555/51100/311/9727/10801/805/151011/989/79643/54443/10097/10617/9585/675/55165/1731/128866/10096/5581/4627/51429/29082/112574/63971/4628/79884/998/9903/27243/801/8452/1058/90293/55752/9094/56907/144455/5289/3619/57132/9928/51510/9738/10112/5586/57448/10755/7405/9897/26586/55909/201163/9525/84445/389/84936/54627/28964/90120/23176
GOBP_NEURON_PROJECTION_REGENERATION	GOBP_NEURON_PROJECTION_REGENERATION	GOBP_NEURON_PROJECTION_REGENERATION	48	0.477525	1.57477	0.00668578	0.0415269	0.0304934	2014	tags=29%, list=8%, signal=27%	5764/4548/2316/3371/83700/1495/5802/9315/4035/83999/22876/1605/706/81565
GOBP_MONOAMINE_TRANSPORT	GOBP_MONOAMINE_TRANSPORT	GOBP_MONOAMINE_TRANSPORT	65	-0.470365	-1.58518	0.00674911	0.0418643	0.0307412	4217	tags=37%, list=18%, signal=31%	5864/156/11255/9607/1268/84258/1813/90019/57586/11188/150/23208/9066/225689/6571/3745/6387/4842/6804/1141/152/1113/127833/51760
GOBP_VESICLE_DOCKING_INVOLVED_IN_EXOCYTOSIS	GOBP_VESICLE_DOCKING_INVOLVED_IN_EXOCYTOSIS	GOBP_VESICLE_DOCKING_INVOLVED_IN_EXOCYTOSIS	42	-0.520174	-1.63206	0.00676801	0.0419256	0.0307861	2832	tags=33%, list=12%, signal=29%	10244/112755/201475/10497/6616/376267/1488/8541/65082/3745/115827/10814/6804/23025
GOBP_POSITIVE_REGULATION_OF_STEM_CELL_DIFFERENTIATION	GOBP_POSITIVE_REGULATION_OF_STEM_CELL_DIFFERENTIATION	GOBP_POSITIVE_REGULATION_OF_STEM_CELL_DIFFERENTIATION	13	0.715188	1.71799	0.00677841	0.0419341	0.0307924	2181	tags=38%, list=9%, signal=35%	5764/6662/221662/11137/2626
GOBP_TELENCEPHALON_DEVELOPMENT	GOBP_TELENCEPHALON_DEVELOPMENT	GOBP_TELENCEPHALON_DEVELOPMENT	191	0.333539	1.36985	0.00682228	0.0420726	0.0308941	3026	tags=28%, list=13%, signal=25%	5649/55970/2316/79633/4852/664/153090/4781/23224/653464/1399/5915/1000/6608/5802/3091/1749/3912/4035/1902/23236/51176/3014/91584/4915/482/4763/5048/6091/6547/3624/5194/10371/2131/8650/57142/1281/25777/64398/836/81565/22803/66000/84687/4771/493/57688/153241/3065/374946/51199/1021/1020/22903
GOBP_CENTROMERE_COMPLEX_ASSEMBLY	GOBP_CENTROMERE_COMPLEX_ASSEMBLY	GOBP_CENTROMERE_COMPLEX_ASSEMBLY	56	0.460906	1.56427	0.00682888	0.0420726	0.0308941	3669	tags=36%, list=15%, signal=30%	8467/1063/51112/5931/8366/26054/55320/51773/121504/5925/3020/57082/54069/8607/3021/11339/8365/387103/1058/8367
GOBP_POSITIVE_REGULATION_OF_MITOCHONDRIAL_FISSION	GOBP_POSITIVE_REGULATION_OF_MITOCHONDRIAL_FISSION	GOBP_POSITIVE_REGULATION_OF_MITOCHONDRIAL_FISSION	17	0.671825	1.73056	0.00684261	0.0420726	0.0308941	5245	tags=53%, list=22%, signal=41%	664/1634/80821/79594/54708/56907/56947/51024/125170
GOBP_REGULATION_OF_MYELOID_CELL_DIFFERENTIATION	GOBP_REGULATION_OF_MYELOID_CELL_DIFFERENTIATION	GOBP_REGULATION_OF_MYELOID_CELL_DIFFERENTIATION	205	0.333498	1.38095	0.00685665	0.0420726	0.0308941	3516	tags=24%, list=15%, signal=21%	4853/2200/653604/6422/5578/3707/23543/3958/865/10826/3091/677/79577/51176/3303/4920/2778/6772/5591/23774/84293/8366/3624/4792/5916/80762/7189/84661/121504/5914/3148/4208/5925/3020/126961/6774/567/3304/2475/169200/3065/1021/4015/7030/11091/3021/8365/9636/27086
GOBP_DNA_TEMPLATED_TRANSCRIPTION_ELONGATION	GOBP_DNA_TEMPLATED_TRANSCRIPTION_ELONGATION	GOBP_DNA_TEMPLATED_TRANSCRIPTION_ELONGATION	112	0.385947	1.46023	0.00686657	0.0420726	0.0308941	4676	tags=37%, list=19%, signal=30%	51497/2071/79577/8178/404672/4300/904/11047/27125/6921/79101/2965/1025/3150/4298/3192/6829/7469/55837/5439/2967/55250/85403/55209/8563/221830/5430/1022/23476/9984/11198/10102/5438/5433/25920/10614/51574/22916/7343/7936/5437/5431
GOBP_REGULATION_OF_MUSCLE_CELL_DIFFERENTIATION	GOBP_REGULATION_OF_MUSCLE_CELL_DIFFERENTIATION	GOBP_REGULATION_OF_MUSCLE_CELL_DIFFERENTIATION	112	0.385703	1.45931	0.00686657	0.0420726	0.0308941	5000	tags=35%, list=21%, signal=28%	22943/8324/4851/26585/25/3084/1000/1495/5058/6929/221662/348093/10014/93166/9759/1025/2852/9643/663/10818/4208/5997/9043/2475/998/2539/5465/1948/84814/50937/91653/1786/100381270/6474/28514/26057/10038/30008/27250
GOBP_POSITIVE_REGULATION_OF_VIRAL_TRANSCRIPTION	GOBP_POSITIVE_REGULATION_OF_VIRAL_TRANSCRIPTION	GOBP_POSITIVE_REGULATION_OF_VIRAL_TRANSCRIPTION	26	0.566353	1.61696	0.00687455	0.0420726	0.0308941	4676	tags=58%, list=19%, signal=47%	51497/904/1025/6829/51773/7469/5439/5430/1660/5438/5433/25920/7936/5437/5431
GOBP_REGULATION_OF_VASOCONSTRICTION	GOBP_REGULATION_OF_VASOCONSTRICTION	GOBP_REGULATION_OF_VASOCONSTRICTION	39	0.512428	1.62055	0.0068802	0.0420726	0.0308941	2275	tags=31%, list=9%, signal=28%	3383/2697/1956/490/80005/1131/2149/143872/1889/340481/952/207
GOBP_NEGATIVE_REGULATION_OF_CELL_MIGRATION_INVOLVED_IN_SPROUTING_ANGIOGENESIS	GOBP_NEGATIVE_REGULATION_OF_CELL_MIGRATION_INVOLVED_IN_SPROUTING_ANGIOGENESIS	GOBP_NEGATIVE_REGULATION_OF_CELL_MIGRATION_INVOLVED_IN_SPROUTING_ANGIOGENESIS	12	0.739774	1.72721	0.0068823	0.0420726	0.0308941	1427	tags=42%, list=6%, signal=39%	4851/9270/161742/10014/90627
GOBP_REGULATION_OF_DEPHOSPHORYLATION	GOBP_REGULATION_OF_DEPHOSPHORYLATION	GOBP_REGULATION_OF_DEPHOSPHORYLATION	179	0.336984	1.36862	0.00692644	0.0422868	0.0310514	3271	tags=27%, list=14%, signal=24%	5764/3486/4088/22853/5519/5511/3958/3672/5534/1827/10160/81566/8178/805/1740/53349/79660/161742/8036/9701/6714/10395/5524/55105/5610/9863/284352/4659/3673/163882/5520/9891/4208/26472/66036/84988/84687/57082/23307/2475/2771/259282/5159/5518/151987/10199/801/5527/9858
GOBP_CHAPERONE_MEDIATED_AUTOPHAGY	GOBP_CHAPERONE_MEDIATED_AUTOPHAGY	GOBP_CHAPERONE_MEDIATED_AUTOPHAGY	15	0.696712	1.71654	0.00696354	0.0424575	0.0311767	3082	tags=53%, list=13%, signal=47%	171024/3320/9531/3920/3312/5476/23400/1915
GOBP_MULTICELLULAR_ORGANISMAL_RESPONSE_TO_STRESS	GOBP_MULTICELLULAR_ORGANISMAL_RESPONSE_TO_STRESS	GOBP_MULTICELLULAR_ORGANISMAL_RESPONSE_TO_STRESS	48	0.476329	1.57083	0.00700994	0.0426843	0.0313433	2559	tags=31%, list=11%, signal=28%	5979/5649/6530/6335/2697/4914/4862/1977/2131/1620/706/4887/4208/64854/824
GOBP_REGULATION_OF_ACTOMYOSIN_STRUCTURE_ORGANIZATION	GOBP_REGULATION_OF_ACTOMYOSIN_STRUCTURE_ORGANIZATION	GOBP_REGULATION_OF_ACTOMYOSIN_STRUCTURE_ORGANIZATION	81	0.415063	1.49995	0.00703668	0.0427911	0.0314217	5023	tags=43%, list=21%, signal=34%	4088/6422/90102/10979/25/395/9270/1902/5058/10391/22998/5216/9639/11214/10395/6281/9647/7168/3984/4771/50507/2475/8500/998/84952/10174/5879/55604/23370/6385/23332/55704/55616/55607/29109
GOBP_RECEPTOR_CLUSTERING	GOBP_RECEPTOR_CLUSTERING	GOBP_RECEPTOR_CLUSTERING	49	0.47307	1.55802	0.00705626	0.0428541	0.0314679	1128	tags=33%, list=5%, signal=31%	5764/2316/57554/1399/4038/1000/375790/54434/9270/23513/3676/1740/1855/22871/11079/1739
GOBP_NEGATIVE_REGULATION_OF_SUPRAMOLECULAR_FIBER_ORGANIZATION	GOBP_NEGATIVE_REGULATION_OF_SUPRAMOLECULAR_FIBER_ORGANIZATION	GOBP_NEGATIVE_REGULATION_OF_SUPRAMOLECULAR_FIBER_ORGANIZATION	136	0.369158	1.43321	0.00707764	0.0429055	0.0315057	5020	tags=36%, list=21%, signal=28%	85464/51474/6711/11117/6840/90102/7111/2288/395/10382/57482/54434/6709/118/10391/130271/348110/9026/5216/80206/136319/54961/5962/10395/3312/57175/11078/2059/8500/51571/7114/84952/91663/10565/5756/55604/119/120/11013/23075/23370/10471/2764/5290/23332/830/55607/5201/9353
GOBP_VASOCONSTRICTION	GOBP_VASOCONSTRICTION	GOBP_VASOCONSTRICTION	52	0.468695	1.56388	0.00708391	0.0429055	0.0315057	3841	tags=35%, list=16%, signal=29%	3383/2697/1956/490/80005/1131/2149/143872/1889/1909/340481/952/207/3357/59/9732/5286/6915
GOBP_NEUROTRANSMITTER_RECEPTOR_TRANSPORT	GOBP_NEUROTRANSMITTER_RECEPTOR_TRANSPORT	GOBP_NEUROTRANSMITTER_RECEPTOR_TRANSPORT	44	-0.509852	-1.60243	0.00709243	0.0429055	0.0315057	2473	tags=32%, list=10%, signal=29%	112755/6616/10815/1759/80852/3798/84896/3800/27065/56850/2060/50632/23237/10369
GOBP_SPECIFICATION_OF_SYMMETRY	GOBP_SPECIFICATION_OF_SYMMETRY	GOBP_SPECIFICATION_OF_SYMMETRY	109	0.38607	1.45687	0.00711535	0.0429363	0.0315283	4768	tags=32%, list=20%, signal=26%	4853/4088/80114/90/4851/26585/6608/5311/3091/51684/57057/64853/4681/129880/9464/25914/4208/2626/84100/79659/27019/80173/6909/4087/115948/9350/27031/8481/161582/83852/388389/63917/54806/28514/57534
GOBP_REGULATION_OF_MRNA_CATABOLIC_PROCESS	GOBP_REGULATION_OF_MRNA_CATABOLIC_PROCESS	GOBP_REGULATION_OF_MRNA_CATABOLIC_PROCESS	193	0.335405	1.38072	0.00712215	0.0429363	0.0315283	5126	tags=35%, list=21%, signal=28%	6556/7431/23034/5578/25819/3315/55603/677/399664/9261/253943/11044/6233/3303/54855/221662/340719/23185/3184/54890/5683/5707/3192/678/23369/3312/5711/5708/5705/10605/5687/26135/10643/3842/207/246175/5688/5694/54464/2475/4615/1660/5710/55802/56478/23016/79675/79882/55095/5719/51594/10492/51441/54512/2521/5717/2332/57721/5682/4670/22894/10213/5393/5702/7534/6418/5976/11340
GOBP_BETA_CATENIN_TCF_COMPLEX_ASSEMBLY	GOBP_BETA_CATENIN_TCF_COMPLEX_ASSEMBLY	GOBP_BETA_CATENIN_TCF_COMPLEX_ASSEMBLY	31	0.547983	1.6314	0.00712524	0.0429363	0.0315283	5637	tags=55%, list=23%, signal=42%	6934/6662/79577/51176/283149/7091/26108/3065/8607/6597/7089/83439/9070/1387/7015/7088/8295
GOBP_CELLULAR_RESPONSE_TO_PROSTAGLANDIN_STIMULUS	GOBP_CELLULAR_RESPONSE_TO_PROSTAGLANDIN_STIMULUS	GOBP_CELLULAR_RESPONSE_TO_PROSTAGLANDIN_STIMULUS	19	0.63212	1.68698	0.00714919	0.0430248	0.0315933	2275	tags=42%, list=9%, signal=38%	6422/3371/112/5732/5468/5581/5562/207
GOBP_CELL_CHEMOTAXIS	GOBP_CELL_CHEMOTAXIS	GOBP_CELL_CHEMOTAXIS	190	0.341225	1.40022	0.00717264	0.0430544	0.031615	3827	tags=25%, list=16%, signal=21%	5764/7162/5156/1652/4282/4851/682/26585/1399/3958/3672/3315/83700/5054/1902/51176/5641/6850/708/1130/2260/5142/391/4681/57175/79148/6279/4354/3148/10451/3570/196527/102/58191/5159/4015/2321/7114/57580/63940/5747/9732/2549/23396/727/5879/1969/5293
GOBP_REGULATION_OF_PEPTIDYL_TYROSINE_PHOSPHORYLATION	GOBP_REGULATION_OF_PEPTIDYL_TYROSINE_PHOSPHORYLATION	GOBP_REGULATION_OF_PEPTIDYL_TYROSINE_PHOSPHORYLATION	190	0.340408	1.39686	0.00717264	0.0430544	0.031615	3718	tags=26%, list=15%, signal=22%	3383/5649/4282/6422/2688/8440/90/1956/26585/4739/25/83666/4038/3084/6464/25998/2065/6850/79643/4915/22876/5781/9655/6714/55620/9961/5581/3570/3572/6774/867/57826/4771/8764/84619/50507/2475/10464/5518/1270/1464/8826/8692/3066/2252/9094/5515/3717/7448/3678
GOBP_GLUCOSE_CATABOLIC_PROCESS	GOBP_GLUCOSE_CATABOLIC_PROCESS	GOBP_GLUCOSE_CATABOLIC_PROCESS	32	0.548207	1.64651	0.00722145	0.0432459	0.0317557	4791	tags=50%, list=20%, signal=40%	3099/5230/5211/5223/5214/2821/669/2023/230/7167/5224/5213/3607/5315/2027/83440
GOBP_REGULATION_OF_MUSCLE_CONTRACTION	GOBP_REGULATION_OF_MUSCLE_CONTRACTION	GOBP_REGULATION_OF_MUSCLE_CONTRACTION	116	0.384392	1.46463	0.00722317	0.0432459	0.0317557	2310	tags=28%, list=10%, signal=25%	51196/3728/490/5592/80005/1131/94103/817/805/2149/1739/5144/143872/6547/9759/388428/10874/5142/2017/2852/1129/10142/476/309/9446/7168/340481/4887/3673/7138/2626/5997
GOBP_REGULATION_OF_TRIGLYCERIDE_BIOSYNTHETIC_PROCESS	GOBP_REGULATION_OF_TRIGLYCERIDE_BIOSYNTHETIC_PROCESS	GOBP_REGULATION_OF_TRIGLYCERIDE_BIOSYNTHETIC_PROCESS	16	-0.693036	-1.73983	0.00729092	0.0434806	0.031928	5971	tags=56%, list=25%, signal=42%	23399/376497/9104/150094/2822/84879/55294/440503/3949
GOBP_POST_GOLGI_VESICLE_MEDIATED_TRANSPORT	GOBP_POST_GOLGI_VESICLE_MEDIATED_TRANSPORT	GOBP_POST_GOLGI_VESICLE_MEDIATED_TRANSPORT	100	0.397016	1.47504	0.00729348	0.0434806	0.031928	4526	tags=41%, list=19%, signal=33%	6711/114815/2803/55614/10890/114879/23499/54520/3916/55770/64145/4430/9135/55763/2181/3996/11031/80262/163882/23062/23033/51542/10490/63971/149371/79585/57120/6653/10133/10434/8773/6845/10640/150684/23256/30845/164/9522/3875/23041/23230
GOBP_EMBRYONIC_ORGAN_DEVELOPMENT	GOBP_EMBRYONIC_ORGAN_DEVELOPMENT	GOBP_EMBRYONIC_ORGAN_DEVELOPMENT	321	0.302845	1.31415	0.00729482	0.0434806	0.031928	5212	tags=32%, list=22%, signal=25%	5156/4853/2200/4088/5087/10253/90/4851/4325/5915/50515/10763/25836/9775/5357/6608/6662/5311/3091/1749/6788/677/2071/657/10413/2885/51176/140469/4188/23242/1855/51684/4920/2778/57057/348093/2736/3516/1739/4646/9096/7289/286262/5916/8463/25861/129880/9464/374900/3236/27173/11078/10818/51057/4208/2626/3399/207/10194/3233/5754/8563/3373/53615/10848/6909/4087/55773/27031/7942/113026/1969/144455/6789/8…
GOBP_RESPONSE_TO_VITAMIN	GOBP_RESPONSE_TO_VITAMIN	GOBP_RESPONSE_TO_VITAMIN	68	0.434373	1.52003	0.0072998	0.0434806	0.031928	2762	tags=28%, list=11%, signal=25%	5764/1277/6422/595/1956/490/7706/3371/847/6678/5467/23530/5468/706/3673/2626/10400/6591/4330
GOBP_POSTSYNAPTIC_SPECIALIZATION_ASSEMBLY	GOBP_POSTSYNAPTIC_SPECIALIZATION_ASSEMBLY	GOBP_POSTSYNAPTIC_SPECIALIZATION_ASSEMBLY	21	-0.628677	-1.66319	0.00741489	0.0441096	0.0323898	1282	tags=38%, list=5%, signal=36%	869/9379/9378/22941/5789/50944/347730/2895
GOBP_NEGATIVE_REGULATION_OF_LIPID_STORAGE	GOBP_NEGATIVE_REGULATION_OF_LIPID_STORAGE	GOBP_NEGATIVE_REGULATION_OF_LIPID_STORAGE	17	0.667574	1.71961	0.00753846	0.044707	0.0328286	2979	tags=41%, list=12%, signal=36%	3685/5467/4792/114882/5468/158219/5465
GOBP_DNA_CONFORMATION_CHANGE	GOBP_DNA_CONFORMATION_CHANGE	GOBP_DNA_CONFORMATION_CHANGE	313	0.302717	1.31357	0.00753859	0.044707	0.0328286	3669	tags=26%, list=15%, signal=22%	89797/8467/6594/10973/653604/79075/25/7150/4676/6662/10051/23378/2071/50485/11044/6233/404672/1107/3014/10146/5931/113510/116447/148479/8520/8366/2965/3087/2852/64754/9733/55320/80312/51773/142/2967/7290/121504/1654/3148/84515/23310/3020/7507/126961/64151/5253/3508/1105/6832/22880/57082/4175/7153/54069/3065/257218/80205/53615/1643/56897/4683/4171/1660/1029/23063/8607/3021/3006/4176/11339/2547/836…
GOBP_ANIMAL_ORGAN_FORMATION	GOBP_ANIMAL_ORGAN_FORMATION	GOBP_ANIMAL_ORGAN_FORMATION	43	0.511402	1.64307	0.00754419	0.044707	0.0328286	2155	tags=28%, list=9%, signal=25%	22943/10252/4851/221496/657/2736/3516/6091/2131/9464/10818/4208
GOBP_ACTIN_FILAMENT_BASED_MOVEMENT	GOBP_ACTIN_FILAMENT_BASED_MOVEMENT	GOBP_ACTIN_FILAMENT_BASED_MOVEMENT	112	0.383698	1.45172	0.00757537	0.0448346	0.0329223	2181	tags=26%, list=9%, signal=24%	7431/57669/2316/2697/3728/23224/7111/440193/8913/817/4643/81/1739/4430/22998/5144/4646/5142/7171/10142/476/8976/7168/25777/4627/7138/2013/7456/2626
GOBP_ODONTOGENESIS_OF_DENTIN_CONTAINING_TOOTH	GOBP_ODONTOGENESIS_OF_DENTIN_CONTAINING_TOOTH	GOBP_ODONTOGENESIS_OF_DENTIN_CONTAINING_TOOTH	57	0.470371	1.59092	0.00760466	0.0449507	0.0330075	3347	tags=40%, list=14%, signal=35%	5156/2308/682/3371/4038/6608/1495/5054/657/51176/2736/7475/6786/9464/7189/4771/3065/3911/54959/5465/4804/431707/3066
GOBP_LEUKOCYTE_ADHESION_TO_VASCULAR_ENDOTHELIAL_CELL	GOBP_LEUKOCYTE_ADHESION_TO_VASCULAR_ENDOTHELIAL_CELL	GOBP_LEUKOCYTE_ADHESION_TO_VASCULAR_ENDOTHELIAL_CELL	32	0.54405	1.63403	0.00762488	0.0450129	0.0330532	1920	tags=28%, list=8%, signal=26%	3383/58494/3688/3654/3676/10725/2131/7189/340481
GOBP_ADULT_BEHAVIOR	GOBP_ADULT_BEHAVIOR	GOBP_ADULT_BEHAVIOR	93	-0.41282	-1.4668	0.00772081	0.0455214	0.0334266	3722	tags=29%, list=15%, signal=25%	26050/91978/9607/409/1813/1136/54413/57731/2395/1140/18/1949/9379/23657/9378/124925/57502/22941/50944/26090/26047/6387/238/4988/5079/1141/84189
GOBP_POSITIVE_REGULATION_OF_FOCAL_ADHESION_ASSEMBLY	GOBP_POSITIVE_REGULATION_OF_FOCAL_ADHESION_ASSEMBLY	GOBP_POSITIVE_REGULATION_OF_FOCAL_ADHESION_ASSEMBLY	23	0.620454	1.71665	0.00775788	0.0456242	0.033502	4264	tags=57%, list=18%, signal=47%	57669/4088/6422/10979/25/9448/6281/9647/3987/8826/5879/1307/6385
GOBP_REGULATION_OF_VASCULAR_ENDOTHELIAL_GROWTH_FACTOR_RECEPTOR_SIGNALING_PATHWAY	GOBP_REGULATION_OF_VASCULAR_ENDOTHELIAL_GROWTH_FACTOR_RECEPTOR_SIGNALING_PATHWAY	GOBP_REGULATION_OF_VASCULAR_ENDOTHELIAL_GROWTH_FACTOR_RECEPTOR_SIGNALING_PATHWAY	22	0.622206	1.70516	0.00775788	0.0456242	0.033502	4412	tags=45%, list=18%, signal=37%	11117/153090/3091/4734/3087/10016/7448/3678/3690/22905
GOBP_NEGATIVE_REGULATION_OF_PROTEIN_MODIFICATION_BY_SMALL_PROTEIN_CONJUGATION_OR_REMOVAL	GOBP_NEGATIVE_REGULATION_OF_PROTEIN_MODIFICATION_BY_SMALL_PROTEIN_CONJUGATION_OR_REMOVAL	GOBP_NEGATIVE_REGULATION_OF_PROTEIN_MODIFICATION_BY_SMALL_PROTEIN_CONJUGATION_OR_REMOVAL	84	0.418177	1.51912	0.00778579	0.0457305	0.0335801	5349	tags=44%, list=22%, signal=34%	9373/10253/339745/25/3301/6659/150678/3303/10362/9683/26271/706/5581/3984/55869/4101/9320/207/3304/9474/2475/64844/1020/819/8473/9636/51160/51366/11261/10625/54765/51035/9532/6737/51547/78990/23376
GOBP_NEGATIVE_REGULATION_OF_CATABOLIC_PROCESS	GOBP_NEGATIVE_REGULATION_OF_CATABOLIC_PROCESS	GOBP_NEGATIVE_REGULATION_OF_CATABOLIC_PROCESS	270	0.311613	1.32949	0.00783058	0.0459166	0.0337167	4070	tags=31%, list=17%, signal=26%	6556/302/2316/4088/7077/153090/1956/5774/25819/92345/11011/55625/55603/9261/11044/51582/80317/51684/6386/54855/55353/221662/57589/23185/1471/3184/29997/9759/84861/100287171/4843/6599/9683/81892/3192/6815/128866/23077/706/2801/23118/55254/10605/54541/27074/9554/2626/5476/5562/29082/207/66036/9097/6774/32/341/3357/493/23400/2475/90427/5045/64844/4615/5465/1660/10670/819/54888/56478/4170/6653/8473/1…
GOBP_ECTODERM_DEVELOPMENT	GOBP_ECTODERM_DEVELOPMENT	GOBP_ECTODERM_DEVELOPMENT	13	0.707701	1.70001	0.00783946	0.0459166	0.0337167	2538	tags=54%, list=11%, signal=48%	57669/8324/657/51043/7709/60401/4771
GOBP_CELLULAR_COMPONENT_ASSEMBLY_INVOLVED_IN_MORPHOGENESIS	GOBP_CELLULAR_COMPONENT_ASSEMBLY_INVOLVED_IN_MORPHOGENESIS	GOBP_CELLULAR_COMPONENT_ASSEMBLY_INVOLVED_IN_MORPHOGENESIS	74	0.435526	1.53821	0.00784713	0.0459166	0.0337167	3505	tags=30%, list=15%, signal=25%	5156/5819/90102/1466/9948/1465/7111/8837/5048/80206/11214/1605/7168/64398/7138/26011/57082/5159/8443/7368/5573/7097
GOBP_GLIAL_CELL_DEVELOPMENT	GOBP_GLIAL_CELL_DEVELOPMENT	GOBP_GLIAL_CELL_DEVELOPMENT	89	0.41726	1.52467	0.00787528	0.0460075	0.0337835	3007	tags=26%, list=13%, signal=23%	7431/9331/4919/1956/53616/10810/6608/4035/1902/6659/4920/4915/4763/9639/1605/6279/64398/26011/207/1021/1020/56978/1270
GOBP_LEUKOCYTE_APOPTOTIC_PROCESS	GOBP_LEUKOCYTE_APOPTOTIC_PROCESS	GOBP_LEUKOCYTE_APOPTOTIC_PROCESS	73	0.42396	1.49323	0.00788247	0.0460075	0.0337835	6253	tags=48%, list=26%, signal=36%	3707/1399/3958/3091/5585/8660/94103/6482/355/836/4208/207/9693/96459/57678/55716/1029/27086/5293/578/5291/4254/8915/1514/6194/6950/10461/27166/5588/1676/27242/29126/3665/57181/7474
GOBP_ICOSANOID_BIOSYNTHETIC_PROCESS	GOBP_ICOSANOID_BIOSYNTHETIC_PROCESS	GOBP_ICOSANOID_BIOSYNTHETIC_PROCESS	38	0.492276	1.53468	0.00795305	0.0463612	0.0340432	4816	tags=42%, list=20%, signal=34%	728226/4282/10728/5742/6850/2678/9536/10464/80142/4259/873/4056/2171/6916/2687/4048
GOBP_ENDOTHELIAL_CELL_APOPTOTIC_PROCESS	GOBP_ENDOTHELIAL_CELL_APOPTOTIC_PROCESS	GOBP_ENDOTHELIAL_CELL_APOPTOTIC_PROCESS	39	0.509105	1.61004	0.00798102	0.046466	0.0341202	2334	tags=26%, list=10%, signal=23%	3383/79625/153090/25/5054/3676/2852/10298/4780/196527
GOBP_REGULATION_OF_GLIAL_CELL_DIFFERENTIATION	GOBP_REGULATION_OF_GLIAL_CELL_DIFFERENTIATION	GOBP_REGULATION_OF_GLIAL_CELL_DIFFERENTIATION	51	0.458899	1.52014	0.0080132	0.0465949	0.0342149	3505	tags=37%, list=15%, signal=32%	5764/4851/9948/4763/23500/983/85414/5468/1605/26011/27339/3572/2475/3065/26022/274/3066/7101/7097
GOBP_FC_EPSILON_RECEPTOR_SIGNALING_PATHWAY	GOBP_FC_EPSILON_RECEPTOR_SIGNALING_PATHWAY	GOBP_FC_EPSILON_RECEPTOR_SIGNALING_PATHWAY	105	0.388445	1.45266	0.0080492	0.0467457	0.0343256	5647	tags=39%, list=24%, signal=30%	6416/4214/5534/6885/6464/2885/5058/6850/7410/5683/5707/23118/7189/5711/5708/5705/5687/10451/5688/10454/5694/10892/7462/5710/801/5879/5719/5530/5717/5291/5601/8915/5682/10213/5290/5702/5595/5602/5588/8454/9861
GOBP_MYELOID_CELL_HOMEOSTASIS	GOBP_MYELOID_CELL_HOMEOSTASIS	GOBP_MYELOID_CELL_HOMEOSTASIS	127	0.371636	1.43549	0.00813717	0.0471811	0.0346453	5911	tags=38%, list=25%, signal=29%	3707/23543/10296/83700/3091/677/118/3303/6772/5591/23774/51341/3624/5142/836/5316/4090/3148/5925/6774/55646/567/3304/669/2539/1021/9636/3717/5293/578/5291/10320/4254/9258/84456/6194/3313/50943/1054/8444/6670/10461/23376/5926/10019/29766/6777/2039
GOBP_PANCREAS_DEVELOPMENT	GOBP_PANCREAS_DEVELOPMENT	GOBP_PANCREAS_DEVELOPMENT	48	0.471871	1.55613	0.00814448	0.0471811	0.0346453	4668	tags=38%, list=19%, signal=30%	2308/1000/6934/6608/6662/6659/10220/6927/9575/207/3570/1021/4087/27031/51714/578/100381270/28514
GOBP_NEGATIVE_REGULATION_OF_APOPTOTIC_SIGNALING_PATHWAY	GOBP_NEGATIVE_REGULATION_OF_APOPTOTIC_SIGNALING_PATHWAY	GOBP_NEGATIVE_REGULATION_OF_APOPTOTIC_SIGNALING_PATHWAY	188	0.332257	1.35725	0.0081723	0.0472833	0.0347203	3497	tags=29%, list=15%, signal=25%	3383/57630/292/4282/90/55023/3958/6934/3315/3685/1495/3091/117584/5054/10413/3301/80196/220042/83596/3303/79886/55031/8837/8795/599/2017/63979/355/6714/666/2070/1654/3148/4780/5925/2626/207/7009/4976/2140/10449/3304/27429/6591/2771/3065/2023/28978/64844/4170/51499/7178/25946/2537
GOBP_EPIDERMIS_MORPHOGENESIS	GOBP_EPIDERMIS_MORPHOGENESIS	GOBP_EPIDERMIS_MORPHOGENESIS	22	0.619902	1.69885	0.00822722	0.0475419	0.0349102	3391	tags=32%, list=14%, signal=27%	538/4851/6608/2736/8985/4804/2252
GOBP_LYMPHOCYTE_APOPTOTIC_PROCESS	GOBP_LYMPHOCYTE_APOPTOTIC_PROCESS	GOBP_LYMPHOCYTE_APOPTOTIC_PROCESS	50	0.469774	1.54815	0.00828088	0.0477925	0.0350943	6253	tags=46%, list=26%, signal=34%	1399/3958/3091/5585/8660/94103/6482/355/207/96459/57678/55716/27086/578/8915/6194/27166/5588/1676/27242/29126/57181/7474
GOBP_POSITIVE_REGULATION_OF_T_CELL_MEDIATED_IMMUNITY	GOBP_POSITIVE_REGULATION_OF_T_CELL_MEDIATED_IMMUNITY	GOBP_POSITIVE_REGULATION_OF_T_CELL_MEDIATED_IMMUNITY	34	0.536943	1.64141	0.00842226	0.0485233	0.0356309	3027	tags=35%, list=13%, signal=31%	5819/3105/6885/22890/3329/7189/5817/567/10892/51571/3106/91543
GOBP_CORTICAL_CYTOSKELETON_ORGANIZATION	GOBP_CORTICAL_CYTOSKELETON_ORGANIZATION	GOBP_CORTICAL_CYTOSKELETON_ORGANIZATION	51	0.456522	1.51227	0.00842839	0.0485233	0.0356309	2961	tags=29%, list=12%, signal=26%	7430/22836/9948/5357/7094/54443/22871/1739/80206/10787/391/3996/91010/9886/1020
GOBP_NEGATIVE_REGULATION_OF_INCLUSION_BODY_ASSEMBLY	GOBP_NEGATIVE_REGULATION_OF_INCLUSION_BODY_ASSEMBLY	GOBP_NEGATIVE_REGULATION_OF_INCLUSION_BODY_ASSEMBLY	10	0.746889	1.67714	0.00844833	0.0485613	0.0356588	3894	tags=70%, list=16%, signal=59%	3303/3337/3300/10049/3304/6653/26278
GOBP_POSITIVE_REGULATION_OF_LAMELLIPODIUM_ORGANIZATION	GOBP_POSITIVE_REGULATION_OF_LAMELLIPODIUM_ORGANIZATION	GOBP_POSITIVE_REGULATION_OF_LAMELLIPODIUM_ORGANIZATION	33	0.526946	1.5948	0.00845872	0.0485613	0.0356588	2743	tags=45%, list=11%, signal=40%	51196/538/23191/6239/6624/23603/10097/9759/10787/6714/10096/57175/100506658/2475/998
GOBP_ASTROCYTE_DIFFERENTIATION	GOBP_ASTROCYTE_DIFFERENTIATION	GOBP_ASTROCYTE_DIFFERENTIATION	54	0.478735	1.61606	0.00846636	0.0485613	0.0356588	3007	tags=33%, list=13%, signal=29%	7431/4919/4851/1956/25/6608/6662/4035/4920/4763/5781/6279/27339/3572/6774/274/1021/1270
GOBP_CD4_POSITIVE_ALPHA_BETA_T_CELL_ACTIVATION	GOBP_CD4_POSITIVE_ALPHA_BETA_T_CELL_ACTIVATION	GOBP_CD4_POSITIVE_ALPHA_BETA_T_CELL_ACTIVATION	64	0.441544	1.52366	0.00853676	0.0488663	0.0358828	6011	tags=42%, list=25%, signal=32%	538/57630/865/57045/51176/51043/5971/9655/5914/3570/6774/6095/10892/2475/26022/91543/27086/6693/1514/50943/57089/54542/5588/30968/29126/7048/3122
GOBP_EXTRACELLULAR_REGULATION_OF_SIGNAL_TRANSDUCTION	GOBP_EXTRACELLULAR_REGULATION_OF_SIGNAL_TRANSDUCTION	GOBP_EXTRACELLULAR_REGULATION_OF_SIGNAL_TRANSDUCTION	11	0.7506	1.72432	0.00856552	0.0488663	0.0358828	3525	tags=64%, list=15%, signal=54%	2200/4052/26585/4681/4043/9350/64388
GOBP_LEFT_RIGHT_AXIS_SPECIFICATION	GOBP_LEFT_RIGHT_AXIS_SPECIFICATION	GOBP_LEFT_RIGHT_AXIS_SPECIFICATION	11	0.749731	1.72232	0.00856552	0.0488663	0.0358828	466	tags=36%, list=2%, signal=36%	57669/4853/4851/6608
GOBP_NEGATIVE_REGULATION_OF_WOUND_HEALING	GOBP_NEGATIVE_REGULATION_OF_WOUND_HEALING	GOBP_NEGATIVE_REGULATION_OF_WOUND_HEALING	45	0.491559	1.59839	0.00857002	0.0488663	0.0358828	3727	tags=29%, list=16%, signal=24%	5156/2697/4088/90102/5592/5054/114897/710/7103/2161/58189/7448/83481
GOBP_SENSORY_ORGAN_MORPHOGENESIS	GOBP_SENSORY_ORGAN_MORPHOGENESIS	GOBP_SENSORY_ORGAN_MORPHOGENESIS	193	0.331037	1.36274	0.00859252	0.0488663	0.0358828	5139	tags=33%, list=21%, signal=26%	5764/25945/1289/4853/2200/10253/6096/7021/5915/25836/5357/6662/3091/1749/140469/357/84465/1855/10210/4920/10220/2736/4915/4763/4646/9096/8842/286262/5916/25861/11078/10818/51057/6774/10194/7483/5754/3065/8412/6909/1270/2792/3066/1969/578/50937/145258/1296/6664/23424/4237/6497/220/84678/54806/28514/23418/204851/55636/23554/4124/5595/6670
GOBP_NEGATIVE_REGULATION_OF_VASCULAR_ENDOTHELIAL_GROWTH_FACTOR_RECEPTOR_SIGNALING_PATHWAY	GOBP_NEGATIVE_REGULATION_OF_VASCULAR_ENDOTHELIAL_GROWTH_FACTOR_RECEPTOR_SIGNALING_PATHWAY	GOBP_NEGATIVE_REGULATION_OF_VASCULAR_ENDOTHELIAL_GROWTH_FACTOR_RECEPTOR_SIGNALING_PATHWAY	10	0.746231	1.67566	0.00860055	0.0488663	0.0358828	1529	tags=50%, list=6%, signal=47%	11117/153090/4734/3087/10016
GOBP_GRANULOCYTE_MIGRATION	GOBP_GRANULOCYTE_MIGRATION	GOBP_GRANULOCYTE_MIGRATION	71	0.43293	1.51713	0.00860197	0.0488663	0.0358828	5116	tags=35%, list=21%, signal=28%	9948/682/3958/3672/83700/6850/708/5142/391/6279/4354/10451/4267/4615/57580/5747/23396/5879/5293/200576/84818/79647/6347/9353/5595
GOBP_REGULATION_OF_PROTEIN_LOCALIZATION_TO_CHROMOSOME_TELOMERIC_REGION	GOBP_REGULATION_OF_PROTEIN_LOCALIZATION_TO_CHROMOSOME_TELOMERIC_REGION	GOBP_REGULATION_OF_PROTEIN_LOCALIZATION_TO_CHROMOSOME_TELOMERIC_REGION	14	0.670408	1.62443	0.00860674	0.0488663	0.0358828	5455	tags=57%, list=23%, signal=44%	908/10575/22948/26354/10694/1736/6950/10574
GOBP_REGULATION_OF_MITOTIC_SPINDLE_ASSEMBLY	GOBP_REGULATION_OF_MITOTIC_SPINDLE_ASSEMBLY	GOBP_REGULATION_OF_MITOTIC_SPINDLE_ASSEMBLY	17	0.662525	1.7066	0.00862471	0.0488663	0.0358828	6723	tags=76%, list=28%, signal=55%	3303/79598/3192/128866/3304/27243/57132/51510/256364/9525/25978/4733/126731
GOBP_TONGUE_DEVELOPMENT	GOBP_TONGUE_DEVELOPMENT	GOBP_TONGUE_DEVELOPMENT	17	0.662568	1.70671	0.00862471	0.0488663	0.0358828	3347	tags=41%, list=14%, signal=35%	54796/1956/51176/9464/51057/3065/3066
GOBP_RETINOIC_ACID_RECEPTOR_SIGNALING_PATHWAY	GOBP_RETINOIC_ACID_RECEPTOR_SIGNALING_PATHWAY	GOBP_RETINOIC_ACID_RECEPTOR_SIGNALING_PATHWAY	30	0.567021	1.68477	0.00864989	0.0489101	0.0359149	2071	tags=30%, list=9%, signal=27%	9745/1399/5915/6256/81/9249/5916/5468/5914
GOBP_AXON_EXTENSION	GOBP_AXON_EXTENSION	GOBP_AXON_EXTENSION	108	0.38527	1.44778	0.00865348	0.0489101	0.0359149	2126	tags=29%, list=9%, signal=26%	10512/6792/2335/7414/3320/54437/23191/25/5802/1627/2803/4035/4897/150465/8239/6586/5058/91584/1855/23499/223117/10505/7869/2017/10371/57142/214/81565/57609/3984/23011
GOBP_NUCLEOBASE_CONTAINING_COMPOUND_TRANSPORT	GOBP_NUCLEOBASE_CONTAINING_COMPOUND_TRANSPORT	GOBP_NUCLEOBASE_CONTAINING_COMPOUND_TRANSPORT	234	0.32353	1.36433	0.00867866	0.0489928	0.0359756	5238	tags=38%, list=22%, signal=30%	2697/25909/292/84248/9444/29957/643136/23169/9775/51362/81608/677/84271/84946/10257/55308/10657/55746/1984/348995/347734/23279/23180/6421/26097/5903/1977/54890/10478/3087/6741/3192/65110/91746/6573/9908/9961/8658/284439/10643/222962/9793/129401/8563/55153/2733/9984/5901/9818/1660/51808/54888/6429/7884/291/9295/5433/55706/23225/23212/57187/9877/3178/7355/6427/215/3181/114789/10212/8888/55916/22916…
GOBP_REGULATION_OF_GENE_SILENCING	GOBP_REGULATION_OF_GENE_SILENCING	GOBP_REGULATION_OF_GENE_SILENCING	135	0.34998	1.35863	0.00872717	0.0492068	0.0361328	6273	tags=44%, list=26%, signal=32%	653604/1956/283131/55746/126374/348995/23279/5903/84962/8366/1017/9470/23369/5468/57708/5439/121504/54454/1655/3020/126961/6774/129401/389421/5430/9818/1660/3021/56478/3006/5438/8365/5433/55706/23225/8367/333932/5530/8356/2332/10762/4928/8353/5437/5431/7015/8994/29028/8357/8359/5605/8370/57122/79902/5434/9611/8971/103/11097
GOBP_NEGATIVE_REGULATION_OF_CELL_MORPHOGENESIS_INVOLVED_IN_DIFFERENTIATION	GOBP_NEGATIVE_REGULATION_OF_CELL_MORPHOGENESIS_INVOLVED_IN_DIFFERENTIATION	GOBP_NEGATIVE_REGULATION_OF_CELL_MORPHOGENESIS_INVOLVED_IN_DIFFERENTIATION	10	0.744433	1.67162	0.00875277	0.0492914	0.0361949	2458	tags=60%, list=10%, signal=54%	9270/2192/81848/23603/81/4241
GOBP_CELLULAR_RESPONSE_TO_EXTRACELLULAR_STIMULUS	GOBP_CELLULAR_RESPONSE_TO_EXTRACELLULAR_STIMULUS	GOBP_CELLULAR_RESPONSE_TO_EXTRACELLULAR_STIMULUS	202	0.327463	1.35881	0.00877631	0.0493641	0.0362483	3865	tags=28%, list=16%, signal=24%	3383/23235/5764/2308/1277/26153/6422/490/1026/3371/220441/51100/23378/10991/3676/53349/26100/10985/154743/9213/51765/8061/355/3920/3312/5468/8658/5610/84557/3171/9891/4780/5562/867/5166/84687/96459/9474/7392/6591/22863/2475/4330/5465/10670/58528/23032/7942/25959/1965/968/102724428/3178/120892/11345/5289/29103
GOBP_REGULATION_OF_CELL_CYCLE_PHASE_TRANSITION	GOBP_REGULATION_OF_CELL_CYCLE_PHASE_TRANSITION	GOBP_REGULATION_OF_CELL_CYCLE_PHASE_TRANSITION	418	0.278348	1.23337	0.00882051	0.0495527	0.0363868	6214	tags=40%, list=26%, signal=30%	5087/121441/3320/595/1956/2273/1026/8556/1781/54930/1027/8555/57165/5311/10382/677/1778/2071/79577/10106/1112/6659/93323/23236/1063/55031/54443/5591/10783/79184/1739/22981/5048/10926/29997/84861/5683/4751/1017/4849/5962/5707/11073/10217/26271/678/983/10142/51433/6118/131601/23194/56241/5711/5708/5705/9510/1654/8655/5687/84967/5925/8612/207/472/3364/84687/9793/246175/5688/134353/5694/493/138151/33…
GOBP_PROTEIN_O_LINKED_GLYCOSYLATION	GOBP_PROTEIN_O_LINKED_GLYCOSYLATION	GOBP_PROTEIN_O_LINKED_GLYCOSYLATION	86	0.406535	1.48293	0.00888166	0.049836	0.0365948	3834	tags=36%, list=16%, signal=30%	160335/143888/79070/6480/2590/54344/55624/114805/6482/6483/6487/283464/83857/152002/80312/374378/8985/160418/51809/10585/8813/55568/66008/51301/84892/10724/8473/22906/84002/285203/84899
GOBP_GROWTH_PLATE_CARTILAGE_DEVELOPMENT	GOBP_GROWTH_PLATE_CARTILAGE_DEVELOPMENT	GOBP_GROWTH_PLATE_CARTILAGE_DEVELOPMENT	13	0.703909	1.6909	0.00890499	0.0498695	0.0366194	3065	tags=46%, list=13%, signal=40%	5915/6662/57560/5916/309/9350
GOBP_NEGATIVE_REGULATION_OF_SMALL_GTPASE_MEDIATED_SIGNAL_TRANSDUCTION	GOBP_NEGATIVE_REGULATION_OF_SMALL_GTPASE_MEDIATED_SIGNAL_TRANSDUCTION	GOBP_NEGATIVE_REGULATION_OF_SMALL_GTPASE_MEDIATED_SIGNAL_TRANSDUCTION	52	0.460726	1.53729	0.00890909	0.0498695	0.0366194	3321	tags=35%, list=14%, signal=30%	10252/57493/10253/7077/153090/81848/9912/143872/23607/10617/10395/22821/10251/94134/51571/9938/8452/84952
GOBP_ALPHA_BETA_T_CELL_PROLIFERATION	GOBP_ALPHA_BETA_T_CELL_PROLIFERATION	GOBP_ALPHA_BETA_T_CELL_PROLIFERATION	25	0.581324	1.64275	0.00892923	0.049922	0.036658	2584	tags=32%, list=11%, signal=29%	57630/3105/57045/51043/2000/6850/3659/8764
GOMF_ACTIN_BINDING	GOMF_ACTIN_BINDING	GOMF_ACTIN_BINDING	376	0.46851	2.08069	1e-10	2.305e-08	1.91316e-08	3308	tags=32%, list=14%, signal=28%	84168/1265/85464/800/7145/51474/6711/2318/6530/2316/7430/171024/7414/6840/2317/23224/10979/25924/1956/9948/7111/23191/3927/9050/25/60312/667/10296/3688/10810/9260/5357/1495/23012/1627/22921/6624/1266/54434/5358/6744/23022/140469/6709/357/118/23242/7094/10611/4643/57619/81624/23603/7464/23499/10391/81/54443/10097/84962/29964/130271/4430/22998/54899/9026/5216/80206/4646/246176/1072/100287171/388428…
GOMF_CADHERIN_BINDING	GOMF_CADHERIN_BINDING	GOMF_CADHERIN_BINDING	312	0.514935	2.25051	1e-10	2.305e-08	1.91316e-08	5351	tags=48%, list=22%, signal=38%	79026/1009/4854/1265/800/51474/302/6711/2316/7430/831/7414/1983/153090/2317/3728/23348/90/90102/1956/682/3927/3939/7706/9748/1399/8496/1000/3688/55082/51100/1495/6282/1627/6624/114990/5861/1266/23513/10890/10801/6709/118/7094/10611/3303/9414/81624/23499/989/5214/6772/54443/10985/1739/3417/4430/3337/5902/9531/23607/5781/5216/151963/50807/2017/8842/5052/3895/8650/5962/6714/9588/57142/28969/128866/7…
GOMF_CELL_ADHESION_MOLECULE_BINDING	GOMF_CELL_ADHESION_MOLECULE_BINDING	GOMF_CELL_ADHESION_MOLECULE_BINDING	478	0.4827	2.17531	1e-10	2.305e-08	1.91316e-08	3129	tags=32%, list=13%, signal=29%	3383/79026/1009/4854/1265/5764/800/25945/51474/1289/302/6711/2316/7430/2200/11117/2335/831/7414/1983/7077/5819/153090/2317/3728/23348/90/90102/5578/10979/1956/682/3964/3927/53616/3939/7706/9748/1399/58494/3672/3084/8496/667/1000/3688/55082/51100/83700/3685/1495/6282/1627/6624/114990/3912/5861/1266/9270/23513/3676/10890/310/23022/10801/4240/6709/118/1903/55243/7094/10611/3303/1363/9414/81624/23499…
GOMF_EXTRACELLULAR_MATRIX_STRUCTURAL_CONSTITUENT	GOMF_EXTRACELLULAR_MATRIX_STRUCTURAL_CONSTITUENT	GOMF_EXTRACELLULAR_MATRIX_STRUCTURAL_CONSTITUENT	111	0.618247	2.37336	1e-10	2.305e-08	1.91316e-08	2820	tags=35%, list=12%, signal=31%	83872/7837/4811/1289/1277/2200/11117/2335/1292/3339/3915/4052/1462/4060/80144/3371/1284/375790/22795/7373/6678/5118/3912/1634/79875/7980/80781/4240/2192/165/1298/8406/1281/4256/1302/1293/1278/4239/3911
GOMF_ACTIN_FILAMENT_BINDING	GOMF_ACTIN_FILAMENT_BINDING	GOMF_ACTIN_FILAMENT_BINDING	180	0.50091	2.05128	1.83232e-09	3.37879e-07	2.80441e-07	3308	tags=35%, list=14%, signal=30%	84168/51474/2316/7430/6840/23224/10979/1956/9948/7111/23191/3927/9050/25/5357/1495/1627/6624/5358/6744/357/118/7094/4643/57619/23603/7464/23499/10391/81/10097/84962/4430/9026/80206/4646/246176/1072/388428/2017/7171/2483/161176/84940/10096/309/11034/57175/7168/11078/4627/4651/10093/84687/91010/4628/8727/79585/274/653857/55201/63876/8826
GOMF_POTASSIUM_CHANNEL_ACTIVITY	GOMF_POTASSIUM_CHANNEL_ACTIVITY	GOMF_POTASSIUM_CHANNEL_ACTIVITY	87	-0.597828	-2.12534	8.47562e-08	1.08864e-05	9.03577e-06	4025	tags=44%, list=17%, signal=36%	3782/8645/3754/56659/3755/30818/8514/2901/27133/23416/90134/358/81033/3778/6833/6616/131096/3786/9132/79714/3749/57582/2898/23415/57657/10021/3777/3752/3746/51305/3785/3770/3745/3748/3738/27094/3765/2899
GOMF_INTEGRIN_BINDING	GOMF_INTEGRIN_BINDING	GOMF_INTEGRIN_BINDING	112	0.541091	2.07852	8.8318e-08	1.08864e-05	9.03577e-06	2163	tags=32%, list=9%, signal=29%	3383/5764/1289/2200/11117/2335/7077/5578/10979/1956/3964/53616/58494/3084/667/3688/83700/3685/3912/9270/3676/310/4240/1903/7094/81/6850/26548/6714/11096/3693/1281/4627/3673/7103/2013
GOMF_GATED_CHANNEL_ACTIVITY	GOMF_GATED_CHANNEL_ACTIVITY	GOMF_GATED_CHANNEL_ACTIVITY	238	-0.458101	-1.85233	9.44592e-08	1.08864e-05	9.03577e-06	4275	tags=34%, list=18%, signal=28%	1135/338440/1186/6323/2563/3782/55129/8645/3754/56659/774/2560/2556/1268/3755/2568/30818/1183/8514/2901/27133/1136/23416/90134/84329/358/81033/3778/6833/6616/131096/3786/783/1139/9132/1193/1140/79714/3749/55248/7419/57156/57582/5026/2898/775/776/27112/6262/23415/2894/57657/1143/1185/10021/3777/3752/3746/51305/3785/782/7442/3770/3745/3748/2562/3738/1258/117155/2895/6334/27094/9256/3765/4988/55800/…
GOMF_POTASSIUM_ION_TRANSMEMBRANE_TRANSPORTER_ACTIVITY	GOMF_POTASSIUM_ION_TRANSMEMBRANE_TRANSPORTER_ACTIVITY	GOMF_POTASSIUM_ION_TRANSMEMBRANE_TRANSPORTER_ACTIVITY	108	-0.561023	-2.06541	1.73177e-07	1.7741e-05	1.47251e-05	4025	tags=47%, list=17%, signal=39%	54207/3750/84561/30819/9187/389816/25769/9196/3782/8645/3754/56659/3755/30818/6559/57468/8514/2901/27133/23416/90134/358/81033/3778/6833/6616/131096/3786/9132/79714/3749/57582/10479/2898/23415/57657/10021/3777/3752/478/3746/51305/3785/3770/3745/3748/3738/6553/27094/3765/2899
GOMF_STRUCTURAL_MOLECULE_ACTIVITY	GOMF_STRUCTURAL_MOLECULE_ACTIVITY	GOMF_STRUCTURAL_MOLECULE_ACTIVITY	500	0.355448	1.61622	4.25161e-07	3.91998e-05	3.2536e-05	4964	tags=31%, list=21%, signal=25%	83872/79026/7837/4811/7431/1289/6711/1277/2200/11117/2335/1292/7414/3339/3915/4052/1462/3728/1466/1465/11149/4060/80144/3371/1284/667/64968/375790/22795/5357/1495/10382/7373/131544/6678/5118/3912/6137/1634/79875/1213/7980/80781/6144/6234/6233/4240/10573/6709/118/55746/2192/10240/7094/23279/165/23499/989/10097/1739/11316/56945/23607/122704/1298/6202/7171/8406/6645/49861/9019/65110/6182/6146/3996/1…
GOMF_COLLAGEN_BINDING	GOMF_COLLAGEN_BINDING	GOMF_COLLAGEN_BINDING	54	0.64803	2.1748	6.28044e-07	5.26415e-05	4.36926e-05	947	tags=37%, list=4%, signal=36%	84168/4811/2335/4088/1292/4060/3672/3688/780/22795/9902/7373/6678/5118/1634/3680/114897/871/5058/165
GOMF_VOLTAGE_GATED_CATION_CHANNEL_ACTIVITY	GOMF_VOLTAGE_GATED_CATION_CHANNEL_ACTIVITY	GOMF_VOLTAGE_GATED_CATION_CHANNEL_ACTIVITY	100	-0.548085	-1.9954	1.4007e-06	0.000107621	8.93255e-05	3661	tags=38%, list=15%, signal=32%	774/1268/3755/8514/27133/23416/90134/84329/81033/3778/6833/6616/131096/3786/783/9132/3749/57582/775/776/23415/57657/10021/3777/3752/3746/51305/3785/782/3770/3745/3748/3738/9256/3765/4988/10369/2902
GOMF_CATION_CHANNEL_ACTIVITY	GOMF_CATION_CHANNEL_ACTIVITY	GOMF_CATION_CHANNEL_ACTIVITY	242	-0.435012	-1.76165	1.53661e-06	0.000108981	9.04548e-05	4539	tags=31%, list=19%, signal=26%	25769/27091/9196/10476/1135/6323/83959/3782/55129/8645/3754/56659/774/1268/3755/30818/8514/2901/27133/54499/9551/1136/23416/90134/84329/358/81033/3778/6833/6616/131096/3786/783/1139/9132/1140/79714/3749/57156/57582/5310/5026/2898/775/10632/776/27112/6262/23415/57657/1143/10021/3777/3752/3746/51305/3785/782/7442/3770/3745/3748/3738/1258/117155/6334/27094/9256/3765/4988/55800/1141/10369/285175/2899…
GOMF_ENZYME_ACTIVATOR_ACTIVITY	GOMF_ENZYME_ACTIVATOR_ACTIVITY	GOMF_ENZYME_ACTIVATOR_ACTIVITY	472	0.345754	1.56082	2.00913e-06	0.00012608	0.000104647	5017	tags=34%, list=21%, signal=28%	158763/538/9373/57514/2335/3486/10253/9754/153090/85360/26585/400/4325/1026/6004/3084/1793/54344/395/6788/80005/5118/130872/3301/92597/10144/23236/2065/23365/7813/6794/805/394/2192/23216/51582/8490/904/9912/11047/2778/8837/5903/1075/1121/482/3337/9135/4763/143872/54465/7415/5902/10926/285590/10040/10055/23108/50807/90627/27352/23637/10395/5524/3996/3300/7862/10928/663/10049/5867/414189/201176/585…
GOMF_EXTRACELLULAR_LIGAND_GATED_ION_CHANNEL_ACTIVITY	GOMF_EXTRACELLULAR_LIGAND_GATED_ION_CHANNEL_ACTIVITY	GOMF_EXTRACELLULAR_LIGAND_GATED_ION_CHANNEL_ACTIVITY	48	-0.658104	-2.10159	2.0512e-06	0.00012608	0.000104647	5131	tags=46%, list=21%, signal=36%	55879/1145/8001/1135/2563/2560/2556/2568/2901/1136/1139/1140/5026/2898/2894/1143/7442/2562/2895/1141/2899/2902
GOMF_PASSIVE_TRANSMEMBRANE_TRANSPORTER_ACTIVITY	GOMF_PASSIVE_TRANSMEMBRANE_TRANSPORTER_ACTIVITY	GOMF_PASSIVE_TRANSMEMBRANE_TRANSPORTER_ACTIVITY	324	-0.395354	-1.65881	2.29886e-06	0.000132472	0.000109952	4539	tags=31%, list=19%, signal=25%	25769/8001/27091/9196/10476/1135/338440/1186/57369/6323/2563/83959/3782/55129/8645/3754/56659/774/2560/2556/1268/3755/2568/30818/1183/8514/2901/27133/56666/54499/9551/1136/56262/23416/90134/84329/358/81033/63982/3778/4358/6833/6616/131096/3786/783/1139/9132/1193/1140/79714/3749/55248/7419/57156/57582/5310/5026/2898/775/10632/776/27112/6262/23415/2894/57657/1143/1185/10021/6509/3777/3752/3746/5130…
GOMF_GROWTH_FACTOR_BINDING	GOMF_GROWTH_FACTOR_BINDING	GOMF_GROWTH_FACTOR_BINDING	110	0.496185	1.90605	4.55432e-06	0.000247005	0.000205015	3066	tags=33%, list=13%, signal=29%	7837/5764/5156/1289/1277/53834/3480/3486/4052/90/1956/3685/57045/64285/114990/6464/4914/2065/3487/3977/4915/3485/2260/3482/4898/1281/347252/6284/10952/3570/3572/1278/5045/5159/4804/2321
GOMF_VOLTAGE_GATED_ION_CHANNEL_ACTIVITY	GOMF_VOLTAGE_GATED_ION_CHANNEL_ACTIVITY	GOMF_VOLTAGE_GATED_ION_CHANNEL_ACTIVITY	143	-0.49016	-1.8797	5.55211e-06	0.00026961	0.000223777	4196	tags=36%, list=17%, signal=30%	1186/6323/8645/3754/56659/774/1268/3755/30818/1183/8514/27133/23416/90134/84329/81033/3778/6833/6616/131096/3786/783/9132/1193/3749/7419/57582/775/776/23415/57657/1185/10021/3777/3752/3746/51305/3785/782/3770/3745/3748/3738/117155/6334/9256/3765/4988/55800/10369/2902
GOMF_VOLTAGE_GATED_POTASSIUM_CHANNEL_ACTIVITY	GOMF_VOLTAGE_GATED_POTASSIUM_CHANNEL_ACTIVITY	GOMF_VOLTAGE_GATED_POTASSIUM_CHANNEL_ACTIVITY	62	-0.597906	-2.02542	5.55595e-06	0.00026961	0.000223777	3525	tags=44%, list=15%, signal=37%	3755/8514/27133/23416/90134/81033/3778/6833/6616/131096/3786/9132/3749/57582/23415/57657/10021/3777/3752/3746/51305/3785/3770/3745/3748/3738/3765
GOMF_TRANSMITTER_GATED_CHANNEL_ACTIVITY	GOMF_TRANSMITTER_GATED_CHANNEL_ACTIVITY	GOMF_TRANSMITTER_GATED_CHANNEL_ACTIVITY	38	-0.665046	-2.03108	2.26435e-05	0.00104387	0.000866413	4996	tags=45%, list=21%, signal=35%	1145/8001/1135/2560/2556/2901/1136/1139/1140/2898/2894/1143/2562/2895/1141/2899/2902
GOMF_METAL_ION_TRANSMEMBRANE_TRANSPORTER_ACTIVITY	GOMF_METAL_ION_TRANSMEMBRANE_TRANSPORTER_ACTIVITY	GOMF_METAL_ION_TRANSMEMBRANE_TRANSPORTER_ACTIVITY	313	-0.382475	-1.60182	3.07526e-05	0.00135019	0.00112066	4111	tags=29%, list=17%, signal=24%	6323/487/83959/3782/8645/3754/491/56659/81539/6543/774/7782/1268/3755/84061/30818/84879/6559/57468/8514/2901/27133/6535/54499/6536/23416/90134/57835/358/81033/51312/3778/91252/6833/6616/29985/131096/3786/81614/783/1139/6506/9132/81894/79714/3749/201780/57582/10479/492/5310/6546/2898/775/776/27112/6262/6520/23415/201266/6539/55117/57657/10021/3777/3752/478/3746/51305/3785/254428/6571/782/7442/3770…
GOMF_UBIQUITIN_LIKE_PROTEIN_LIGASE_BINDING	GOMF_UBIQUITIN_LIKE_PROTEIN_LIGASE_BINDING	GOMF_UBIQUITIN_LIKE_PROTEIN_LIGASE_BINDING	300	0.360604	1.57156	4.72393e-05	0.00197976	0.00164321	4321	tags=32%, list=18%, signal=26%	2308/7188/4088/7414/292/3320/339745/1956/1026/152137/83666/28951/27101/2861/3091/117584/3301/3716/80196/4287/2065/7466/6233/3303/3329/55353/6772/5576/10783/7415/23111/100287171/1629/527/8975/4792/5707/79594/55432/6714/9588/9470/666/57142/22888/5243/3312/6118/7189/84557/11078/5567/4090/51429/2821/5925/4101/5898/55070/199720/7009/1734/8065/3304/8764/5430/257218/55719/6596/4804/10670/4087/819/7341/3…
GOMF_CATION_TRANSMEMBRANE_TRANSPORTER_ACTIVITY	GOMF_CATION_TRANSMEMBRANE_TRANSPORTER_ACTIVITY	GOMF_CATION_TRANSMEMBRANE_TRANSPORTER_ACTIVITY	466	-0.345238	-1.48722	5.00428e-05	0.00200606	0.00166504	4111	tags=26%, list=17%, signal=22%	6323/487/83959/3782/84889/55129/8645/3754/491/56659/113235/54946/81539/6543/774/7782/1268/3755/84061/1351/30818/84879/6559/1183/57468/8514/2901/27133/6535/54499/9551/1136/6536/23416/90134/1355/84329/57835/358/81033/51151/1352/51312/3778/91252/6833/6616/29985/131096/283130/153129/3786/81614/783/1139/6506/10312/115286/9132/788/1140/81894/79714/3749/118980/201780/57156/57582/10479/492/5310/6834/9042…
GOMF_ATPASE_ACTIVITY	GOMF_ATPASE_ACTIVITY	GOMF_ATPASE_ACTIVITY	421	0.331543	1.48328	7.30494e-05	0.00280632	0.00232925	3483	tags=26%, list=14%, signal=23%	89797/8467/6594/55605/538/10973/3320/6595/22836/490/3801/79075/5244/80221/9775/83473/3416/10749/246269/1778/2071/55614/10079/50485/10257/57674/55308/225/23250/1107/3303/23303/4643/10146/3329/23499/102157402/1665/79009/113510/4430/7415/4646/9585/63979/1974/2181/5524/476/5243/3312/79934/10928/23200/5705/8886/4627/1654/4436/4651/489/57062/54454/54555/10694/28965/84515/1655/55754/27030/514/3508/57205…
GOMF_TRANSCRIPTION_COACTIVATOR_BINDING	GOMF_TRANSCRIPTION_COACTIVATOR_BINDING	GOMF_TRANSCRIPTION_COACTIVATOR_BINDING	22	0.734567	2.01741	8.08594e-05	0.0029821	0.00247515	2979	tags=41%, list=12%, signal=36%	2308/4088/9686/5467/1025/8463/7709/6095/5465
GOMF_IONOTROPIC_GLUTAMATE_RECEPTOR_ACTIVITY	GOMF_IONOTROPIC_GLUTAMATE_RECEPTOR_ACTIVITY	GOMF_IONOTROPIC_GLUTAMATE_RECEPTOR_ACTIVITY	15	-0.814126	-1.9902	9.32774e-05	0.00315349	0.00261741	1138	tags=40%, list=5%, signal=38%	2901/2898/2894/2895/2899/2902
GOMF_NEUROTRANSMITTER_RECEPTOR_ACTIVITY_INVOLVED_IN_REGULATION_OF_POSTSYNAPTIC_MEMBRANE_POTENTIAL	GOMF_NEUROTRANSMITTER_RECEPTOR_ACTIVITY_INVOLVED_IN_REGULATION_OF_POSTSYNAPTIC_MEMBRANE_POTENTIAL	GOMF_NEUROTRANSMITTER_RECEPTOR_ACTIVITY_INVOLVED_IN_REGULATION_OF_POSTSYNAPTIC_MEMBRANE_POTENTIAL	32	-0.677969	-2.01272	9.67068e-05	0.00315349	0.00261741	4275	tags=47%, list=18%, signal=39%	1135/2550/2560/2556/2901/1136/1139/1140/2898/2894/1143/2895/1141/2899/1128
GOMF_ENZYME_INHIBITOR_ACTIVITY	GOMF_ENZYME_INHIBITOR_ACTIVITY	GOMF_ENZYME_INHIBITOR_ACTIVITY	263	0.362191	1.5477	9.81596e-05	0.00315349	0.00261741	3521	tags=25%, list=15%, signal=21%	5764/302/831/10253/7077/22853/4851/4946/5511/1026/1027/3958/83666/28951/51050/3315/5054/25998/7980/6197/871/331/81848/161742/5576/1471/26271/6815/10935/329/132864/710/284352/4659/836/124790/308/8655/200734/26472/54776/9097/84687/7009/27344/96459/1293/341/493/4947/5045/274/259282/1029/6447/5573/9858/8826/8692/334/51562/727/58189/27151/65264
GOMF_PHOSPHATIDYLINOSITOL_PHOSPHATE_BINDING	GOMF_PHOSPHATIDYLINOSITOL_PHOSPHATE_BINDING	GOMF_PHOSPHATIDYLINOSITOL_PHOSPHATE_BINDING	147	0.425777	1.69291	9.91878e-05	0.00315349	0.00261741	4119	tags=37%, list=17%, signal=31%	143425/302/9265/8324/6840/153090/10979/139285/55614/80196/23236/114879/53349/6386/55353/26100/4430/9026/5216/285590/10087/50807/7289/57664/9765/55763/129880/114882/84725/4651/1687/79183/55876/207/9885/112574/55041/8301/57706/23400/22822/3756/23647/889/9644/55915/8826/8473/79109/150684/5756/6857/9873/3759
GOMF_NEUROTRANSMITTER_RECEPTOR_ACTIVITY	GOMF_NEUROTRANSMITTER_RECEPTOR_ACTIVITY	GOMF_NEUROTRANSMITTER_RECEPTOR_ACTIVITY	68	-0.534269	-1.83906	0.000110725	0.00340296	0.00282447	5131	tags=37%, list=21%, signal=29%	55879/1145/8001/1135/2563/2550/3362/11255/2560/2556/2568/2901/1813/1136/1139/1140/2898/2894/1143/2562/2895/1141/2899/1128/2902
GOMF_ACTININ_BINDING	GOMF_ACTININ_BINDING	GOMF_ACTININ_BINDING	28	0.677725	1.98086	0.000132347	0.00393626	0.00326711	2809	tags=50%, list=12%, signal=44%	171024/1466/1465/9260/5311/23022/10611/29964/8842/5468/1605/9124/5914/9223
GOMF_DISORDERED_DOMAIN_SPECIFIC_BINDING	GOMF_DISORDERED_DOMAIN_SPECIFIC_BINDING	GOMF_DISORDERED_DOMAIN_SPECIFIC_BINDING	29	0.66291	1.96652	0.000151594	0.0043678	0.00362529	4078	tags=52%, list=17%, signal=43%	7430/2697/2335/3320/1213/805/3303/23770/599/8463/5925/4087/801/3327/4193
GOMF_PHOSPHATIDYLINOSITOL_BINDING	GOMF_PHOSPHATIDYLINOSITOL_BINDING	GOMF_PHOSPHATIDYLINOSITOL_BINDING	223	0.376253	1.58371	0.000202487	0.00565735	0.00469562	4119	tags=35%, list=17%, signal=29%	143425/302/9265/8324/6840/153090/10979/3710/64089/139285/55614/80196/23236/114879/53349/7094/4643/6386/55353/26100/4430/54899/3708/9026/5216/285590/10087/50807/7289/57664/51375/64853/5337/9765/55763/129880/114882/84725/51429/4651/1687/79183/55876/207/9885/112574/55041/92017/8301/57706/23400/57590/149371/22822/83891/3756/23647/889/9644/55915/8826/8473/23001/221749/5286/169166/26750/23174/23760/841…
GOMF_MUSCLE_ALPHA_ACTININ_BINDING	GOMF_MUSCLE_ALPHA_ACTININ_BINDING	GOMF_MUSCLE_ALPHA_ACTININ_BINDING	12	0.826291	1.92464	0.000297997	0.00804535	0.00667767	2025	tags=58%, list=8%, signal=53%	171024/9260/5311/23022/10611/29964/9124
GOMF_PEPTIDASE_REGULATOR_ACTIVITY	GOMF_PEPTIDASE_REGULATOR_ACTIVITY	GOMF_PEPTIDASE_REGULATOR_ACTIVITY	130	0.419065	1.64454	0.000305409	0.00804535	0.00667767	3521	tags=24%, list=15%, signal=20%	302/2335/831/7077/51050/5054/5118/7980/6197/871/331/2192/11047/1075/1471/7415/10935/329/710/489/9097/27344/1293/5045/274/51107/334/727/58189/27151/65264
GOMF_PROTEOGLYCAN_BINDING	GOMF_PROTEOGLYCAN_BINDING	GOMF_PROTEOGLYCAN_BINDING	28	0.657399	1.92145	0.000339211	0.0086836	0.00720742	949	tags=32%, list=4%, signal=31%	4811/5764/1289/2335/3371/375790/5802/4035/6386
GOMF_TRANSFERASE_ACTIVITY_TRANSFERRING_GLYCOSYL_GROUPS	GOMF_TRANSFERASE_ACTIVITY_TRANSFERRING_GLYCOSYL_GROUPS	GOMF_TRANSFERASE_ACTIVITY_TRANSFERRING_GLYCOSYL_GROUPS	222	0.363989	1.52914	0.000348474	0.0086836	0.00720742	3945	tags=35%, list=16%, signal=29%	256435/160335/9331/8702/2683/143888/79070/6480/2590/2137/83666/11282/23475/55454/170384/2132/55624/64132/114805/2135/201595/6482/6483/2530/79668/6487/10402/84750/283464/23333/30815/83857/3074/5471/2131/152002/5986/142/8658/374378/8985/160418/51809/7357/10585/9091/22856/8813/55568/5279/11285/3373/56052/51301/84892/286148/57704/7368/126792/5836/79796/8473/84002/79868/440138/55790/10317/3037/2998/83…
GOMF_SH3_DOMAIN_BINDING	GOMF_SH3_DOMAIN_BINDING	GOMF_SH3_DOMAIN_BINDING	116	0.428497	1.65473	0.000369913	0.00897526	0.0074495	2856	tags=26%, list=12%, signal=23%	1809/2697/57514/153090/9844/9444/25/60312/1793/395/5782/134265/2885/10657/51517/8871/2530/93343/9026/23607/10040/8728/26548/201176/7456/867/3636/57706/55114/102
GOMF_UDP_GLYCOSYLTRANSFERASE_ACTIVITY	GOMF_UDP_GLYCOSYLTRANSFERASE_ACTIVITY	GOMF_UDP_GLYCOSYLTRANSFERASE_ACTIVITY	106	0.438915	1.68297	0.000483985	0.0112257	0.00931734	4251	tags=42%, list=18%, signal=35%	9331/8702/2683/143888/79070/2590/2137/11282/55454/2132/55624/64132/114805/2135/283464/3074/2131/152002/5986/374378/8985/51809/7357/9091/22856/55568/5279/11285/3373/51301/84892/7368/126792/8473/84002/79868/55790/10317/3037/2998/285203/5283/55757/4242/64131
GOMF_EXTRACELLULAR_MATRIX_STRUCTURAL_CONSTITUENT_CONFERRING_TENSILE_STRENGTH	GOMF_EXTRACELLULAR_MATRIX_STRUCTURAL_CONSTITUENT_CONFERRING_TENSILE_STRENGTH	GOMF_EXTRACELLULAR_MATRIX_STRUCTURAL_CONSTITUENT_CONFERRING_TENSILE_STRENGTH	29	0.636624	1.88855	0.000487014	0.0112257	0.00931734	4355	tags=52%, list=18%, signal=42%	1289/1277/1292/1284/7373/80781/1298/1281/1302/1293/1278/1282/1307/1296/1310
GOMF_MONOSACCHARIDE_BINDING	GOMF_MONOSACCHARIDE_BINDING	GOMF_MONOSACCHARIDE_BINDING	54	0.536698	1.80117	0.000553681	0.0121671	0.0100987	3304	tags=33%, list=14%, signal=29%	3099/5033/682/54583/5211/5214/5066/5351/3998/112398/3482/8985/2821/6888/80216/2539/5836/64175
GOMF_PROTEIN_SERINE_THREONINE_KINASE_INHIBITOR_ACTIVITY	GOMF_PROTEIN_SERINE_THREONINE_KINASE_INHIBITOR_ACTIVITY	GOMF_PROTEIN_SERINE_THREONINE_KINASE_INHIBITOR_ACTIVITY	31	0.614476	1.83953	0.000554249	0.0121671	0.0100987	4034	tags=42%, list=17%, signal=35%	10253/1026/1027/3315/161742/5576/836/124790/200734/1029/5573/5569/10614
GOMF_TRANSFERASE_ACTIVITY_TRANSFERRING_HEXOSYL_GROUPS	GOMF_TRANSFERASE_ACTIVITY_TRANSFERRING_HEXOSYL_GROUPS	GOMF_TRANSFERASE_ACTIVITY_TRANSFERRING_HEXOSYL_GROUPS	155	0.397533	1.59901	0.000583183	0.0125045	0.0103788	3918	tags=37%, list=16%, signal=32%	160335/9331/8702/2683/143888/79070/2590/2137/11282/55454/170384/2132/55624/114805/2135/201595/2530/84750/23333/83857/3074/2131/5986/374378/8985/160418/51809/7357/10585/9091/22856/8813/55568/5279/11285/3373/56052/51301/84892/286148/57704/7368/126792/5836/79796/8473/84002/79868/440138/55790/10317/3037/2998/285203/84899/5283/178/2632
GOMF_POSTSYNAPTIC_NEUROTRANSMITTER_RECEPTOR_ACTIVITY	GOMF_POSTSYNAPTIC_NEUROTRANSMITTER_RECEPTOR_ACTIVITY	GOMF_POSTSYNAPTIC_NEUROTRANSMITTER_RECEPTOR_ACTIVITY	44	-0.576138	-1.80511	0.00084519	0.0172769	0.0143399	4275	tags=39%, list=18%, signal=32%	1135/2550/11255/2560/2556/2901/1813/1136/1139/1140/2898/2894/1143/2895/1141/2899/1128
GOMF_PHOSPHOLIPID_BINDING	GOMF_PHOSPHOLIPID_BINDING	GOMF_PHOSPHOLIPID_BINDING	374	0.314694	1.39698	0.000855282	0.0172769	0.0143399	4119	tags=31%, list=17%, signal=26%	143425/6860/302/6711/9265/8324/57476/6840/153090/10979/3710/8447/64089/139285/311/55614/6464/1902/80196/23236/310/114879/4240/53349/7094/4643/6386/9912/55353/8895/26100/4430/4763/54899/3708/9026/51735/5216/2159/285590/10087/114876/50807/7289/57664/51375/64853/5337/9765/55763/29924/129880/114882/3312/309/80339/84725/84557/51429/308/4651/1687/79183/55876/207/84100/85377/9885/10400/112574/55041/8424…
GOMF_DIOXYGENASE_ACTIVITY	GOMF_DIOXYGENASE_ACTIVITY	GOMF_DIOXYGENASE_ACTIVITY	74	0.477497	1.70975	0.000861971	0.0172769	0.0143399	5029	tags=38%, list=21%, signal=30%	5033/54583/55818/22992/5742/5351/10765/54890/112398/1036/221037/80312/8985/54665/5253/83875/444/222194/64175/23474/5034/23135/242/65094/84678/55239/55662/55256
GOMF_DOUBLE_STRANDED_RNA_BINDING	GOMF_DOUBLE_STRANDED_RNA_BINDING	GOMF_DOUBLE_STRANDED_RNA_BINDING	70	0.474681	1.67571	0.000953861	0.0187119	0.015531	3873	tags=30%, list=16%, signal=25%	7431/54840/1213/27067/3329/92140/1665/23180/23567/3192/1975/5610/1654/7458/4154/6832/1660/3608/87/104/79706
GOMF_CARBOHYDRATE_BINDING	GOMF_CARBOHYDRATE_BINDING	GOMF_CARBOHYDRATE_BINDING	164	0.369697	1.4995	0.00113184	0.0214327	0.0177892	2819	tags=23%, list=12%, signal=21%	23266/3099/5033/1462/682/3964/2590/3958/9902/4017/158326/54583/131544/5211/408050/114805/79660/5214/5066/5351/23420/3998/112398/3482/29094/3956/283820/374378/8985/2821/653188/6888/51809/5509/143903/55568/80216/2539
GOMF_RECEPTOR_INHIBITOR_ACTIVITY	GOMF_RECEPTOR_INHIBITOR_ACTIVITY	GOMF_RECEPTOR_INHIBITOR_ACTIVITY	22	0.669386	1.8384	0.00116311	0.0214327	0.0177892	2711	tags=32%, list=11%, signal=28%	7837/27123/22943/3547/130574/4043/4061
GOMF_GLUTAMATE_RECEPTOR_ACTIVITY	GOMF_GLUTAMATE_RECEPTOR_ACTIVITY	GOMF_GLUTAMATE_RECEPTOR_ACTIVITY	22	-0.682821	-1.8129	0.00117826	0.0214327	0.0177892	1201	tags=32%, list=5%, signal=30%	2912/2898/2894/2918/2895/2899/2902
GOMF_INSULIN_LIKE_GROWTH_FACTOR_I_BINDING	GOMF_INSULIN_LIKE_GROWTH_FACTOR_I_BINDING	GOMF_INSULIN_LIKE_GROWTH_FACTOR_I_BINDING	12	0.790229	1.84065	0.00120379	0.0214327	0.0177892	1273	tags=42%, list=5%, signal=39%	3480/3486/3685/3487/3485
GOMF_INSULIN_LIKE_GROWTH_FACTOR_BINDING	GOMF_INSULIN_LIKE_GROWTH_FACTOR_BINDING	GOMF_INSULIN_LIKE_GROWTH_FACTOR_BINDING	20	0.695932	1.84001	0.00121638	0.0214327	0.0177892	1881	tags=35%, list=8%, signal=32%	3480/3486/3685/3487/3485/3482/347252
GOMF_PROTEASE_BINDING	GOMF_PROTEASE_BINDING	GOMF_PROTEASE_BINDING	105	0.433387	1.65717	0.00123203	0.0214327	0.0177892	3256	tags=30%, list=14%, signal=26%	302/1277/2335/7077/3688/3685/117584/5054/10079/4035/1213/11047/8837/4915/1471/7415/6786/9733/675/1281/836/9825/11236/5428/267/5886/1278/10892/5045/274/7341/9644
GOMF_PHOSPHATIDYLINOSITOL_4_5_BISPHOSPHATE_BINDING	GOMF_PHOSPHATIDYLINOSITOL_4_5_BISPHOSPHATE_BINDING	GOMF_PHOSPHATIDYLINOSITOL_4_5_BISPHOSPHATE_BINDING	66	0.479632	1.68145	0.00141129	0.0235158	0.0195182	4119	tags=39%, list=17%, signal=33%	143425/302/8324/6840/139285/23236/6386/4430/9026/5216/50807/7289/57664/55763/1687/55876/9885/112574/8301/889/9644/79109/150684/5756/6857/3759
GOMF_DELAYED_RECTIFIER_POTASSIUM_CHANNEL_ACTIVITY	GOMF_DELAYED_RECTIFIER_POTASSIUM_CHANNEL_ACTIVITY	GOMF_DELAYED_RECTIFIER_POTASSIUM_CHANNEL_ACTIVITY	20	-0.694548	-1.82642	0.00145244	0.0235158	0.0195182	2235	tags=45%, list=9%, signal=41%	3755/3786/9132/3749/3746/3785/3745/3748/3738
GOMF_NUCLEOSOME_BINDING	GOMF_NUCLEOSOME_BINDING	GOMF_NUCLEOSOME_BINDING	66	0.478062	1.67595	0.00145373	0.0235158	0.0195182	6419	tags=53%, list=27%, signal=39%	8467/6594/4676/3015/6599/3150/7290/3020/10473/3065/53615/11198/6597/3021/3006/3066/8726/84656/86/10467/56848/23523/84939/9219/8289/80764/8028/9324/2145/440093/1108/8971/165918/116092/57459
GOMF_PHOSPHORIC_ESTER_HYDROLASE_ACTIVITY	GOMF_PHOSPHORIC_ESTER_HYDROLASE_ACTIVITY	GOMF_PHOSPHORIC_ESTER_HYDROLASE_ACTIVITY	319	0.31606	1.38786	0.0014538	0.0235158	0.0195182	4958	tags=32%, list=21%, signal=26%	5791/85464/51196/5784/5519/5774/8556/25819/5793/8555/5534/54840/5496/5802/23371/5782/1131/11099/54434/10106/8654/23236/58190/6305/5209/27115/132160/79660/345557/8871/4907/1739/79871/22876/5144/5781/57546/5142/54961/5337/10217/23035/476/6815/2070/9647/58497/58478/55313/27068/54545/1909/5499/5152/5509/8612/66036/1849/8732/115024/2140/80824/55529/22909/10380/1267/5518/1847/3612/493911/1846/113026/16…
GOMF_NUCLEOSIDE_TRIPHOSPHATASE_REGULATOR_ACTIVITY	GOMF_NUCLEOSIDE_TRIPHOSPHATASE_REGULATOR_ACTIVITY	GOMF_NUCLEOSIDE_TRIPHOSPHATASE_REGULATOR_ACTIVITY	471	0.29797	1.34343	0.00169106	0.0267476	0.0222006	5158	tags=34%, list=21%, signal=27%	158763/51196/9265/57514/7204/1983/9754/153090/23348/85360/9844/440193/6004/50618/1793/23179/395/8997/9922/10160/80005/130872/9270/3301/10144/23236/23365/6305/7813/394/23229/139818/10808/23216/8490/4924/9912/5903/57589/7410/1121/482/3337/9135/4763/143872/5902/9531/51735/5216/23108/50807/9639/90627/27352/221178/23637/23101/11214/55667/10395/3996/8976/3300/10928/132864/23077/663/10049/5867/414189/20…
GOMF_ALPHA_ACTININ_BINDING	GOMF_ALPHA_ACTININ_BINDING	GOMF_ALPHA_ACTININ_BINDING	21	0.664256	1.78255	0.00171652	0.0267476	0.0222006	2809	tags=52%, list=12%, signal=46%	171024/9260/5311/23022/10611/29964/5468/1605/9124/5914/9223
GOMF_CHROMATIN_DNA_BINDING	GOMF_CHROMATIN_DNA_BINDING	GOMF_CHROMATIN_DNA_BINDING	88	0.4324	1.60042	0.00174063	0.0267476	0.0222006	3347	tags=28%, list=14%, signal=25%	4088/4851/221496/55818/27324/3015/81/6599/221037/3150/3192/5914/9575/3020/6774/10473/3065/53615/1660/55806/6597/3021/3006/55206/3066
GOMF_EXCITATORY_EXTRACELLULAR_LIGAND_GATED_ION_CHANNEL_ACTIVITY	GOMF_EXCITATORY_EXTRACELLULAR_LIGAND_GATED_ION_CHANNEL_ACTIVITY	GOMF_EXCITATORY_EXTRACELLULAR_LIGAND_GATED_ION_CHANNEL_ACTIVITY	22	-0.670236	-1.77948	0.00198787	0.0300462	0.0249384	4996	tags=50%, list=21%, signal=40%	1145/8001/1135/1136/1139/1140/5026/2898/1143/7442/1141
GOMF_LIGAND_GATED_ION_CHANNEL_ACTIVITY	GOMF_LIGAND_GATED_ION_CHANNEL_ACTIVITY	GOMF_LIGAND_GATED_ION_CHANNEL_ACTIVITY	98	-0.439871	-1.59678	0.00210636	0.0304181	0.0252471	3649	tags=26%, list=15%, signal=22%	2560/2556/2568/2901/1136/358/6833/1139/1140/79714/5026/2898/6262/2894/1143/10021/7442/3770/2562/1258/2895/3765/1141/2899/2902
GOMF_LIGAND_GATED_CATION_CHANNEL_ACTIVITY	GOMF_LIGAND_GATED_CATION_CHANNEL_ACTIVITY	GOMF_LIGAND_GATED_CATION_CHANNEL_ACTIVITY	82	-0.458264	-1.61949	0.00214079	0.0304181	0.0252471	3176	tags=23%, list=13%, signal=20%	2901/1136/358/6833/1139/1140/79714/5026/2898/6262/1143/10021/7442/3770/1258/3765/1141/2899/2902
GOMF_HISTONE_DEACETYLASE_BINDING	GOMF_HISTONE_DEACETYLASE_BINDING	GOMF_HISTONE_DEACETYLASE_BINDING	106	0.41602	1.59519	0.00217602	0.0304181	0.0252471	3697	tags=30%, list=15%, signal=26%	3320/595/25836/3091/5585/51176/51043/3303/6421/3184/10014/9759/4209/142/57708/7189/9541/51053/3838/4208/4101/3304/7153/138151/3065/112939/23125/3066/84295/7101/5879/84225
GOMF_PHOSPHATASE_ACTIVITY	GOMF_PHOSPHATASE_ACTIVITY	GOMF_PHOSPHATASE_ACTIVITY	242	0.343885	1.45664	0.00219677	0.0304181	0.0252471	4958	tags=33%, list=21%, signal=27%	5791/85464/5784/5519/5774/8556/25819/5793/8555/5534/54840/5496/5802/23371/5782/11099/54434/10106/58190/6305/5209/132160/79660/8871/4907/1739/79871/22876/5781/57546/54961/10217/23035/476/6815/2070/9647/58497/58478/55313/27068/54545/5499/5509/8612/66036/1849/8732/115024/2140/80824/55529/10380/5518/1847/3612/493911/1846/163404/84814/5515/5500/120892/4534/249/53/5530/200576/84618/5494/56940/3633/9989…
GOMF_CELL_ADHESION_MEDIATOR_ACTIVITY	GOMF_CELL_ADHESION_MEDIATOR_ACTIVITY	GOMF_CELL_ADHESION_MEDIATOR_ACTIVITY	52	0.507104	1.6806	0.0021975	0.0304181	0.0252471	2025	tags=31%, list=8%, signal=28%	302/11117/3728/682/3672/3688/83700/6282/1266/10890/23022/10611/5499/10298/3673/9124
GOMF_EXTRACELLULAR_MATRIX_BINDING	GOMF_EXTRACELLULAR_MATRIX_BINDING	GOMF_EXTRACELLULAR_MATRIX_BINDING	46	0.516182	1.69676	0.00221042	0.0304181	0.0252471	2152	tags=28%, list=9%, signal=26%	4811/3958/375790/3688/3685/6678/1634/3680/11096/3956/1605/3673/55901
GOMF_HORMONE_RECEPTOR_BINDING	GOMF_HORMONE_RECEPTOR_BINDING	GOMF_HORMONE_RECEPTOR_BINDING	145	0.379309	1.50644	0.00234449	0.0317885	0.0263846	2340	tags=23%, list=10%, signal=21%	4088/3728/2688/135112/5915/6879/6934/3091/2796/5585/55818/3716/51176/6256/2778/81/6772/51341/5781/2965/90390/221037/9282/6714/5916/5468/142/5705/64324/9969/9320/1655/6882/55791
GOMF_S100_PROTEIN_BINDING	GOMF_S100_PROTEIN_BINDING	GOMF_S100_PROTEIN_BINDING	13	0.751515	1.78756	0.00250215	0.0329964	0.0273871	1123	tags=54%, list=5%, signal=51%	79026/302/7430/27101/6282/311/6277
GOMF_EXOGENOUS_PROTEIN_BINDING	GOMF_EXOGENOUS_PROTEIN_BINDING	GOMF_EXOGENOUS_PROTEIN_BINDING	55	0.503684	1.69819	0.0025409	0.0329964	0.0273871	3800	tags=40%, list=16%, signal=34%	3383/5819/1956/682/3688/3685/3416/3303/3916/9213/983/3693/1605/3673/5817/3304/8764/290/8692/1948/3678/1969
GOMF_STRUCTURAL_CONSTITUENT_OF_EYE_LENS	GOMF_STRUCTURAL_CONSTITUENT_OF_EYE_LENS	GOMF_STRUCTURAL_CONSTITUENT_OF_EYE_LENS	13	0.75095	1.78622	0.00254094	0.0329964	0.0273871	539	tags=15%, list=2%, signal=15%	7431/131544
GOMF_PHOSPHOPROTEIN_PHOSPHATASE_ACTIVITY	GOMF_PHOSPHOPROTEIN_PHOSPHATASE_ACTIVITY	GOMF_PHOSPHOPROTEIN_PHOSPHATASE_ACTIVITY	161	0.377343	1.52441	0.00266215	0.0340903	0.0282951	2507	tags=24%, list=10%, signal=21%	5791/85464/5784/5519/5774/8556/5793/8555/5534/5496/5802/23371/5782/11099/54434/10106/58190/6305/132160/79660/1739/79871/5781/57546/54961/10217/23035/6815/2070/9647/55313/27068/5499/5509/1849/8732/2140/80824
GOMF_PHOSPHATIDYLINOSITOL_4_PHOSPHATE_BINDING	GOMF_PHOSPHATIDYLINOSITOL_4_PHOSPHATE_BINDING	GOMF_PHOSPHATIDYLINOSITOL_4_PHOSPHATE_BINDING	24	0.632372	1.78736	0.00270641	0.0341824	0.0283715	3307	tags=38%, list=14%, signal=32%	153090/114879/10087/114882/84725/55876/23647/9644/55915
GOMF_ENDOPEPTIDASE_REGULATOR_ACTIVITY	GOMF_ENDOPEPTIDASE_REGULATOR_ACTIVITY	GOMF_ENDOPEPTIDASE_REGULATOR_ACTIVITY	99	0.416448	1.57856	0.00278995	0.0342115	0.0283957	3521	tags=24%, list=15%, signal=21%	302/831/7077/5054/7980/6197/871/331/11047/1471/10935/329/710/9097/27344/1293/5045/274/51107/334/727/58189/27151/65264
GOMF_ACETYLCHOLINE_GATED_CATION_SELECTIVE_CHANNEL_ACTIVITY	GOMF_ACETYLCHOLINE_GATED_CATION_SELECTIVE_CHANNEL_ACTIVITY	GOMF_ACETYLCHOLINE_GATED_CATION_SELECTIVE_CHANNEL_ACTIVITY	14	-0.735842	-1.75944	0.00280635	0.0342115	0.0283957	4996	tags=50%, list=21%, signal=40%	1145/1135/1136/1139/1140/1143/1141
GOMF_AMINO_ACID_SODIUM_SYMPORTER_ACTIVITY	GOMF_AMINO_ACID_SODIUM_SYMPORTER_ACTIVITY	GOMF_AMINO_ACID_SODIUM_SYMPORTER_ACTIVITY	12	-0.764687	-1.75552	0.00282004	0.0342115	0.0283957	4731	tags=50%, list=20%, signal=40%	6529/81539/6536/6506/6539/55117
GOMF_BETA_CATENIN_BINDING	GOMF_BETA_CATENIN_BINDING	GOMF_BETA_CATENIN_BINDING	72	0.457023	1.61439	0.00292452	0.0346416	0.0287527	2730	tags=29%, list=11%, signal=26%	2308/2697/4088/7414/1000/6934/6662/1495/139285/6925/51176/357/1855/51684/283149/23607/8650/84328/6095/9351/79718
GOMF_PLATELET_DERIVED_GROWTH_FACTOR_BINDING	GOMF_PLATELET_DERIVED_GROWTH_FACTOR_BINDING	GOMF_PLATELET_DERIVED_GROWTH_FACTOR_BINDING	10	0.806641	1.78837	0.00293064	0.0346416	0.0287527	3826	tags=70%, list=16%, signal=59%	5156/1289/1277/1281/1278/5159/1282
GOMF_RECEPTOR_ANTAGONIST_ACTIVITY	GOMF_RECEPTOR_ANTAGONIST_ACTIVITY	GOMF_RECEPTOR_ANTAGONIST_ACTIVITY	17	0.688638	1.76985	0.00305166	0.0353945	0.0293775	297	tags=24%, list=1%, signal=23%	7837/27123/22943/3547
GOMF_ANTIOXIDANT_ACTIVITY	GOMF_ANTIOXIDANT_ACTIVITY	GOMF_ANTIOXIDANT_ACTIVITY	62	0.472879	1.63623	0.0030711	0.0353945	0.0293775	2173	tags=26%, list=9%, signal=24%	26034/7837/10587/7295/6415/847/493869/5742/84203/84293/5052/9588/10935/140809/9446/9536
GOMF_PHOSPHATASE_REGULATOR_ACTIVITY	GOMF_PHOSPHATASE_REGULATOR_ACTIVITY	GOMF_PHOSPHATASE_REGULATOR_ACTIVITY	86	0.447101	1.64982	0.00338317	0.0385097	0.0319632	3732	tags=40%, list=16%, signal=34%	5764/3486/22853/5519/5511/3958/5534/1827/6305/805/79660/8036/9701/5524/6815/5610/54545/284352/4659/10818/5520/26472/54776/84988/84687/259282/5518/151987/801/5527/9858/55589/5529/55291
GOMF_PHOSPHATASE_BINDING	GOMF_PHOSPHATASE_BINDING	GOMF_PHOSPHATASE_BINDING	168	0.355292	1.44643	0.00365315	0.0410757	0.034093	3308	tags=29%, list=14%, signal=25%	2308/4088/153090/3728/1956/1027/3958/3672/5534/1000/8660/2885/3716/81566/8178/79660/161742/8036/6850/1075/1739/7415/9701/4751/286262/5524/51433/5468/6118/9961/9863/5499/163882/5520/5509/207/66036/6774/84988/84687/493/9351/988/259282/5465/4087/5747/8826
GOMF_14_3_3_PROTEIN_BINDING	GOMF_14_3_3_PROTEIN_BINDING	GOMF_14_3_3_PROTEIN_BINDING	30	0.576836	1.71627	0.00407472	0.0452637	0.037569	3029	tags=37%, list=13%, signal=32%	171024/153090/677/8660/23303/84861/5581/4659/54541/207/4750
GOCC_ACTIN_CYTOSKELETON	GOCC_ACTIN_CYTOSKELETON	GOCC_ACTIN_CYTOSKELETON	426	0.460624	2.06226	1e-10	1.5175e-08	1.21053e-08	3619	tags=34%, list=15%, signal=29%	79026/4026/4854/1265/800/51474/55970/6711/1809/2316/7430/171024/7414/10253/6840/2317/3728/4919/10979/25924/9948/7111/3927/9050/9262/5244/25/60312/10296/1000/9260/83700/54751/5357/5311/1495/395/10699/5782/8997/23012/1627/134265/6624/1266/154796/5358/23022/10801/140469/6709/357/118/23242/5058/10611/4643/57619/23603/23499/989/10391/81/54443/10097/29964/130271/4430/79642/22998/10627/9531/23607/80206/…
GOCC_CELL_SUBSTRATE_JUNCTION	GOCC_CELL_SUBSTRATE_JUNCTION	GOCC_CELL_SUBSTRATE_JUNCTION	394	0.518932	2.30562	1e-10	1.5175e-08	1.21053e-08	3889	tags=41%, list=16%, signal=35%	3383/79026/4026/64759/1265/7431/7145/51474/57669/2318/2316/7430/2697/57514/171024/7414/3339/6840/5819/9754/2317/3728/90102/1466/23224/10979/1956/1465/23191/682/2273/54914/3927/3371/4739/5244/3672/8496/60312/667/847/1000/3688/3315/9902/9260/54751/3685/1495/23371/5782/1266/4035/22823/3716/1213/3676/10890/23022/79798/118/9448/5058/81848/7094/3303/6522/10146/23603/6386/10391/81/8895/5576/10097/84962/…
GOCC_COLLAGEN_CONTAINING_EXTRACELLULAR_MATRIX	GOCC_COLLAGEN_CONTAINING_EXTRACELLULAR_MATRIX	GOCC_COLLAGEN_CONTAINING_EXTRACELLULAR_MATRIX	291	0.494468	2.12196	1e-10	1.5175e-08	1.21053e-08	2665	tags=28%, list=11%, signal=25%	83872/3383/7837/4811/5764/1289/302/1277/2200/11117/4313/2335/1292/3339/3915/56999/7077/4052/1462/6422/2688/26585/4060/80144/3371/3958/1284/667/1000/375790/22795/4017/158326/7373/3959/5054/6678/311/5118/3912/1634/9508/79875/310/80781/4240/871/2192/165/6383/1075/51162/6277/1739/3998/10082/7869/1298/8728/8406/6281/11096/3956/309/1605/79148/6279/1281/710/8985/9510/308/1509/1690/4256/2662/1302/1/1293/…
GOCC_EXTERNAL_ENCAPSULATING_STRUCTURE	GOCC_EXTERNAL_ENCAPSULATING_STRUCTURE	GOCC_EXTERNAL_ENCAPSULATING_STRUCTURE	387	0.424241	1.88447	1e-10	1.5175e-08	1.21053e-08	3304	tags=27%, list=14%, signal=24%	83872/3383/7837/4811/5764/171019/79625/1289/302/1277/2200/11117/4313/2335/1292/3339/3915/56999/7077/4052/1462/6422/2688/11173/26585/4060/80144/4325/3371/3958/1284/667/1000/375790/22795/4017/158326/7373/3959/5054/6678/311/114990/5118/3912/1634/9508/79875/7980/310/80781/4240/871/2192/9865/165/6383/1075/51162/6277/1739/3998/10082/7475/7869/1298/8728/8406/11174/6281/11096/3956/309/1605/79148/6279/128…
GOCC_CELL_LEADING_EDGE	GOCC_CELL_LEADING_EDGE	GOCC_CELL_LEADING_EDGE	371	0.420854	1.85641	2.64468e-10	3.21064e-08	2.56116e-08	3828	tags=34%, list=16%, signal=29%	84168/7431/51474/6792/51196/538/57669/6711/1809/79971/8910/9265/7430/23150/57514/57630/10253/4985/90102/23224/10979/23191/490/8633/9748/4739/25/667/1000/3688/10810/9260/24141/5311/3685/1495/6282/23362/1627/6624/54434/9270/23513/154796/4289/23022/23242/5058/81848/7094/23603/9912/23499/22848/10097/84962/57608/130271/6277/348110/5048/9026/23607/4646/1072/10787/2017/2852/221178/5962/6714/10395/8976/1…
GOCC_ACTIN_FILAMENT_BUNDLE	GOCC_ACTIN_FILAMENT_BUNDLE	GOCC_ACTIN_FILAMENT_BUNDLE	62	0.696095	2.44324	1.83894e-09	1.86039e-07	1.48405e-07	3817	tags=55%, list=16%, signal=46%	4026/1265/51474/2316/171024/4919/10979/9260/54751/5357/6624/5358/23022/10801/10611/989/81/29964/22998/9531/7171/57175/7168/359845/4627/9124/3611/50507/4628/5747/23094/55752/87/27295
GOCC_CELL_CELL_JUNCTION	GOCC_CELL_CELL_JUNCTION	GOCC_CELL_CELL_JUNCTION	383	0.405558	1.79865	2.45858e-09	2.02285e-07	1.61365e-07	4432	tags=33%, list=18%, signal=28%	83872/79026/1009/51421/1265/25945/57669/302/2316/9265/23150/53834/2697/57493/7414/154810/5819/3728/595/4851/10979/2683/9948/11149/3801/58494/5244/51599/1000/57165/9260/83700/5311/1495/6282/1627/6624/26872/1266/2885/23513/154796/10890/357/118/126374/5058/55243/7094/10611/144100/4643/9414/57619/6386/92140/84962/57608/29964/1739/23607/2195/27352/5962/49861/476/10096/1605/54532/26025/9863/64398/10818…
GOCC_FICOLIN_1_RICH_GRANULE_LUMEN	GOCC_FICOLIN_1_RICH_GRANULE_LUMEN	GOCC_FICOLIN_1_RICH_GRANULE_LUMEN	114	0.576127	2.21934	2.77354e-09	2.02285e-07	1.61365e-07	4842	tags=48%, list=20%, signal=39%	7414/7077/3320/3728/4282/124583/5236/847/3614/23412/5211/5223/3303/10097/1471/3417/7415/5683/55276/3312/9961/51071/5708/1654/2821/2799/1509/10694/1/3304/51646/83716/230/5049/6993/1915/6727/5836/1508/2547/26578/3608/2720/5719/56888/178/5315/427/5717/55832/10213/327/4048/5702/10092
GOCC_CELL_CORTEX	GOCC_CELL_CORTEX	GOCC_CELL_CORTEX	252	0.451273	1.90691	2.99929e-09	2.02285e-07	1.61365e-07	3728	tags=37%, list=16%, signal=31%	83872/800/6711/2571/2917/2316/7430/23157/2317/90102/22836/10979/25924/9948/7111/23245/3927/4739/667/10296/1000/5357/5311/1627/1778/6624/4289/10890/10801/6709/357/23242/57619/23603/151011/989/55770/54443/10097/130271/4734/5048/9026/5216/4646/100287171/4843/2017/6786/5962/391/11214/10395/55763/1731/285527/3996/8976/11034/80762/10487/7189/4354/4627/51429/4651/51057/2059/84687/4771/824/23085/29899/46…
GOCC_RUFFLE	GOCC_RUFFLE	GOCC_RUFFLE	160	0.503439	2.03587	1.05824e-08	6.42353e-07	5.12412e-07	3937	tags=41%, list=16%, signal=35%	51474/6792/57669/9265/7430/23150/10253/23191/3688/9260/3685/6282/23362/6624/9270/154796/4289/23022/23242/5058/81848/7094/23603/23499/57608/6277/9026/23607/4646/1072/10787/2017/221178/6714/10395/7168/23286/4627/51429/4651/5152/57403/7456/2059/54822/1182/66036/143903/84249/84687/4771/59338/1021/26084/57679/1915/23647/1464/8826/91663/23396/5879/3678/87/1969/4534/5756
GOCC_VESICLE_LUMEN	GOCC_VESICLE_LUMEN	GOCC_VESICLE_LUMEN	250	0.442318	1.86962	3.17224e-08	1.7505e-06	1.39639e-06	4329	tags=35%, list=18%, signal=29%	1265/8836/302/81567/57554/2335/7414/7077/3320/3728/4282/124583/1956/23191/847/3614/6282/3959/5054/6678/1778/5211/6709/5223/6386/81/8635/10097/1075/3417/8566/7415/3074/5683/84514/5707/9588/55276/3312/55313/9961/6279/710/10487/51071/5708/1654/2821/2799/387263/1509/5476/10694/10490/51097/25852/567/1/2519/51571/55664/83716/230/5049/6993/1915/7114/6727/80142/5836/2547/26578/54472/3608/2720/5719/87/178…
GOCC_ADHERENS_JUNCTION	GOCC_ADHERENS_JUNCTION	GOCC_ADHERENS_JUNCTION	151	0.507783	2.02655	3.71707e-08	1.88022e-06	1.49987e-06	3587	tags=35%, list=15%, signal=30%	83872/1009/25945/57669/302/9265/23150/7414/5819/3728/4851/10979/3801/1000/9260/1495/6282/1266/23513/10890/357/118/126374/7094/10611/144100/4643/9414/57619/6386/84962/57608/29964/1739/5962/1605/64398/10818/4627/5499/10298/9124/5817/84687/4771/9223/102/11007/9231/23336/23396/1948/8773
GOCC_ACTOMYOSIN	GOCC_ACTOMYOSIN	GOCC_ACTOMYOSIN	64	0.647685	2.3002	7.02384e-08	3.27959e-06	2.61617e-06	3817	tags=53%, list=16%, signal=45%	4026/1265/51474/171024/4919/10979/9260/54751/1627/6624/23022/10801/10611/989/81/29964/22998/9531/9759/7171/57175/7168/4627/9124/3611/541468/8476/50507/4628/5747/23094/55752/87/27295
GOCC_SYNAPTIC_MEMBRANE	GOCC_SYNAPTIC_MEMBRANE	GOCC_SYNAPTIC_MEMBRANE	312	-0.422057	-1.75327	1.16005e-07	5.02965e-06	4.01221e-06	3021	tags=30%, list=13%, signal=27%	729956/26052/2560/2556/1268/2568/10675/107/409/2901/1813/22859/1136/6536/10280/57497/80059/54413/392862/869/3778/112755/10497/6616/5138/64101/1139/6506/286/1759/408/1140/57689/22895/84896/5245/64130/254263/1949/9162/7402/2912/6546/2898/23208/775/27065/9066/1630/9892/2894/1143/9378/112476/57502/3752/22941/9783/6855/3746/8745/5789/1607/140730/50944/2048/7442/3745/3748/2562/9699/23017/347730/3738/23…
GOCC_ACTIN_FILAMENT	GOCC_ACTIN_FILAMENT	GOCC_ACTIN_FILAMENT	98	0.559371	2.11122	1.29701e-07	5.24858e-06	4.18685e-06	2178	tags=34%, list=9%, signal=31%	55970/1809/2316/7430/7111/9050/9260/83700/5357/5311/395/1627/154796/5358/23022/23242/5058/10611/29964/4430/23607/4646/246176/10787/2017/7171/6714/25861/8976/57175/7168/9124/7456
GOCC_FICOLIN_1_RICH_GRANULE	GOCC_FICOLIN_1_RICH_GRANULE	GOCC_FICOLIN_1_RICH_GRANULE	154	0.488386	1.95177	1.80379e-07	6.84314e-06	5.45885e-06	4842	tags=42%, list=20%, signal=34%	6556/7414/7077/3320/3728/4282/124583/5236/3958/847/3614/23412/5211/5223/3303/3916/10097/1471/3417/7415/5683/527/55276/3920/3312/9961/1315/51071/5708/1654/2821/2799/8655/1509/10694/1/3304/51646/83716/230/5049/6993/5547/1915/6727/5836/1508/2547/26578/5879/3608/2720/5719/56888/178/5315/427/5717/55832/965/10213/327/4048/5702/10092
GOCC_CATION_CHANNEL_COMPLEX	GOCC_CATION_CHANNEL_COMPLEX	GOCC_CATION_CHANNEL_COMPLEX	169	-0.488639	-1.90987	2.8323e-07	9.8909e-06	7.89008e-06	2602	tags=27%, list=11%, signal=24%	3778/6833/6616/246329/3786/9472/783/9132/79714/3749/11194/254263/5310/6844/2898/775/776/118427/6262/9722/23415/10021/3752/3746/3785/50944/782/3770/26090/3745/3748/126129/26047/3738/1258/117155/6334/27094/4842/6804/55800/10369/285175/1804/2899/2902
GOCC_SPECIFIC_GRANULE	GOCC_SPECIFIC_GRANULE	GOCC_SPECIFIC_GRANULE	113	0.522416	2.01212	2.93305e-07	9.8909e-06	7.89008e-06	4348	tags=39%, list=18%, signal=32%	1265/8836/57554/7414/7077/3728/124583/23191/10043/3685/311/94103/6709/23250/3163/8566/51382/84514/5337/353189/54918/28956/81619/1509/6793/1182/55754/196527/6814/25852/567/102/9725/966/6813/54472/8773/8907/3608/10857/5768/2444/10555/9522
GOCC_TRANSPORTER_COMPLEX	GOCC_TRANSPORTER_COMPLEX	GOCC_TRANSPORTER_COMPLEX	249	-0.441831	-1.787	6.33359e-07	2.02341e-05	1.6141e-05	3716	tags=29%, list=15%, signal=25%	729956/774/2560/2556/3755/2568/30818/8514/2901/64840/1136/56262/3778/6833/6616/246329/26515/3786/9472/783/1139/5193/9132/1193/1140/79714/3749/55248/11194/20/254263/5310/6844/2898/775/776/118427/6262/9722/23415/1143/10021/3752/22941/478/3746/3785/50944/782/3770/26090/3745/3748/126129/2562/7439/26047/3738/1258/117155/2895/6334/27094/4842/6804/55800/1141/10369/285175/1804/2899/2902/1741
GOCC_BASEMENT_MEMBRANE	GOCC_BASEMENT_MEMBRANE	GOCC_BASEMENT_MEMBRANE	74	0.580735	2.09926	9.10875e-07	2.76451e-05	2.20528e-05	1128	tags=28%, list=5%, signal=27%	83872/4811/5764/1289/302/2200/2335/3339/3915/80144/3371/1284/667/375790/22795/4017/158326/6678/3912/80781/1739
GOCC_POSTSYNAPTIC_MEMBRANE	GOCC_POSTSYNAPTIC_MEMBRANE	GOCC_POSTSYNAPTIC_MEMBRANE	224	-0.440596	-1.77325	1.68601e-06	4.87337e-05	3.88754e-05	3716	tags=31%, list=15%, signal=27%	729956/26052/2560/2556/2568/10675/107/409/2901/1813/1136/6536/10280/57497/80059/54413/392862/869/3778/64101/1139/286/1759/408/1140/57689/22895/84896/64130/254263/1949/7402/2912/6546/2898/775/27065/1630/2894/1143/112476/57502/3752/22941/1607/50944/2048/7442/3745/3748/2562/23017/347730/3738/23237/2895/51399/27020/4988/1141/287/84966/152/10369/8828/2899/1128/2066/2902/1272
GOCC_PODOSOME	GOCC_PODOSOME	GOCC_PODOSOME	26	0.767828	2.25713	2.35819e-06	6.50645e-05	5.19026e-05	1538	tags=46%, list=6%, signal=43%	7414/6840/9948/5782/134265/6624/23022/10097/285590/50807/2017/6714
GOCC_ENDOPLASMIC_RETICULUM_LUMEN	GOCC_ENDOPLASMIC_RETICULUM_LUMEN	GOCC_ENDOPLASMIC_RETICULUM_LUMEN	232	0.409089	1.70393	3.69056e-06	9.73988e-05	7.76961e-05	4539	tags=35%, list=19%, signal=29%	1289/81567/1277/2200/2335/3486/1292/3915/4052/5033/1462/80124/11173/143888/79070/3371/1284/1000/11167/7373/3912/493869/80781/7466/3487/4240/871/57544/4924/6383/8635/1075/1471/79642/2159/7475/1298/3895/11096/57719/3956/1605/1281/8985/4043/153642/81619/10098/84141/11098/1302/4241/567/1293/1278/2519/80267/102/2882/55033/51246/64175/334/8824/51661/7473/5034/285203/1282/57333/5768/23555/1307/55757/129…
GOCC_SIDE_OF_MEMBRANE	GOCC_SIDE_OF_MEMBRANE	GOCC_SIDE_OF_MEMBRANE	371	0.356466	1.57239	6.23712e-06	0.000157747	0.000125837	2827	tags=24%, list=12%, signal=21%	3383/84168/6769/5156/55970/9265/7430/7188/57493/2791/3728/10979/2683/3107/490/5774/3672/2669/3105/5311/3685/94235/3416/2796/10160/657/2790/4897/3301/10257/154796/6234/4240/3977/4924/2778/3916/6850/22871/4907/6277/94056/1739/482/2159/4162/114908/2675/7525/57664/355/6714/55763/5243/128866/3312/329/1889/1605/214/7189/4627/3673/51429/1209/23011/5476/2214/22821/10681/1182/29082/207/3570/5997/9885/3572…
GOCC_CORTICAL_ACTIN_CYTOSKELETON	GOCC_CORTICAL_ACTIN_CYTOSKELETON	GOCC_CORTICAL_ACTIN_CYTOSKELETON	64	0.591391	2.10028	7.71677e-06	0.000187363	0.000149462	3362	tags=50%, list=14%, signal=43%	800/6711/25924/9948/3927/10296/1000/5357/1627/6709/357/23242/57619/54443/10097/130271/2017/5962/11214/10395/3996/8976/11034/10487/4627/51429/84687/4771/824/1915/55915/91663
GOCC_SPECIFIC_GRANULE_LUMEN	GOCC_SPECIFIC_GRANULE_LUMEN	GOCC_SPECIFIC_GRANULE_LUMEN	38	0.670549	2.14102	8.41386e-06	0.000196431	0.000156695	4144	tags=47%, list=17%, signal=39%	1265/8836/57554/7414/7077/3728/124583/23191/6709/8566/84514/1509/25852/567/54472/3608/5768/2444
GOCC_POTASSIUM_CHANNEL_COMPLEX	GOCC_POTASSIUM_CHANNEL_COMPLEX	GOCC_POTASSIUM_CHANNEL_COMPLEX	74	-0.561955	-1.95829	1.08487e-05	0.000243896	0.000194558	3525	tags=39%, list=15%, signal=34%	3755/30818/8514/2901/3778/6833/6616/3786/9132/79714/3749/11194/6844/2898/9722/23415/10021/3752/3746/3785/3770/3745/3748/26047/3738/27094/6804/1804/2899
GOCC_CONTRACTILE_FIBER	GOCC_CONTRACTILE_FIBER	GOCC_CONTRACTILE_FIBER	174	0.427341	1.74485	1.36743e-05	0.00028934	0.00023081	2273	tags=27%, list=9%, signal=25%	79026/800/6711/2318/2316/4313/171024/7414/6840/2317/3728/1466/23224/10979/1465/7111/667/9260/23022/805/5058/10611/23603/29964/3998/9531/80206/9759/388428/5142/26548/7171/2483/118461/1605/10049/7168/54545/6263/4659/4077/6341/7138/9124/5687/5339/115557/3611
GOCC_TERTIARY_GRANULE_LUMEN	GOCC_TERTIARY_GRANULE_LUMEN	GOCC_TERTIARY_GRANULE_LUMEN	37	0.674811	2.13671	1.38235e-05	0.00028934	0.00023081	3994	tags=49%, list=17%, signal=41%	1265/8836/7077/124583/23191/5236/6709/1471/3417/5646/1509/25852/567/51646/230/3608/427/5768
[truncated: 57 more rows]

## Sheet: SNCA-AS1
	ID	Description	setSize	enrichmentScore	NES	pvalue	p.adjust	qvalues	rank	leading_edge	core_enrichment
[truncated: 656 more rows]
