# Supplementary material for: α‐Synuclein antisense transcript SNCA‐AS1 regulates synapses‐ and aging‐related genes suggesting its implication in Parkinson's disease
Source: Aging Cell. 2021 Nov 19;20(12):e13504. doi: 10.1111/acel.13504 (PMC8672788; doi:10.1111/acel.13504)
Supplement: Supplementary file 17 — Table S9 [file ACEL-20-e13504-s015.xlsx]

## Sheet: SNCA
	Term	Overlap	P-value	Adjusted P-value	Old P-value	Old Adjusted P-value	Odds Ratio	Combined Score	Genes
BP	extracellular structure organization (GO:0043062)	29/216	6.75738e+08	0.0012021821973795684	0	0	3.10539e+16	4.41198e+16	DDR1;ITGB1;TNC;NDNF;LAMC1;NID1;NID2;ICAM1;ADAMTS14;ADAMTS13;ADAMTS19;ADAMTS17;ITGAV;ATP7A;ADAMTS9;JAM2;ADAMTS7;LUM;MMP2;FN1;HSPG2;COL1A1;VCAN;COL4A2;COL5A1;COL6A2;PXDN;AGRN;FBN1
BP	external encapsulating structure organization (GO:0045229)	29/217	7.44616e+08	0.0012021821973795684	0	0	3088712777262750	4.3583e+16	DDR1;ITGB1;TNC;NDNF;LAMC1;NID1;NID2;ICAM1;ADAMTS14;ADAMTS13;ADAMTS19;ADAMTS17;ITGAV;ATP7A;ADAMTS9;JAM2;ADAMTS7;LUM;MMP2;FN1;HSPG2;COL1A1;VCAN;COL4A2;COL5A1;COL6A2;PXDN;AGRN;FBN1
BP	axon guidance (GO:0007411)	26/203	6.06201e+09	0.006318968551155099	0	0	2.93365e+16	35243336693026	RET;ROBO2;SEMA5A;NOTCH2;NRP1;SEMA5B;NOTCH3;NRP2;NOTCH1;EPHA10;SEMA3C;PIK3R1;VLDLR;RELN;NPTN;EPHB4;PDLIM7;SEMA4A;UNC5A;PRKCA;GFRA3;CXCL12;SMO;DOK6;EZR;CDK5R1
BP	positive regulation of dendrite extension (GO:1903861)	2017-07-01	7.82777e+09	0.006318968551155099	0	0	1.38255e+16	1.62558e+16	ITSN2;RIMS2;SYT4;SYT2;UNC13A;PLAA;SYT17
BP	extracellular matrix organization (GO:0030198)	33/300	1.03179e+11	0.00660489485356528	0	0	2.47494e+16	28416398797702	DDR1;ITGB1;TNC;NDNF;LAMC1;NID1;NID2;ICAM1;LOXL2;ADAMTS14;ADAMTS13;ADAMTS19;ADAMTS17;ITGAV;TIMP1;ATP7A;ADAMTS9;JAM2;ADAMTS7;LUM;MMP2;FN1;HSPG2;COL1A1;GREM1;VCAN;COL4A2;COL5A1;P4HA1;COL6A2;PXDN;AGRN;FBN1
BP	regulation of dendrite extension (GO:1903859)	2018-07-01	1.2273e+11	0.00660489485356528	0	0	1.2568e+16	1.42121e+16	ITSN2;RIMS2;SYT4;SYT2;UNC13A;PLAA;SYT17
BP	axonogenesis (GO:0007409)	28/240	1.61538e+11	0.006615337184881708	0	0	2.63842e+16	2.91107e+16	RET;ROBO2;SEMA5A;NOTCH2;NRP1;SEMA5B;NOTCH3;NRP2;NOTCH1;EPHA10;SEMA3C;PIK3R1;VLDLR;RELN;NPTN;SLITRK6;EPHB4;PDLIM7;SEMA4A;UNC5A;PRKCA;GFRA3;ISL2;CXCL12;DOK6;EZR;B4GALT6;CDK5R1
BP	muscle tissue development (GO:0060537)	2013-06-01	1.63898e+11	0.006615337184881708	0	0	1.69143e+16	1.86377e+16	POGLUT1;CSRP2;CSRP1;SMO;PTCH1;ENG
BP	regulation of cation channel activity (GO:2001257)	15/89	2.28408e+11	0.008194766819173575	0	0	4023489458044430	4299888182090570	ITGB1;AHNAK;STAC;ANK2;OPRM1;MAPK8IP2;GRIN1;CACNB1;RELN;DLG3;LRRC7;NOS1;CACNG2;FGF11;SHANK1
BP	positive regulation of developmental growth (GO:0048639)	1952-11-01	3.19762e+11	0.010325118363640778	0	0	5312418932322790	549862896640691	ITSN2;RIMS2;SYT4;GH1;CDKL5;UNC13A;SYT2;PLAA;MAPT;AGRN;SYT17
BP	regulation of catecholamine secretion (GO:0050433)	1930-08-01	6.70018e+10	0.019136337484056527	0	0	7185031185031180	6905383031942100	CHGA;CHRNB2;SYT4;SYT2;KCNB1;SYT9;STX1A;SYT17
BP	modulation of chemical synaptic transmission (GO:0050804)	16/109	7.11168e+10	0.019136337484056527	0	0	341507179729943	3261799067353220	CHRNB2;ITGB1;GRID2;UNC13A;GRIK3;MAPK8IP2;CPLX2;SYN1;RIMS2;NPAS4;ARC;RELN;GRM7;GRM8;NPTX2;CNTNAP4
BP	substrate adhesion-dependent cell spreading (GO:0034446)	1948-10-01	8.35979e+10	0.020764427092761488	0	0	5206140350877190	4.8883e+16	NRP1;FN1;ITGAV;PARVA;LAMC1;PIK3R1;ANTXR1;BVES;SRCIN1;FERMT2
BP	outflow tract septum morphogenesis (GO:0003148)	2025-07-01	1.37552e+12	0.03172545583691756	0	0	7677627783546780	6826567610009960	ROBO2;ACVR1;NRP1;NRP2;SEMA3C;PARVA;ENG
BP	epithelial cell-cell adhesion (GO:0090136)	2021-12-05	1.58054e+12	0.03402370187747878	0	0	1.40807e+16	1.23242e+16	JUP;KIFC3;BVES;THBS4;VCL
MF	No significant terms
CC	neuron projection (GO:0043005)	55/556	4.39061e+08	1.03079e+12	0	0	2.22308e+16	3254289918545750	GABRB3;RET;PCSK2;CNTNAP2;NRP1;CHRM1;KCNC1;KCNC3;GRIK3;STMN3;STMN4;SLC6A2;ELFN1;UNC80;ATCAY;PCLO;GRM7;LRRTM1;DNER;SCN9A;NPTN;KIF1A;ATP7A;BSN;EPHB4;CHRNB2;PACRG;UNC13A;ANK2;SYP;OPRM1;PRSS12;SRCIN1;OLFM1;SMO;SCN8A;MAPT;PI4K2A;STX1A;SHANK1;OPRD1;ADCYAP1R1;EPHA10;KCNA3;LRP4;CRHR1;RELN;MAP6;SYT4;SYT2;KCNB1;TRAPPC4;BNIP3;GRIN1;CDK5R1
CC	axon (GO:0030424)	28/204	6.67179e+08	1.03079e+12	0	0	3.18418e+16	4.52797e+16	RET;NRP1;CNTNAP2;KCNC1;KCNC3;GRIK3;KCNA3;UNC80;PCLO;ATCAY;GRM7;LRRTM1;SCN9A;NPTN;MAP6;KIF1A;BSN;ATP7A;SYT4;SYT2;KCNB1;OPRM1;PRSS12;SRCIN1;OLFM1;SCN8A;MAPT;CDK5R1
CC	focal adhesion (GO:0005925)	41/387	2.37547e+10	2.44674e+11	0	0	2.38321e+16	3086328853031990	ITGB1;NRP1;FOCAD;AHNAK;FBLIM1;ABCB4;SYNPO2;TNC;HSPB1;LPP;EGFR;ICAM1;MRC2;CNN2;LIMA1;GJA1;CSRP2;CSRP1;ADGRE5;FLNA;ITGAV;FLNC;TNS3;PDLIM7;TNS1;SVIL;JUP;PARVA;HSPG2;SRCIN1;PPFIBP1;NFASC;CAT;HYOU1;VIM;EZR;PHLDB2;FERMT2;NECTIN2;VCL;ENG
CC	cell-substrate junction (GO:0030055)	41/394	3.72301e+08	2.87603e+11	0	0	2.33507e+16	2.91907e+16	ITGB1;NRP1;FOCAD;AHNAK;FBLIM1;ABCB4;SYNPO2;TNC;HSPB1;LPP;EGFR;ICAM1;MRC2;CNN2;LIMA1;GJA1;CSRP2;CSRP1;ADGRE5;FLNA;ITGAV;FLNC;TNS3;PDLIM7;TNS1;SVIL;JUP;PARVA;HSPG2;SRCIN1;PPFIBP1;NFASC;CAT;HYOU1;VIM;EZR;PHLDB2;FERMT2;NECTIN2;VCL;ENG
CC	dense core granule (GO:0031045)	2016-07-01	4.80586e+09	2.97002e+11	0	0	1.53625e+16	1.88124e+16	CHGA;SYT4;SYT2;NPY;MYRIP;KIF1A;SYT9
CC	dendrite (GO:0030425)	31/270	8.03403e+09	4.13753e+11	0	0	259566172506138	3.04518e+16	CNTNAP2;CHRM1;KCNC1;KCNC3;GRIK3;LRP4;ELFN1;LAMP5;SGCE;RELN;ATCAY;GRM7;DNER;MAP6;KIF1A;BSN;ATP7A;CDKL5;KCNB1;TRAPPC4;BNIP3;ZNF804A;OPRM1;PRSS12;SRCIN1;GRIN1;SMO;MAPT;PI4K2A;CDK5R1;SHANK1
CC	neuronal dense core vesicle (GO:0098992)	2021-05-04	2.64385e+10	0.001167071215674292	0	0	7879503105590060	830553919533354	CHGA;SYT4;NPY;KIF1A
CC	cell-cell junction (GO:0005911)	27/271	3.3032e+12	0.012758606135695844	0	0	2204431270969870	1.76695e+16	NOTCH1;B4GALT1;AHNAK;PKD2;FGFRL1;CNN2;CYTH3;IGSF21;GJA1;FLNA;HMCN1;PCDH1;S100A11;JAM2;PDLIM7;CADM3;JUP;ANXA2;HEG1;FRMD4B;AJAP1;CDH11;ESAM;NECTIN3;FERMT2;VCL;NECTIN2
CC	adherens junction (GO:0005912)	16/132	6.6476e+11	0.022823440920078458	0	0	2.73462e+16	2.00067e+16	NOTCH1;JUP;ANXA2;FRMD4B;AJAP1;CYTH3;IGSF21;CDH11;HMCN1;KIFC3;NECTIN3;VCL;S100A11;FERMT2;PDLIM7;NECTIN2
CC	basement membrane (GO:0005604)	1952-09-01	8.02036e+11	0.024782904847207292	0	0	4135299954020760	2947789589647620	FRAS1;LAMC1;NID1;AGRN;HSPG2;NID2;THBS4;LOXL2;FBN1
CC	GABA-ergic synapse (GO:0098982)	2018-05-01	0.0013404329841471675	0.03765398110013407	0	0	7579513750498200	5013668404291790	PCLO;LRRTM1;ATP2B1;BSN;CBLN4
CC	cell-cell contact zone (GO:0044291)	1947-08-01	0.0017349092171976463	0.04272872528391407	0	0	4049469587931120	2574166905136190	GJA1;AHNAK;JUP;ANK2;FGFRL1;JAM2;VCL;AJAP1
CC	collagen-containing extracellular matrix (GO:0062023)	32/380	0.0017976486365400741	0.04272872528391407	0	0	1831433963188980	1.1577e+16	TNC;LAMC1;PCSK6;NID1;LTBP1;NID2;THBS4;ICAM1;LOXL2;LGALS3;EMILIN1;HMCN1;ADAMTS9;ANXA2;LUM;MMP2;FN1;HSPG2;COL1A1;GREM1;GH1;SFRP1;VCAN;CXCL12;FRAS1;COL4A2;COL5A1;COL6A2;PXDN;AGRN;CBLN4;FBN1
CC	zonula adherens (GO:0005915)	2021-06-03	0.002036844576285264	0.04495606957658191	0	0	1.96763e+16	1.21921e+16	JUP;KIFC3;NECTIN2

## Sheet: SNCA-AS1
	Term	Overlap	P-value	Adjusted P-value	Old P-value	Old Adjusted P-value	Odds Ratio	Combined Score	Genes
BP	axonogenesis (GO:0007409)	31/240	405079	1.12152e+10	0	0	4219646460684970	912580398630743	RET;ROBO2;NOTCH2;NRP1;NOTCH3;BRSK2;EPHA10;PLPPR4;CXCR4;IRS2;EFNB2;RELN;KIF5C;TUBB3;SLIT1;NRCAM;NCAM1;DRD2;NEFH;EPHB4;UNC5A;CNTN6;VSTM2L;PRKCA;UNC5C;L1CAM;GFRA3;DOK4;FEZ1;ADGRB1;CNTN2
BP	nervous system development (GO:0007399)	44/447	768691	1.12152e+10	0	0	3135224418683580	6579686241370130	NOTCH2;ROBO2;YAP1;TENM1;CHRM1;MYT1L;NCAN;LPAR1;STMN3;CXCR4;CRMP1;HMGCR;CELSR1;GLIS2;RELN;CDH2;DPYSL5;ERBB4;SPOCK2;DNER;NRCAM;DRD2;PCDH1;WWTR1;RBFOX1;SRRM4;ACTL6B;CNTN6;APLP1;TMOD2;FN1;NAV2;L1CAM;GFRA3;HPCAL4;NFASC;VCAN;FEZ1;MAB21L2;ADGRB1;KCNQ2;NEURL1;OBSL1;SHANK2
BP	synapse organization (GO:0050808)	21/126	2.82831e+07	2.09573e+10	0	0	5636710719530100	1.10951e+16	UNC13A;CHRNA7;LRP4;L1CAM;DKK1;ELFN1;SLC8A3;PPFIBP1;REST;PPFIBP2;CDH2;SPOCK2;DNER;CNTN2;NRCAM;MAPT;DRD2;OBSL1;SHANK2;CBLN2;PPFIA2
BP	axon guidance (GO:0007411)	27/203	2.87283e+07	2.09573e+10	0	0	4345909090909090	8547519686958230	RET;ROBO2;NOTCH2;NRP1;NOTCH3;EPHA10;CXCR4;IRS2;EFNB2;ALCAM;RELN;KIF5C;TUBB3;SLIT1;NCAM1;EPHB4;UNC5A;CNTN6;VSTM2L;PRKCA;UNC5C;L1CAM;GFRA3;GAP43;DOK4;FEZ1;CNTN2
BP	modulation of chemical synaptic transmission (GO:0050804)	19/109	7.45632e+06	4.35151e+09	0	0	5937074995932970	1.11108e+16	CHRNB4;GRID2;UNC13A;CLSTN2;GRID1;CHRNA7;GRIK5;GRIK3;GRIK4;CPLX2;RIMS2;NPAS4;SLC8A3;ARC;RELN;CDH2;DRD2;NPTX2;DLGAP3
BP	homophilic cell adhesion via plasma membrane adhesion molecules (GO:0007156)	13/60	1.23972e+08	6.02915e+10	0	0	7728221597751900	1.22904e+16	ROBO2;CADM3;TENM3;CNTN6;VSTM2L;L1CAM;IGSF21;CDH4;CDH2;CNTN2;DSG2;HMCN1;OBSL1
BP	cell junction organization (GO:0034330)	13/72	1.15488e+10	4.81422e+11	0	0	6.15254e+16	8411454721878560	SMAD3;FBLIM1;CHRNA7;LRP4;L1CAM;ELFN1;SLC8A3;PPFIBP1;PPFIBP2;FLNA;MAPT;CBLN2;PPFIA2
BP	neuron development (GO:0048666)	18/143	2.78799e+10	0.0010169194573932069	0	0	4036421052631570	5162659036162190	LYN;CNTNAP2;TENM1;NTRK2;SRRM4;BTG2;TENM3;UNC5A;ACTL6B;MYT1L;ARL3;STMN3;STMN4;L1CAM;ATCAY;MAP2;MAPT;ATP7A
BP	cell-cell adhesion via plasma-membrane adhesion molecules (GO:0098742)	19/170	8.73494e+08	0.0028320608425340533	0	0	3.52742e+16	4.1088e+16	ACVR1;ROBO2;TENM1;CADM3;GRID2;TENM3;CNTN6;VSTM2L;L1CAM;FGFRL1;IGSF21;CDH4;ALCAM;CDH2;CDH11;CNTN2;DSG2;HMCN1;OBSL1
BP	regulation of insulin secretion (GO:0050796)	14/104	1.62382e+11	0.004700927012841461	0	0	4342894056847540	4.78941e+16	CHGA;BRSK2;KCNB1;ITPR1;CACNA2D2;IRS2;PRKCA;CACNA1D;ITPR3;ABCA12;SYT7;SFRP1;REST;NNAT
BP	regulation of neuron projection development (GO:0010975)	18/165	2.08527e+10	0.004700927012841461	0	0	3.42839e+16	3.69513e+16	RTN4R;LYN;RET;NTRK2;BRSK2;NDRG4;TENM3;PLPPR5;LPAR1;CRMP1;EFNB2;ARC;RELN;CDH2;DPYSL3;NCS1;ROR1;PPFIA2
BP	negative regulation of cell cycle (GO:0045786)	1980-12-01	2.1534e+11	0.004700927012841461	0	0	4918158567774930	5284992873088100	LATS1;SLC9A3R1;NR4A1;BTG2;FOXC1;CDKN1B;PPP1R13B;SMAD3;PTPRK;NR2F2;NKX3-1;RHOB
BP	hippo signaling (GO:0035329)	2026-07-01	2.33805e+11	0.004700927012841461	0	0	102198409693298	1.0898e+16	YAP1;LATS1;WWTR1;AMOTL2;TEAD2;AMOT;STK3
BP	synaptic transmission, glutamatergic (GO:0035249)	2018-06-01	2.36691e+11	0.004700927012841461	0	0	1.38549e+16	1475730687624950	GRID2;UNC13A;GRID1;GRIK5;GRIK3;GRIK4
BP	regulation of kinase activity (GO:0043549)	13/94	2.41651e+10	0.004700927012841461	0	0	4476356860004650	4758635512183760	RET;PDGFRA;NTRK2;CDKN1B;EPHA10;IRS2;EGFR;IGF1R;SLC9A3R1;ERBB4;ROR1;MAPT;EPHB4
BP	extracellular structure organization (GO:0043062)	21/216	2.58731e+10	0.004718602899055421	0	0	3.02092e+16	3190788037241690	COL16A1;ELN;NCAN;LAMA4;APLP1;FN1;TNC;FURIN;NID1;HSPG2;COL1A1;COL3A1;VCAN;ADAMTS3;MMP16;ADAMTS19;MMP15;SPOCK2;ADAM12;ATP7A;ADAMTS9
BP	external encapsulating structure organization (GO:0045229)	21/217	2.77218e+10	0.0047583684384824385	0	0	3.00535e+16	3153600397026330	COL16A1;ELN;NCAN;LAMA4;APLP1;FN1;TNC;FURIN;NID1;HSPG2;COL1A1;COL3A1;VCAN;ADAMTS3;MMP16;ADAMTS19;MMP15;SPOCK2;ADAM12;ATP7A;ADAMTS9
BP	neuron projection morphogenesis (GO:0048812)	16/140	3.34541e+11	0.005137839253656389	0	0	360650804100442	3716628225780350	CNTNAP2;BRSK2;PLPPR4;LRP4;NYAP2;ARC;ALCAM;MAP2;ADGRB1;MAP6;NRCAM;TNIK;DRD2;ATP7A;NEFH;SHANK1
BP	protein localization to cell periphery (GO:1990778)	16/140	3.34541e+11	0.005137839253656389	0	0	360650804100442	3716628225780350	DPP10;RAB3C;KCNB1;ARL3;ANK2;ZDHHC22;ABCA12;ANK1;SLC9A3R1;DPP6;PACS1;MYADM;FLNA;TNIK;SCN3B;S100A10
BP	cell junction assembly (GO:0034329)	13/102	5.80422e+10	0.008468359933102531	0	0	4072291710833150	3.97225e+16	FBLIM1;FN1;ARVCF;CDH2;SPOCK2;DNER;CDH11;FLNA;NRCAM;TLN2;DRD2;OBSL1;SHANK2
BP	regulation of catecholamine secretion (GO:0050433)	1930-07-01	6.4029e+10	0.008896981468290802	0	0	8440725680325300	8150512017712080	CHGA;SYT3;KCNB1;DRD2;SYT9;SYT7;SYT17
BP	central nervous system development (GO:0007417)	23/268	7.76499e+10	0.010177066966783431	0	0	2.63424e+16	2.49286e+16	ROBO2;CNTNAP2;NDRG4;SLC6A17;CNTN6;NCAN;CXCR4;CELSR1;EML1;HPCAL4;HSPG2;GRIN1;GLIS2;SLC8A3;ADGRG1;VCAN;RELN;CDH2;DNER;NNAT;NRCAM;TPPP;ADGRL2
BP	regulation of calcium ion-dependent exocytosis (GO:0017158)	1931-07-01	8.02168e+10	0.010177066966783431	0	0	8088609112709830	7628187638331510	SCAMP5;SYT3;REST;KCNB1;SYT9;SYT7;SYT17
BP	protein localization to plasma membrane (GO:0072659)	15/136	8.80675e+10	0.010590362756518834	0	0	3460428019776960	3231142617635940	DPP10;RAB3C;KCNB1;ANK2;ZDHHC22;ABCA12;ANK1;SLC9A3R1;DPP6;PACS1;MYADM;FLNA;TNIK;SCN3B;S100A10
BP	calcium ion transmembrane import into cytosol (GO:0097553)	1942-08-01	9.07331e+10	0.010590362756518834	0	0	6531276487540260	6.07904e+16	SLC24A2;SLC8A3;RYR2;ITPR1;ITPR3;DRD2;SLC8A1;GRIN1
BP	regulation of cardiac conduction (GO:1903779)	1955-09-01	1.15006e+12	0.012907240079437464	0	0	5.43535e+16	4930144816173240	SLC8A3;RYR2;ITPR1;ATP1A3;ANK2;ITPR3;ATP2B2;SLC8A1;CORIN
BP	cell-cell junction organization (GO:0045216)	1982-11-01	1.33664e+12	0.014422115604550412	0	0	4310898677157000	3845401280943180	CDH4;ARVCF;CADM3;SMAD3;CDH2;CADM2;CDH11;MYADM;CTNNA1;DSG2;TLN2
BP	synapse assembly (GO:0007416)	1969-10-01	1.39417e+12	0.014422115604550412	0	0	4712207308709700	4183515769741170	GABRB3;NPAS4;GRID2;CDH2;SPOCK2;DNER;NRCAM;DRD2;OBSL1;SHANK2
BP	cardiac muscle cell development (GO:0055013)	2024-06-01	1.43332e+12	0.014422115604550412	0	0	9233716475095780	8172162577962580	PDGFRA;TCAP;SORBS2;ALPK3;OBSL1;SLC8A1
BP	regulation of neurotransmitter receptor activity (GO:0099601)	1958-09-01	1.75394e+12	0.015881832557087056	0	0	5101775775245160	4.41226e+16	RELN;DLG2;NEFL;OPRM1;DLGAP3;CACNG2;NPTX2;SHANK1;GRIN1
BP	regulation of regulated secretory pathway (GO:1903305)	1935-07-01	1.81578e+12	0.015881832557087056	0	0	6931654676258990	597080488764484	RIMS2;RIMS4;SYT3;SYT9;SYT7;UNC13D;SYT17
BP	regulation of trans-synaptic signaling (GO:0099177)	1935-07-01	1.81578e+12	0.015881832557087056	0	0	6931654676258990	597080488764484	GRID2;ARC;RELN;GRID1;GRIK5;GRIK3;GRIK4
BP	positive regulation of kinase activity (GO:0033674)	13/114	1.83106e+11	0.015881832557087056	0	0	3.58621e+16	3.0861e+16	RET;PDGFRA;NTRK2;EPHA10;EGFR;IGF1R;RELN;ERBB4;EEF1A2;ROR1;TAB2;MAPT;EPHB4
BP	protein localization to membrane (GO:0072657)	18/195	1.85052e+12	0.015881832557087056	0	0	2842848647041330	2.44339e+16	DPP10;RAB3C;KCNB1;ARL3;RFTN1;ANK2;ZDHHC22;ABCA12;ANK1;SLC9A3R1;DPP6;DLG2;PACS1;MYADM;FLNA;TNIK;SCN3B;S100A10
BP	regulation of neuron death (GO:1901214)	1986-11-01	2.05744e+11	0.016435215273267013	0	0	4.08014e+16	3.46358e+16	EFNB2;CHGA;EGR1;GRID2;REST;CHRNA7;DHCR24;FOS;MAPT;CLU;DKK1
BP	dendrite morphogenesis (GO:0048813)	1936-07-01	2.18646e+11	0.016435215273267013	0	0	6692284792855370	564029426356952	ARC;MAP2;CHRNA7;LRP4;MAP6;PHACTR1;SHANK1
BP	positive regulation of substrate adhesion-dependent cell spreading (GO:1900026)	1936-07-01	2.18646e+11	0.016435215273267013	0	0	6692284792855370	564029426356952	NRP1;MYADM;FLNA;RAC3;RREB1;DOCK1;S100A10
BP	heart development (GO:0007507)	16/164	2.21294e+12	0.016435215273267013	0	0	3017886691356070	2.53986e+16	ACVR1;ACVRL1;POPDC2;NDRG4;FOXC1;CDKN1B;FN1;TBX2;COL3A1;ERBB4;HAND1;TCAP;ALPK3;TAB2;EPHB4;STRA6
BP	positive regulation of synaptic transmission (GO:0050806)	1973-10-01	2.24638e+12	0.016435215273267013	0	0	4412102027708960	370661672328659	RIMS2;SLC24A2;SLC8A3;ARC;RELN;CLSTN2;CHRNA7;CACNG2;SHANK2;NFATC4
BP	membrane depolarization during cardiac muscle cell action potential (GO:0086012)	2017-05-01	2.28648e+11	0.016435215273267013	0	0	1.15292e+16	966528224939184	ANK2;CACNA1D;SCN3B;SLC8A1;KCNJ2
BP	positive regulation of filopodium assembly (GO:0051491)	2026-06-01	2.30927e+12	0.016435215273267013	0	0	8309482758620680	6957871130957530	NRP1;TENM1;PLPPR5;DPYSL3;PALM;NEURL1
BP	regulation of long-term synaptic depression (GO:1900452)	2021-10-04	2.66846e+11	0.01853943195830602	0	0	1.8426e+16	1.51624e+16	ARC;GRID2;KCNB1;MAPT
BP	modulation of excitatory postsynaptic potential (GO:0098815)	2027-06-01	2.8816e+10	0.019554642503875168	0	0	7913382594417070	6450986456900470	RIMS2;SLC8A3;RELN;CHRNA7;GRIN1;SHANK1
BP	embryonic heart tube development (GO:0035050)	2018-05-01	3.07487e+11	0.019730660191962082	0	0	1.06418e+16	8606076801888160	ACVR1;RYR2;NDRG4;HAND1;TBX2
BP	positive regulation of excitatory postsynaptic potential (GO:2000463)	2018-05-01	3.07487e+11	0.019730660191962082	0	0	1.06418e+16	8606076801888160	RIMS2;RELN;CHRNA7;GRIN1;SHANK1
BP	regulation of axon extension (GO:0030516)	1938-07-01	3.11039e+12	0.019730660191962082	0	0	6259874680900440	505522053545046	RTN4R;OLFM1;MAP2;NRCAM;MAPT;L1CAM;KIAA0319
BP	positive regulation of cell morphogenesis involved in differentiation (GO:0010770)	1950-08-01	3.22398e+11	0.020016124089729446	0	0	528502813229038	4249016356858210	NRP1;MYADM;RAC3;FLNA;DOCK1;OBSL1;RREB1;S100A10
BP	neuron projection development (GO:0031175)	16/171	3.55705e+12	0.02162387460116737	0	0	2880541709771460	2.28756e+16	LYN;CNTNAP2;BTG2;UNC5A;STMN3;STMN4;NYAP2;L1CAM;ARC;ATCAY;MAP2;TNIK;MAPT;ATP7A;NEFH;SHANK1
BP	negative regulation of protein secretion (GO:0050709)	1939-07-01	3.67726e+11	0.02163864435558712	0	0	6063938848920860	4795467097056000	CHGA;REST;SFRP1;KCNB1;HMGCR;OPRM1;DRD2
BP	regulation of axonogenesis (GO:0050770)	1951-08-01	3.70779e+11	0.02163864435558712	0	0	5.16185e+16	4077814477516550	ROBO2;RTN4R;LINGO1;NTRK2;BRSK2;CDH2;LRP4;MAP6
BP	extracellular matrix organization (GO:0030198)	23/300	4.05188e+11	0.023183097553736126	0	0	2326010325228750	1.81688e+16	COL16A1;CD151;ELN;NCAN;LAMA4;APLP1;FN1;TNC;FURIN;NID1;HSPG2;COL1A1;COL3A1;VCAN;ADAMTS3;MMP16;ADAMTS19;MMP15;SPOCK2;ADAM12;ADAM8;ATP7A;ADAMTS9
BP	circulatory system development (GO:0072359)	13/126	4.91704e+11	0.02759215749824448	0	0	3203372850225410	2.44021e+16	ACVR1;ACVRL1;POPDC2;FOXC1;CDKN1B;FN1;HSPG2;COL3A1;ERBB4;HAND1;ALPK3;TAB2;STRA6
BP	regulation of filopodium assembly (GO:0051489)	1941-07-01	5.05812e+11	0.027848311932060558	0	0	5706644096487510	4.33097e+16	NRP1;TENM1;GAP43;PLPPR5;DPYSL3;PALM;NEURL1
BP	cardiac muscle cell action potential (GO:0086001)	1930-06-01	5.28502e+10	0.02834645154320565	0	0	6923132183908040	5223824569807840	KCND3;CACNA1D;ANK2;SCN3B;SLC8A1;KCNJ2
BP	chemical synaptic transmission (GO:0007268)	23/306	5.34289e+11	0.02834645154320565	0	0	2.27598e+16	1.71485e+16	GABRB3;CHRNB4;GRID2;UNC13A;PTPRN2;CHRM1;HTR1E;GRID1;GRIK5;GAD1;CHRNA7;GRIK3;GRIK4;NSG1;GRIN1;GLRA3;DLG2;KCNQ2;BSN;DRD2;NPTX2;TSPOAP1;CBLN2
BP	heterophilic cell-cell adhesion via plasma membrane cell adhesion molecules (GO:0007157)	1942-07-01	5.88829e+11	0.03025040864287385	0	0	5543309352517980	4.12277e+16	TENM1;IGSF21;CADM3;GRID2;TENM3;ALCAM;HMCN1
BP	calcium ion homeostasis (GO:0055074)	1997-11-01	5.90909e+10	0.03025040864287385	0	0	3556221182647320	2643640789328500	SLC24A2;SLC8A3;CYP27B1;RYR2;CHRNA7;STC2;TMTC2;ANK2;ATP2B2;SLC8A1;GRIN1
BP	cardiac muscle cell action potential involved in contraction (GO:0086002)	1931-06-01	6.36091e+11	0.03200195028428472	0	0	6645862068965510	4891466897643100	RYR2;GJA1;CACNA1D;ANK2;SCN3B;KCNJ2
BP	long-term synaptic potentiation (GO:0060291)	2021-05-01	6.69185e+11	0.033096318779472285	0	0	8645086083213770	6319082017505380	SLC24A2;SLC8A3;ARC;SHANK2;NFATC4
BP	positive regulation of cell-substrate adhesion (GO:0010811)	1970-09-01	7.37343e+10	0.03585944725286823	0	0	4095592931658500	2953928951380570	NRP1;SFRP1;MYADM;FN1;RAC3;FLNA;DOCK1;RREB1;S100A10
BP	retinal ganglion cell axon guidance (GO:0031290)	2021-06-03	7.9542e+11	0.036539194522724305	0	0	2.76037e+16	1.96998e+16	ROBO2;NRP1;ALCAM
BP	negative regulation of cytosolic calcium ion concentration (GO:0051481)	2021-06-03	7.9542e+11	0.036539194522724305	0	0	2.76037e+16	1.96998e+16	SMAD3;DRD2;SLC8A1
BP	positive regulation of tau-protein kinase activity (GO:1902949)	2021-06-03	7.9542e+11	0.036539194522724305	0	0	2.76037e+16	1.96998e+16	EGR1;CLU;DKK1
BP	generation of neurons (GO:0048699)	17/202	8.01408e+11	0.036539194522724305	0	0	2.56399e+16	1827900914313030	HES7;YAP1;NRP1;NTRK2;BRSK2;MYT1L;FZD7;ATP2B2;CELSR1;EML1;RELN;DNER;BHLHE40;NRCAM;MAPT;KIAA0319;LHX9
BP	positive regulation of cell projection organization (GO:0031346)	12/117	8.43347e+11	0.03785979542041246	0	0	3.17896e+16	2.25011e+16	LYN;RET;ROBO2;NTRK2;NDRG4;TENM3;RELN;DPYSL3;PLPPR5;MAP6;ROR1;OBSL1
BP	negative regulation of neuron projection development (GO:0010977)	1958-08-01	8.99981e+11	0.039790059217496884	0	0	4437579250720460	3.11214e+16	RTN4R;EFNB2;LINGO1;DPYSL3;LPAR1;CRMP1;LRP4;KIAA0319
BP	positive regulation of neuron projection development (GO:0010976)	1988-10-01	0.0010197022726155054	0.04441031688794097	0	0	3.56084e+16	24527949626186	RET;LYN;NTRK2;NDRG4;TENM3;RELN;DPYSL3;PLPPR5;COBL;ROR1
BP	central nervous system neuron differentiation (GO:0021953)	1934-06-01	0.0010626131081954762	0.04493775434368695	0	0	5932881773399010	4062258512601740	NTRK2;GRID2;MAP2;CHD5;MAPT;ATP7A
BP	epithelial tube morphogenesis (GO:0060562)	1934-06-01	0.0010626131081954762	0.04493775434368695	0	0	5932881773399010	4062258512601740	ACVRL1;ACVR1;RYR2;PODXL;NKX3-1;RHOB
BP	transmembrane receptor protein tyrosine kinase signaling pathway (GO:0007169)	27/404	0.001119595129639476	0.04667112268982844	0	0	2.00753e+16	1.36408e+16	RET;NRP1;FOXC1;EPHA10;IRS2;FGFRL1;EGFR;FOXO1;IGF1R;EFNB2;ERBB4;EPHB4;LYN;NTRK2;PDGFRA;ANGPT2;SYK;IGF2;NFATC4;SULF2;GRIN1;COL1A1;GH1;ROR1;ATP6V0D1;MUC20;DOCK1
BP	positive regulation of neuron death (GO:1901216)	1947-07-01	0.0011796994193463306	0.04848398458665624	0	0	4849136690647480	3269528281174460	EFNB2;EGR1;REST;FOS;MAPT;CLU;DKK1
MF	ligand-gated channel activity (GO:0022834)	1930-08-01	6.52727e+09	0.0010489965228514281	0	0	1.01001e+16	1.2059e+16	CHRNB4;GRID2;GRID1;GRIK5;GRIK3;GRIK4;GRIN1;CNGB1
MF	transmembrane receptor protein kinase activity (GO:0019199)	1960-11-01	6.58178e+09	0.0010489965228514281	0	0	6253551492956080	7461240255006600	ACVRL1;RET;ACVR1;PDGFRA;NTRK2;EPHA10;ERBB4;ROR1;EPHB4;EGFR;IGF1R
MF	transmembrane receptor protein tyrosine kinase activity (GO:0004714)	1960-11-01	6.58178e+09	0.0010489965228514281	0	0	6253551492956080	7461240255006600	RET;NRP1;PDGFRA;NTRK2;EPHA10;ERBB4;ROR1;FGFRL1;EPHB4;EGFR;IGF1R
MF	ligand-gated ion channel activity (GO:0015276)	1931-08-01	8.52843e+09	0.0010489965228514281	0	0	9660443553439410	1.12758e+16	CHRNB4;GRID2;GRID1;GRIK5;GRIK3;GRIK4;GRIN1;CNGB1
MF	filamin binding (GO:0031005)	2021-11-05	2.03476e+11	0.002002206154050549	0	0	2.30655e+16	2.49166e+16	FBLIM1;NEBL;SYNPO2;DPYSL3;CRMP1
MF	transmitter-gated ion channel activity involved in regulation of postsynaptic membrane potential (GO:1904315)	1930-07-01	6.4029e+10	0.00525037768622233	0	0	8440725680325300	8150512017712080	CHRNB4;GRID2;GRID1;CHRNA7;GRIK5;GRIK3;GRIK4
MF	transmitter-gated ion channel activity (GO:0022824)	1934-07-01	1.49757e+11	0.010525786848133501	0	0	7188755662136950	6330774589688760	GABRB3;GRID2;GLRA3;GRID1;GRIK5;GRIK3;GRIK4
MF	glutamate receptor activity (GO:0008066)	2019-05-01	4.05315e+11	0.022324583394485602	0	0	9881123180979700	7717993592081660	GRID2;GRID1;GRIK5;GRIK3;GRIK4
MF	kainate selective glutamate receptor activity (GO:0015277)	2021-05-03	4.08377e+10	0.022324583394485602	0	0	4.14077e+16	3231177705992870	GRIK5;GRIK3;GRIK4
MF	voltage-gated cation channel activity (GO:0022843)	1997-11-01	5.90909e+10	0.026754130547732215	0	0	3556221182647320	2643640789328500	KCND3;KCNB1;KCNQ2;NCS1;KCNA3;CACHD1;CACNA2D2;CACNA1D;OPRM1;CACNG2;GRIN1
MF	neurotransmitter receptor activity involved in regulation of postsynaptic membrane potential (GO:0099529)	2021-05-01	6.69185e+11	0.026754130547732215	0	0	8645086083213770	6319082017505380	GRID2;GRID1;GRIK5;GRIK3;GRIK4
MF	calcium channel activity (GO:0005262)	1984-10-01	7.06918e+11	0.026754130547732215	0	0	3.7541e+16	2.72345e+16	SLC24A2;RYR2;CHRNA7;NCS1;CACHD1;CACNA2D2;CACNA1D;OPRM1;CACNG2;GRIN1
MF	ion channel activity (GO:0005216)	1984-10-01	7.06918e+11	0.026754130547732215	0	0	3.7541e+16	2.72345e+16	UNC80;CHRNB4;GRID2;GRID1;GRIK5;CHRNA7;GRIK3;GRIK4;CNGB1;GRIN1
MF	dihydropyrimidinase activity (GO:0004157)	2021-06-03	7.9542e+11	0.027392510592106588	0	0	2.76037e+16	1.96998e+16	DPYSL5;DPYSL3;CRMP1
MF	phosphatidate phosphatase activity (GO:0008195)	2013-04-01	8.35138e+11	0.027392510592106588	0	0	1.22821e+16	8705429871005470	PLPPR4;PLPPR5;LPIN1;PLPP3
MF	potassium channel activity (GO:0005267)	1991-10-01	0.0013219965473081595	0.04065139382972591	0	0	3428423606650960	2.27257e+16	KCNT1;KCNK9;KCND3;KCNB1;GRIK5;KCNQ2;GRIK3;KCNA3;GRIK4;AQP1
MF	protein tyrosine kinase activity (GO:0004713)	11/108	0.0014493746430332924	0.041946607316022344	0	0	3.15113e+16	2.05978e+16	LYN;RET;PDGFRA;NTRK2;EPHA10;SYK;ERBB4;ROR1;EPHB4;EGFR;IGF1R
MF	voltage-gated calcium channel activity (GO:0005245)	1937-06-01	0.0016801941473061713	0.04592530669303534	0	0	535789766407119	3423078267573090	NCS1;CACHD1;CACNA2D2;CACNA1D;OPRM1;CACNG2
CC	neuron projection (GO:0043005)	74/556	2.5237e-07	6.71305e-06	0	0	459994185585538	2.39352e+16	GABRB3;RET;PCSK2;CNTNAP2;NRP1;TENM1;CHRM1;TENM3;GRIK3;ELAVL4;STMN3;STMN4;ELFN1;SLC8A1;IGF1R;UNC80;TRIM9;ALCAM;ATCAY;CDH2;TUBB3;LRRTM1;DNER;SCN9A;NEFL;RAC3;NEFM;NRCAM;ATP7A;BSN;NEFH;EPHB4;CHRNB4;UNC13A;COBL;VSTM2L;ANK2;SLC6A11;SYP;OPRM1;PRSS12;ANK1;OLFM1;FEZ1;ADGRB1;MAPT;SHANK2;SHANK1;RTN4R;OPRD1;ADCYAP1R1;EPHA10;CHRNA7;KCNA3;LRP4;ATP1A3;PTGS2;GLRA3;RELN;MAP2;MAP6;NCAM1;DRD2;NTRK2;HTR1E;KCNB1;CNTN…
CC	axon (GO:0030424)	35/204	5.95065	791.436	0	0	5939471092855930	1.94549e+16	RET;NRP1;CNTNAP2;GRIK3;KCNA3;ELAVL4;ATP1A3;SLC8A1;IGF1R;UNC80;ALCAM;ATCAY;TUBB3;LRRTM1;SCN9A;MAP6;NEFL;NEFM;BSN;DRD2;ATP7A;NEFH;NTRK2;KCNB1;CNTN6;COBL;VSTM2L;OPRM1;L1CAM;PRSS12;SLC8A3;OLFM1;FEZ1;CNTN2;MAPT
CC	dendrite (GO:0030425)	31/270	7.2989e+06	6.47169e+08	0	0	3.68418e+16	690251958801466	CNTNAP2;CHRM1;GRIK3;ELAVL4;LRP4;CLU;ELFN1;SLC8A1;TRIM9;RELN;ATCAY;MAP2;TUBB3;DNER;MAP6;BSN;DRD2;ATP7A;NTRK2;HTR1E;KCNB1;COBL;NSG1;OPRM1;PRSS12;GRIN1;SLC8A3;ADGRB1;NEURL1;MAPT;SHANK1
CC	focal adhesion (GO:0005925)	33/387	2.68076e+10	1.7827e+12	0	0	263971016695802	338659289543294	NRP1;CD151;AHNAK;FBLIM1;SYNPO2;TNC;LPP;EGFR;SYNE2;MRC2;CNN2;EFNB2;LIMA1;GJA1;RPS17;ALCAM;CDH2;CTNNA1;FLNA;TNS3;TNS1;LMLN;SVIL;PARVA;L1CAM;HSPG2;RHOB;PPFIBP1;NFASC;ADGRB1;RPL27;TLN2;VIM
CC	cell-substrate junction (GO:0030055)	33/394	3.94141e+09	2.09683e+12	0	0	2.58757e+16	3219962419402650	NRP1;CD151;AHNAK;FBLIM1;SYNPO2;TNC;LPP;EGFR;SYNE2;MRC2;CNN2;EFNB2;LIMA1;GJA1;RPS17;ALCAM;CDH2;CTNNA1;FLNA;TNS3;TNS1;LMLN;SVIL;PARVA;L1CAM;HSPG2;RHOB;PPFIBP1;NFASC;ADGRB1;RPL27;TLN2;VIM
CC	neurofibrillary tangle (GO:0097418)	2021-05-04	7.31612e+09	3.24348e+11	0	0	1.10585e+16	1.30771e+16	NEFM;MAPT;CLU;NEFH
CC	cell projection membrane (GO:0031253)	13/92	1.91012e+11	7.25844e+10	0	0	4590160019106750	498755835450492	ASAP1;ANTXR1;SYNE2;AQP1;LIMA1;SLC9A3R1;GAP43;PODXL;GPR161;PALM;DRD2;SHANK2;CNGB1
CC	cell-cell contact zone (GO:0044291)	1947-09-01	3.16527e+11	0.0010524524708586723	0	0	6582365003417630	681978229860599	GJA1;AHNAK;CDH2;AKAP6;ANK2;DSG2;OBSL1;FGFRL1;SLC8A1
CC	integral component of plasma membrane (GO:0005887)	80/1454	3.96379e+10	0.0011715190729330506	0	0	1.67783e+16	1700601883931800	GABRB3;RET;DPP10;ACVRL1;CNTNAP2;TENM1;CHRM1;TENM3;KCNK9;GPR68;AQP10;GRIK3;GRIK4;PTPRK;SLC8A1;AQP1;IGF1R;GJA1;ALCAM;CDH2;SCN9A;NRCAM;EPHB4;ACVR1;PDGFRA;GRID2;CHRNB4;GPR37;KCND3;SLC6A11;OPRM1;TMEM130;MMP16;ADGRB1;KCNQ2;ADAM8;ROR1;PLPP3;RTN4R;NOTCH2;SLC24A2;OPRD1;ADCYAP1R1;CD151;EPHA10;PLPPR4;PTGER2;CHRNA7;PLPPR5;KCNA3;LPAR1;ATP1A3;ITPR3;APCDD1;EGFR;EFNB2;ADGRG1;DPP6;MUC1;GLRA3;ADGRG2;PODXL;ERBB4;DR…
CC	intercalated disc (GO:0014704)	1931-07-01	8.02168e+10	0.0019527578653400863	0	0	8088609112709830	7628187638331510	GJA1;CDH2;AKAP6;ANK2;DSG2;OBSL1;SLC8A1
CC	axonal growth cone (GO:0044295)	2014-05-01	8.07531e+09	0.0019527578653400863	0	0	1.53746e+16	1.44892e+16	RTN4R;OLFM1;KIF5C;COBL;L1CAM
CC	postsynaptic density (GO:0014069)	15/138	1.0402e+12	0.0023057693576687657	0	0	3.40381e+16	3.12161e+16	NTRK2;KCND3;LRP4;ATP2B2;SLC8A1;GRIN1;SLC8A3;GAP43;DLG2;CDH2;ADGRB1;NEURL1;CACNG2;SHANK2;SHANK1
CC	cell-cell junction (GO:0005911)	22/271	2.44252e+12	0.004997775561170499	0	0	2475064965745330	2.05859e+16	CADM3;AHNAK;PTPRK;FGFRL1;CNN2;IGSF21;MYO1E;GJA1;ARVCF;PDZD2;CDH2;TRIM29;ADGRB1;CDH11;CTNNA1;MYADM;FLNA;DSG2;HMCN1;PLPP3;PCDH1;S100A11
CC	sarcolemma (GO:0042383)	1952-08-01	4.24905e+11	0.007724763205826536	0	0	5044275609117100	3.9162e+16	POPDC2;SLC8A3;RYR2;AHNAK;AHNAK2;ANK2;SLC8A1;AQP1
CC	secretory vesicle (GO:0099503)	2029-06-01	4.35607e+11	0.007724763205826536	0	0	7.22451e+16	5.59088e+16	SYT3;DPYSL3;SYT9;SYT7;UNC13D;SYT17
CC	potassium channel complex (GO:0034705)	1980-10-01	4.77848e+11	0.007944219346786728	0	0	3.96945e+16	3.03513e+16	DPP10;CNTNAP2;DPP6;KCND3;KCNB1;KCNQ2;GRIK3;KCNA3;GRIK4;KCNJ2
CC	exocytic vesicle (GO:0070382)	1930-06-01	5.28502e+10	0.008269500381895948	0	0	6923132183908040	5223824569807840	SYT3;DPYSL3;SYT9;SYT7;UNC13D;SYT17
CC	filopodium membrane (GO:0031527)	2021-12-04	5.94619e+11	0.008787145281975084	0	0	1.38181e+16	1026348208723390	GAP43;PALM;ANTXR1;SYNE2
CC	asymmetric synapse (GO:0032279)	13/133	8.22593e+11	0.011516298829850365	0	0	3.01541e+16	2.14186e+16	NTRK2;KCND3;LRP4;SLC8A1;GRIN1;SLC8A3;GAP43;DLG2;CDH2;ADGRB1;NEURL1;SHANK2;SHANK1
CC	filopodium (GO:0030175)	1958-08-01	8.99981e+11	0.011969744338971477	0	0	4437579250720460	3.11214e+16	GAP43;TUBB3;MAP2;PODXL;PALM;UNC5C;ANTXR1;SYNE2
CC	collagen-containing extracellular matrix (GO:0062023)	26/380	9.80362e+09	0.012417913287528913	0	0	2.05824e+16	1.42586e+16	COL16A1;CD151;ELN;LAMA4;TNC;NID1;THBS2;CLU;LTBP1;EGFLAM;ADAMTS3;CDH2;NCAM1;HMCN1;ADAMTS9;S100A10;ANGPT2;APLP1;FN1;L1CAM;HSPG2;COL1A1;GH1;SFRP1;COL3A1;VCAN
CC	integral component of postsynaptic membrane (GO:0099055)	2021-07-03	0.0013556894724083921	0.01639151816639238	0	0	2.07017e+16	1367026503360600	CDH2;LRRTM1;LRRTM2
CC	integral component of postsynaptic specialization membrane (GO:0099060)	2015-04-01	0.0015075329556514696	0.017434946356664822	0	0	1.00479e+16	652842168176832	LRFN2;CDH2;LRRTM1;LRRTM2
CC	membrane raft (GO:0045121)	14/163	0.0018563591069615227	0.020574646768823545	0	0	2615167004838450	1644714665453710	RTN4R;LYN;AHNAK;CHRNA7;RFTN1;LRP4;FURIN;EGFR;GJA1;ARC;MYADM;MAPT;PLPP3;S100A10
CC	GABA-ergic synapse (GO:0098982)	2018-04-01	0.003108091448150212	0.03307009300831826	0	0	7893573475235360	4557549162078400	LRRTM1;LRRTM2;ATP2B2;BSN
CC	voltage-gated potassium channel complex (GO:0008076)	1973-08-01	0.003989340582124795	0.04081402287866136	0	0	3.41086e+16	1884204467158450	DPP10;CNTNAP2;DPP6;KCND3;KCNB1;KCNQ2;KCNA3;KCNJ2
CC	apical dendrite (GO:0097440)	2021-10-03	0.004295119280411082	0.04231487883664251	0	0	1.18277e+16	6446430005529660	MAP2;NEURL1;CLU
CC	ionotropic glutamate receptor complex (GO:0008328)	1932-05-01	0.004817159726342282	0.04576301740025168	0	0	5120091396992400	2.73186e+16	GRID2;GRIK3;GRIK4;CACNG2;GRIN1
CC	adherens junction (GO:0005912)	11/132	0.0068582935667417695	0.06290710650873485	0	0	2.52296e+16	1.25701e+16	IGSF21;MYO1E;ARVCF;CDH2;TRIM29;CDH11;CTNNA1;HMCN1;KIFC3;PLPP3;S100A11
CC	cytoskeleton (GO:0005856)	33/600	0.007594082660300715	0.06733419958799967	0	0	1.62954e+16	7952796939865450	NOTCH3;TENM1;AHNAK;SYNPO2;ARL3;CLU;SYNE2;JAKMIP3;CNN2;SLC9A3R1;EPB41L4B;LIMA1;BASP1;FLNA;RAC3;NEFM;NEFH;CORIN;SVIL;SWAP70;TMOD2;PARVA;SORBS2;EML1;ANK1;RHOB;MYO1E;ARC;FRMD6;TNIK;TLN2;MAPT;VIM
CC	actin cytoskeleton (GO:0015629)	20/316	0.008360485077872815	0.07173835582948931	0	0	1882579059998410	9006707839200750	SVIL;NOTCH3;AHNAK;SYNPO2;SWAP70;COBL;PARVA;SORBS2;ASAP1;AMOT;LIMA1;SLC9A3R1;MYO1E;ARC;CDH2;MYADM;FLNA;ADAM8;TLN2;CORIN
CC	basement membrane (GO:0005604)	1952-06-01	0.00945180884885084	0.0785681610560726	0	0	3607946026986500	1681861771087110	CD151;EGFLAM;LAMA4;APLP1;NID1;HSPG2
CC	excitatory synapse (GO:0060076)	2025-04-01	0.010582049445986652	0.08278897507742498	0	0	5260472097148310	2.39278e+16	BSN;ELFN1;GRIN1;SHANK1
CC	sodium channel complex (GO:0034706)	2025-04-01	0.010582049445986652	0.08278897507742498	0	0	5260472097148310	2.39278e+16	SCN9A;GRIK3;GRIK4;SCN3B
CC	synaptic membrane (GO:0097060)	2026-04-01	0.01216586746524945	0.09246059273589582	0	0	5.0211e+16	2.21386e+16	RIMS4;LRP4;ATP2B2;GRIN1
CC	exocytic vesicle membrane (GO:0099501)	1941-05-01	0.013852218370393224	0.09958621855471886	0	0	3838275147457350	1.64252e+16	PTPRN2;UNC13A;ICA1;SYP;SLC18A1
CC	synaptic vesicle membrane (GO:0030672)	1941-05-01	0.013852218370393224	0.09958621855471886	0	0	3838275147457350	1.64252e+16	PTPRN2;UNC13A;ICA1;SYP;SLC18A1
CC	dense core granule (GO:0031045)	2016-03-01	0.017138025339447555	0.11996617737613288	0	0	6366787718719040	2589025944662520	CHGA;ADAM8;SYT9
CC	calcium channel complex (GO:0034704)	1945-05-01	0.020154070395854314	0.1340245681324312	0	0	3.45373e+16	1.34846e+16	RYR2;CACHD1;CACNA2D2;AKAP6;CACNA1D
CC	sarcoplasmic reticulum (GO:0016529)	1945-05-01	0.020154070395854314	0.1340245681324312	0	0	3.45373e+16	1.34846e+16	RYR2;ITPR1;AKAP6;ITPR3;SYNE2
CC	catenin complex (GO:0016342)	1931-04-01	0.022319848934905885	0.13889795256472834	0	0	4090204817998510	1.55521e+16	CDH4;CDH2;CDH11;CTNNA1
CC	ciliary membrane (GO:0060170)	1931-04-01	0.022319848934905885	0.13889795256472834	0	0	4090204817998510	1.55521e+16	GPR161;DRD2;SHANK2;CNGB1
CC	cytoskeleton of presynaptic active zone (GO:0048788)	2021-07-02	0.022975601176120474	0.13889795256472834	0	0	1.10246e+16	4159926281295820	RIMS2;BSN
CC	integral component of presynaptic membrane (GO:0099056)	2021-07-02	0.022975601176120474	0.13889795256472834	0	0	1.10246e+16	4159926281295820	CDH2;DRD2
CC	Golgi-associated vesicle (GO:0005798)	1947-05-01	0.02390841942259948	0.1413253236980325	0	0	3288925326228050	1227928362942570	GJA1;MAP6;FURIN;ATP7A;CNGB1
CC	postsynaptic density membrane (GO:0098839)	2020-03-01	0.031460705060238105	0.1813467085646819	0	0	4867710174198430	1683748723124490	DLG2;ATP2B2;CACNG2
CC	bounding membrane of organelle (GO:0098588)	37/767	0.032042463543383644	0.1813467085646819	0	0	1.41521e+16	486931986335185	RET;NOTCH2;NOTCH3;RYR2;GALNT13;ITPR1;ICA1;ITPR3;FURIN;ABCA12;ANTXR1;EGFR;SCAMP5;LFNG;GJA1;CHST15;NCAM1;DRD2;CACNG2;WLS;ST6GAL1;PTPRN2;ST8SIA1;ST8SIA3;B3GAT1;B3GALT5;RHOB;DOK3;CLCN4;GPR161;SCG3;TAB2;PLPP3;ATP6V0D1;SHANK2;B4GALT4;CNGB1
CC	ion channel complex (GO:0034702)	1935-04-01	0.03330095850070119	0.18417361226293893	0	0	3.5617e+16	1211749552136520	UNC80;CHRNB4;GRID2;CHRNA7
CC	glutamatergic synapse (GO:0098978)	1969-06-01	0.03392671804843612	0.18417361226293893	0	0	2632047071702240	890566927058512	CADPS;ATP2B2;BSN;DLGAP3;DRD2;NPTX2
CC	postsynaptic specialization membrane (GO:0099634)	2021-03-01	0.03577206000645713	0.19030735923435194	0	0	4597043395326650	1.53109e+16	DLG2;ATP2B2;CACNG2
CC	junctional sarcoplasmic reticulum membrane (GO:0014701)	2021-09-02	0.03759946795410522	0.1923357399190767	0	0	7873877551020400	2583234486663820	RYR2;AKAP6
CC	platelet dense tubular network membrane (GO:0031095)	2021-09-02	0.03759946795410522	0.1923357399190767	0	0	7873877551020400	2583234486663820	ITPR1;ITPR3
CC	basolateral plasma membrane (GO:0016323)	10/151	0.04047459204950642	0.20313663179563599	0	0	1.96337e+16	6296688394939130	SLC46A1;NDRG4;DLG2;ERBB4;ANK2;PLPP3;ATP7A;ANK1;EGFR;AQP1
CC	neuromuscular junction (GO:0031594)	1938-04-01	0.04327416241954272	0.21316531858515486	0	0	3246923984493510	1.0196e+16	SLC8A3;UNC13A;DLG2;LRP4
CC	endoplasmic reticulum lumen (GO:0005788)	16/285	0.04458464907477725	0.21562757552528633	0	0	1.64991e+16	5.13182e+16	COL16A1;FN1;TNC;GPX8;PTGS2;FSTL1;LTBP1;COL1A1;VCPIP1;COL3A1;VCAN;CDH2;STC2;ARSK;SCG3;CHGB
CC	extracellular membrane-bounded organelle (GO:0065010)	1956-05-01	0.046196922492872626	0.21943538184114497	0	0	2707260809632310	8324399501825390	LFNG;ARRDC4;ARC;ATP1A3;AQP1
CC	cytoplasmic vesicle membrane (GO:0030659)	20/380	0.04776681840279363	0.22291181921303693	0	0	1.54268e+16	4691959007535420	RET;RYR2;PTPRN2;AHNAK2;ICA1;ITPR1;ITPR3;ANTXR1;EGFR;RHOB;GJA1;DOK3;CLCN4;GPR161;SCG3;TAB2;ATP6V0D1;CACNG2;WLS;CNGB1
