# Supplementary material for: α‐Synuclein antisense transcript SNCA‐AS1 regulates synapses‐ and aging‐related genes suggesting its implication in Parkinson's disease
Source: Aging Cell. 2021 Nov 19;20(12):e13504. doi: 10.1111/acel.13504 (PMC8672788; doi:10.1111/acel.13504)
Supplement: Supplementary file 18 — Table S10 [file ACEL-20-e13504-s005.xlsx]

## Sheet: SNCA
source	term_name	term_id	adjusted_p_value	negative_log10_of_adjusted_p_value	term_size	query_size	intersection_size	effective_domain_size	intersections
GO:MF	molecular_function	GO:0003674	5.83437e-232	2.46234e+16	18676	847	730	60607
GO:MF	binding	GO:0005488	1.4654e-207	2.22834e+16	17074	847	685	60607
GO:MF	protein binding	GO:0005515	1.5172e-172	1.86819e+16	14767	847	610	60607
GO:MF	ion binding	GO:0043167	2.04423e-70	856894701431605	6057	845	298	60607
GO:MF	metal ion binding	GO:0046872	8.80302e-51	6505536853350780	4260	843	222	60607
GO:MF	cation binding	GO:0043169	6.86053e-50	6416364227631320	4351	843	223	60607
GO:MF	catalytic activity	GO:0003824	1.46943e-33	4883285218275640	5896	843	236	60607
GO:MF	organic cyclic compound binding	GO:0097159	3.00486e-29	4.35222e+16	6309	846	236	60607
GO:MF	heterocyclic compound binding	GO:1901363	1.40951e-26	4185093247824790	6228	846	231	60607
GO:MF	calcium ion binding	GO:0005509	3.16011e-15	3050029840077550	721	762	63	60607
GO:MF	carbohydrate derivative binding	GO:0097367	7.04722e-14	2815198247085820	2285	841	112	60607
GO:MF	molecular function regulator	GO:0098772	3.68659e-11	2.64334e+16	2363	839	111	60607
GO:MF	protein-containing complex binding	GO:0044877	1.25727e-10	2590056991085410	1287	846	80	60607
GO:MF	cytoskeletal protein binding	GO:0008092	1.49565e-11	2482517057218900	996	847	69	60607
GO:MF	anion binding	GO:0043168	1.49565e-11	2482517057218900	2418	845	110	60607
GO:MF	catalytic activity, acting on a protein	GO:0140096	3.08687e-10	2.45105e+16	2332	843	107	60607
GO:MF	enzyme binding	GO:0019899	7.30018e-09	2.31367e+16	2074	845	98	60607
GO:MF	nucleic acid binding	GO:0003676	2.11402e-08	2.26749e+16	4276	835	148	60607
GO:MF	signaling receptor binding	GO:0005102	1.3528e-07	2186876556715200	1672	846	85	60607
GO:MF	small molecule binding	GO:0036094	2.10654e-06	2167643098099620	2506	841	106	60607
GO:MF	identical protein binding	GO:0042802	3.70154e-06	2.14316e+16	2067	834	94	60607
GO:MF	transferase activity	GO:0016740	1.18415e-05	2.09266e+16	2357	829	100	60607
GO:MF	hydrolase activity	GO:0016787	1.84836e-05	1.97332e+16	2615	843	105	60607
GO:MF	nucleoside phosphate binding	GO:1901265	6.15962e-05	1.92104e+16	2172	841	93	60607
GO:MF	nucleotide binding	GO:0000166	6.15962e-05	1.92104e+16	2171	841	93	60607
GO:MF	molecular transducer activity	GO:0060089	7.11395e-06	191478889108868	1458	818	73	60607
GO:MF	signaling receptor activity	GO:0038023	7.11395e-06	191478889108868	1458	818	73	60607
GO:MF	cell adhesion molecule binding	GO:0050839	0.000123765	1.89074e+16	546	845	45	60607
GO:MF	ribonucleotide binding	GO:0032553	0.000697245	1.81566e+16	1935	841	85	60607
GO:MF	purine ribonucleotide binding	GO:0032555	0.0138628	1785814960918890	1918	841	84	60607
GO:MF	purine nucleotide binding	GO:0017076	0.00216247	1.76651e+16	1933	841	84	60607
GO:MF	adenyl ribonucleotide binding	GO:0032559	0.0320769	1749380701520430	1565	838	74	60607
GO:MF	adenyl nucleotide binding	GO:0030554	0.000493028	173071284853506	1578	838	74	60607
GO:MF	purine ribonucleoside triphosphate binding	GO:0035639	0.00558333	1725310708061590	1847	841	81	60607
GO:MF	ATP binding	GO:0005524	0.00995536	1.70019e+16	1501	830	71	60607
GO:MF	enzyme regulator activity	GO:0030234	0.0139702	1685479848694280	1248	833	64	60607
GO:MF	kinase activity	GO:0016301	1.4191	1.5848e+16	796	829	49	60607
GO:MF	phosphotransferase activity, alcohol group as acceptor	GO:0016773	0.423327	1.53733e+16	692	829	45	60607
GO:MF	transmembrane signaling receptor activity	GO:0004888	31.7787	1.44979e+16	1269	654	53	60607
GO:MF	transferase activity, transferring phosphorus-containing groups	GO:0016772	8.14044	1408935203496950	952	829	51	60607
GO:MF	double-stranded DNA binding	GO:0003690	8.93413	1.40489e+16	1664	835	70	60607
GO:MF	sequence-specific DNA binding	GO:0043565	114.296	1.3942e+16	1673	835	70	60607
GO:MF	sequence-specific double-stranded DNA binding	GO:1990837	191.714	1.37173e+16	1570	835	67	60607
GO:MF	protein kinase activity	GO:0004672	271.495	1356623807297760	587	829	39	60607
GO:MF	transcription regulator activity	GO:0140110	0.639809	1.31939e+16	1935	839	75	60607
GO:MF	transmembrane transporter activity	GO:0022857	6.77667	1.3169e+16	1075	669	47	60607
GO:MF	ion channel activity	GO:0005216	1405.22	1285225510147210	435	633	29	60607
GO:MF	transporter activity	GO:0005215	2513.91	1259964998027020	1185	782	53	60607
GO:MF	ion transmembrane transporter activity	GO:0015075	2765.11	1.25583e+16	956	782	47	60607
GO:MF	kinase binding	GO:0019900	3029.43	1251863866097390	752	845	43	60607
GO:MF	channel activity	GO:0015267	3029.43	1251863866097390	484	633	30	60607
GO:MF	passive transmembrane transporter activity	GO:0022803	3050.06	1.25157e+16	485	633	30	60607
GO:MF	transcription regulatory region sequence-specific DNA binding	GO:0000976	3050.06	1.25157e+16	1507	835	63	60607
GO:MF	regulatory region nucleic acid binding	GO:0001067	3153.26	1.25012e+16	1509	835	63	60607
GO:MF	protein domain specific binding	GO:0019904	341.247	1.24669e+16	710	822	41	60607
GO:MF	protein kinase binding	GO:0019901	674.583	1.2171e+16	673	845	40	60607
GO:MF	cation channel activity	GO:0005261	983.826	1.20071e+16	340	633	25	60607
GO:MF	gated channel activity	GO:0022836	10332.9	1198577838338840	341	633	25	60607
GO:MF	structural molecule activity	GO:0005198	19954.8	1.17e+16	698	844	40	60607
GO:MF	DNA binding	GO:0003677	3868.34	1.14125e+16	2486	835	83	60607
GO:MF	metal ion transmembrane transporter activity	GO:0046873	48559.7	1.13137e+16	435	847	31	60607
GO:MF	glycosaminoglycan binding	GO:0005539	58415.9	1.12335e+16	238	818	23	60607
GO:MF	DNA-binding transcription factor activity, RNA polymerase II-specific	GO:0000981	68523.3	1.11642e+16	1375	835	57	60607
GO:MF	inorganic cation transmembrane transporter activity	GO:0022890	7320.65	1.11355e+16	591	633	31	60607
GO:MF	RNA binding	GO:0003723	185946	1.07306e+16	1943	846	70	60607
GO:MF	inorganic molecular entity transmembrane transporter activity	GO:0015318	24771.3	1.06061e+16	831	633	36	60607
GO:MF	transmembrane receptor protein kinase activity	GO:0019199	40347	1039418828704910	82	760	14	60607
GO:MF	DNA-binding transcription factor activity	GO:0003700	414319	1.03827e+16	1441	835	57	60607
GO:MF	cation transmembrane transporter activity	GO:0008324	420218	1.03765e+16	639	669	32	60607
GO:MF	RNA polymerase II transcription regulatory region sequence-specific DNA binding	GO:0000977	51072.3	1.02918e+16	1408	835	56	60607
GO:MF	extracellular matrix structural constituent	GO:0005201	85668.7	1.00672e+16	171	844	19	60607
GO:MF	pyrophosphatase activity	GO:0016462	1.83663e+06	9735977494810440	928	739	40	60607
GO:MF	cadherin binding	GO:0045296	1.83663e+06	9735977494810440	333	831	25	60607
GO:MF	cis-regulatory region sequence-specific DNA binding	GO:0000987	1.86299e+06	9729789042401150	1209	835	50	60607
GO:MF	hydrolase activity, acting on acid anhydrides, in phosphorus-containing anhydrides	GO:0016818	1.88296e+06	972515973040774	930	739	40	60607
GO:MF	hydrolase activity, acting on acid anhydrides	GO:0016817	1.88296e+06	972515973040774	930	739	40	60607
GO:MF	RNA polymerase II cis-regulatory region sequence-specific DNA binding	GO:0000978	336386	9473161829204230	1190	835	49	60607
GO:MF	integrin binding	GO:0005178	551902	9258137996429120	147	845	17	60607
GO:MF	voltage-gated ion channel activity	GO:0005244	857766	9066631323502640	200	633	17	60607
GO:MF	protein dimerization activity	GO:0046983	905816	9042959975353180	1069	831	45	60607
GO:MF	voltage-gated channel activity	GO:0022832	905816	9042959975353180	201	633	17	60607
GO:MF	actin binding	GO:0003779	1.0659e+07	8972282300931390	448	845	28	60607
GO:MF	tubulin binding	GO:0015631	1.29497e+06	8887739796141860	376	811	25	60607
GO:MF	protein homodimerization activity	GO:0042803	2.18829e+06	8659895364954670	676	831	34	60607
GO:MF	heparin binding	GO:0008201	2.58324e+07	8587835734530340	168	818	17	60607
GO:MF	growth factor binding	GO:0019838	4.92825e+06	8307307613588490	138	771	15	60607
GO:MF	transmembrane receptor protein tyrosine kinase activity	GO:0004714	5.61338e+06	825077592022085	63	760	11	60607
GO:MF	ion channel binding	GO:0044325	9.788e+06	8009306119199780	135	831	15	60607
GO:MF	protein serine/threonine kinase activity	GO:0004674	1.08177e+08	7965864895530650	441	829	26	60607
GO:MF	sulfur compound binding	GO:1901681	1.11324e+08	7953411484465630	264	818	20	60607
GO:MF	nucleoside-triphosphatase activity	GO:0017111	1.36687e+08	7864274188519760	872	841	38	60607
GO:MF	GTPase regulator activity	GO:0030695	2.08478e+08	7.68094e+16	487	833	27	60607
GO:MF	channel regulator activity	GO:0016247	2.0925e+08	7679335556470950	149	556	13	60607
GO:MF	voltage-gated cation channel activity	GO:0022843	2.66017e+07	7575091039222810	143	847	15	60607
GO:MF	nucleoside-triphosphatase regulator activity	GO:0060589	2.92352e+08	753409419806	530	833	28	60607
GO:MF	enzyme activator activity	GO:0008047	1.05725e+09	6.97582e+16	540	758	26	60607
GO:MF	receptor regulator activity	GO:0030545	1.73385e+09	6.76099e+16	545	562	22	60607
GO:MF	transferase activity, transferring glycosyl groups	GO:0016757	2.05606e+08	6686964084373930	283	821	19	60607
GO:MF	collagen binding	GO:0005518	2.27091e+09	664379946152762	70	757	10	60607
GO:MF	receptor ligand activity	GO:0048018	3.873e+09	6411952197895110	494	488	19	60607
GO:MF	transcription factor binding	GO:0008134	4.19416e+08	6377355287091600	676	836	30	60607
GO:MF	signaling receptor activator activity	GO:0030546	4.73519e+08	6324662171520810	501	488	19	60607
GO:MF	GTPase binding	GO:0051020	5.747e+08	6240558592274770	330	833	20	60607
GO:MF	hydrolase activity, acting on ester bonds	GO:0016788	7.36065e+07	6133083956561450	773	794	31	60607
GO:MF	SNARE binding	GO:0000149	7.80526e+08	6107612883983120	114	523	10	60607
GO:MF	transition metal ion binding	GO:0046914	7.99783e+07	6097027767410310	1111	840	40	60607
GO:MF	protein-macromolecule adaptor activity	GO:0030674	0.000001027576369084203	598818589165203	266	779	17	60607
GO:MF	ligand-gated channel activity	GO:0022834	0.0000011470094388731488	5940433008224570	140	334	9	60607
GO:MF	ligand-gated ion channel activity	GO:0015276	0.0000011470094388731488	5940433008224570	140	334	9	60607
GO:MF	phospholipid binding	GO:0005543	0.0000013389215410552597	5873244871296490	454	701	21	60607
GO:MF	phosphoric ester hydrolase activity	GO:0042578	0.0000016424192621576959	5784515970237710	383	843	21	60607
GO:MF	calcium ion transmembrane transporter activity	GO:0015085	0.0000020917819434290504	5679483590216490	135	771	12	60607
GO:MF	proteoglycan binding	GO:0043394	0.000002421006299825392	5616004080456720	36	727	7	60607
GO:MF	calmodulin binding	GO:0005516	0.000002605044362989226	558418487641921	204	847	15	60607
GO:MF	molecular adaptor activity	GO:0060090	0.000002703091458254718	5568139259834610	329	841	19	60607
GO:MF	lipid binding	GO:0008289	0.0000027872867617840604	5554818347880230	776	845	31	60607
GO:MF	clathrin binding	GO:0030276	0.000003225938643720072	5491343897005080	70	779	9	60607
GO:MF	protein tyrosine kinase activity	GO:0004713	0.0000034462184818510764	5.46266e+16	144	760	12	60607
GO:MF	filamin binding	GO:0031005	0.000004094608735990501	5387787591319590	13	768	5	60607
GO:MF	syntaxin binding	GO:0019905	0.00000424911852131524	5371701154898870	78	523	8	60607
GO:MF	calcium channel activity	GO:0005262	0.00000424911852131524	5371701154898870	119	771	11	60607
GO:MF	phosphoprotein phosphatase activity	GO:0004721	0.000004952802729999054	5305148969610720	188	843	14	60607
GO:MF	S100 protein binding	GO:0044548	0.000005606671630737471	5251294878739170	14	755	5	60607
GO:MF	chaperone binding	GO:0051087	0.000006247283375502912	5204308794097830	103	743	10	60607
GO:MF	peptide binding	GO:0042277	0.000006247283375502912	5204308794097830	314	846	18	60607
GO:MF	potassium ion transmembrane transporter activity	GO:0015079	0.000006531560895026466	5184983019783050	161	363	9	60607
GO:MF	potassium channel activity	GO:0005267	0.000006654522398766359	5.17688e+16	125	614	10	60607
GO:MF	phosphatidylinositol binding	GO:0035091	0.00000819459843605214	5086472323518690	255	554	13	60607
GO:MF	phosphatase activity	GO:0016791	0.00000819459843605214	5086472323518690	289	843	17	60607
GO:MF	PDZ domain binding	GO:0030165	0.000009425246676632022	5025707274660820	89	699	9	60607
GO:MF	ATPase activity	GO:0016887	0.000010454497829340409	4980696823217820	488	813	22	60607
GO:MF	small GTPase binding	GO:0031267	0.000010454497829340409	4980696823217820	298	833	17	60607
GO:MF	glutamate receptor activity	GO:0008066	0.00001281058188735723	4892431143110200	27	436	5	60607
GO:MF	ligand-gated cation channel activity	GO:0099094	0.000017473050720594666	4757631262421100	110	608	9	60607
GO:MF	coreceptor activity	GO:0015026	0.00002006272997839299	469760997191961	47	771	7	60607
GO:MF	voltage-gated potassium channel activity	GO:0005249	0.0000342201071778587	4465718634576340	89	614	8	60607
GO:MF	G protein-coupled peptide receptor activity	GO:0008528	0.000038859760400641896	4410499881476840	148	786	11	60607
GO:MF	vascular endothelial growth factor binding	GO:0038085	0.00004486585944053711	4348084008583720	5	479	3	60607
GO:MF	ion channel regulator activity	GO:0099106	0.00004927751559853774	4307351195913520	120	477	8	60607
GO:MF	peptide receptor activity	GO:0001653	0.00004927751559853774	4307351195913520	152	786	11	60607
GO:MF	transferase activity, transferring pentosyl groups	GO:0016763	0.00005362884319731598	4270601570898960	56	750	7	60607
GO:MF	zinc ion binding	GO:0008270	0.00007063060171438709	4151007093902800	833	840	29	60607
GO:MF	protein tyrosine phosphatase activity	GO:0004725	0.00007063060171438709	4151007093902800	103	780	9	60607
GO:MF	cell adhesion mediator activity	GO:0098631	0.00007076827486372513	415016139117299	58	757	7	60607
GO:MF	G protein-coupled receptor activity	GO:0004930	0.00007585173788402983	4120034464385510	839	459	20	60607
GO:MF	calcium-dependent protein binding	GO:0048306	0.00008007986971099694	4096476642120160	82	540	7	60607
GO:MF	mu-type opioid receptor binding	GO:0031852	0.00008833793227598696	4053852770479920	4	831	3	60607
GO:MF	ionotropic glutamate receptor activity	GO:0004970	0.0000940230772651355	4026765538965700	19	138	3	60607
GO:MF	syndecan binding	GO:0045545	0.00009675236480441129	4014338411229400	6	505	3	60607
GO:MF	alpha-tubulin binding	GO:0043014	0.00009683399363706553	4013972156561750	41	756	6	60607
GO:MF	structural molecule activity conferring elasticity	GO:0097493	0.00009683399363706553	4013972156561750	11	844	4	60607
GO:MF	amide binding	GO:0033218	0.00010026866069534222	3.99883e+16	389	846	18	60607
GO:MF	cytokine binding	GO:0019955	0.00010026866069534222	3.99883e+16	138	771	10	60607
GO:MF	DNA-binding transcription activator activity, RNA polymerase II-specific	GO:0001228	0.00010143086959924569	3.99383e+16	451	660	17	60607
GO:MF	adenylate cyclase inhibiting G protein-coupled glutamate receptor activity	GO:0001640	0.00010368693059423234	3.98428e+16	7	436	3	60607
GO:MF	G protein-coupled glutamate receptor activity	GO:0098988	0.00010368693059423234	3.98428e+16	7	436	3	60607
GO:MF	DNA-binding transcription activator activity	GO:0001216	0.00011139120575636925	3953149094999290	455	660	17	60607
GO:MF	neurotransmitter receptor activity involved in regulation of postsynaptic membrane potential	GO:0099529	0.00011388093001046384	3943548994837660	49	57	3	60607
GO:MF	inositol 1,3,4,5 tetrakisphosphate binding	GO:0043533	0.00013173266220455683	3.88031e+16	5	720	3	60607
GO:MF	vascular endothelial growth factor-activated receptor activity	GO:0005021	0.00013384937012583746	3.87338e+16	7	479	3	60607
GO:MF	beta-catenin binding	GO:0008013	0.0001467985989018547	3.83328e+16	87	567	7	60607
GO:MF	semaphorin receptor binding	GO:0030215	0.00015816640230631535	3.80089e+16	23	431	4	60607
GO:MF	metalloendopeptidase activity	GO:0004222	0.00016327708852285482	3.78707e+16	108	840	9	60607
GO:MF	microtubule binding	GO:0008017	0.0001646558952668222	378342271538623	271	811	14	60607
GO:MF	growth factor activity	GO:0008083	0.00017118971737616328	3.76652e+16	163	556	9	60607
GO:MF	catalytic activity, acting on RNA	GO:0140098	0.00017723016560528674	3.75146e+16	395	794	17	60607
GO:MF	protein phosphatase regulator activity	GO:0019888	0.00017723016560528674	3.75146e+16	89	794	8	60607
GO:MF	calcium channel regulator activity	GO:0005246	0.00017723016560528674	3.75146e+16	45	459	5	60607
GO:MF	chemorepellent activity	GO:0045499	0.00017723016560528674	3.75146e+16	28	758	5	60607
GO:MF	sodium channel regulator activity	GO:0017080	0.00018739460283236193	3.72724e+16	38	556	5	60607
GO:MF	voltage-gated calcium channel activity	GO:0005245	0.00018855500425077562	3.72456e+16	46	771	6	60607
GO:MF	enzyme inhibitor activity	GO:0004857	0.00021285313560209186	3.67192e+16	385	828	17	60607
GO:MF	GTPase activator activity	GO:0005096	0.00021598899329066233	3.66557e+16	278	709	13	60607
GO:MF	chromatin binding	GO:0003682	0.0002244611084496209	3648858896749320	571	798	21	60607
GO:MF	postsynaptic neurotransmitter receptor activity	GO:0098960	0.000230196926144327	3.6379e+16	64	57	3	60607
GO:MF	ubiquitin-like protein ligase binding	GO:0044389	0.00024844400462320737	3604771479057200	314	828	15	60607
GO:MF	peptidase activity	GO:0008233	0.00024995757576687	3602133696023250	646	657	20	60607
GO:MF	DNA-binding transcription repressor activity, RNA polymerase II-specific	GO:0001227	0.0002511701940946448	3600031898805240	312	835	15	60607
GO:MF	calcium-dependent phospholipid binding	GO:0005544	0.00026715886114122607	3573230416536600	54	700	6	60607
GO:MF	DNA-binding transcription repressor activity	GO:0001217	0.00026715886114122607	3573230416536600	314	835	15	60607
GO:MF	scaffold protein binding	GO:0097110	0.0002677676495371606	3.57224e+16	59	640	6	60607
GO:MF	protein tyrosine kinase binding	GO:1990782	0.00027402845284633703	356220434129415	100	758	8	60607
GO:MF	BMP binding	GO:0036122	0.0003065862355829004	3.51345e+16	13	330	3	60607
GO:MF	protein threonine kinase activity	GO:0106311	0.0003079330118482664	3.51154e+16	248	829	13	60607
GO:MF	extracellular ligand-gated ion channel activity	GO:0005230	0.00031186911823100533	3506027627634230	73	321	5	60607
GO:MF	peptide hormone binding	GO:0017046	0.00031225769308675447	3.50549e+16	52	754	6	60607
GO:MF	protein serine kinase activity	GO:0106310	0.0003157450227572838	3500663486714300	249	829	13	60607
GO:MF	phosphatase binding	GO:0019902	0.0003179057486674447	3.4977e+16	198	760	11	60607
GO:MF	guanyl-nucleotide exchange factor activity	GO:0005085	0.00034946782543614235	3.45659e+16	217	829	12	60607
GO:MF	protease binding	GO:0002020	0.00037506279822107253	3425896010572140	133	771	9	60607
GO:MF	phosphatidylserine binding	GO:0001786	0.00038450255783322736	3415100766788000	59	690	6	60607
GO:MF	glutamate binding	GO:0016595	0.00038872937006239944	3410352645439820	11	436	3	60607
GO:MF	G protein-coupled receptor binding	GO:0001664	0.00040899915564155336	3.38828e+16	292	831	14	60607
GO:MF	helicase activity	GO:0004386	0.00041003350035803373	3.38718e+16	162	796	10	60607
GO:MF	structural constituent of synapse	GO:0098918	0.0004252257564017599	3.37138e+16	18	759	4	60607
GO:MF	GTPase activity	GO:0003924	0.00043484504444379055	3.36167e+16	328	841	15	60607
GO:MF	endopeptidase activity	GO:0004175	0.0004548547066925084	3342127306988140	450	30	4	60607
GO:MF	G-protein beta-subunit binding	GO:0031681	0.0004548547066925084	3342127306988140	21	656	4	60607
GO:MF	phosphatase regulator activity	GO:0019208	0.0004583776299971487	3.33878e+16	104	794	8	60607
GO:MF	voltage-gated sodium channel activity	GO:0005248	0.00047500860588534755	332329852204953	23	604	4	60607
GO:MF	sodium channel activity	GO:0005272	0.0004839313739947814	3.31522e+16	44	604	5	60607
GO:MF	platelet-derived growth factor binding	GO:0048407	0.00048815650796577557	3311440916422040	11	479	3	60607
GO:MF	extracellular matrix binding	GO:0050840	0.0004943491336117296	3305966222644630	56	771	6	60607
GO:MF	sialyltransferase activity	GO:0008373	0.0005259387401332634	3279064838301490	21	687	4	60607
GO:MF	delayed rectifier potassium channel activity	GO:0005251	0.0005630575932499604	3.24945e+16	33	847	5	60607
GO:MF	chondroitin sulfate proteoglycan binding	GO:0035373	0.0005848133515938973	3232982720767420	3	341	2	60607
GO:MF	syntaxin-1 binding	GO:0017075	0.0005874662078001308	3231017109801780	28	523	4	60607
GO:MF	vasoactive intestinal polypeptide receptor activity	GO:0004999	0.0006277003136108021	3.20225e+16	3	355	2	60607
GO:MF	chloride channel regulator activity	GO:0017081	0.0006336417380222716	3198156223470730	16	353	3	60607
GO:MF	metallopeptidase activity	GO:0008237	0.0006817663085697967	3166364464479610	188	30	3	60607
GO:MF	hormone binding	GO:0042562	0.0007038075041039454	3.15255e+16	87	760	7	60607
GO:MF	neurotransmitter receptor activity	GO:0030594	0.000713702755596506	3.14648e+16	109	138	4	60607
GO:MF	phosphoprotein binding	GO:0051219	0.000713702755596506	3.14648e+16	88	754	7	60607
GO:MF	actinin binding	GO:0042805	0.0007257357220948554	3.13922e+16	38	778	5	60607
GO:MF	transferase activity, transferring hexosyl groups	GO:0016758	0.0007482281784709851	3.12597e+16	205	821	11	60607
GO:MF	patched binding	GO:0005113	0.0007710113534433582	3112939226746060	8	818	3	60607
GO:MF	poly(A) binding	GO:0008143	0.0007924752711172932	3.10101e+16	22	739	4	60607
GO:MF	pre-mRNA binding	GO:0036002	0.0008004242218478668	3.09668e+16	36	442	4	60607
GO:MF	ligand-gated calcium channel activity	GO:0099604	0.0008330178709034741	3.07935e+16	27	604	4	60607
GO:MF	protein phosphatase binding	GO:0019903	0.0008518435458518193	3069640162759840	153	760	9	60607
GO:MF	RNA polymerase II-specific DNA-binding transcription factor binding	GO:0061629	0.0008773031782781397	3.05685e+16	281	827	13	60607
GO:MF	phosphatidylinositol phosphate binding	GO:1901981	0.0009559775106992419	3.01955e+16	172	845	10	60607
GO:MF	opioid receptor activity	GO:0004985	0.0009860403626152283	3.00611e+16	9	786	3	60607
GO:MF	xylosyltransferase activity	GO:0042285	0.0010351275559888178	2.98501e+16	11	641	3	60607
GO:MF	UDP-xylosyltransferase activity	GO:0035252	0.0010351275559888178	2.98501e+16	11	641	3	60607
GO:MF	phenylpyruvate tautomerase activity	GO:0050178	0.0010639903358856948	2973062316674970	2	834	2	60607
GO:MF	active transmembrane transporter activity	GO:0022804	0.0010639903358856948	2973062316674970	312	761	13	60607
GO:MF	ionotropic glutamate receptor binding	GO:0035255	0.0010682692930451506	2971319255040240	27	251	3	60607
GO:MF	chondroitin sulfate binding	GO:0035374	0.001080156047959743	2.96651e+16	10	727	3	60607
GO:MF	phosphatidylinositol phospholipase C activity	GO:0004435	0.001095235096612473	2.96049e+16	26	264	3	60607
GO:MF	opioid receptor binding	GO:0031628	0.001121378313639176	2950247846987210	9	831	3	60607
GO:MF	extracellular matrix constituent conferring elasticity	GO:0030023	0.0011686985472460945	2932297495810530	9	844	3	60607
GO:MF	phosphatidylinositol bisphosphate binding	GO:1902936	0.0011809161356528956	2927780943297930	104	701	7	60607
GO:MF	intracellular ligand-gated ion channel activity	GO:0005217	0.0011809161356528956	2927780943297930	30	604	4	60607
GO:MF	actin filament binding	GO:0051015	0.0011809161356528956	2927780943297930	212	845	11	60607
GO:MF	oxidoreductase activity	GO:0016491	0.0011809161356528956	2927780943297930	771	681	21	60607
GO:MF	low-density lipoprotein particle receptor activity	GO:0005041	0.0011809161356528956	2927780943297930	14	525	3	60607
GO:MF	hormone receptor binding	GO:0051427	0.0011868016941833485	2.92562e+16	182	827	10	60607
GO:MF	transforming growth factor beta binding	GO:0050431	0.0012047813258085432	2.91909e+16	24	771	4	60607
GO:MF	protein phosphatase inhibitor activity	GO:0004864	0.001230869075139446	2.90979e+16	46	394	4	60607
GO:MF	transforming growth factor beta-activated receptor activity	GO:0005024	0.0012426694291493747	2.90564e+16	13	582	3	60607
GO:MF	Wnt-protein binding	GO:0017147	0.0012619485310645558	2.89896e+16	30	619	4	60607
GO:MF	phospholipase C activity	GO:0004629	0.0012977855453940907	2.8868e+16	28	264	3	60607
GO:MF	ubiquitin protein ligase binding	GO:0031625	0.0013328301461405497	2.87523e+16	296	828	13	60607
GO:MF	kinase regulator activity	GO:0019207	0.0013556526156250717	2.86785e+16	221	828	11	60607
GO:MF	magnesium ion binding	GO:0000287	0.0013609098928676015	2866170628893550	222	825	11	60607
GO:MF	structural constituent of cytoskeleton	GO:0005200	0.001395003836825293	2.85542e+16	104	727	7	60607
GO:MF	cell-cell adhesion mediator activity	GO:0098632	0.0014500486308234406	2.83862e+16	49	716	5	60607
GO:MF	snRNA binding	GO:0017069	0.0015003804650309195	2.8238e+16	46	772	5	60607
GO:MF	H3K27me3 modified histone binding	GO:0061628	0.0015003804650309195	2.8238e+16	3	607	2	60607
GO:MF	rRNA (guanosine-2'-O-)-methyltransferase activity	GO:0070039	0.0015003804650309195	2.8238e+16	2	9	1	60607
GO:MF	transmitter-gated channel activity	GO:0022835	0.0015003804650309195	2.8238e+16	60	321	4	60607
GO:MF	phosphatase inhibitor activity	GO:0019212	0.0015003804650309195	2.8238e+16	49	394	4	60607
GO:MF	transmitter-gated ion channel activity	GO:0022824	0.0015003804650309195	2.8238e+16	60	321	4	60607
GO:MF	transcription coregulator activity	GO:0003712	0.001514742820590946	2819661097247090	506	839	18	60607
GO:MF	group III metabotropic glutamate receptor activity	GO:0001642	0.0015306789047719184	2815115903038580	4	436	2	60607
GO:MF	carboxylic acid binding	GO:0031406	0.0015969547766013334	2.79671e+16	194	526	8	60607
GO:MF	protein kinase regulator activity	GO:0019887	0.001620622117838499	2790318238247820	191	828	10	60607
GO:MF	structural constituent of postsynaptic density	GO:0098919	0.001620622117838499	2790318238247820	4	5	1	60607
GO:MF	structural constituent of postsynaptic specialization	GO:0098879	0.001620622117838499	2790318238247820	4	5	1	60607
GO:MF	neuropeptide binding	GO:0042923	0.0016361312670047279	2.78618e+16	26	786	4	60607
GO:MF	poly-purine tract binding	GO:0070717	0.0017336399456131036	2.76104e+16	28	739	4	60607
GO:MF	laminin binding	GO:0043236	0.001891112195229543	2723282704722560	28	757	4	60607
GO:MF	histone binding	GO:0042393	0.0019185315394985147	2717031056868280	241	798	11	60607
GO:MF	protein kinase inhibitor activity	GO:0004860	0.0019185315394985147	2717031056868280	70	828	6	60607
GO:MF	SH3 domain binding	GO:0017124	0.0019185315394985147	2717031056868280	129	822	8	60607
GO:MF	lipoprotein particle receptor activity	GO:0030228	0.0019201617309381285	2.71666e+16	17	525	3	60607
GO:MF	carbohydrate binding	GO:0030246	0.0019468767002816638	2.71066e+16	275	817	12	60607
GO:MF	virus receptor activity	GO:0001618	0.002026742069406714	2693201517691290	76	771	6	60607
GO:MF	primary active transmembrane transporter activity	GO:0015399	0.002075474449603317	2.68288e+16	74	517	5	60607
GO:MF	serine-type peptidase activity	GO:0008236	0.002075474449603317	2.68288e+16	189	308	6	60607
GO:MF	very-low-density lipoprotein particle receptor activity	GO:0030229	0.002085526450705249	2680784297631870	4	525	2	60607
GO:MF	exogenous protein binding	GO:0140272	0.0021427546850884493	2669027546648680	77	771	6	60607
GO:MF	serine hydrolase activity	GO:0017171	0.002292527671259461	2.63969e+16	193	308	6	60607
GO:MF	inorganic diphosphatase activity	GO:0004427	0.0023743352464179962	2.62446e+16	5	437	2	60607
GO:MF	receptor antagonist activity	GO:0048019	0.0024597351554025175	2.60911e+16	30	765	4	60607
GO:MF	kinase inhibitor activity	GO:0019210	0.002478599502879213	2605793641744110	74	828	6	60607
GO:MF	smoothened binding	GO:0005119	0.002484782677422563	2.60471e+16	3	818	2	60607
GO:MF	apolipoprotein binding	GO:0034185	0.0025549678653078896	2592614557763010	18	554	3	60607
GO:MF	dopachrome isomerase activity	GO:0004167	0.0025549678653078896	2592614557763010	3	834	2	60607
GO:MF	intramolecular oxidoreductase activity, interconverting keto- and enol-groups	GO:0016862	0.0025549678653078896	2592614557763010	3	834	2	60607
GO:MF	modified amino acid binding	GO:0072341	0.0028349080009060974	2547461030367940	91	690	6	60607
GO:MF	mRNA binding	GO:0003729	0.00295133476907901	2.52998e+16	552	822	18	60607
GO:MF	organic acid binding	GO:0043177	0.00295133476907901	2.52998e+16	120	526	6	60607
GO:MF	sodium ion transmembrane transporter activity	GO:0015081	0.00295133476907901	2.52998e+16	151	756	8	60607
GO:MF	cargo receptor activity	GO:0038024	0.003018086572221319	2520268306873620	78	539	5	60607
GO:MF	lipase activity	GO:0016298	0.003104224054474384	2.50805e+16	134	314	5	60607
GO:MF	protein heterodimerization activity	GO:0046982	0.003104224054474384	2.50805e+16	357	118	5	60607
GO:MF	protein kinase activator activity	GO:0030295	0.003139129256206437	2.50319e+16	85	758	6	60607
GO:MF	calcium-release channel activity	GO:0015278	0.0031653483888935833	2.49958e+16	18	604	3	60607
GO:MF	glutamate receptor binding	GO:0035254	0.003214410482037163	249289866438021	47	51	2	60607
GO:MF	rRNA (guanine) methyltransferase activity	GO:0016435	0.0032462586251848884	2.48862e+16	5	9	1	60607
GO:MF	transmembrane receptor protein serine/threonine kinase activity	GO:0004675	0.00331768688089099	2.47916e+16	19	582	3	60607
GO:MF	ATPase binding	GO:0051117	0.0033275359508969575	2.47788e+16	86	760	6	60607
GO:MF	cyclin binding	GO:0030332	0.003357624131361051	247396792249585	31	818	4	60607
GO:MF	SMAD binding	GO:0046332	0.003411996998666735	2.46699e+16	78	845	6	60607
GO:MF	antioxidant activity	GO:0016209	0.0036212145858665703	2.44115e+16	87	765	6	60607
GO:MF	structural constituent of muscle	GO:0008307	0.003635052323871731	2439489333414230	43	597	4	60607
GO:MF	muscle alpha-actinin binding	GO:0051371	0.00364920812132617	2.4378e+16	15	778	3	60607
GO:MF	protein serine/threonine phosphatase activity	GO:0004722	0.0036560207618195127	2436991346658650	109	843	7	60607
GO:MF	protein kinase C binding	GO:0005080	0.0036872940020219944	2.43329e+16	54	831	5	60607
GO:MF	transmitter-gated ion channel activity involved in regulation of postsynaptic membrane potential	GO:1904315	0.0037033942500041403	2.4314e+16	46	57	2	60607
GO:MF	amino acid binding	GO:0016597	0.0037070915399724114	2.43097e+16	59	436	4	60607
GO:MF	UDP-glycosyltransferase activity	GO:0008194	0.0037690003299359533	2.42377e+16	146	821	8	60607
GO:MF	protein serine/threonine kinase inhibitor activity	GO:0030291	0.0038430013775586653	2.41533e+16	33	802	4	60607
GO:MF	structural constituent of presynaptic active zone	GO:0098882	0.0038568604650010036	2.41377e+16	4	759	2	60607
GO:MF	ligand-gated ion channel activity involved in regulation of presynaptic membrane potential	GO:0099507	0.003898192274453375	2.40914e+16	3	19	1	60607
GO:MF	protein ADP-ribosylase activity	GO:1990404	0.003898192274453375	2.40914e+16	16	750	3	60607
GO:MF	extracellular matrix structural constituent conferring tensile strength	GO:0030020	0.0039367788175693075	2404858984754480	41	647	4	60607
GO:MF	aspartate dehydrogenase activity	GO:0033735	0.004010129778472486	2.39684e+16	1	59	1	60607
GO:MF	structural constituent of postsynapse	GO:0099186	0.004058044792800204	2.39168e+16	12	5	1	60607
GO:MF	Hsp70 protein binding	GO:0030544	0.004058044792800204	2.39168e+16	42	638	4	60607
GO:MF	kinase activator activity	GO:0019209	0.00414792353277298	2.38217e+16	91	758	6	60607
GO:MF	nuclear hormone receptor binding	GO:0035257	0.004160578617807373	2380846267198640	148	827	8	60607
GO:MF	exoribonuclease activity	GO:0004532	0.004160578617807373	2380846267198640	39	695	4	60607
GO:MF	RNA 2'-O-methyltransferase activity	GO:0062105	0.004199035971343158	2376850404931260	7	9	1	60607
GO:MF	alpha-N-acetylneuraminate alpha-2,8-sialyltransferase activity	GO:0003828	0.004339490939068667	2.36256e+16	6	520	2	60607
GO:MF	prolactin receptor binding	GO:0005148	0.004371900371522092	235932974347238	2	33	1	60607
GO:MF	DNA-binding transcription factor binding	GO:0140297	0.004468718570151947	2.34982e+16	391	827	14	60607
GO:MF	cAMP binding	GO:0030552	0.004475347102531789	2.34917e+16	23	130	2	60607
GO:MF	N-acetyllactosamine synthase activity	GO:0003945	0.004748408606505254	2323451916525540	5	670	2	60607
GO:MF	anion transmembrane transporter activity	GO:0008509	0.004755627595679732	2.32279e+16	464	782	15	60607
GO:MF	ubiquitin-like protein transferase activity	GO:0019787	0.004943618592760267	2305955043066730	465	784	15	60607
GO:MF	alcohol binding	GO:0043178	0.004943618592760267	2305955043066730	88	818	6	60607
GO:MF	transmembrane receptor protein phosphatase activity	GO:0019198	0.004943618592760267	2305955043066730	17	780	3	60607
GO:MF	transmembrane receptor protein tyrosine phosphatase activity	GO:0005001	0.004943618592760267	2305955043066730	17	780	3	60607
GO:MF	potassium channel regulator activity	GO:0015459	0.005056583544088141	2.29614e+16	54	239	3	60607
GO:MF	nucleoside-triphosphate diphosphatase activity	GO:0047429	0.005121767031218728	2290580179744430	10	333	2	60607
GO:MF	3'-5' DNA helicase activity	GO:0043138	0.0051608158137413885	2.28728e+16	17	796	3	60607
GO:MF	UDP-galactosyltransferase activity	GO:0035250	0.0051608158137413885	2.28728e+16	20	670	3	60607
GO:MF	angiotensin type I receptor activity	GO:0001596	0.0051608158137413885	2.28728e+16	1	81	1	60607
GO:MF	translation release factor activity	GO:0003747	0.005364250458876435	2.27049e+16	7	502	2	60607
GO:MF	translation termination factor activity	GO:0008079	0.005364250458876435	2.27049e+16	7	502	2	60607
GO:MF	thioredoxin-disulfide reductase activity	GO:0004791	0.005480003741733565	2261219144980280	7	509	2	60607
GO:MF	exoribonuclease II activity	GO:0008859	0.005480003741733565	2261219144980280	1	87	1	60607
GO:MF	extracellular matrix structural constituent conferring compression resistance	GO:0030021	0.005646735927556136	2248202521787960	22	630	3	60607
GO:MF	ErbB-3 class receptor binding	GO:0043125	0.005773228210855872	2238581274866420	5	758	2	60607
GO:MF	nicotinate phosphoribosyltransferase activity	GO:0004516	0.005859752369102506	2.23212e+16	1	94	1	60607
GO:MF	kainate selective glutamate receptor activity	GO:0015277	0.005901114503152913	2229065958381670	5	19	1	60607
GO:MF	C-X3-C chemokine binding	GO:0019960	0.005917826580515789	2227837765810830	5	771	2	60607
GO:MF	oxidoreductase activity, acting on iron-sulfur proteins as donors, NAD or NADP as acceptor	GO:0016731	0.00598515070842663	2.22292e+16	1	98	1	60607
GO:MF	ferredoxin-NAD(P) reductase activity	GO:0008937	0.00598515070842663	2.22292e+16	1	98	1	60607
GO:MF	NADPH-adrenodoxin reductase activity	GO:0015039	0.00598515070842663	2.22292e+16	1	98	1	60607
GO:MF	oxidoreductase activity, acting on iron-sulfur proteins as donors	GO:0016730	0.00598515070842663	2.22292e+16	1	98	1	60607
GO:MF	ferredoxin-NADP+ reductase activity	GO:0004324	0.00598515070842663	2.22292e+16	1	98	1	60607
GO:MF	cyclic nucleotide binding	GO:0030551	0.00615587837919371	2210709969049590	37	838	4	60607
GO:MF	UDP-N-acetylglucosamine transmembrane transporter activity	GO:0005462	0.006179862788143676	2.20902e+16	6	651	2	60607
GO:MF	beta-tubulin binding	GO:0048487	0.006188299485309039	2.20843e+16	41	756	4	60607
GO:MF	guanyl nucleotide binding	GO:0019001	0.006304491631240137	2.20035e+16	403	841	14	60607
GO:MF	guanyl ribonucleotide binding	GO:0032561	0.006304491631240137	2.20035e+16	403	841	14	60607
GO:MF	receptor inhibitor activity	GO:0030547	0.006405373890149582	2193455514835830	41	765	4	60607
GO:MF	cyclase regulator activity	GO:0010851	0.006487708762547796	2.18791e+16	9	436	2	60607
GO:MF	D-ribulokinase activity	GO:0019150	0.006487708762547796	2.18791e+16	1	109	1	60607
GO:MF	transcription coactivator activity	GO:0003713	0.006487708762547796	2.18791e+16	280	827	11	60607
GO:MF	signaling adaptor activity	GO:0035591	0.006575655907836354	2182060920717050	70	754	5	60607
GO:MF	cytokine receptor binding	GO:0005126	0.006599630069972592	2.18048e+16	275	845	11	60607
GO:MF	RNA methyltransferase activity	GO:0008173	0.00679633023870788	2.16773e+16	69	772	5	60607
GO:MF	myosin binding	GO:0017022	0.006810515828771245	2166819993358130	72	740	5	60607
GO:MF	hydrolase activity, acting on carbon-nitrogen (but not peptide) bonds	GO:0016810	0.007419194693765065	2129643232057140	132	811	7	60607
GO:MF	receptor tyrosine kinase binding	GO:0030971	0.0075155596294874585	2.12404e+16	72	758	5	60607
GO:MF	cytoskeletal anchor activity	GO:0008093	0.0075653753764254586	2121169518418620	22	716	3	60607
GO:MF	axon guidance receptor activity	GO:0008046	0.007599130190972156	2.11924e+16	9	478	2	60607
GO:MF	phosphotyrosine residue binding	GO:0001784	0.007648241289770528	2.11644e+16	44	754	4	60607
GO:MF	aminoacylase activity	GO:0004046	0.007798060896710997	2108013377637090	7	635	2	60607
GO:MF	sialic acid binding	GO:0033691	0.007812960061801048	2107184395706260	22	727	3	60607
GO:MF	galactosyltransferase activity	GO:0008378	0.007969943251093974	2.09854e+16	24	670	3	60607
GO:MF	carbohydrate kinase activity	GO:0019200	0.007969943251093974	2.09854e+16	21	770	3	60607
GO:MF	microtubule motor activity	GO:0003777	0.008261500324143318	2082941075763410	76	737	5	60607
GO:MF	phosphatidylinositol-4,5-bisphosphate binding	GO:0005546	0.008315976021169555	2.08009e+16	80	701	5	60607
GO:MF	histone acetyltransferase binding	GO:0035035	0.00843780433502878	2073770549729500	27	607	3	60607
GO:MF	inward rectifier potassium channel activity	GO:0005242	0.008492985928421341	2.07094e+16	22	203	2	60607
GO:MF	phospholipase activity	GO:0004620	0.00880877630539742	2055084418571510	109	314	4	60607
GO:MF	peptidyl-proline 4-dioxygenase activity	GO:0031545	0.00887548835200549	2.05181e+16	9	526	2	60607
GO:MF	ankyrin binding	GO:0030506	0.00887548835200549	2.05181e+16	20	847	3	60607
GO:MF	semaphorin receptor activity	GO:0017154	0.008916008445687264	2.04983e+16	12	391	2	60607
GO:MF	ATPase-coupled transmembrane transporter activity	GO:0042626	0.008916008445687264	2.04983e+16	67	517	4	60607
GO:MF	oxidoreductase activity, acting on paired donors, with incorporation or reduction of molecular oxygen	GO:0016705	0.008920002488863299	2049635024446800	167	667	7	60607
GO:MF	NADP binding	GO:0050661	0.008920002488863299	2049635024446800	52	88	2	60607
GO:MF	bradykinin receptor binding	GO:0031711	0.009000304136151372	2.04574e+16	2	81	1	60607
GO:MF	exonuclease activity	GO:0004527	0.009627588817330736	2016482466192770	84	695	5	60607
GO:MF	rRNA methyltransferase activity	GO:0008649	0.01006213189519587	1997309994207610	23	772	3	60607
GO:MF	catalytic activity, acting on a rRNA	GO:0140102	0.01006213189519587	1997309994207610	23	772	3	60607
GO:MF	lipoprotein particle receptor binding	GO:0070325	0.01006213189519587	1997309994207610	28	630	3	60607
GO:MF	transmembrane receptor protein tyrosine kinase activator activity	GO:0030297	0.010437107197606392	1.98142e+16	7	758	2	60607
GO:MF	cell-matrix adhesion mediator activity	GO:0098634	0.010437107197606392	1.98142e+16	7	757	2	60607
GO:MF	G-protein activated inward rectifier potassium channel activity	GO:0015467	0.010686140860653592	197117910541033	4	49	1	60607
GO:MF	ubiquinol-cytochrome-c reductase activity	GO:0008121	0.010850750434763067	1.96454e+16	8	672	2	60607
GO:MF	DNA helicase activity	GO:0003678	0.010890056836244874	1962969853614000	76	796	5	60607
GO:MF	ribonuclease activity	GO:0004540	0.0115376120970049	1.93788e+16	111	794	6	60607
GO:MF	O-methyltransferase activity	GO:0008171	0.01165193497905446	1933601947518160	24	9	1	60607
GO:MF	G protein-coupled acetylcholine receptor activity	GO:0016907	0.011676325519390948	1932693806001200	7	31	1	60607
GO:MF	co-receptor binding	GO:0039706	0.011898449433415715	1924509630740850	13	426	2	60607
GO:MF	hormone activity	GO:0005179	0.012263404784758788	1.91139e+16	127	488	5	60607
GO:MF	calcium activated cation channel activity	GO:0005227	0.012701468891251557	1.89615e+16	26	217	2	60607
GO:MF	DNA-dependent ATPase activity	GO:0008094	0.012745160585209069	1.89465e+16	54	722	4	60607
GO:MF	G protein-coupled amine receptor activity	GO:0008227	0.012894699732489912	1.88959e+16	48	118	2	60607
GO:MF	phosphoric diester hydrolase activity	GO:0008081	0.013077598801328062	1.88347e+16	92	424	4	60607
GO:MF	dATP pyrophosphohydrolase activity	GO:0008828	0.013241106483547772	1.87808e+16	1	252	1	60607
GO:MF	ATP diphosphatase activity	GO:0047693	0.013241106483547772	1.87808e+16	1	252	1	60607
GO:MF	GTP diphosphatase activity	GO:0036219	0.013241106483547772	1.87808e+16	1	252	1	60607
GO:MF	somatostatin receptor binding	GO:0031877	0.013241106483547772	1.87808e+16	1	251	1	60607
GO:MF	mannosyltransferase activity	GO:0000030	0.013268408205710867	1.87718e+16	28	708	3	60607
GO:MF	exonuclease activity, active with either ribo- or deoxyribonucleic acids and producing 5'-phosphomonoesters	GO:0016796	0.013268408205710867	1.87718e+16	57	695	4	60607
GO:MF	nitric-oxide synthase activity	GO:0004517	0.013748872633871471	1861732911212720	3	88	1	60607
GO:MF	oxidoreductase activity, acting on a sulfur group of donors, NAD(P) as acceptor	GO:0016668	0.013855104299136604	1858390200566050	12	509	2	60607
GO:MF	gamma-glutamyl-peptidase activity	GO:0034722	0.013856493352433323	1.85835e+16	1	267	1	60607
GO:MF	NAD+ ADP-ribosyltransferase activity	GO:0003950	0.01388380322670735	1.85749e+16	27	750	3	60607
GO:MF	corticotropin-releasing hormone binding	GO:0051424	0.01396269308154139	1.85503e+16	2	136	1	60607
GO:MF	corticotropin-releasing hormone receptor activity	GO:0043404	0.01396269308154139	1.85503e+16	2	136	1	60607
GO:MF	corticotrophin-releasing factor receptor activity	GO:0015056	0.01396269308154139	1.85503e+16	2	136	1	60607
GO:MF	2-hydroxyglutarate dehydrogenase activity	GO:0047545	0.013995516646135657	1.85401e+16	1	273	1	60607
GO:MF	protein kinase A binding	GO:0051018	0.014070697622957146	1.85168e+16	52	781	4	60607
GO:MF	nicotinate-nucleotide diphosphorylase (carboxylating) activity	GO:0004514	0.014364832522305339	184269943302481	3	94	1	60607
GO:MF	lipoprotein particle binding	GO:0071813	0.0144183409718543	1.84108e+16	37	554	3	60607
GO:MF	protein-lipid complex binding	GO:0071814	0.0144183409718543	1.84108e+16	37	554	3	60607
GO:MF	cyclin-dependent protein serine/threonine kinase activity	GO:0004693	0.014787600025098834	1.8301e+16	29	719	3	60607
GO:MF	cyclin-dependent protein kinase activity	GO:0097472	0.014787600025098834	1.8301e+16	29	719	3	60607
GO:MF	cGMP binding	GO:0030553	0.01495670788506805	1.82516e+16	15	428	2	60607
GO:MF	DEAD/H-box RNA helicase binding	GO:0017151	0.01495670788506805	1.82516e+16	8	826	2	60607
GO:MF	transmembrane-ephrin receptor activity	GO:0005005	0.01495670788506805	1.82516e+16	16	400	2	60607
GO:MF	transforming growth factor beta receptor binding	GO:0005160	0.014989079523621445	1.82423e+16	25	845	3	60607
GO:MF	G protein-coupled neurotransmitter receptor activity	GO:0099528	0.015443655953202068	1.81125e+16	10	31	1	60607
GO:MF	ubiquitin protein ligase activity	GO:0061630	0.01555178330294577	1.80822e+16	305	751	10	60607
GO:MF	translation regulator activity	GO:0045182	0.0156081065933064	1.80665e+16	155	815	7	60607
GO:MF	protein serine phosphatase activity	GO:0106306	0.0156081065933064	1.80665e+16	80	843	5	60607
GO:MF	protein threonine phosphatase activity	GO:0106307	0.0156081065933064	1.80665e+16	80	843	5	60607
GO:MF	adenylate kinase activity	GO:0004017	0.0156081065933064	1.80665e+16	10	673	2	60607
GO:MF	protein phosphorylated amino acid binding	GO:0045309	0.0156081065933064	1.80665e+16	56	754	4	60607
GO:MF	transferase activity, transferring selenium-containing groups	GO:0016785	0.0156081065933064	1.80665e+16	1	315	1	60607
GO:MF	monoamine transmembrane transporter activity	GO:0008504	0.015675249056313775	1804785550151250	9	756	2	60607
GO:MF	angiotensin receptor activity	GO:0001595	0.015698688887284908	1.80414e+16	4	81	1	60607
GO:MF	angiotensin type II receptor activity	GO:0004945	0.015698688887284908	1.80414e+16	4	81	1	60607
GO:MF	fibronectin binding	GO:0001968	0.015698688887284908	1.80414e+16	28	771	3	60607
GO:MF	mRNA 5'-UTR binding	GO:0048027	0.015698688887284908	1.80414e+16	27	12	1	60607
GO:MF	transcription coactivator binding	GO:0001223	0.015757009522858228	1.80253e+16	26	836	3	60607
GO:MF	alpha-actinin binding	GO:0051393	0.015883473975950132	1.79905e+16	28	778	3	60607
GO:MF	growth hormone receptor binding	GO:0005131	0.015883473975950132	1.79905e+16	10	33	1	60607
GO:MF	peptidyl-proline dioxygenase activity	GO:0031543	0.016047259634724576	1.7946e+16	13	526	2	60607
GO:MF	ubiquitin-protein transferase activity	GO:0004842	0.0161407056747922	1.79208e+16	442	784	13	60607
GO:MF	catalytic activity, acting on DNA	GO:0140097	0.01619055663360828	1790738219884740	204	626	7	60607
GO:MF	phosphopantothenate--cysteine ligase activity	GO:0004632	0.016244578141011764	1789291562460550	1	340	1	60607
GO:MF	tetrahydrobiopterin binding	GO:0034617	0.0167437694938	1776146763423530	4	88	1	60607
GO:MF	alpha2-adrenergic receptor activity	GO:0004938	0.01680463039995343	1.77457e+16	3	118	1	60607
GO:MF	hydroxyacid-oxoacid transhydrogenase activity	GO:0047988	0.016908594331073837	1.77189e+16	3	119	1	60607
GO:MF	titin Z domain binding	GO:0070080	0.017586835034627952	1754812310097420	2	186	1	60607
GO:MF	nuclease activity	GO:0004518	0.01802023504652779	1.74424e+16	207	794	8	60607
GO:MF	glutamate decarboxylase activity	GO:0004351	0.018259978222185176	1.7385e+16	2	194	1	60607
GO:MF	Notch binding	GO:0005112	0.018438355203212003	1.73428e+16	26	281	2	60607
GO:MF	TAP binding	GO:0046977	0.018588683676742747	1.73075e+16	9	846	2	60607
GO:MF	type I transforming growth factor beta receptor binding	GO:0034713	0.018588683676742747	1.73075e+16	9	845	2	60607
GO:MF	ubiquitin-like protein ligase activity	GO:0061659	0.018588683676742747	1.73075e+16	316	751	10	60607
GO:MF	acetylesterase activity	GO:0008126	0.018597623067735047	1.73054e+16	5	80	1	60607
GO:MF	cyclin-dependent protein serine/threonine kinase inhibitor activity	GO:0004861	0.019194986265317193	1.71681e+16	12	638	2	60607
GO:MF	UDP-glucosyltransferase activity	GO:0035251	0.01932701878550806	1.71384e+16	12	641	2	60607
GO:MF	ephrin receptor activity	GO:0005003	0.01936047344743099	1713084026516640	19	400	2	60607
GO:MF	5'-tyrosyl-DNA phosphodiesterase activity	GO:0070260	0.019548694807046633	1.70888e+16	1	424	1	60607
GO:MF	tyrosyl-RNA phosphodiesterase activity	GO:0036317	0.019548694807046633	1.70888e+16	1	424	1	60607
GO:MF	preribosome binding	GO:1990275	0.01969641208647205	1.70561e+16	1	429	1	60607
GO:MF	pyrimidine nucleotide-sugar transmembrane transporter activity	GO:0015165	0.01969641208647205	1.70561e+16	12	651	2	60607
GO:MF	U2 snRNA binding	GO:0030620	0.019825488295130606	1.70278e+16	5	87	1	60607
GO:MF	single-stranded DNA 3'-5' exodeoxyribonuclease activity	GO:0008310	0.019825488295130606	1.70278e+16	5	87	1	60607
GO:MF	outward rectifier potassium channel activity	GO:0015271	0.019876961118050547	1.70165e+16	13	604	2	60607
GO:MF	cadmium ion binding	GO:0046870	0.019966084950833043	1.69971e+16	5	88	1	60607
GO:MF	hydrolase activity, acting on carbon-nitrogen (but not peptide) bonds, in linear amides	GO:0016811	0.02021901903399416	1.69424e+16	73	635	4	60607
GO:MF	fibroblast growth factor-activated receptor activity	GO:0005007	0.020330690363769062	1.69185e+16	5	90	1	60607
GO:MF	3'-5'-exoribonuclease activity	GO:0000175	0.02045762705734852	1.68914e+16	35	695	3	60607
GO:MF	MAP-kinase scaffold activity	GO:0005078	0.02045762705734852	1.68914e+16	11	733	2	60607
GO:MF	GTP binding	GO:0005525	0.020772316389762655	1.68252e+16	381	841	12	60607
GO:MF	dystroglycan binding	GO:0002162	0.020796379483233055	1682012266350470	10	819	2	60607
GO:MF	mineralocorticoid receptor binding	GO:0031962	0.0212043783385051	1.67357e+16	1	473	1	60607
GO:MF	bone sialoprotein binding	GO:0044730	0.0212043783385051	1.67357e+16	1	474	1	60607
GO:MF	snoRNA binding	GO:0030515	0.021284394595564884	1.67194e+16	32	252	2	60607
GO:MF	platelet-derived growth factor alpha-receptor activity	GO:0005018	0.02129243262552219	16717747182945	1	479	1	60607
GO:MF	short-chain carboxylesterase activity	GO:0034338	0.02129243262552219	16717747182945	6	80	1	60607
GO:MF	sodium:chloride symporter activity	GO:0015378	0.021324155556426052	1671128158024250	11	756	2	60607
GO:MF	RNA polymerase II core promoter sequence-specific DNA binding	GO:0000979	0.021368326079675405	1.67023e+16	20	409	2	60607
GO:MF	phospholipase activator activity	GO:0016004	0.021440143713300833	1668772307893240	12	694	2	60607
GO:MF	single-stranded RNA binding	GO:0003727	0.021731954433655505	16629012142417	92	814	5	60607
GO:MF	8-oxo-7,8-dihydroguanosine triphosphate pyrophosphatase activity	GO:0008413	0.02206744365651144	1656247973597420	2	252	1	60607
GO:MF	8-oxo-7,8-dihydrodeoxyguanosine triphosphate pyrophosphatase activity	GO:0035539	0.02206744365651144	1656247973597420	2	252	1	60607
GO:MF	peptide antigen binding	GO:0042605	0.02206744365651144	1656247973597420	30	846	3	60607
GO:MF	purine ribonucleoside binding	GO:0032550	0.022231334092743204	1.65303e+16	386	841	12	60607
GO:MF	2-oxoglutarate-dependent dioxygenase activity	GO:0016706	0.022254762130105417	1.65258e+16	48	526	3	60607
GO:MF	serine-type endopeptidase activity	GO:0004252	0.022270057583407745	1.65228e+16	171	3	1	60607
GO:MF	G protein-coupled UTP receptor activity	GO:0045030	0.02266871873334685	1.64457e+16	2	262	1	60607
GO:MF	G protein-coupled UDP receptor activity	GO:0045029	0.02266871873334685	1.64457e+16	2	262	1	60607
GO:MF	disordered domain specific binding	GO:0097718	0.022674032159207772	1.64447e+16	34	755	3	60607
GO:MF	NADPH-hemoprotein reductase activity	GO:0003958	0.02271557777278413	1.64368e+16	6	88	1	60607
GO:MF	exoribonuclease activity, producing 5'-phosphomonoesters	GO:0016896	0.022805824009220085	1.64195e+16	37	695	3	60607
GO:MF	intracellular cGMP-activated cation channel activity	GO:0005223	0.023001188996291024	1.63825e+16	7	77	1	60607
GO:MF	frizzled binding	GO:0005109	0.023001188996291024	1.63825e+16	37	699	3	60607
GO:MF	ribonucleoside binding	GO:0032549	0.023001188996291024	1.63825e+16	389	841	12	60607
GO:MF	activin binding	GO:0048185	0.023001188996291024	1.63825e+16	15	582	2	60607
GO:MF	purine nucleoside binding	GO:0001883	0.023001188996291024	1.63825e+16	389	841	12	60607
GO:MF	histone-dependent DNA binding	GO:0099077	0.023581567819032128	1627427324240110	1	554	1	60607
GO:MF	alpha-catenin binding	GO:0045294	0.023820118366093882	1.62306e+16	11	819	2	60607
GO:MF	N6-threonylcarbomyladenosine methylthiotransferase activity	GO:0035598	0.023983684365116748	1.62008e+16	1	568	1	60607
GO:MF	calcium sensitive guanylate cyclase activator activity	GO:0008048	0.023983684365116748	1.62008e+16	5	114	1	60607
GO:MF	tRNA (N(6)-L-threonylcarbamoyladenosine(37)-C(2))-methylthiotransferase	GO:0061712	0.023983684365116748	1.62008e+16	1	568	1	60607
GO:MF	SUMO transferase activity	GO:0019789	0.024334413966048424	1.61378e+16	20	29	1	60607
GO:MF	nucleotide-sugar transmembrane transporter activity	GO:0005338	0.024480984924757254	1611171113536990	14	651	2	60607
GO:MF	protein tyrosine phosphatase activator activity	GO:0008160	0.024480984924757254	1611171113536990	2	292	1	60607
GO:MF	alpha-2A adrenergic receptor binding	GO:0031694	0.02453012715839359	1.6103e+16	5	118	1	60607
GO:MF	isomerase activity	GO:0016853	0.02453012715839359	1.6103e+16	169	842	7	60607
GO:MF	xylulokinase activity	GO:0004856	0.02453012715839359	1.6103e+16	1	587	1	60607
GO:MF	gap junction hemi-channel activity	GO:0055077	0.02453012715839359	1.6103e+16	3	197	1	60607
GO:MF	magnesium-dependent protein serine/threonine phosphatase activity	GO:0004724	0.02463135917039393	1.60851e+16	11	843	2	60607
GO:MF	cyclin-dependent protein kinase activating kinase activity	GO:0019912	0.02484455487002929	1.60477e+16	1	599	1	60607
GO:MF	phosphotransferase activity, phosphate group as acceptor	GO:0016776	0.024908199524062764	1.60366e+16	40	673	3	60607
GO:MF	nucleoside binding	GO:0001882	0.024908199524062764	1.60366e+16	395	841	12	60607
GO:MF	protein serine/threonine kinase activator activity	GO:0043539	0.025010423263870388	1.60188e+16	40	675	3	60607
GO:MF	protein-cysteine S-palmitoyltransferase activity	GO:0019706	0.02508482813065962	1600588870205760	28	22	1	60607
GO:MF	protein-cysteine S-acyltransferase activity	GO:0019707	0.02508482813065962	1600588870205760	28	22	1	60607
GO:MF	N-acetylglucosaminylphosphatidylinositol deacetylase activity	GO:0000225	0.02508482813065962	1600588870205760	1	611	1	60607
GO:MF	racemase and epimerase activity	GO:0016854	0.02508482813065962	1600588870205760	18	516	2	60607
GO:MF	acylglycerol lipase activity	GO:0047372	0.025343355413444183	1.59614e+16	13	726	2	60607
GO:MF	D-dopachrome decarboxylase activity	GO:0033981	0.02536524722328342	1.59576e+16	1	625	1	60607
GO:MF	DNA 5'-adenosine monophosphate hydrolase activity	GO:0033699	0.02536524722328342	1.59576e+16	1	626	1	60607
GO:MF	single-strand break-containing DNA binding	GO:1990165	0.02536524722328342	1.59576e+16	1	626	1	60607
GO:MF	serotonin:sodium symporter activity	GO:0005335	0.02536524722328342	1.59576e+16	3	209	1	60607
GO:MF	ion gated channel activity	GO:0022839	0.025497752997666143	1593498090299850	43	217	2	60607
GO:MF	beta-endorphin receptor activity	GO:0004979	0.025497752997666143	1593498090299850	1	633	1	60607
GO:MF	morphine receptor activity	GO:0038047	0.025497752997666143	1593498090299850	1	633	1	60607
GO:MF	tetrapyrrole binding	GO:0046906	0.025497752997666143	1593498090299850	154	176	3	60607
GO:MF	nucleobase-containing compound transmembrane transporter activity	GO:0015932	0.025914549428836378	1586456337751370	68	761	4	60607
GO:MF	secondary active transmembrane transporter activity	GO:0015291	0.025992908624810813	1585145119920830	237	761	8	60607
GO:MF	peptide transmembrane transporter activity	GO:1904680	0.026020326367153533	1.58469e+16	37	256	2	60607
GO:MF	G-protein beta/gamma-subunit complex binding	GO:0031683	0.02625532860123158	1.58078e+16	20	481	2	60607
GO:MF	lipase activator activity	GO:0060229	0.02625532860123158	1.58078e+16	14	694	2	60607
GO:MF	dITP diphosphatase activity	GO:0035870	0.02640433922952881	1.57832e+16	2	333	1	60607
GO:MF	protein kinase A catalytic subunit binding	GO:0034236	0.026442938148419626	1.57769e+16	13	755	2	60607
GO:MF	cadherin binding involved in cell-cell adhesion	GO:0098641	0.026442938148419626	1.57769e+16	18	540	2	60607
GO:MF	squalene monooxygenase activity	GO:0004506	0.026442938148419626	1.57769e+16	1	667	1	60607
GO:MF	amyloid-beta binding	GO:0001540	0.026624670625378558	1.57472e+16	83	630	4	60607
GO:MF	acetylcholine receptor activity	GO:0015464	0.02671319538280154	1.57327e+16	22	31	1	60607
GO:MF	cyclase activator activity	GO:0010853	0.02671319538280154	1.57327e+16	6	114	1	60607
GO:MF	guanylate cyclase activator activity	GO:0030250	0.02671319538280154	1.57327e+16	6	114	1	60607
GO:MF	heat shock protein binding	GO:0031072	0.02685127778497329	1.57104e+16	127	638	5	60607
GO:MF	glutamate-gated calcium ion channel activity	GO:0022849	0.02685127778497329	1.57104e+16	5	138	1	60607
GO:MF	intracellular cAMP-activated cation channel activity	GO:0005222	0.026904813754050537	1.57017e+16	9	77	1	60607
GO:MF	U1 snRNA binding	GO:0030619	0.02696658526249451	1.56917e+16	8	87	1	60607
GO:MF	NADP phosphatase activity	GO:0019178	0.02696658526249451	1.56917e+16	1	695	1	60607
GO:MF	NADPH phosphatase activity	GO:0102757	0.02696658526249451	1.56917e+16	1	695	1	60607
GO:MF	insulin-like growth factor I binding	GO:0031994	0.02696658526249451	1.56917e+16	13	771	2	60607
GO:MF	S-acyltransferase activity	GO:0016417	0.026972573703996864	1569077611496120	32	22	1	60607
GO:MF	NADHX epimerase activity	GO:0052856	0.026972573703996864	1569077611496120	2	351	1	60607
GO:MF	NADPHX epimerase activity	GO:0052857	0.026972573703996864	1569077611496120	2	351	1	60607
GO:MF	steroid binding	GO:0005496	0.026985573687845706	1.56887e+16	100	818	5	60607
GO:MF	manganese ion binding	GO:0030145	0.026985573687845706	1.56887e+16	65	817	4	60607
GO:MF	myosin head/neck binding	GO:0032028	0.026985573687845706	1.56887e+16	2	353	1	60607
GO:MF	alpha-adrenergic receptor activity	GO:0004936	0.026985573687845706	1.56887e+16	6	118	1	60607
GO:MF	cytidylate kinase activity	GO:0004127	0.027815272709521704	1.55572e+16	4	183	1	60607
GO:MF	mRNA (nucleoside-2'-O-)-methyltransferase activity	GO:0004483	0.028109335533167825	1551149420407830	2	370	1	60607
GO:MF	neuropeptide receptor activity	GO:0008188	0.02844473136058073	154599816346655	46	633	3	60607
GO:MF	synaptic receptor adaptor activity	GO:0030160	0.028469339734054976	1.54562e+16	3	251	1	60607
GO:MF	neurotransmitter:sodium symporter activity	GO:0005328	0.0285979373423844	1543665289707490	1	756	1	60607
GO:MF	prosaposin receptor activity	GO:0036505	0.0285979373423844	1543665289707490	2	379	1	60607
GO:MF	bromide peroxidase activity	GO:0019806	0.02888652806526447	1539304653818970	1	765	1	60607
GO:MF	R-SMAD binding	GO:0070412	0.028927620740784466	1538687285039910	22	473	2	60607
GO:MF	anion:sodium symporter activity	GO:0015373	0.02893448577676383	1.53858e+16	14	756	2	60607
GO:MF	ribonuclease E activity	GO:0008995	0.02893448577676383	1.53858e+16	1	794	1	60607
GO:MF	gap junction channel activity involved in cardiac conduction electrical coupling	GO:0086075	0.02893448577676383	1.53858e+16	4	197	1	60607
GO:MF	G protein-coupled ADP receptor activity	GO:0001621	0.02893448577676383	1.53858e+16	3	262	1	60607
GO:MF	glutathione transferase activity	GO:0004364	0.02893448577676383	1.53858e+16	25	32	1	60607
GO:MF	G protein-coupled pyrimidinergic nucleotide receptor activity	GO:0071553	0.02893448577676383	1.53858e+16	3	262	1	60607
GO:MF	arginine binding	GO:0034618	0.02893448577676383	1.53858e+16	9	88	1	60607
GO:MF	snRNA methyltransferase activity	GO:0106346	0.02893448577676383	1.53858e+16	1	772	1	60607
GO:MF	glutathione transmembrane transporter activity	GO:0034634	0.02893448577676383	1.53858e+16	4	197	1	60607
GO:MF	(alpha-N-acetylneuraminyl-2,3-beta-galactosyl-1,3)-N-acetyl-galactosaminide 6-alpha-sialyltransferase activity	GO:0047290	0.02893448577676383	1.53858e+16	2	396	1	60607
GO:MF	single-stranded DNA exodeoxyribonuclease activity	GO:0008297	0.02893448577676383	1.53858e+16	9	87	1	60607
GO:MF	carbohydrate derivative transmembrane transporter activity	GO:1901505	0.02893448577676383	1.53858e+16	72	761	4	60607
GO:MF	glucocorticoid receptor binding	GO:0035259	0.02893448577676383	1.53858e+16	14	763	2	60607
GO:MF	guanylate cyclase regulator activity	GO:0030249	0.02893448577676383	1.53858e+16	7	114	1	60607
GO:MF	23S rRNA (adenine(1618)-N(6))-methyltransferase activity	GO:0052907	0.02893448577676383	1.53858e+16	1	772	1	60607
GO:MF	enkephalin receptor activity	GO:0038046	0.02893448577676383	1.53858e+16	1	786	1	60607
GO:MF	adrenomedullin binding	GO:1990409	0.02893448577676383	1.53858e+16	2	390	1	60607
GO:MF	monosaccharide binding	GO:0048029	0.02893448577676383	1.53858e+16	71	770	4	60607
GO:MF	U6 snRNA (adenine-(43)-N(6))-methyltransferase activity	GO:0120048	0.02893448577676383	1.53858e+16	1	772	1	60607
GO:MF	microfibril binding	GO:0050436	0.02893448577676383	1.53858e+16	3	266	1	60607
GO:MF	mRNA methyltransferase activity	GO:0008174	0.029232910130435483	1.53413e+16	14	772	2	60607
GO:MF	U6 snRNA binding	GO:0017070	0.029232910130435483	1.53413e+16	14	772	2	60607
GO:MF	RNA stem-loop binding	GO:0035613	0.029232910130435483	1.53413e+16	14	772	2	60607
GO:MF	calcium-dependent cysteine-type endopeptidase inhibitor activity	GO:0010859	0.02927416889189334	1.53352e+16	1	810	1	60607
GO:MF	(S)-2-hydroxy-acid oxidase activity	GO:0003973	0.029416336194775034	1531411419626090	3	273	1	60607
GO:MF	4-alpha-hydroxytetrahydrobiopterin dehydratase activity	GO:0008124	0.02942770241052393	1531243644437360	2	411	1	60607
GO:MF	epinephrine binding	GO:0051379	0.02942770241052393	1531243644437360	7	118	1	60607
GO:MF	beta-galactosidase activity	GO:0004565	0.02942770241052393	1531243644437360	5	165	1	60607
GO:MF	oxidoreductase activity, acting on the CH-NH2 group of donors	GO:0016638	0.02942770241052393	1531243644437360	20	539	2	60607
GO:MF	nucleosome-dependent ATPase activity	GO:0070615	0.029661060383443988	1.52781e+16	2	416	1	60607
GO:MF	hemi-methylated DNA-binding	GO:0044729	0.029860327236059078	1.52491e+16	3	280	1	60607
GO:MF	protein C-terminus binding	GO:0008022	0.029907173730498122	1.52422e+16	202	755	7	60607
GO:MF	intracellular cyclic nucleotide activated cation channel activity	GO:0005221	0.029907173730498122	1.52422e+16	11	77	1	60607
GO:MF	cyclic nucleotide-gated ion channel activity	GO:0043855	0.029907173730498122	1.52422e+16	11	77	1	60607
GO:MF	tyrosyl-DNA phosphodiesterase activity	GO:0070259	0.02997500649587097	1.52324e+16	2	424	1	60607
GO:MF	membrane insertase activity	GO:0032977	0.029980135455306204	1.52317e+16	12	71	1	60607
GO:MF	cGMP-dependent protein kinase activity	GO:0004692	0.030054401032277814	1522091922859850	2	428	1	60607
GO:MF	histone pre-mRNA stem-loop binding	GO:0071207	0.030054401032277814	1522091922859850	2	427	1	60607
GO:MF	palmitoyltransferase activity	GO:0016409	0.030054401032277814	1522091922859850	39	22	1	60607
GO:MF	L-ascorbic acid binding	GO:0031418	0.03017853746813881	1520301811111370	21	526	2	60607
GO:MF	U3 snoRNA binding	GO:0034511	0.03030687945463165	1.51846e+16	10	87	1	60607
GO:MF	chemoattractant activity	GO:0042056	0.03030687945463165	1.51846e+16	37	834	3	60607
GO:MF	adenylate cyclase regulator activity	GO:0010854	0.030360289153605932	1517694096504570	2	436	1	60607
GO:MF	adenylate cyclase inhibitor activity	GO:0010855	0.030360289153605932	1517694096504570	2	436	1	60607
GO:MF	histone-glutamine methyltransferase activity	GO:1990259	0.03065634660727232	1.51348e+16	2	441	1	60607
GO:MF	ligand-activated transcription factor activity	GO:0098531	0.031329293293708	1.50405e+16	54	577	3	60607
GO:MF	nuclear receptor activity	GO:0004879	0.031329293293708	1.50405e+16	54	577	3	60607
GO:MF	FATZ binding	GO:0051373	0.03208565854413666	1.49369e+16	5	186	1	60607
GO:MF	temperature-gated ion channel activity	GO:0097603	0.03216791036683529	1.49258e+16	3	311	1	60607
GO:MF	3'-5'-exodeoxyribonuclease activity	GO:0008296	0.03287634058511486	1.48312e+16	11	87	1	60607
GO:MF	G protein-coupled serotonin receptor activity	GO:0004993	0.032894901874094634	1.48287e+16	31	31	1	60607
GO:MF	serotonin receptor activity	GO:0099589	0.032894901874094634	1.48287e+16	31	31	1	60607
GO:MF	chloride transmembrane transporter activity	GO:0015108	0.03310222292216927	1.48014e+16	99	321	3	60607
GO:MF	opioid peptide activity	GO:0001515	0.03310222292216927	1.48014e+16	4	243	1	60607
GO:MF	oxidoreductase activity, acting on paired donors, with incorporation or reduction of molecular oxygen, NAD(P)H as one donor, and incorporation of one atom of oxygen	GO:0016709	0.03310222292216927	1.48014e+16	48	667	3	60607
GO:MF	phosphatidylinositol-3,5-bisphosphate binding	GO:0080025	0.03310222292216927	1.48014e+16	27	36	1	60607
GO:MF	N-acetylglucosamine-6-sulfatase activity	GO:0008449	0.03331883910492652	1.47731e+16	4	245	1	60607
GO:MF	transferase activity, transferring sulfur-containing groups	GO:0016782	0.03336620428844073	1.47669e+16	74	791	4	60607
GO:MF	tripeptide transmembrane transporter activity	GO:0042937	0.03336620428844073	1.47669e+16	5	197	1	60607
GO:MF	signaling receptor complex adaptor activity	GO:0030159	0.03375646922514554	1.47164e+16	43	754	3	60607
GO:MF	inositol 1,4,5-trisphosphate-sensitive calcium-release channel activity	GO:0005220	0.03375646922514554	1.47164e+16	3	334	1	60607
GO:MF	inositol hexakisphosphate binding	GO:0000822	0.03375646922514554	1.47164e+16	3	334	1	60607
GO:MF	cyclin-dependent protein serine/threonine kinase regulator activity	GO:0016538	0.03375646922514554	1.47164e+16	48	675	3	60607
GO:MF	superoxide dismutase copper chaperone activity	GO:0016532	0.03465465468467848	1.46024e+16	2	517	1	60607
GO:MF	glucosyltransferase activity	GO:0046527	0.03465465468467848	1.46024e+16	19	641	2	60607
GO:MF	P-type divalent copper transporter activity	GO:0043682	0.03465465468467848	1.46024e+16	2	517	1	60607
GO:MF	neurotransmitter binding	GO:0042165	0.03465465468467848	1.46024e+16	20	608	2	60607
GO:MF	copper ion binding	GO:0005507	0.0350263241917425	1.45561e+16	61	539	3	60607
GO:MF	reelin receptor activity	GO:0038025	0.035076498900706146	1454983761485720	2	525	1	60607
GO:MF	heparan sulfate proteoglycan binding	GO:0043395	0.03521410019267631	1.45328e+16	17	727	2	60607
GO:MF	inositol-1,4,5-trisphosphate 3-kinase activity	GO:0008440	0.03522043260721181	1.45321e+16	4	265	1	60607
GO:MF	UDP-galactose:glucosylceramide beta-1,4-galactosyltransferase activity	GO:0008489	0.035453868005976524	1.45034e+16	3	356	1	60607
GO:MF	clathrin adaptor activity	GO:0035615	0.035506521555132876	1449691871866400	16	779	2	60607
GO:MF	oxidoreductase activity, acting on the CH-OH group of donors, oxygen as acceptor	GO:0016899	0.03606216926439498	1.44295e+16	4	273	1	60607
GO:MF	ADP-D-ribose binding	GO:0072570	0.03606216926439498	1.44295e+16	2	545	1	60607
GO:MF	NMDA glutamate receptor activity	GO:0004972	0.03634371024038832	1.43957e+16	8	138	1	60607
GO:MF	very-low-density lipoprotein particle receptor binding	GO:0070326	0.03645716827596359	1438217067164390	4	277	1	60607
GO:MF	microtubule lateral binding	GO:0099609	0.036482327906794274	1437917457492220	2	554	1	60607
GO:MF	activin receptor antagonist activity	GO:0038102	0.03694869050157136	1.4324e+16	2	562	1	60607
GO:MF	mRNA 3'-UTR binding	GO:0003730	0.036993823047347184	1.43187e+16	178	706	6	60607
GO:MF	nucleoside diphosphate kinase activity	GO:0004550	0.037073350184396725	1.43094e+16	19	673	2	60607
GO:MF	oxidoreductase activity, acting on NAD(P)H, heme protein as acceptor	GO:0016653	0.037073880004278	1.43093e+16	13	88	1	60607
GO:MF	cation:chloride symporter activity	GO:0015377	0.037073880004278	1.43093e+16	17	756	2	60607
GO:MF	active ion transmembrane transporter activity	GO:0022853	0.037073880004278	1.43093e+16	213	761	7	60607
GO:MF	transferase activity, transferring alkylthio groups	GO:0050497	0.037073880004278	1.43093e+16	2	568	1	60607
GO:MF	bHLH transcription factor binding	GO:0043425	0.037073880004278	1.43093e+16	27	473	2	60607
GO:MF	methylthiotransferase activity	GO:0035596	0.037073880004278	1.43093e+16	2	568	1	60607
GO:MF	galactosidase activity	GO:0015925	0.03730969590922243	1.42818e+16	7	165	1	60607
GO:MF	RNA uridylyltransferase activity	GO:0050265	0.037607107161058584	1.42473e+16	3	388	1	60607
GO:MF	adrenomedullin receptor activity	GO:0001605	0.03774146514608255	1423181244274210	3	390	1	60607
GO:MF	adrenergic receptor activity	GO:0004935	0.037919867367240345	1.42113e+16	10	118	1	60607
GO:MF	integrin binding involved in cell-matrix adhesion	GO:0098640	0.03794783730418972	1.42081e+16	2	590	1	60607
GO:MF	connexin binding	GO:0071253	0.03794783730418972	1.42081e+16	6	197	1	60607
GO:MF	alcohol dehydrogenase (NAD+) activity	GO:0004022	0.038062713287602884	1.4195e+16	10	119	1	60607
GO:MF	structural constituent of postsynaptic intermediate filament cytoskeleton	GO:0099184	0.038216131097731504	1417753281905680	3	398	1	60607
GO:MF	cargo adaptor activity	GO:0140312	0.038500831387278	1.41453e+16	17	779	2	60607
GO:MF	magnesium ion transmembrane transporter activity	GO:0015095	0.0385341736803311	1.41415e+16	16	830	2	60607
GO:MF	TFIIH-class transcription factor complex binding	GO:0001097	0.038738671585458774	1.41186e+16	2	607	1	60607
GO:MF	intramolecular oxidoreductase activity, transposing C=C bonds	GO:0016863	0.03876470941724526	1411563467181630	16	834	2	60607
GO:MF	syntaxin-3 binding	GO:0030348	0.03906192618571429	1408246344990780	3	410	1	60607
GO:MF	phenylalanine 4-monooxygenase activity	GO:0004505	0.03909722352010567	1.40785e+16	3	411	1	60607
GO:MF	protein tyrosine/serine/threonine phosphatase activity	GO:0008138	0.03923887259540705	1.40628e+16	47	748	3	60607
GO:MF	ankyrin repeat binding	GO:0071532	0.03958346280234988	1402486215936330	5	251	1	60607
GO:MF	phosphoglycolate phosphatase activity	GO:0008967	0.03958346280234988	1402486215936330	2	626	1	60607
GO:MF	isoleucine-tRNA ligase activity	GO:0004822	0.040717038305788655	1390223819429440	2	645	1	60607
GO:MF	exodeoxyribonuclease activity	GO:0004529	0.040750004083136976	1.38987e+16	22	626	2	60607
GO:MF	very-long-chain 3-hydroxyacyl-CoA dehydratase activity	GO:0102158	0.040750004083136976	1.38987e+16	4	328	1	60607
GO:MF	3-hydroxy-arachidoyl-CoA dehydratase activity	GO:0102343	0.040750004083136976	1.38987e+16	4	328	1	60607
GO:MF	3-hydroxy-behenoyl-CoA dehydratase activity	GO:0102344	0.040750004083136976	1.38987e+16	4	328	1	60607
GO:MF	3-hydroxy-lignoceroyl-CoA dehydratase activity	GO:0102345	0.040750004083136976	1.38987e+16	4	328	1	60607
GO:MF	NAD DNA ADP-ribosyltransferase activity	GO:0140294	0.040750004083136976	1.38987e+16	3	432	1	60607
GO:MF	alcohol dehydrogenase [NAD(P)+] activity	GO:0018455	0.040750004083136976	1.38987e+16	11	119	1	60607
GO:MF	protein histidine phosphatase activity	GO:0101006	0.040750004083136976	1.38987e+16	3	437	1	60607
GO:MF	exodeoxyribonuclease activity, producing 5'-phosphomonoesters	GO:0016895	0.040750004083136976	1.38987e+16	22	626	2	60607
GO:MF	galactose binding	GO:0005534	0.04087317627309032	1388561611755580	4	330	1	60607
GO:MF	antiporter activity	GO:0015297	0.04087317627309032	1388561611755580	84	761	4	60607
GO:MF	inositol trisphosphate kinase activity	GO:0051766	0.040880075757397244	1388488308054620	5	265	1	60607
GO:MF	protein-glutamine N-methyltransferase activity	GO:0036009	0.040880075757397244	1388488308054620	3	441	1	60607
GO:MF	L-tryptophan transmembrane transporter activity	GO:0015196	0.04135180878075851	1.38351e+16	2	669	1	60607
GO:MF	nucleoside triphosphate adenylate kinase activity	GO:0046899	0.04153641075407931	1381571034451000	2	673	1	60607
GO:MF	heparan sulfate binding	GO:1904399	0.041909959082473004	1.37768e+16	4	341	1	60607
GO:MF	gap junction channel activity involved in cell communication by electrical coupling	GO:1903763	0.04220905163120258	1.37459e+16	7	197	1	60607
GO:MF	beta-galactoside alpha-2,6-sialyltransferase activity	GO:0003835	0.04220905163120258	1.37459e+16	2	687	1	60607
GO:MF	phospholipase A2 activator activity	GO:0016005	0.04257422732350553	1.37085e+16	2	694	1	60607
GO:MF	FMN binding	GO:0010181	0.042908639054083264	1.36746e+16	16	88	1	60607
GO:MF	histone kinase activity (H3-T6 specific)	GO:0035403	0.04305596908030382	1.36597e+16	2	705	1	60607
GO:MF	translation repressor activity	GO:0030371	0.04305596908030382	1.36597e+16	25	572	2	60607
GO:MF	protein tyrosine kinase activator activity	GO:0030296	0.043133981711843454	1365180450139080	19	758	2	60607
GO:MF	platelet-derived growth factor-activated receptor activity	GO:0005017	0.04366230253462241	1.35989e+16	3	479	1	60607
GO:MF	S-adenosylmethionine-dependent methyltransferase activity	GO:0008757	0.043782960713259926	1.35869e+16	161	9	1	60607
GO:MF	low-density lipoprotein particle receptor binding	GO:0050750	0.043782960713259926	1.35869e+16	23	630	2	60607
GO:MF	N-acetylgalactosamine 4-sulfate 6-O-sulfotransferase activity	GO:0050659	0.04382922009142845	1358236257226540	2	723	1	60607
GO:MF	JUN kinase kinase activity	GO:0008545	0.04406672297006334	1.35589e+16	2	728	1	60607
GO:MF	motor activity	GO:0003774	0.04489563946797923	1.3478e+16	134	737	5	60607
GO:MF	nucleoside monophosphate kinase activity	GO:0050145	0.04518640675539638	1.34499e+16	22	673	2	60607
GO:MF	adenine transmembrane transporter activity	GO:0015207	0.04578697174109938	1.33926e+16	2	761	1	60607
GO:MF	epidermal growth factor-activated receptor activity	GO:0005006	0.04578697174109938	1.33926e+16	2	760	1	60607
GO:MF	P-P-bond-hydrolysis-driven protein transmembrane transporter activity	GO:0015450	0.045947282404186815	1.33774e+16	6	256	1	60607
GO:MF	amide transmembrane transporter activity	GO:0042887	0.04601958105906701	133705733926502	58	256	2	60607
GO:MF	mRNA (N6-adenosine)-methyltransferase activity	GO:0001734	0.04606873491476151	1.33659e+16	2	772	1	60607
GO:MF	U6 snRNA 3'-end binding	GO:0030629	0.04606873491476151	1.33659e+16	2	772	1	60607
GO:MF	morphogen activity	GO:0016015	0.04606873491476151	1.33659e+16	7	221	1	60607
GO:MF	chondroitin-glucuronate 5-epimerase activity	GO:0047757	0.04606873491476151	1.33659e+16	3	516	1	60607
GO:MF	copper-dependent protein binding	GO:0032767	0.046091594102140886	1.33638e+16	3	517	1	60607
GO:MF	amylin receptor activity	GO:0097643	0.04617639670617744	1335579959501970	4	390	1	60607
GO:MF	calcitonin family binding	GO:0097644	0.04617639670617744	1335579959501970	4	390	1	60607
GO:MF	IgE binding	GO:0019863	0.04622811623204513	1.33509e+16	5	313	1	60607
GO:MF	protein-tyrosine sulfotransferase activity	GO:0008476	0.04679791202926224	1.32977e+16	2	791	1	60607
GO:MF	UDP-galactose transmembrane transporter activity	GO:0005459	0.04679791202926224	1.32977e+16	4	397	1	60607
GO:MF	structural constituent of postsynaptic actin cytoskeleton	GO:0098973	0.04683350660499262	1.32944e+16	4	398	1	60607
GO:MF	epidermal growth factor receptor binding	GO:0005154	0.04683350660499262	1.32944e+16	34	47	1	60607
GO:MF	acyl-L-homoserine-lactone lactonohydrolase activity	GO:0102007	0.046992181026522695	1.32797e+16	3	534	1	60607
GO:MF	lactonohydrolase activity	GO:0046573	0.046992181026522695	1.32797e+16	3	534	1	60607
GO:MF	apolipoprotein A-I receptor binding	GO:0034191	0.04762845572845003	1.32213e+16	4	407	1	60607
GO:MF	neuropeptide receptor binding	GO:0071855	0.047659297381501195	1.32185e+16	32	481	2	60607
GO:MF	3-hydroxyacyl-CoA dehydratase activity	GO:0018812	0.04781007065013802	1.32048e+16	5	328	1	60607
GO:MF	telomerase RNA binding	GO:0070034	0.04794208386437049	1.31928e+16	22	707	2	60607
GO:MF	catecholamine binding	GO:1901338	0.04794208386437049	1.31928e+16	14	118	1	60607
GO:MF	phosphatidylcholine floppase activity	GO:0090554	0.04818455982694416	1317092104006070	5	332	1	60607
GO:MF	dTTP diphosphatase activity	GO:0036218	0.04826088347075982	1.3164e+16	5	333	1	60607
GO:MF	Fc-gamma receptor I complex binding	GO:0034988	0.04830394154832832	1.31602e+16	2	831	1	60607
GO:MF	calcium-transporting ATPase activity involved in regulation of presynaptic cytosolic calcium ion concentration	GO:1905056	0.0484907904941323	1.31434e+16	3	559	1	60607
GO:MF	double-stranded methylated DNA binding	GO:0010385	0.0484907904941323	1.31434e+16	6	280	1	60607
GO:MF	TAP complex binding	GO:0062061	0.048965702613819134	1.31011e+16	2	846	1	60607
GO:MF	3'-5' exonuclease activity	GO:0008408	0.04905480490070295	1.30932e+16	57	695	3	60607
GO:MF	flavin adenine dinucleotide binding	GO:0050660	0.04954697221709621	1.30498e+16	83	837	4	60607
GO:MF	calcium-activated potassium channel activity	GO:0015269	0.04954697221709621	1.30498e+16	13	133	1	60607
GO:BP	biological_process	GO:0008150	2.01417e-228	2.43696e+16	18079	847	720	60607
GO:BP	cellular process	GO:0009987	4.66966e-219	2.33331e+16	17171	847	697	60607
GO:BP	biological regulation	GO:0065007	2.48394e-140	1.54605e+16	12809	847	538	60607
GO:BP	regulation of cellular process	GO:0050794	1.98794e-128	1.42702e+16	11473	847	497	60607
GO:BP	regulation of biological process	GO:0050789	2.73989e-128	1.42562e+16	12091	847	509	60607
GO:BP	cellular component organization or biogenesis	GO:0071840	1.10468e-94	1.09957e+16	6760	845	349	60607
GO:BP	multicellular organismal process	GO:0032501	4.46039e-98	1.09351e+16	7946	847	377	60607
GO:BP	cellular component organization	GO:0016043	3.87587e-93	1.08412e+16	6566	845	342	60607
GO:BP	developmental process	GO:0032502	6.80699e-92	1.06167e+16	6628	847	341	60607
GO:BP	metabolic process	GO:0008152	4.62982e-91	1.05334e+16	11827	846	453	60607
GO:BP	anatomical structure development	GO:0048856	1.37578e-89	1.04861e+16	6106	847	326	60607
GO:BP	localization	GO:0051179	3.17211e-89	1.03499e+16	6901	847	344	60607
GO:BP	organic substance metabolic process	GO:0071704	2.59325e-89	1.02586e+16	11326	846	439	60607
GO:BP	multicellular organism development	GO:0007275	1.05314e-85	1.00978e+16	5613	847	308	60607
GO:BP	cellular metabolic process	GO:0044237	1.19015e-80	9592439938289040	10871	846	420	60607
GO:BP	system development	GO:0048731	1.32453e-79	9487793786581870	5052	847	285	60607
GO:BP	response to stimulus	GO:0050896	1.77258e-79	9475139465069550	9407	846	388	60607
GO:BP	primary metabolic process	GO:0044238	1.39112e-79	9385663594839960	10584	846	411	60607
GO:BP	macromolecule metabolic process	GO:0043170	4.26028e-75	8937056218342510	9796	846	388	60607
GO:BP	signaling	GO:0023052	4.26028e-75	8937056218342510	6810	847	322	60607
GO:BP	cell communication	GO:0007154	8.21064e-75	8908562276543100	6829	847	322	60607
GO:BP	nitrogen compound metabolic process	GO:0006807	1.32542e-73	8887764562560740	10078	846	393	60607
GO:BP	cellular response to stimulus	GO:0051716	8.18192e-68	8208714453970450	7781	836	331	60607
GO:BP	cellular macromolecule metabolic process	GO:0044260	2.91709e-68	8153504983702670	8390	846	346	60607
GO:BP	cell differentiation	GO:0030154	7.47322e-64	7812649209021020	4350	845	243	60607
GO:BP	cellular developmental process	GO:0048869	9.06191e-64	7804278011444390	4428	845	245	60607
GO:BP	nervous system development	GO:0007399	3.67917e-60	754342503862722	2449	835	181	60607
GO:BP	signal transduction	GO:0007165	2.37255e-59	7462478428518080	6309	836	286	60607
GO:BP	cell development	GO:0048468	1.11739e-57	7295179352636800	2100	845	167	60607
GO:BP	positive regulation of biological process	GO:0048518	1.53151e-56	718148810394392	6363	846	285	60607
GO:BP	positive regulation of cellular process	GO:0048522	6.32213e-56	7019913626548150	5757	846	268	60607
GO:BP	negative regulation of biological process	GO:0048519	2.61154e-52	6758310305097560	5757	846	264	60607
GO:BP	anatomical structure morphogenesis	GO:0009653	7.91343e-53	6710163549656430	2797	845	183	60607
GO:BP	regulation of biological quality	GO:0065008	1.04874e-50	659793315862293	4131	845	220	60607
GO:BP	establishment of localization	GO:0051234	1.57174e-51	6580361864011660	5372	847	252	60607
GO:BP	organonitrogen compound metabolic process	GO:1901564	1.11001e-49	6495467497305770	6792	846	284	60607
GO:BP	negative regulation of cellular process	GO:0048523	1.50906e-48	6382129284895020	5139	846	243	60607
GO:BP	regulation of localization	GO:0032879	2.18993e-48	6365956931461490	2872	847	181	60607
GO:BP	protein metabolic process	GO:0019538	7.3006e-48	6113664173912050	5808	846	255	60607
GO:BP	transport	GO:0006810	8.21596e-48	6108534186432510	5224	847	241	60607
GO:BP	regulation of metabolic process	GO:0019222	1.61717e-45	607912439637105	7148	846	285	60607
GO:BP	regulation of signaling	GO:0023051	3.64123e-44	5843875232054970	3578	845	194	60607
GO:BP	neurogenesis	GO:0022008	1.65084e-41	5678229371918810	1675	835	132	60607
GO:BP	response to chemical	GO:0042221	1.90722e-41	5671959843667640	4781	846	223	60607
GO:BP	generation of neurons	GO:0048699	7.72489e-42	5611210769497640	1559	835	127	60607
GO:BP	regulation of cell communication	GO:0010646	1.72518e-40	5.57632e+16	3543	836	188	60607
GO:BP	neuron differentiation	GO:0030182	2.11698e-40	5567428260327320	1412	835	121	60607
GO:BP	regulation of cellular metabolic process	GO:0031323	2.97185e-40	5552697241126550	6269	839	255	60607
GO:BP	cellular protein metabolic process	GO:0044267	2.06202e-38	5368570675170390	5229	846	229	60607
GO:BP	regulation of macromolecule metabolic process	GO:0060255	6.57364e-38	5.21822e+16	6603	846	258	60607
GO:BP	macromolecule modification	GO:0043412	1.58256e-36	5.18006e+16	4257	846	202	60607
GO:BP	neuron development	GO:0048666	2.53086e-38	5159673132742510	1149	832	106	60607
GO:BP	regulation of primary metabolic process	GO:0080090	4.08036e-37	5138930116064540	6053	839	243	60607
GO:BP	regulation of developmental process	GO:0050793	4.37741e-37	5135878315895450	2605	845	156	60607
GO:BP	cell surface receptor signaling pathway	GO:0007166	9.69725e-37	510133513235396	3210	846	173	60607
GO:BP	animal organ development	GO:0048513	1.799e-35	5074496770040700	3672	845	185	60607
GO:BP	regulation of cellular component organization	GO:0051128	3.00738e-35	5052181163400640	2412	845	149	60607
GO:BP	protein modification process	GO:0036211	5.14117e-35	5028893834997340	4041	846	194	60607
GO:BP	macromolecule localization	GO:0033036	5.14117e-35	5028893834997340	3218	845	172	60607
GO:BP	cellular protein modification process	GO:0006464	5.14117e-35	5028893834997340	4041	846	194	60607
GO:BP	regulation of nitrogen compound metabolic process	GO:0051171	8.35495e-36	5.00781e+16	5848	839	236	60607
GO:BP	cellular localization	GO:0051641	1.61144e-35	4979278685525670	3541	845	180	60607
GO:BP	cellular response to chemical stimulus	GO:0070887	1.95208e-34	4970950330319090	3393	846	176	60607
GO:BP	plasma membrane bounded cell projection organization	GO:0120036	2.09426e-34	4967896873201780	1569	841	120	60607
GO:BP	cell projection organization	GO:0030030	4.45002e-37	4935163769095430	1609	841	121	60607
GO:BP	regulation of multicellular organismal process	GO:0051239	1.23254e-33	4.89092e+16	2861	846	160	60607
GO:BP	cell junction organization	GO:0034330	1.69555e-33	4.77707e+16	722	845	84	60607
GO:BP	neuron projection development	GO:0031175	2.19394e-33	4765877602783990	1012	831	96	60607
GO:BP	cell adhesion	GO:0007155	2.73795e-33	4.75626e+16	1492	846	115	60607
GO:BP	biological adhesion	GO:0022610	4.33418e-33	4.73631e+16	1499	846	115	60607
GO:BP	regulation of response to stimulus	GO:0048583	5.70641e-33	4.72436e+16	4278	846	195	60607
GO:BP	movement of cell or subcellular component	GO:0006928	9.63731e-33	470160442580694	2311	845	141	60607
GO:BP	gene expression	GO:0010467	2.89337e-32	4653859589991120	6179	839	237	60607
GO:BP	cell morphogenesis	GO:0000902	7.6398e-32	4.61169e+16	1037	845	96	60607
GO:BP	biosynthetic process	GO:0009058	1.9395e-31	4571231057885540	6340	839	239	60607
GO:BP	regulation of molecular function	GO:0065009	2.12752e-30	4567212695140050	3221	845	165	60607
GO:BP	organic substance biosynthetic process	GO:1901576	6.59275e-32	4.51809e+16	6248	839	236	60607
GO:BP	cell-cell signaling	GO:0007267	1.85252e-29	4.47322e+16	1722	785	115	60607
GO:BP	regulation of signal transduction	GO:0009966	1.92389e-29	447158205106614	3165	845	162	60607
GO:BP	protein localization	GO:0008104	2.17742e-30	446620578252301	2770	845	151	60607
GO:BP	locomotion	GO:0040011	2.17742e-30	446620578252301	2028	845	129	60607
GO:BP	ion transport	GO:0006811	2.9843e-29	4452515804950880	3661	847	175	60607
GO:BP	cellular nitrogen compound metabolic process	GO:0034641	1.9848e-28	4370228293105460	6563	839	240	60607
GO:BP	organic cyclic compound metabolic process	GO:1901360	2.48191e-28	4.36052e+16	6201	839	232	60607
GO:BP	organelle organization	GO:0006996	4.47944e-29	4.33488e+16	4104	845	184	60607
GO:BP	cellular biosynthetic process	GO:0044249	8.13817e-29	4308947305467480	6154	839	230	60607
GO:BP	cellular aromatic compound metabolic process	GO:0006725	1.85661e-28	4273127867284920	5956	839	225	60607
GO:BP	phosphorus metabolic process	GO:0006793	3.8885e-28	4241021823135030	3114	845	157	60607
GO:BP	cellular component biogenesis	GO:0044085	5.37029e-26	4127000188513810	3257	845	159	60607
GO:BP	phosphate-containing compound metabolic process	GO:0006796	1.09371e-25	4096109773422560	3087	845	154	60607
GO:BP	heterocycle metabolic process	GO:0046483	2.07755e-25	4068244770964870	5904	839	220	60607
GO:BP	macromolecule biosynthetic process	GO:0009059	3.44494e-25	4046281873661590	5114	839	202	60607
GO:BP	nucleobase-containing compound metabolic process	GO:0006139	3.9445e-27	4.0404e+16	5746	839	216	60607
GO:BP	regulation of transport	GO:0051049	4.50926e-26	4034589486912930	1809	786	112	60607
GO:BP	cellular macromolecule biosynthetic process	GO:0034645	6.84562e-26	4.01646e+16	5051	839	200	60607
GO:BP	regulation of gene expression	GO:0010468	9.75257e-27	4001088093386980	5196	839	203	60607
GO:BP	cellular component morphogenesis	GO:0032989	2.03928e-24	3969052311176100	791	829	78	60607
GO:BP	response to organic substance	GO:0010033	4.27804e-25	3.93688e+16	3412	846	160	60607
GO:BP	cellular component assembly	GO:0022607	7.36021e-25	3913310995678050	3010	845	149	60607
GO:BP	tissue development	GO:0009888	1.99517e-24	3870001910191210	2107	845	123	60607
GO:BP	cell migration	GO:0016477	8.03855e-24	3809482215242740	1649	845	108	60607
GO:BP	cellular response to organic substance	GO:0071310	9.99606e-25	3800017120454730	2776	846	141	60607
GO:BP	cell morphogenesis involved in differentiation	GO:0000904	9.99606e-25	3800017120454730	749	845	75	60607
GO:BP	cell part morphogenesis	GO:0032990	1.65627e-24	3778086948705420	699	829	72	60607
GO:BP	plasma membrane bounded cell projection morphogenesis	GO:0120039	1.94933e-23	377101151147011	678	829	71	60607
GO:BP	cell projection morphogenesis	GO:0048858	2.85379e-23	3.75446e+16	682	829	71	60607
GO:BP	intracellular signal transduction	GO:0035556	3.08712e-22	3751044671809580	2772	845	140	60607
GO:BP	neuron projection morphogenesis	GO:0048812	4.41208e-22	3735535709640510	664	829	70	60607
GO:BP	regulation of anatomical structure morphogenesis	GO:0022603	3.13391e-21	3.65039e+16	1042	845	85	60607
GO:BP	cellular nitrogen compound biosynthetic process	GO:0044271	4.83694e-21	3631542911765500	5017	839	192	60607
GO:BP	positive regulation of metabolic process	GO:0009893	5.14626e-22	3628850830152440	3783	846	164	60607
GO:BP	cell motility	GO:0048870	5.82191e-22	3.62349e+16	1828	845	111	60607
GO:BP	localization of cell	GO:0051674	5.82191e-22	3.62349e+16	1828	845	111	60607
GO:BP	nucleic acid metabolic process	GO:0090304	3.43112e-21	3546456472412390	5226	839	195	60607
GO:BP	regulation of ion transport	GO:0043269	5.39407e-21	3526808379338530	1379	786	92	60607
GO:BP	RNA metabolic process	GO:0016070	5.83297e-20	3523411010619960	4710	839	183	60607
GO:BP	circulatory system development	GO:0072359	1.99085e-19	3470096199866810	1194	840	88	60607
GO:BP	regulation of biosynthetic process	GO:0009889	1.99085e-19	3470096199866810	4361	839	174	60607
GO:BP	regulation of cellular biosynthetic process	GO:0031326	6.5566e-20	3418332107038530	4273	839	171	60607
GO:BP	regulation of nucleobase-containing compound metabolic process	GO:0019219	1.67942e-18	3377483998856140	4091	839	166	60607
GO:BP	organic cyclic compound biosynthetic process	GO:1901362	1.79715e-18	3374541575442260	4439	839	174	60607
GO:BP	aromatic compound biosynthetic process	GO:0019438	2.56814e-18	3359038094549270	4278	839	170	60607
GO:BP	regulation of catalytic activity	GO:0050790	5.77624e-19	3323835470612440	2545	845	127	60607
GO:BP	positive regulation of developmental process	GO:0051094	1.06236e-17	329737278002825	1341	845	91	60607
GO:BP	nucleobase-containing compound biosynthetic process	GO:0034654	1.07258e-18	329695692112416	4199	839	167	60607
GO:BP	regulation of cellular macromolecule biosynthetic process	GO:2000112	1.09489e-17	3296062811068510	4071	839	164	60607
GO:BP	regulation of RNA metabolic process	GO:0051252	1.28524e-18	3289101526970080	3822	839	158	60607
GO:BP	heterocycle biosynthetic process	GO:0018130	2.23964e-18	3264982230467200	4269	839	168	60607
GO:BP	regulation of macromolecule biosynthetic process	GO:0010556	2.63178e-18	3257975058571290	4102	839	164	60607
GO:BP	cellular protein localization	GO:0034613	3.2349e-17	3.24901e+16	2014	845	111	60607
GO:BP	cell morphogenesis involved in neuron differentiation	GO:0048667	4.09634e-17	3238760430259490	602	829	62	60607
GO:BP	cellular macromolecule localization	GO:0070727	4.95038e-18	3230536132712200	2024	845	111	60607
GO:BP	positive regulation of macromolecule metabolic process	GO:0010604	9.58316e-18	3.20185e+16	3483	846	149	60607
GO:BP	synapse organization	GO:0050808	3.49943e-17	3.1456e+16	428	831	53	60607
GO:BP	system process	GO:0003008	4.9359e-17	3130663354748310	2293	845	117	60607
GO:BP	anatomical structure formation involved in morphogenesis	GO:0048646	2.22939e-16	3065181367103500	1202	840	83	60607
GO:BP	positive regulation of cellular metabolic process	GO:0031325	1.21496e-14	2.99154e+16	3274	845	140	60607
GO:BP	response to endogenous stimulus	GO:0009719	2.35135e-14	2962868258210810	1683	845	97	60607
GO:BP	cytoskeleton organization	GO:0007010	2.48234e-15	2960513891505610	1423	845	89	60607
GO:BP	anion transport	GO:0006820	4.20677e-14	2.93761e+16	2889	840	129	60607
GO:BP	regulation of multicellular organismal development	GO:2000026	5.37758e-15	2926941278537990	1447	840	89	60607
GO:BP	response to stress	GO:0006950	5.63575e-15	2924904855326870	4170	846	160	60607
GO:BP	tube development	GO:0035295	8.76205e-15	2905739416972420	1146	840	79	60607
GO:BP	regulation of cell differentiation	GO:0045595	8.9225e-15	2.90495e+16	1679	845	96	60607
GO:BP	response to external stimulus	GO:0009605	1.21524e-13	2.89153e+16	2944	834	129	60607
GO:BP	organic substance transport	GO:0071702	1.32125e-13	2887901534035380	2766	840	125	60607
GO:BP	enzyme linked receptor protein signaling pathway	GO:0007167	3.3296e-14	2.84776e+16	1103	845	77	60607
GO:BP	regulation of locomotion	GO:0040012	3.50989e-14	2845470699524110	1104	845	77	60607
GO:BP	phosphorylation	GO:0016310	4.25377e-14	2.83712e+16	2138	845	108	60607
GO:BP	RNA biosynthetic process	GO:0032774	6.52247e-14	2.81856e+16	3731	839	147	60607
GO:BP	regulation of cell migration	GO:0030334	6.83202e-15	2.81655e+16	999	845	73	60607
GO:BP	transcription, DNA-templated	GO:0006351	1.33701e-12	2.78739e+16	3714	839	146	60607
GO:BP	nucleic acid-templated transcription	GO:0097659	1.36594e-12	2.78646e+16	3715	839	146	60607
GO:BP	growth	GO:0040007	1.68869e-12	2.77724e+16	967	836	71	60607
GO:BP	positive regulation of multicellular organismal process	GO:0051240	3.12183e-13	2.75056e+16	1455	846	87	60607
GO:BP	nitrogen compound transport	GO:0071705	3.76311e-12	2742445305773100	2322	840	111	60607
GO:BP	positive regulation of nitrogen compound metabolic process	GO:0051173	9.29872e-13	2703157663994470	3083	845	130	60607
GO:BP	central nervous system development	GO:0007417	1.11373e-11	2.69532e+16	1032	832	72	60607
GO:BP	regulation of transcription, DNA-templated	GO:0006355	1.13626e-11	2.69445e+16	3534	839	140	60607
GO:BP	regulation of nucleic acid-templated transcription	GO:1903506	1.16147e-11	2.6935e+16	3535	839	140	60607
GO:BP	regulation of RNA biosynthetic process	GO:2001141	1.32892e-11	2.68765e+16	3540	839	140	60607
GO:BP	cell population proliferation	GO:0008283	2.04321e-11	2.66897e+16	2054	846	103	60607
GO:BP	protein phosphorylation	GO:0006468	2.2353e-12	2665066410169600	1668	845	92	60607
GO:BP	regulation of cell motility	GO:2000145	2.70591e-11	2.65677e+16	1061	845	73	60607
GO:BP	positive regulation of signaling	GO:0023056	3.35036e-12	2.64749e+16	1782	845	95	60607
GO:BP	establishment of localization in cell	GO:0051649	3.50568e-12	2.64552e+16	2813	842	122	60607
GO:BP	regulation of cellular component movement	GO:0051270	8.10468e-12	2.60913e+16	1141	845	75	60607
GO:BP	secretion	GO:0046903	8.84517e-13	2605329371684250	1501	842	86	60607
GO:BP	positive regulation of molecular function	GO:0044093	1.57854e-10	2580174463917940	1771	786	90	60607
GO:BP	regulation of phosphorus metabolic process	GO:0051174	1.59195e-10	2579807169165510	1645	845	90	60607
GO:BP	regulation of phosphate metabolic process	GO:0019220	1.59195e-10	2579807169165510	1645	845	90	60607
GO:BP	cell junction assembly	GO:0034329	1.86127e-11	2573019129519620	438	845	48	60607
GO:BP	regulation of protein metabolic process	GO:0051246	2.42821e-10	2561471387369440	2704	845	118	60607
GO:BP	cellular response to endogenous stimulus	GO:0071495	2.92278e-11	2553420353993750	1422	845	83	60607
GO:BP	negative regulation of response to stimulus	GO:0048585	3.70157e-10	2.54316e+16	1733	846	92	60607
GO:BP	positive regulation of cell communication	GO:0010647	4.82207e-11	2531676624069410	1777	845	93	60607
GO:BP	response to oxygen-containing compound	GO:1901700	5.47769e-11	2526140283880100	1739	831	91	60607
GO:BP	regulation of cell death	GO:0010941	8.43394e-11	2.5074e+16	1720	845	91	60607
GO:BP	tube morphogenesis	GO:0035239	8.70224e-11	2506036879011180	950	840	67	60607
GO:BP	regulation of cell projection organization	GO:0031344	9.36352e-12	2.50286e+16	656	831	56	60607
GO:BP	cell death	GO:0008219	1.66022e-09	2477983399431290	2292	845	106	60607
GO:BP	regulation of plasma membrane bounded cell projection organization	GO:0120035	1.68036e-09	2.47746e+16	638	831	55	60607
GO:BP	positive regulation of signal transduction	GO:0009967	1.74156e-09	2.47591e+16	1598	845	87	60607
GO:BP	axon development	GO:0061564	3.48148e-09	2445823620367490	523	831	50	60607
GO:BP	synaptic signaling	GO:0099536	3.84584e-10	2441500850170810	738	760	56	60607
GO:BP	developmental growth	GO:0048589	5.11016e-10	242915659033595	649	836	55	60607
GO:BP	epithelium development	GO:0060429	6.88242e-10	2416225890871750	1325	845	78	60607
GO:BP	regulation of cellular protein metabolic process	GO:0032268	9.42159e-10	2.40259e+16	2541	845	111	60607
GO:BP	positive regulation of response to stimulus	GO:0048584	1.0368e-08	239843054812066	2344	846	106	60607
GO:BP	extracellular matrix organization	GO:0030198	2.62203e-08	2.35814e+16	401	844	44	60607
GO:BP	extracellular structure organization	GO:0043062	2.89093e-08	2.3539e+16	402	844	44	60607
GO:BP	negative regulation of cellular metabolic process	GO:0031324	2.95523e-09	2.35294e+16	2719	839	114	60607
GO:BP	negative regulation of nitrogen compound metabolic process	GO:0051172	3.11391e-08	2350669352131340	2518	839	109	60607
GO:BP	negative regulation of developmental process	GO:0051093	3.11391e-08	2350669352131340	977	845	66	60607
GO:BP	regulation of cell population proliferation	GO:0042127	3.16133e-08	2350012952340020	1774	846	90	60607
GO:BP	secretion by cell	GO:0032940	3.26424e-08	2348621794991660	1364	842	78	60607
GO:BP	external encapsulating structure organization	GO:0045229	3.44006e-09	2.34634e+16	404	844	44	60607
GO:BP	cation transport	GO:0006812	4.03094e-09	2.33946e+16	1197	847	73	60607
GO:BP	heart development	GO:0007507	6.64077e-10	2.31778e+16	578	840	51	60607
GO:BP	blood vessel development	GO:0001568	6.82801e-09	2.31657e+16	792	840	59	60607
GO:BP	vesicle-mediated transport	GO:0016192	6.94596e-09	2.31583e+16	2180	842	100	60607
GO:BP	export from cell	GO:0140352	7.91416e-10	2310159501999250	1418	842	79	60607
GO:BP	negative regulation of metabolic process	GO:0009892	7.95427e-09	2.30994e+16	3479	839	131	60607
GO:BP	vasculature development	GO:0001944	1.22499e-07	2.29119e+16	830	840	60	60607
GO:BP	trans-synaptic signaling	GO:0099537	2.15568e-07	2.26664e+16	713	760	53	60607
GO:BP	axonogenesis	GO:0007409	2.35739e-08	2262756938344840	478	829	46	60607
GO:BP	cell-cell adhesion	GO:0098609	2.48654e-07	2.26044e+16	894	846	62	60607
GO:BP	regulation of intracellular signal transduction	GO:1902531	3.68933e-08	2243305257777520	1842	845	90	60607
GO:BP	supramolecular fiber organization	GO:0097435	4.71961e-07	2232609423782530	734	845	56	60607
GO:BP	nervous system process	GO:0050877	6.28519e-09	2.22017e+16	1426	652	68	60607
GO:BP	anterograde trans-synaptic signaling	GO:0098916	8.37165e-08	2207718898801340	705	760	52	60607
GO:BP	chemical synaptic transmission	GO:0007268	8.37165e-08	2207718898801340	705	760	52	60607
GO:BP	regulation of protein localization	GO:0032880	1.1437e-06	2194168879087970	922	845	62	60607
GO:BP	transcription by RNA polymerase II	GO:0006366	1.1946e-07	2192277622608520	2723	839	111	60607
GO:BP	positive regulation of catalytic activity	GO:0043085	1.26081e-06	2189934896370940	1418	760	73	60607
GO:BP	negative regulation of macromolecule metabolic process	GO:0010605	1.40572e-06	2.18521e+16	3241	839	123	60607
GO:BP	negative regulation of cell communication	GO:0010648	1.81196e-06	2.17419e+16	1468	836	78	60607
GO:BP	negative regulation of signaling	GO:0023057	2.04484e-06	2.16893e+16	1471	836	78	60607
GO:BP	head development	GO:0060322	2.05628e-06	2.16869e+16	798	832	57	60607
GO:BP	regulation of protein modification process	GO:0031399	2.24205e-06	2.16494e+16	1671	845	84	60607
GO:BP	response to abiotic stimulus	GO:0009628	2.27758e-07	2164252620036810	1261	818	71	60607
GO:BP	behavior	GO:0007610	2.30676e-06	2.1637e+16	586	786	48	60607
GO:BP	regulation of phosphorylation	GO:0042325	3.14332e-06	2150261124591590	1431	845	77	60607
GO:BP	apoptotic process	GO:0006915	3.63478e-06	2.14395e+16	1990	842	92	60607
GO:BP	establishment of protein localization	GO:0045184	3.82271e-07	2141762872204020	2035	840	93	60607
GO:BP	positive regulation of cellular component organization	GO:0051130	9.85119e-07	2100651110342120	1153	845	68	60607
GO:BP	cell growth	GO:0016049	1.01153e-05	2.0995e+16	495	836	45	60607
GO:BP	regulation of transcription by RNA polymerase II	GO:0006357	1.20195e-06	2092011342934150	2555	839	105	60607
GO:BP	regulation of growth	GO:0040008	1.20575e-05	2.09187e+16	681	836	52	60607
GO:BP	programmed cell death	GO:0012501	1.20588e-05	2.09187e+16	2143	842	95	60607
GO:BP	ion transmembrane transport	GO:0034220	1.22224e-07	2.09128e+16	1397	782	72	60607
GO:BP	regulation of programmed cell death	GO:0043067	1.49115e-05	2.08265e+16	1582	842	80	60607
GO:BP	regulation of apoptotic process	GO:0042981	1.67505e-05	2.0776e+16	1549	842	79	60607
GO:BP	animal organ morphogenesis	GO:0009887	2.06973e-06	2.06841e+16	1073	844	65	60607
GO:BP	regulation of cellular component biogenesis	GO:0044087	4.10341e-05	2.03869e+16	990	845	62	60607
GO:BP	actin filament-based process	GO:0030029	4.24018e-05	2037261597412370	808	845	56	60607
GO:BP	tissue morphogenesis	GO:0048729	4.64552e-05	2.0333e+16	667	845	51	60607
GO:BP	chemotaxis	GO:0006935	6.46592e-06	2018936939479840	653	834	50	60607
GO:BP	transmembrane transport	GO:0055085	7.73955e-07	2.01113e+16	1635	782	77	60607
GO:BP	taxis	GO:0042330	7.829e-06	2010629388249310	656	834	50	60607
GO:BP	positive regulation of cell differentiation	GO:0045597	7.86092e-07	2010452658658370	879	845	58	60607
GO:BP	regulation of neuron projection development	GO:0010975	8.75089e-06	2.00579e+16	451	831	42	60607
GO:BP	regulation of anion transport	GO:0044070	8.76847e-06	2005707614278640	896	831	58	60607
GO:BP	mesenchyme development	GO:0060485	0.000106192	1.99739e+16	291	845	35	60607
GO:BP	cellular response to oxygen-containing compound	GO:1901701	0.000108827	1.99633e+16	1227	831	68	60607
GO:BP	embryo development	GO:0009790	0.000170559	197681250344605	1035	832	62	60607
GO:BP	cell surface receptor signaling pathway involved in cell-cell signaling	GO:1905114	2.20915e-05	196557753077934	636	845	49	60607
GO:BP	morphogenesis of an epithelium	GO:0002009	0.000301762	1.95203e+16	560	845	46	60607
GO:BP	cell-substrate adhesion	GO:0031589	3.64257e-05	1.94386e+16	367	845	38	60607
GO:BP	negative regulation of cell death	GO:0060548	4.27508e-05	1936905538075630	1038	845	62	60607
GO:BP	regulation of protein phosphorylation	GO:0001932	4.68495e-06	1.93293e+16	1240	845	68	60607
GO:BP	regulation of cell growth	GO:0001558	7.65205e-05	1911622218632460	426	836	40	60607
GO:BP	brain development	GO:0007420	8.38904e-05	1907628751113890	754	832	52	60607
GO:BP	amide transport	GO:0042886	8.68974e-05	1.9061e+16	2007	840	88	60607
GO:BP	positive regulation of locomotion	GO:0040017	0.00112817	1.89476e+16	606	845	47	60607
GO:BP	mesenchymal cell differentiation	GO:0048762	0.00133762	1887366776208730	234	845	31	60607
GO:BP	response to growth factor	GO:0070848	0.000218384	1.86608e+16	759	845	52	60607
GO:BP	response to wounding	GO:0009611	0.000246949	1.86074e+16	674	845	49	60607
GO:BP	transmembrane receptor protein tyrosine kinase signaling pathway	GO:0007169	0.0025281	1859720539899050	760	814	51	60607
GO:BP	positive regulation of cell migration	GO:0030335	0.00312319	1.85054e+16	567	845	45	60607
GO:BP	blood vessel morphogenesis	GO:0048514	0.000313688	1850350247805350	711	840	50	60607
GO:BP	response to nitrogen compound	GO:1901698	0.00335424	1847440630624940	1172	805	63	60607
GO:BP	peptide transport	GO:0015833	0.00335424	1847440630624940	1971	840	86	60607
GO:BP	positive regulation of phosphorus metabolic process	GO:0010562	0.000561884	1825035341706230	1001	786	57	60607
GO:BP	positive regulation of phosphate metabolic process	GO:0045937	0.000561884	1825035341706230	1001	786	57	60607
GO:BP	protein transport	GO:0015031	0.0108306	1.79653e+16	1929	840	84	60607
GO:BP	embryonic morphogenesis	GO:0048598	0.0110502	1795662942868310	595	832	45	60607
GO:BP	peptidyl-amino acid modification	GO:0018193	0.000129398	1.78881e+16	1303	834	67	60607
GO:BP	positive regulation of cell motility	GO:2000147	0.0153557	1781372946617970	591	845	45	60607
GO:BP	actin cytoskeleton organization	GO:0030036	0.000195481	1770889530819920	709	845	49	60607
GO:BP	homeostatic process	GO:0042592	0.0209973	1.76778e+16	1981	844	85	60607
GO:BP	axon guidance	GO:0007411	0.0214376	1766882336245100	283	829	32	60607
GO:BP	neuron projection guidance	GO:0097485	0.0023764	1762407998581390	284	829	32	60607
GO:BP	response to organonitrogen compound	GO:0010243	0.00325775	1748708253161800	1085	805	59	60607
GO:BP	positive regulation of cellular component movement	GO:0051272	0.00350431	1.74554e+16	604	845	45	60607
GO:BP	negative regulation of signal transduction	GO:0009968	0.0377801	1742273640784090	1364	836	68	60607
GO:BP	positive regulation of intracellular signal transduction	GO:1902533	0.00381154	1.74189e+16	1037	845	59	60607
GO:BP	negative regulation of biosynthetic process	GO:0009890	0.00439027	1.73575e+16	1740	839	78	60607
GO:BP	negative regulation of cellular macromolecule biosynthetic process	GO:2000113	0.00496785	1.73038e+16	1628	839	75	60607
GO:BP	angiogenesis	GO:0001525	0.00625354	1.72039e+16	617	840	45	60607
GO:BP	positive regulation of cellular biosynthetic process	GO:0031328	0.00644187	1.7191e+16	1967	832	83	60607
GO:BP	cellular response to growth factor stimulus	GO:0071363	0.00661465	1.71795e+16	731	845	49	60607
GO:BP	negative regulation of macromolecule biosynthetic process	GO:0010558	0.00713349	1.71467e+16	1639	839	75	60607
GO:BP	modulation of chemical synaptic transmission	GO:0050804	0.00722901	1714092111686680	430	608	33	60607
GO:BP	regulation of trans-synaptic signaling	GO:0099177	0.00772886	1.71119e+16	431	608	33	60607
GO:BP	developmental growth involved in morphogenesis	GO:0060560	0.000786509	1.71043e+16	236	819	29	60607
GO:BP	positive regulation of phosphorylation	GO:0042327	0.00977578	1700984860638230	927	786	53	60607
GO:BP	signal release	GO:0023061	0.121121	1.69168e+16	496	785	39	60607
GO:BP	regulation of secretion	GO:0051046	0.0168741	1.67728e+16	647	785	44	60607
GO:BP	negative regulation of cellular biosynthetic process	GO:0031327	0.184854	1.67332e+16	1707	839	76	60607
GO:BP	positive regulation of biosynthetic process	GO:0009891	0.0189136	1672322615090720	2004	832	83	60607
GO:BP	cation transmembrane transport	GO:0098655	0.0280923	1.65514e+16	914	847	54	60607
GO:BP	negative regulation of multicellular organismal process	GO:0051241	0.0286731	1654252556968770	1160	840	61	60607
GO:BP	regulation of secretion by cell	GO:1903530	1.08711	1.59637e+16	588	785	41	60607
GO:BP	wound healing	GO:0042060	1.26357	1.58984e+16	549	845	41	60607
GO:BP	positive regulation of protein metabolic process	GO:0051247	1.43619	1.58428e+16	1564	845	71	60607
GO:BP	negative regulation of cell differentiation	GO:0045596	1.45188	1.58381e+16	697	845	46	60607
GO:BP	regulation of nervous system development	GO:0051960	1.63308	1.5787e+16	443	799	36	60607
GO:BP	dendrite development	GO:0016358	1.92118	1.57164e+16	243	750	27	60607
GO:BP	muscle tissue development	GO:0060537	1.98795	1.57016e+16	399	840	35	60607
GO:BP	negative regulation of nucleobase-containing compound metabolic process	GO:0045934	2.05949	1.56862e+16	1548	839	70	60607
GO:BP	regulation of transmembrane transport	GO:0034762	0.262083	1558156086204730	588	847	42	60607
GO:BP	negative regulation of RNA metabolic process	GO:0051253	0.307018	1.55128e+16	1445	839	67	60607
GO:BP	positive regulation of cellular protein metabolic process	GO:0032270	3.57295	1.5447e+16	1477	845	68	60607
GO:BP	negative regulation of programmed cell death	GO:0043069	0.0368243	1.54339e+16	943	842	53	60607
GO:BP	urogenital system development	GO:0001655	0.038139	1.54186e+16	337	832	32	60607
GO:BP	regulation of developmental growth	GO:0048638	0.56441	152484056210141	340	836	32	60607
GO:BP	negative regulation of apoptotic process	GO:0043066	0.612533	1521287015508190	921	842	52	60607
GO:BP	regulation of membrane potential	GO:0042391	0.654028	1.51844e+16	442	838	36	60607
GO:BP	positive regulation of macromolecule biosynthetic process	GO:0010557	0.929079	1.50319e+16	1851	832	76	60607
GO:BP	regulation of ion transmembrane transport	GO:0034765	10.7262	1496955409080580	583	847	41	60607
GO:BP	renal system development	GO:0072001	10.9642	1.496e+16	302	832	30	60607
GO:BP	response to inorganic substance	GO:0010035	11.505	1.49391e+16	575	818	40	60607
GO:BP	regulation of transferase activity	GO:0051338	11.5541	1.49373e+16	1035	845	55	60607
GO:BP	immune system process	GO:0002376	13.3307	1487514822039350	3278	846	109	60607
GO:BP	negative regulation of transcription, DNA-templated	GO:0045892	13.3307	1487514822039350	1337	839	63	60607
GO:BP	cellular response to stress	GO:0033554	13.3871	1.48733e+16	2111	834	82	60607
GO:BP	negative regulation of nucleic acid-templated transcription	GO:1903507	14.2163	1484721368839310	1339	839	63	60607
GO:BP	negative regulation of RNA biosynthetic process	GO:1902679	15.2066	1.4818e+16	1341	839	63	60607
GO:BP	positive regulation of protein phosphorylation	GO:0001934	15.8396	1.48003e+16	840	845	49	60607
GO:BP	positive regulation of ion transport	GO:0043270	16.8051	1.47746e+16	694	831	44	60607
GO:BP	negative regulation of cellular component organization	GO:0051129	1.82008	1.47399e+16	759	831	46	60607
GO:BP	developmental maturation	GO:0021700	1.93288	1471379430070850	275	727	27	60607
GO:BP	positive regulation of nucleobase-containing compound metabolic process	GO:0045935	25.0655	1.46009e+16	1887	832	76	60607
GO:BP	regulation of organelle organization	GO:0033043	3.02804	1.45188e+16	1203	845	59	60607
GO:BP	regulation of synapse organization	GO:0050807	3.82477	1441739454559230	212	727	24	60607
GO:BP	kidney development	GO:0001822	3.82626	1441722542609700	293	832	29	60607
GO:BP	regulation of hydrolase activity	GO:0051336	3.84307	1441532157322180	1321	845	62	60607
GO:BP	muscle structure development	GO:0061061	43.8146	1.43584e+16	645	838	42	60607
GO:BP	response to oxygen levels	GO:0070482	4.99033	1.43019e+16	408	805	33	60607
GO:BP	exocytosis	GO:0006887	5.355	1427124050946710	904	842	50	60607
GO:BP	regulation of system process	GO:0044057	6.90105	1416108491644880	623	838	41	60607
GO:BP	positive regulation of transport	GO:0051050	7.19798	1.41428e+16	923	831	50	60607
GO:BP	response to hormone	GO:0009725	8.34298	1.40787e+16	921	805	49	60607
GO:BP	positive regulation of cell population proliferation	GO:0008284	9.51897	1.40214e+16	982	846	52	60607
GO:BP	regulation of cell adhesion	GO:0030155	9.56778	1.40192e+16	748	846	45	60607
GO:BP	response to mechanical stimulus	GO:0009612	9.64552	1.40157e+16	218	818	25	60607
GO:BP	response to organic cyclic compound	GO:0014070	104.376	1.39814e+16	967	831	51	60607
GO:BP	regulation of establishment of protein localization	GO:0070201	116.622	1.39332e+16	611	785	39	60607
GO:BP	regulation of synapse structure or activity	GO:0050803	117.004	1393179772861360	223	727	24	60607
GO:BP	protein localization to plasma membrane	GO:0072659	118.805	1.39252e+16	283	831	28	60607
GO:BP	regulation of kinase activity	GO:0043549	124.517	1.39048e+16	921	845	50	60607
GO:BP	positive regulation of cell projection organization	GO:0031346	15.034	1382292600427550	359	831	31	60607
GO:BP	forebrain development	GO:0030900	15.2174	1.38177e+16	385	831	32	60607
GO:BP	inorganic cation transmembrane transport	GO:0098662	18.5796	1373096384847830	794	847	46	60607
GO:BP	positive regulation of RNA metabolic process	GO:0051254	20.3083	1.36923e+16	1714	832	70	60607
GO:BP	regulation of cell morphogenesis	GO:0022604	22.0501	1.36566e+16	309	845	29	60607
GO:BP	MAPK cascade	GO:0000165	221.208	1.36552e+16	935	845	50	60607
GO:BP	catabolic process	GO:0009056	228.338	1364142102296760	2744	840	94	60607
GO:BP	regulation of cell-substrate adhesion	GO:0010810	29.9015	1352430682424530	222	845	25	60607
GO:BP	synapse assembly	GO:0007416	30.2794	1.35189e+16	180	759	22	60607
GO:BP	ossification	GO:0001503	35.2939	1345229995542780	417	845	33	60607
GO:BP	regulation of cell development	GO:0060284	39.5436	1.34029e+16	502	845	36	60607
GO:BP	cell-cell signaling by wnt	GO:0198738	396.968	1340124475598050	531	845	37	60607
GO:BP	heart morphogenesis	GO:0003007	41.3831	1.33832e+16	251	831	26	60607
GO:BP	neuron projection extension	GO:1990138	416.119	1.33808e+16	170	819	22	60607
GO:BP	positive regulation of nucleic acid-templated transcription	GO:1903508	418.885	1.33779e+16	1617	832	67	60607
GO:BP	positive regulation of transcription, DNA-templated	GO:0045893	418.885	1.33779e+16	1617	832	67	60607
GO:BP	dendrite morphogenesis	GO:0048813	428.091	1.33685e+16	145	750	20	60607
GO:BP	positive regulation of RNA biosynthetic process	GO:1902680	429.036	1.33675e+16	1618	832	67	60607
GO:BP	regulated exocytosis	GO:0045055	433.281	1.33632e+16	785	842	45	60607
GO:BP	inorganic ion transmembrane transport	GO:0098660	471.138	1.33269e+16	883	847	48	60607
GO:BP	regulation of cellular localization	GO:0060341	471.138	1.33269e+16	851	845	47	60607
GO:BP	epithelial cell differentiation	GO:0030855	48.3829	1331530781284090	798	831	45	60607
GO:BP	positive regulation of cellular component biogenesis	GO:0044089	65.1356	1318618178727030	540	845	37	60607
GO:BP	regulation of cellular protein localization	GO:1903827	73.6975	1.31325e+16	572	845	38	60607
GO:BP	response to oxidative stress	GO:0006979	74.5526	1.31275e+16	466	827	34	60607
GO:BP	protein localization to membrane	GO:0072657	75.4284	1.31225e+16	665	845	41	60607
GO:BP	response to hypoxia	GO:0001666	77.0535	1.31132e+16	367	805	30	60607
GO:BP	cell activation	GO:0001775	85.9932	1.30655e+16	1495	846	64	60607
GO:BP	cell-matrix adhesion	GO:0007160	106.999	1.29706e+16	235	845	25	60607
GO:BP	protein-containing complex subunit organization	GO:0043933	1233.36	1.29089e+16	1963	845	75	60607
GO:BP	protein localization to cell periphery	GO:1990778	1396.72	1285489210447480	338	831	29	60607
GO:BP	positive regulation of transferase activity	GO:0051347	1831.94	1273708860468360	689	760	39	60607
GO:BP	Wnt signaling pathway	GO:0016055	1842.22	1273465914999280	529	845	36	60607
GO:BP	actin filament organization	GO:0007015	2125.56	1.26725e+16	445	845	33	60607
GO:BP	response to decreased oxygen levels	GO:0036293	2185.52	1.26604e+16	382	805	30	60607
GO:BP	regulation of Wnt signaling pathway	GO:0030111	224.112	1.26495e+16	376	760	29	60607
GO:BP	protein localization to extracellular region	GO:0071692	224.112	1.26495e+16	392	785	30	60607
GO:BP	small GTPase mediated signal transduction	GO:0007264	2541.35	1.25949e+16	515	829	35	60607
GO:BP	positive regulation of protein modification process	GO:0031401	2581.63	1.25881e+16	1074	786	50	60607
GO:BP	regulation of MAPK cascade	GO:0043408	3526.23	1.24527e+16	730	845	42	60607
GO:BP	cell-cell adhesion via plasma-membrane adhesion molecules	GO:0098742	4044.58	1.23931e+16	277	758	25	60607
GO:BP	regulation of protein transport	GO:0051223	435.161	1.23613e+16	586	785	36	60607
GO:BP	positive regulation of gene expression	GO:0010628	4463.73	1.23503e+16	1160	846	54	60607
GO:BP	developmental cell growth	GO:0048588	4535.63	1.23434e+16	235	819	24	60607
GO:BP	regulation of transmembrane transporter activity	GO:0022898	539.567	1.2268e+16	281	757	25	60607
GO:BP	response to lipid	GO:0033993	552.487	1225767798474180	918	775	45	60607
GO:BP	cellular response to nitrogen compound	GO:1901699	594.113	1222613126924510	724	789	40	60607
GO:BP	regulation of actin filament-based process	GO:0032970	596.704	1.22242e+16	406	845	31	60607
GO:BP	positive regulation of cellular protein localization	GO:1903829	668.232	1.21751e+16	303	845	27	60607
GO:BP	regulation of cation channel activity	GO:2001257	857.698	1206666574934100	190	757	21	60607
GO:BP	negative regulation of transcription by RNA polymerase II	GO:0000122	950.945	1.20218e+16	901	835	46	60607
GO:BP	regulation of cytoskeleton organization	GO:0051493	10511	1.19784e+16	531	845	35	60607
GO:BP	cognition	GO:0050890	12212.8	1191318579078460	298	608	23	60607
GO:BP	neuron migration	GO:0001764	12371.4	1.19076e+16	157	831	20	60607
GO:BP	peptide secretion	GO:0002790	13856.4	1.18584e+16	421	785	30	60607
GO:BP	positive regulation of developmental growth	GO:0048639	15212.2	1.18178e+16	184	807	21	60607
GO:BP	positive regulation of MAPK cascade	GO:0043410	1604.96	1179453444073450	539	845	35	60607
GO:BP	cell cycle	GO:0007049	17094.1	1.17672e+16	1902	843	71	60607
GO:BP	regulation of ion transmembrane transporter activity	GO:0032412	17317.2	1.17615e+16	270	757	24	60607
GO:BP	regulation of transporter activity	GO:0032409	18287.2	1.17379e+16	297	757	25	60607
GO:BP	sensory organ development	GO:0007423	187.39	1.17273e+16	567	762	34	60607
GO:BP	regulation of peptide transport	GO:0090087	20152.3	1.16957e+16	618	785	36	60607
GO:BP	negative regulation of protein metabolic process	GO:0051248	20487.1	1168851985778550	1151	831	52	60607
GO:BP	reproductive process	GO:0022414	20487.1	1168851985778550	1493	841	61	60607
GO:BP	regulation of canonical Wnt signaling pathway	GO:0060828	21267.1	1.16723e+16	298	760	25	60607
GO:BP	negative regulation of locomotion	GO:0040013	21530.6	1.16669e+16	401	840	30	60607
GO:BP	reproduction	GO:0000003	2216.46	1165433928824220	1496	841	61	60607
GO:BP	regulation of protein kinase activity	GO:0045859	2371.68	1162494477785030	809	845	43	60607
GO:BP	positive regulation of kinase activity	GO:0033674	2419.19	1161632937246640	608	760	35	60607
GO:BP	regulation of cell junction assembly	GO:1901888	25086.3	1.16006e+16	202	845	22	60607
GO:BP	actin filament bundle assembly	GO:0051017	26173.7	1.15821e+16	161	845	20	60607
GO:BP	epithelial cell proliferation	GO:0050673	27075.8	1156741915409670	460	844	32	60607
GO:BP	ameboidal-type cell migration	GO:0001667	30608.4	1151415944119980	494	840	33	60607
GO:BP	epithelial tube morphogenesis	GO:0060562	3164.3	1.14997e+16	329	832	27	60607
GO:BP	intracellular transport	GO:0046907	3164.3	1.14997e+16	1767	838	67	60607
GO:BP	striated muscle tissue development	GO:0014706	3256.11	1.14873e+16	380	840	29	60607
GO:BP	regulation of vesicle-mediated transport	GO:0060627	3665.72	1143584043084800	536	779	33	60607
GO:BP	actin filament bundle organization	GO:0061572	3665.72	1143584043084800	164	845	20	60607
GO:BP	skeletal system development	GO:0001501	4041.29	1.13935e+16	504	832	33	60607
GO:BP	cellular response to organonitrogen compound	GO:0071417	42730.2	1136926459672440	666	789	37	60607
GO:BP	apoptotic signaling pathway	GO:0097190	4744.84	1132377826064990	600	834	36	60607
GO:BP	protein secretion	GO:0009306	4995.65	1.13014e+16	384	785	28	60607
GO:BP	osteoblast differentiation	GO:0001649	5079.96	1.12941e+16	232	845	23	60607
GO:BP	establishment of protein localization to extracellular region	GO:0035592	5297.5	1127592894445200	385	785	28	60607
GO:BP	regulation of supramolecular fiber organization	GO:1902903	58355.3	1.12339e+16	387	845	29	60607
GO:BP	homophilic cell adhesion via plasma membrane adhesion molecules	GO:0007156	5985.94	1.12229e+16	167	649	18	60607
GO:BP	protein localization to organelle	GO:0033365	66278.1	1.11786e+16	1017	845	48	60607
GO:BP	positive regulation of epithelial cell proliferation	GO:0050679	6959.54	1.11574e+16	213	844	22	60607
GO:BP	regulation of anatomical structure size	GO:0090066	805.541	1.10939e+16	518	781	32	60607
GO:BP	positive regulation of nervous system development	GO:0051962	8183.25	1.10871e+16	276	799	24	60607
GO:BP	circulatory system process	GO:0003013	8454.59	1.10729e+16	637	845	37	60607
GO:BP	regulation of actin cytoskeleton organization	GO:0032956	8841.94	1105345263104480	366	845	28	60607
GO:BP	positive regulation of transcription by RNA polymerase II	GO:0045944	88.9339	1.10509e+16	1197	832	52	60607
GO:BP	metanephros development	GO:0001656	109282	1.09615e+16	86	818	15	60607
GO:BP	kidney epithelium development	GO:0072073	11753.8	1.09298e+16	137	832	18	60607
GO:BP	response to cytokine	GO:0034097	120634	1.09185e+16	1226	846	53	60607
GO:BP	neurotransmitter transport	GO:0006836	126252	1.08988e+16	219	757	21	60607
GO:BP	organic hydroxy compound transport	GO:0015850	131895	1.08798e+16	276	818	24	60607
GO:BP	epithelial to mesenchymal transition	GO:0001837	14157.1	1.0849e+16	156	845	19	60607
GO:BP	regulation of neurogenesis	GO:0050767	14515.1	1.08382e+16	366	799	27	60607
GO:BP	morphogenesis of a branching epithelium	GO:0061138	170191	1.07691e+16	181	832	20	60607
GO:BP	regulation of hormone levels	GO:0010817	221989	1.06537e+16	536	785	32	60607
GO:BP	cellular response to cytokine stimulus	GO:0071345	246630	1.0608e+16	1132	846	50	60607
GO:BP	response to metal ion	GO:0010038	254128	1.05949e+16	371	684	25	60607
GO:BP	peptidyl-tyrosine modification	GO:0018212	257559	1.05891e+16	388	834	28	60607
GO:BP	transmembrane receptor protein serine/threonine kinase signaling pathway	GO:0007178	27604.6	1.0559e+16	369	752	26	60607
GO:BP	regulation of epithelial to mesenchymal transition	GO:0010717	319584	1.04954e+16	102	603	14	60607
GO:BP	protein-containing complex assembly	GO:0065003	364019	1.04389e+16	1680	845	63	60607
GO:BP	learning or memory	GO:0007611	37455.3	1.04265e+16	257	760	22	60607
GO:BP	ureteric bud development	GO:0001657	37455.3	1.04265e+16	92	832	15	60607
GO:BP	postsynapse organization	GO:0099173	380.713	1.04194e+16	169	719	18	60607
GO:BP	mesonephric tubule development	GO:0072164	43733.5	1.03592e+16	93	832	15	60607
GO:BP	mesonephric epithelium development	GO:0072163	43733.5	1.03592e+16	93	832	15	60607
GO:BP	cell cycle process	GO:0022402	44945.3	1.03473e+16	1439	843	57	60607
GO:BP	regulation of actin filament organization	GO:0110053	46255.6	1.03348e+16	284	845	24	60607
GO:BP	cellular response to organic cyclic compound	GO:0071407	47967.8	1.03191e+16	587	831	34	60607
GO:BP	canonical Wnt signaling pathway	GO:0060070	488797	1.03109e+16	345	760	25	60607
GO:BP	chemical homeostasis	GO:0048878	550136	1.02595e+16	1229	771	49	60607
GO:BP	negative regulation of molecular function	GO:0044092	560.778	1.02512e+16	1219	832	51	60607
GO:BP	mesenchymal cell development	GO:0014031	562352	1.025e+16	84	775	14	60607
GO:BP	positive regulation of growth	GO:0045927	58885	1.023e+16	274	807	23	60607
GO:BP	epithelial cell development	GO:0002064	63011.1	1.02006e+16	218	831	21	60607
GO:BP	morphogenesis of a branching structure	GO:0001763	65209.7	1.01857e+16	195	832	20	60607
GO:BP	regulation of epithelial cell proliferation	GO:0050678	71826	1.01437e+16	401	844	28	60607
GO:BP	protein localization to cell junction	GO:1902414	80225.3	1.00957e+16	113	845	16	60607
GO:BP	mesonephros development	GO:0001823	80225.3	1.00957e+16	97	832	15	60607
GO:BP	organonitrogen compound biosynthetic process	GO:1901566	82306.9	1.00846e+16	1853	822	65	60607
GO:BP	macromolecule catabolic process	GO:0009057	82812.4	1.00819e+16	1468	840	57	60607
GO:BP	peptide hormone secretion	GO:0030072	8481.17	1.00715e+16	260	785	22	60607
GO:BP	peptidyl-tyrosine phosphorylation	GO:0018108	86143	1.00648e+16	385	760	26	60607
GO:BP	regulation of response to external stimulus	GO:0032101	88597.7	1.00526e+16	1051	503	35	60607
GO:BP	sensory perception of mechanical stimulus	GO:0050954	91798	1003716668225400	174	638	17	60607
GO:BP	carbohydrate derivative metabolic process	GO:1901135	92055.9	1.00359e+16	1145	840	49	60607
GO:BP	pattern specification process	GO:0007389	95068.3	1.0022e+16	442	832	29	60607
GO:BP	negative regulation of response to external stimulus	GO:0032102	95608.7	1.00195e+16	406	503	22	60607
GO:BP	calcium ion transport	GO:0006816	9620.18	1.00168e+16	436	786	28	60607
GO:BP	regulation of cation transmembrane transport	GO:1904062	1.08695e+06	99637910747758	360	757	25	60607
GO:BP	locomotory behavior	GO:0007626	1.16382e+06	993411397912738	189	786	19	60607
GO:BP	calcium-ion regulated exocytosis	GO:0017156	1.22286e+06	9912622365695650	64	523	11	60607
GO:BP	sensory perception	GO:0007600	1.39932e+06	985408445674167	958	652	38	60607
GO:BP	neural crest cell differentiation	GO:0014033	1.42586e+06	9845921750806930	90	775	14	60607
GO:BP	vesicle-mediated transport in synapse	GO:0099003	1.42586e+06	9845921750806930	210	807	20	60607
GO:BP	metal ion transport	GO:0030001	143414	9843407601060700	514	830	31	60607
GO:BP	regulation of protein secretion	GO:0050708	146101	9835346944251800	295	785	23	60607
GO:BP	regulation of neurotransmitter levels	GO:0001505	1.48042e+06	982961388399127	224	757	20	60607
GO:BP	lipid metabolic process	GO:0006629	158234	9800701268228840	1457	837	56	60607
GO:BP	response to reactive oxygen species	GO:0000302	1.63686e+06	9785989675436390	237	805	21	60607
GO:BP	insulin secretion	GO:0030073	1.7088e+06	9767309207905490	218	785	20	60607
GO:BP	regulation of apoptotic signaling pathway	GO:2001233	17172.1	9765177394686740	363	834	26	60607
GO:BP	hormone transport	GO:0009914	183890	9735441094264880	327	785	24	60607
GO:BP	peptidyl-serine modification	GO:0018209	1.86503e+06	9729314008894260	336	834	25	60607
GO:BP	positive regulation of hydrolase activity	GO:0051345	1.9063e+06	9719809603686800	783	845	39	60607
GO:BP	nephron development	GO:0072006	2.05472e+06	9687246877460650	142	832	17	60607
GO:BP	organic substance catabolic process	GO:1901575	2.08132e+06	968166153971742	2267	840	74	60607
GO:BP	neurotransmitter secretion	GO:0007269	2.25575e+06	9646709265907250	163	523	15	60607
GO:BP	signal release from synapse	GO:0099643	2.25575e+06	9646709265907250	163	523	15	60607
GO:BP	blood circulation	GO:0008015	299919	952299672262507	553	845	32	60607
GO:BP	regulation of exocytosis	GO:0017157	340684	9467647839401100	207	764	19	60607
GO:BP	monoamine transport	GO:0015844	3691.89	943275119711377	81	756	13	60607
GO:BP	regulation of GTPase activity	GO:0043087	3.7009e+06	9431692385668440	493	845	30	60607
GO:BP	stem cell differentiation	GO:0048863	392984	9405625260771350	258	775	21	60607
GO:BP	cellular catabolic process	GO:0044248	3.95086e+06	9403308199274470	2347	840	75	60607
GO:BP	neural crest cell development	GO:0014032	4.22169e+06	9374513467437710	80	775	13	60607
GO:BP	cellular response to external stimulus	GO:0071496	4.33155e+06	9363356357650390	322	760	23	60607
GO:BP	gastrulation	GO:0007369	491701	9308299121548790	185	771	18	60607
GO:BP	positive regulation of cell adhesion	GO:0045785	523153	9281370908666870	437	846	28	60607
GO:BP	branching morphogenesis of an epithelial tube	GO:0048754	538743	9268618258110420	151	832	17	60607
GO:BP	second-messenger-mediated signaling	GO:0019932	585069	923279313569134	327	760	23	60607
GO:BP	hormone secretion	GO:0046879	592019	922766431994926	317	785	23	60607
GO:BP	embryonic organ morphogenesis	GO:0048562	592019	922766431994926	292	775	22	60607
GO:BP	positive regulation of cell death	GO:0010942	594529	9225826597608540	684	829	35	60607
GO:BP	regulation of axonogenesis	GO:0050770	65376.3	9184579964774730	159	799	17	60607
GO:BP	cellular homeostasis	GO:0019725	712014	91475117220956	981	771	41	60607
GO:BP	membrane organization	GO:0061024	758802	9119871623041240	973	779	41	60607
GO:BP	regulation of postsynapse organization	GO:0099175	765083	9116291186460850	90	719	13	60607
GO:BP	stem cell development	GO:0048864	779925	9107946959387870	84	775	13	60607
GO:BP	developmental process involved in reproduction	GO:0003006	853145	9068977087775270	982	841	43	60607
GO:BP	muscle cell differentiation	GO:0042692	874254	9058362606285940	390	838	26	60607
GO:BP	positive regulation of protein kinase activity	GO:0045860	933538	9029867987392380	534	760	29	60607
GO:BP	positive regulation of cell development	GO:0010720	933538	9029867987392380	302	845	23	60607
GO:BP	regulation of peptide secretion	GO:0002791	952234	9021256364505640	325	785	23	60607
GO:BP	regulation of cellular component size	GO:0032535	954307	902031198807747	388	781	25	60607
GO:BP	microtubule-based process	GO:0007017	957388	9018912008009270	881	831	40	60607
GO:BP	anatomical structure homeostasis	GO:0060249	95913.2	901812150617203	482	844	29	60607
GO:BP	negative regulation of cellular protein metabolic process	GO:0032269	959986	901773529100535	1082	828	45	60607
GO:BP	neural crest cell migration	GO:0001755	1.02895e+06	898760420154558	54	775	11	60607
GO:BP	cardiocyte differentiation	GO:0035051	1.07787e+07	89674329072344	157	838	17	60607
GO:BP	catecholamine transport	GO:0051937	1.07787e+07	89674329072344	71	756	12	60607
GO:BP	regionalization	GO:0003002	1.10542e+07	8956471224931170	338	832	24	60607
GO:BP	telencephalon development	GO:0021537	1.14851e+07	8939863808721480	256	831	21	60607
GO:BP	negative regulation of growth	GO:0045926	1.18855e+06	8924981148836340	255	836	21	60607
GO:BP	negative regulation of cell growth	GO:0030308	1.28799e+07	8890088098325290	192	689	17	60607
GO:BP	negative regulation of transmembrane receptor protein serine/threonine kinase signaling pathway	GO:0090101	1.39905e+06	8854165224683030	136	723	15	60607
GO:BP	regulation of transmembrane receptor protein serine/threonine kinase signaling pathway	GO:0090092	1.43172e+07	8844142971590030	257	752	20	60607
GO:BP	carbohydrate derivative biosynthetic process	GO:1901137	1.47757e+07	8830450737516330	686	727	32	60607
GO:BP	embryo development ending in birth or egg hatching	GO:0009792	1.49667e+06	8824874629633950	635	832	33	60607
GO:BP	synaptic vesicle cycle	GO:0099504	1.50092e+07	8823643206859560	190	807	18	60607
GO:BP	adenylate cyclase-modulating G protein-coupled receptor signaling pathway	GO:0007188	1.52128e+07	8817791909020860	234	831	20	60607
GO:BP	regulation of regulated secretory pathway	GO:1903305	1.57547e+06	880259077426194	144	469	13	60607
GO:BP	positive regulation of protein localization to membrane	GO:1905477	1.60475e+06	8794593752343220	131	760	15	60607
GO:BP	endocytosis	GO:0006897	1.7761e+07	8750532791632680	696	807	34	60607
GO:BP	positive regulation of anion transport	GO:1903793	1.84227e+07	8734647038467530	504	831	29	60607
GO:BP	cellular response to hormone stimulus	GO:0032870	1.88671e+07	872429510948081	645	607	28	60607
GO:BP	G protein-coupled receptor signaling pathway	GO:0007186	1.93176e+06	8714047598012120	1355	831	51	60607
GO:BP	cellular response to environmental stimulus	GO:0104004	1.94359e+06	8711396184864360	339	782	23	60607
GO:BP	cellular response to abiotic stimulus	GO:0071214	1.94359e+06	8711396184864360	339	782	23	60607
GO:BP	intracellular protein transport	GO:0006886	2.09261e+07	8679311244176350	1186	833	47	60607
GO:BP	negative regulation of protein modification process	GO:0031400	2.20892e+07	8655820777596660	578	828	31	60607
GO:BP	negative regulation of cellular component movement	GO:0051271	2.24578e+06	8648633112915820	377	840	25	60607
GO:BP	mitotic cell cycle	GO:0000278	2.50826e+07	8600626738402540	1059	841	44	60607
GO:BP	chordate embryonic development	GO:0043009	2.8069e+06	8551773254095640	616	832	32	60607
GO:BP	visual perception	GO:0007601	2.91882e+06	8534792373625850	214	652	17	60607
GO:BP	regulation of signaling receptor activity	GO:0010469	2.94062e+07	8531561375493400	189	640	16	60607
GO:BP	negative regulation of cell migration	GO:0030336	3.09825e+07	8508883654316990	353	840	24	60607
GO:BP	outflow tract septum morphogenesis	GO:0003148	314377	8502549356928740	26	391	7	60607
GO:BP	cell-cell junction organization	GO:0045216	3.44768e+06	8462473185361870	216	845	19	60607
GO:BP	response to drug	GO:0042493	3.57593e+06	8446610903469180	396	818	25	60607
GO:BP	regulation of response to stress	GO:0080134	3.68705e+06	8433321241537990	1443	846	53	60607
GO:BP	response to peptide	GO:1901652	3.74239e+07	842685082205776	551	684	27	60607
GO:BP	sensory perception of light stimulus	GO:0050953	3.83557e+06	8416170616948160	218	652	17	60607
GO:BP	learning	GO:0007612	3.85387e+06	8414102809088960	146	608	14	60607
GO:BP	anatomical structure maturation	GO:0071695	4.02369e+07	8395375910933200	224	727	18	60607
GO:BP	regulation of angiogenesis	GO:0045765	4.0507e+06	8392469747980510	358	840	24	60607
GO:BP	cell-substrate junction organization	GO:0150115	4.11202e+06	838594480783089	107	845	14	60607
GO:BP	regulation of blood circulation	GO:1903522	4.14508e+06	8382467177363410	301	838	22	60607
GO:BP	cellular response to chemical stress	GO:0062197	4.36723e+06	835979422717256	365	827	24	60607
GO:BP	amine transport	GO:0015837	4.43275e+06	835332712970174	99	757	13	60607
GO:BP	ERK1 and ERK2 cascade	GO:0070371	463092	8334333175894410	329	845	23	60607
GO:BP	regulation of calcium ion-dependent exocytosis	GO:0017158	4.6489e+06	8332649625927010	42	410	8	60607
GO:BP	response to alcohol	GO:0097305	5.015e+06	8299728635479580	255	818	20	60607
GO:BP	multicellular organismal response to stress	GO:0033555	5.0256e+07	8298811687037720	74	483	10	60607
GO:BP	glycoprotein metabolic process	GO:0009100	5.04951e+07	829675101506916	424	840	26	60607
GO:BP	substrate adhesion-dependent cell spreading	GO:0034446	5.2007e+06	8283938129557920	109	845	14	60607
GO:BP	neuromuscular junction development	GO:0007528	5.3603e+06	827081101208058	48	774	10	60607
GO:BP	multicellular organismal signaling	GO:0035637	5.50917e+06	8258913959661960	204	716	17	60607
GO:BP	regulation of vasculature development	GO:1901342	55316.6	8257144565841290	364	840	24	60607
GO:BP	plasma membrane bounded cell projection assembly	GO:0120031	5.68629e+06	8245171115366140	593	841	31	60607
GO:BP	cellular response to inorganic substance	GO:0071241	5.89855e+06	8229255091304920	220	760	18	60607
GO:BP	organelle localization	GO:0051640	602153	8220293347720990	668	838	33	60607
GO:BP	actomyosin structure organization	GO:0031032	6.16241e+06	8210249237448810	199	845	18	60607
GO:BP	cellular response to lipid	GO:0071396	6.66236e+06	817637192124857	578	818	30	60607
GO:BP	regulation of insulin secretion	GO:0050796	6.67598e+07	8175484736813810	189	785	17	60607
GO:BP	negative regulation of cell motility	GO:2000146	7.18322e+07	8143680695089510	369	840	24	60607
GO:BP	gland development	GO:0048732	7.31713e+06	8135659466022390	436	832	26	60607
GO:BP	regulation of synaptic plasticity	GO:0048167	7.66594e+06	8115434427117920	185	600	15	60607
GO:BP	cellular response to oxidative stress	GO:0034599	7.82158e+06	8106705517370610	316	827	22	60607
GO:BP	formation of primary germ layer	GO:0001704	793778	8100300879548280	123	771	14	60607
GO:BP	negative regulation of transport	GO:0051051	8.63107e+06	8063935595412250	474	771	26	60607
GO:BP	RNA processing	GO:0006396	8.7777e+06	805661902829465	964	823	40	60607
GO:BP	regulation of hormone secretion	GO:0046883	8.96586e+06	8047408152567950	275	785	20	60607
GO:BP	regulation of chemotaxis	GO:0050920	9.1522e+06	803847442561814	226	496	15	60607
GO:BP	microtubule cytoskeleton organization	GO:0000226	9.23265e+06	803467375427109	613	831	31	60607
GO:BP	eye development	GO:0001654	953746	8020567242559730	379	762	23	60607
GO:BP	regulation of osteoblast differentiation	GO:0045667	953746	8020567242559730	135	845	15	60607
GO:BP	cell projection assembly	GO:0030031	96508.9	8015432644330060	607	841	31	60607
GO:BP	platelet activation	GO:0030168	9.87818e+06	8005323247071440	160	831	16	60607
GO:BP	regulation of peptide hormone secretion	GO:0090276	1.02275e+06	7990231281815650	221	785	18	60607
GO:BP	cardiac septum development	GO:0003279	1.04162e+08	7982290958770200	104	775	13	60607
GO:BP	response to calcium ion	GO:0051592	1.08492e+08	796460158789139	151	760	15	60607
GO:BP	central nervous system neuron differentiation	GO:0021953	1.1073e+08	7955736657553090	188	818	17	60607
GO:BP	negative regulation of apoptotic signaling pathway	GO:2001234	1.14744e+08	7940270930347950	236	834	19	60607
GO:BP	visual system development	GO:0150063	1.1516e+07	7.9387e+16	383	762	23	60607
GO:BP	cerebral cortex development	GO:0021987	1.15807e+08	7936266784156190	118	831	14	60607
GO:BP	cardiac septum morphogenesis	GO:0060411	1.20691e+06	7918323567491390	68	582	10	60607
GO:BP	regulation of catecholamine secretion	GO:0050433	1.33206e+08	7875476117220550	55	738	10	60607
GO:BP	axon extension	GO:0048675	1.49227e+08	7826152449433430	122	819	14	60607
GO:BP	negative regulation of cell projection organization	GO:0031345	1.50338e+08	7822931424744500	189	831	17	60607
GO:BP	positive regulation of GTPase activity	GO:0043547	1.5058e+08	7822233887851800	413	845	25	60607
GO:BP	positive regulation of epithelial to mesenchymal transition	GO:0010718	1.5246e+08	7816843633748490	51	582	9	60607
GO:BP	sensory system development	GO:0048880	1.53081e+08	7815079673008940	389	762	23	60607
GO:BP	regulation of small GTPase mediated signal transduction	GO:0051056	1.57121e+08	7803765348120800	328	829	22	60607
GO:BP	catecholamine secretion	GO:0050432	1.58571e+08	7799777581096140	56	738	10	60607
GO:BP	negative regulation of nervous system development	GO:0051961	1.61444e+08	7791978359520550	148	675	14	60607
GO:BP	regulation of peptidyl-tyrosine phosphorylation	GO:0050730	1.64621e+07	7783514868612150	269	834	20	60607
GO:BP	positive regulation of cell growth	GO:0030307	1.67741e+08	7775361540437030	171	807	16	60607
GO:BP	positive regulation of peptidyl-tyrosine phosphorylation	GO:0050731	1.70369e+07	7768609481832940	198	596	15	60607
GO:BP	heterophilic cell-cell adhesion via plasma membrane cell adhesion molecules	GO:0007157	1.745e+08	775820350353005	49	61	5	60607
GO:BP	heart process	GO:0003015	1.8312e+08	7737264501792640	298	838	21	60607
GO:BP	regulation of amine transport	GO:0051952	1.83334e+08	7736755860865250	91	757	12	60607
GO:BP	positive regulation of supramolecular fiber organization	GO:1902905	1.85959e+08	7.73058e+16	214	845	18	60607
GO:BP	regulation of calcium ion transport	GO:0051924	1.88778e+08	7724048304297770	259	696	18	60607
GO:BP	cell-substrate junction assembly	GO:0007044	1.95301e+08	7709295736349380	101	845	13	60607
GO:BP	tissue homeostasis	GO:0001894	2.11635e+08	7674412579707320	270	844	20	60607
GO:BP	regulation of axon extension	GO:0030516	2.16384e+07	7664774438795370	97	719	12	60607
GO:BP	regulation of ossification	GO:0030278	2.198e+08	7657972850726140	115	603	12	60607
GO:BP	regulation of peptidyl-serine phosphorylation	GO:0033135	2.26675e+08	7644596521305960	146	834	15	60607
GO:BP	positive regulation of neurogenesis	GO:0050769	2.26675e+08	7644596521305960	229	799	18	60607
GO:BP	small molecule metabolic process	GO:0044281	2.31739e+08	7635000993168390	1921	694	54	60607
GO:BP	organophosphate metabolic process	GO:0019637	2.43808e+07	7612951841322080	1041	825	41	60607
GO:BP	pallium development	GO:0021543	2.48019e+08	7605514942208920	171	831	16	60607
GO:BP	positive regulation of cell-substrate adhesion	GO:0010811	2.63797e+08	7578729737823260	124	845	14	60607
GO:BP	memory	GO:0007613	2.63797e+08	7578729737823260	116	608	12	60607
GO:BP	embryonic organ development	GO:0048568	2.63797e+08	7578729737823260	432	832	25	60607
GO:BP	negative regulation of cell population proliferation	GO:0008285	2.65979e+08	7575152748277670	790	836	35	60607
GO:BP	negative regulation of cell development	GO:0010721	2.90294e+08	7.53716e+16	183	570	14	60607
GO:BP	response to ketone	GO:1901654	2.90922e+08	7536223905647780	204	603	15	60607
GO:BP	collagen fibril organization	GO:0030199	3.07498e+08	7.51216e+16	58	765	10	60607
GO:BP	regulation of postsynaptic membrane potential	GO:0060078	3.12121e+08	750567682154445	143	739	14	60607
GO:BP	regulation of metal ion transport	GO:0010959	3.14891e+08	7501840174768900	268	696	18	60607
GO:BP	cellular response to calcium ion	GO:0071277	3.21806e+07	7492405994182500	84	684	11	60607
GO:BP	muscle system process	GO:0003012	3.27149e+08	748525415280259	471	831	26	60607
GO:BP	regulation of cell-substrate junction organization	GO:0150116	3.30715e+07	7480545584062750	69	845	11	60607
GO:BP	potassium ion transport	GO:0006813	3.36151e+07	7.47347e+16	249	847	19	60607
GO:BP	negative regulation of phosphate metabolic process	GO:0045936	3.36586e+07	7472904105467360	543	828	28	60607
GO:BP	cardiac muscle tissue development	GO:0048738	3.37213e+07	7472095355328240	224	840	18	60607
GO:BP	regulation of extrinsic apoptotic signaling pathway	GO:2001236	3.4127e+07	7466901571872550	159	789	15	60607
GO:BP	regulation of actin filament bundle assembly	GO:0032231	3.43512e+08	7464058152106190	106	845	13	60607
GO:BP	multi-organism process	GO:0051704	3.44464e+07	7462856469866290	1135	767	41	60607
GO:BP	response to peptide hormone	GO:0043434	3.44963e+07	746222767299715	462	789	25	60607
GO:BP	negative regulation of phosphorus metabolic process	GO:0010563	3.4711e+08	7459532367722570	544	828	28	60607
GO:BP	regulation of cell-matrix adhesion	GO:0001952	3.51229e+07	745440971898312	127	845	14	60607
GO:BP	cellular response to metal ion	GO:0071248	3.65205e+07	7437463781599940	192	760	16	60607
GO:BP	peptidyl-serine phosphorylation	GO:0018105	3.81521e+07	7418481462156660	313	834	21	60607
GO:BP	regulation of ERK1 and ERK2 cascade	GO:0070372	3.81521e+07	7418481462156660	309	845	21	60607
GO:BP	immune response	GO:0006955	4.26486e+07	7370094984838090	2311	846	69	60607
GO:BP	synaptic vesicle exocytosis	GO:0016079	4.3488e+07	7361630100953850	112	523	11	60607
GO:BP	regulation of body fluid levels	GO:0050878	4.58582e+07	7338582814204670	514	831	27	60607
GO:BP	ion homeostasis	GO:0050801	4.62172e+07	7335196690280890	808	678	31	60607
GO:BP	cardiac chamber morphogenesis	GO:0003206	5.6149e+07	7250657810917740	120	775	13	60607
GO:BP	striated muscle cell differentiation	GO:0051146	5.66607e+08	7246717943069090	289	838	20	60607
GO:BP	glomerulus development	GO:0032835	5.66607e+08	7246717943069090	62	555	9	60607
GO:BP	positive regulation of cytoskeleton organization	GO:0051495	5.84995e+07	7.23285e+16	231	845	18	60607
GO:BP	connective tissue development	GO:0061448	6.16536e+07	7210041222920180	256	589	16	60607
GO:BP	regulation of extracellular matrix assembly	GO:1901201	6.16536e+07	7210041222920180	16	590	6	60607
GO:BP	negative regulation of ion transport	GO:0043271	6.52342e+07	7.18552e+16	349	771	21	60607
GO:BP	excitatory postsynaptic potential	GO:0060079	6.89742e+06	7161313437409260	105	739	12	60607
GO:BP	extracellular matrix assembly	GO:0085029	6.91424e+07	7160255754735130	47	765	9	60607
GO:BP	axon extension involved in axon guidance	GO:0048846	7.50523e+06	7124636067791510	37	431	7	60607
GO:BP	neuron projection extension involved in neuron projection guidance	GO:1902284	7.50523e+06	7124636067791510	37	431	7	60607
GO:BP	extrinsic apoptotic signaling pathway	GO:0097191	7.77387e+07	7109362460853090	223	789	17	60607
GO:BP	renal tubule development	GO:0061326	7.97211e+07	7098426458483070	95	832	12	60607
GO:BP	regulation of catabolic process	GO:0009894	8.25465e+07	7083301254312430	1033	836	40	60607
GO:BP	positive regulation of protein kinase B signaling	GO:0051897	8.46403e+07	7072422670907710	184	845	16	60607
GO:BP	regulation of extent of cell growth	GO:0061387	8.59464e+07	7065772065286390	110	719	12	60607
GO:BP	response to extracellular stimulus	GO:0009991	9.00097e+07	7045710553214820	512	805	26	60607
GO:BP	negative regulation of neurogenesis	GO:0050768	9.13201e+06	7.03943e+16	143	675	13	60607
GO:BP	multi-organism reproductive process	GO:0044703	9.19469e+07	7.03646e+16	1040	767	38	60607
GO:BP	negative regulation of neuron projection development	GO:0010977	9.74364e+07	7.01128e+16	140	831	14	60607
GO:BP	sensory perception of sound	GO:0007605	1.06171e+09	6.97399e+16	153	638	13	60607
GO:BP	leukocyte activation	GO:0045321	1.06704e+09	6971818028287230	1332	846	47	60607
GO:BP	response to BMP	GO:0071772	1.06936e+09	6970876943274900	171	801	15	60607
GO:BP	cellular response to BMP stimulus	GO:0071773	1.06936e+09	6970876943274900	171	801	15	60607
GO:BP	camera-type eye development	GO:0043010	1.11402e+09	6953108412771420	331	762	20	60607
GO:BP	Ras protein signal transduction	GO:0007265	1.12217e+09	6949940382317200	349	797	21	60607
GO:BP	multicellular organismal homeostasis	GO:0048871	1.15401e+09	6937789399206940	530	844	27	60607
GO:BP	positive regulation of cell junction assembly	GO:1901890	1.17532e+09	6929844151634470	97	845	12	60607
GO:BP	cation homeostasis	GO:0055080	1.17532e+09	6929844151634470	750	678	29	60607
GO:BP	chemical synaptic transmission, postsynaptic	GO:0099565	1.26256e+07	6898748978294740	111	739	12	60607
GO:BP	digestive tract development	GO:0048565	1.29971e+07	6886154348053220	129	775	13	60607
GO:BP	positive regulation of dendrite extension	GO:1903861	1.42814e+09	6845228321567480	23	807	7	60607
GO:BP	endoderm development	GO:0007492	1.5142e+09	6819818117715930	80	844	11	60607
GO:BP	organonitrogen compound catabolic process	GO:1901565	1.5142e+09	6819818117715930	1358	840	47	60607
GO:BP	positive regulation of programmed cell death	GO:0043068	1.5142e+09	6819818117715930	621	829	29	60607
GO:BP	liver development	GO:0001889	1.60004e+08	6795869600910990	148	818	14	60607
GO:BP	glycoprotein biosynthetic process	GO:0009101	1.65956e+09	6780006992684960	347	821	21	60607
GO:BP	biological process involved in interspecies interaction between organisms	GO:0044419	1.87996e+09	6725852284125220	2255	846	66	60607
GO:BP	regulation of cell-substrate junction assembly	GO:0090109	1.939e+09	671242154931124	64	845	10	60607
GO:BP	regulation of focal adhesion assembly	GO:0051893	1.939e+09	671242154931124	64	845	10	60607
GO:BP	negative regulation of chemotaxis	GO:0050922	1.99902e+09	6699181903911390	65	834	10	60607
GO:BP	hepaticobiliary system development	GO:0061008	2.05083e+09	6688069857877700	151	818	14	60607
GO:BP	cellular response to oxygen levels	GO:0071453	2.09144e+09	6679555151148910	240	786	17	60607
GO:BP	response to steroid hormone	GO:0048545	2.11573e+08	6674540726219830	349	607	18	60607
GO:BP	regulation of heart contraction	GO:0008016	2.12249e+09	6673155077129270	254	838	18	60607
GO:BP	potassium ion transmembrane transport	GO:0071805	2.21501e+09	6654624927082400	224	847	17	60607
GO:BP	cellular response to hypoxia	GO:0071456	2.21501e+09	6654624927082400	212	786	16	60607
GO:BP	cardiac chamber development	GO:0003205	2.36077e+09	6626946720955610	161	775	14	60607
GO:BP	regulation of neuron differentiation	GO:0045664	2.56988e+08	6590086833218330	202	835	16	60607
GO:BP	actin cytoskeleton reorganization	GO:0031532	2.61737e+08	6582135203613840	106	831	12	60607
GO:BP	calcium ion homeostasis	GO:0055074	2.67437e+09	6572777809421730	472	678	22	60607
GO:BP	heart contraction	GO:0060047	2.71665e+07	6565965643850660	288	838	19	60607
GO:BP	digestive system development	GO:0055123	2.84213e+08	6546355989010730	138	775	13	60607
GO:BP	adherens junction organization	GO:0034332	2.99742e+09	6523252031537750	67	845	10	60607
GO:BP	positive regulation of apoptotic process	GO:0043065	3.02632e+09	6519084621129690	604	829	28	60607
GO:BP	appendage development	GO:0048736	3.02659e+09	6519045826487590	176	845	15	60607
GO:BP	limb development	GO:0060173	3.02659e+09	6519045826487590	176	845	15	60607
GO:BP	outflow tract morphogenesis	GO:0003151	3.02659e+09	6519045826487590	75	391	8	60607
GO:BP	cell fate commitment	GO:0045165	3.10896e+08	6507384395529280	267	818	18	60607
GO:BP	regeneration	GO:0031099	3.11993e+06	6505854924296190	206	831	16	60607
GO:BP	regulation of cytosolic calcium ion concentration	GO:0051480	3.35033e+07	6474912468367410	360	678	19	60607
GO:BP	metanephric nephron development	GO:0072210	3.43535e+09	6464028911810340	40	775	8	60607
GO:BP	regulation of dendrite extension	GO:1903859	3.54239e+08	6450703328896860	26	807	7	60607
GO:BP	regulation of extracellular matrix organization	GO:1903053	3.54531e+09	645034530559318	47	654	8	60607
GO:BP	negative regulation of catalytic activity	GO:0043086	3.83913e+08	6415766690269030	851	828	34	60607
GO:BP	regulation of cellular response to stress	GO:0080135	3.9698e+08	6.40123e+16	725	834	31	60607
GO:BP	female pregnancy	GO:0007565	4.08808e+08	6388480790735980	198	657	14	60607
GO:BP	cellular response to decreased oxygen levels	GO:0036294	4.09876e+09	6387347919490880	222	786	16	60607
GO:BP	positive regulation of organelle organization	GO:0010638	4.26282e+07	6.3703e+16	603	845	28	60607
GO:BP	regulation of cell size	GO:0008361	4.27957e+08	6368599985045230	182	719	14	60607
GO:BP	multi-multicellular organism process	GO:0044706	4.28435e+08	6368115357481010	227	670	15	60607
GO:BP	reactive oxygen species metabolic process	GO:0072593	4.33804e+09	6362706354868680	290	770	18	60607
GO:BP	negative regulation of Wnt signaling pathway	GO:0030178	4.33804e+09	6362706354868680	218	699	15	60607
GO:BP	regulation of protein localization to membrane	GO:1905475	4.3751e+08	6.35901e+16	201	760	15	60607
GO:BP	muscle contraction	GO:0006936	4.3751e+08	6.35901e+16	364	831	21	60607
GO:BP	protein catabolic process	GO:0030163	5.00118e+08	6300927590697660	974	840	37	60607
GO:BP	negative regulation of developmental growth	GO:0048640	5.00999e+08	6300162938159070	112	836	12	60607
GO:BP	metal ion homeostasis	GO:0055065	5.12908e+08	6289960563790250	667	771	28	60607
GO:BP	cell chemotaxis	GO:0060326	5.13105e+08	6289793436529790	310	496	15	60607
GO:BP	nephron tubule development	GO:0072080	5.4306e+08	6265152456393100	92	832	11	60607
GO:BP	inorganic ion homeostasis	GO:0098771	5.47116e+08	6261920866301180	761	678	28	60607
GO:BP	regulation of cell cycle	GO:0051726	5.56237e+08	6254740408753990	1236	843	43	60607
GO:BP	cellular chemical homeostasis	GO:0055082	5.62057e+07	625021979699734	841	771	32	60607
GO:BP	regulation of immune system process	GO:0002682	5.695e+08	6244506386578560	1617	764	48	60607
GO:BP	organelle assembly	GO:0070925	5.80435e+08	6236246611065550	895	841	35	60607
GO:BP	regulation of protein serine/threonine kinase activity	GO:0071900	6.01547e+08	6220730389917480	503	845	25	60607
GO:BP	negative regulation of protein phosphorylation	GO:0001933	6.12285e+08	6213046564306280	373	828	21	60607
GO:BP	trabecula morphogenesis	GO:0061383	6.16792e+08	6209861126363350	44	758	8	60607
GO:BP	postsynaptic density organization	GO:0097106	6.45368e+08	6190192899700980	34	384	6	60607
GO:BP	regulation of nervous system process	GO:0031644	6.74647e+08	6170923108440740	147	786	13	60607
GO:BP	positive regulation of ERK1 and ERK2 cascade	GO:0070374	6.80671e+08	6.16706e+16	215	845	16	60607
GO:BP	dephosphorylation	GO:0016311	6.88793e+08	6161910960091170	508	843	25	60607
GO:BP	divalent inorganic cation homeostasis	GO:0072507	6.89494e+08	6161469292595810	516	771	24	60607
GO:BP	cellular calcium ion homeostasis	GO:0006874	7.35129e+08	6133636242899340	460	678	21	60607
GO:BP	protein dephosphorylation	GO:0006470	7.37541e+08	6132213683008570	338	843	20	60607
GO:BP	viral process	GO:0016032	7.55687e+08	6121657797317220	942	846	36	60607
GO:BP	endothelium development	GO:0003158	7.73187e+08	611171571766148	143	819	13	60607
GO:BP	multicellular organism reproduction	GO:0032504	7.79018e+08	6108452459587520	865	841	34	60607
GO:BP	positive regulation of establishment of protein localization	GO:1904951	8.1306e+08	6089877213706390	345	831	20	60607
GO:BP	regulation of axon extension involved in axon guidance	GO:0048841	8.54798e+08	6068136259351110	32	431	6	60607
GO:BP	mitotic cell cycle process	GO:1903047	8.67895e+07	6061532909778810	911	841	35	60607
GO:BP	cellular response to transforming growth factor beta stimulus	GO:0071560	9.01718e+08	6044929239906450	256	723	16	60607
GO:BP	postsynaptic specialization organization	GO:0099084	9.07763e+08	6042027448509150	36	384	6	60607
GO:BP	positive regulation of Wnt signaling pathway	GO:0030177	9.21657e+08	6035430791820180	184	760	14	60607
GO:BP	morphogenesis of an epithelial sheet	GO:0002011	9.68268e+08	6014004635351180	58	845	9	60607
GO:BP	regulation of neuron migration	GO:2001222	0.000001004457534440642	5998068419242200	43	831	8	60607
GO:BP	negative regulation of phosphorylation	GO:0042326	0.0000010283861032168784	5987843800696040	420	828	22	60607
GO:BP	dendrite arborization	GO:0140059	0.000001054055992553809	5977136318334800	8	394	4	60607
GO:BP	regulation of morphogenesis of an epithelium	GO:1905330	0.0000011202943807247242	5950667842396330	64	775	9	60607
GO:BP	biological process involved in symbiotic interaction	GO:0044403	0.0000011232629179996267	5949518578135600	1001	846	37	60607
GO:BP	cardiac muscle cell myoblast differentiation	GO:0060379	0.0000011411304191170084	5.94266e+16	11	758	5	60607
GO:BP	regulation of response to wounding	GO:1903034	0.0000011457770420704141	5940899883955860	169	845	14	60607
GO:BP	response to radiation	GO:0009314	0.0000011735392200069017	5930502391580550	461	760	22	60607
GO:BP	response to fibroblast growth factor	GO:0071774	0.000001175863069006641	5929643249550070	153	659	12	60607
GO:BP	synaptic transmission, glutamatergic	GO:0035249	0.000001191787543648648	5923801158056160	94	523	9	60607
GO:BP	nucleocytoplasmic transport	GO:0006913	0.000001204172358151601	591931134627022	354	831	20	60607
GO:BP	response to transforming growth factor beta	GO:0071559	0.0000012130327227985752	5916127483437490	262	723	16	60607
GO:BP	regulation of animal organ morphogenesis	GO:2000027	0.0000012201991311620604	591356928858118	184	779	14	60607
GO:BP	gliogenesis	GO:0042063	0.000001241119496479737	5906186402092450	308	781	18	60607
GO:BP	endothelial cell differentiation	GO:0045446	0.0000012887300947827378	5889838029598070	125	819	12	60607
GO:BP	regulation of neurotransmitter transport	GO:0051588	0.0000013399572236314652	5872909065692900	106	469	9	60607
GO:BP	receptor-mediated endocytosis	GO:0006898	0.0000013449927202996672	5871280066250590	333	807	19	60607
GO:BP	multicellular organismal reproductive process	GO:0048609	0.0000013477990001657235	5870374870135750	845	841	33	60607
GO:BP	protein localization to synapse	GO:0035418	0.0000013587652694529823	5.86686e+16	83	802	10	60607
GO:BP	nuclear transport	GO:0051169	0.000001361000993357524	5866141557816840	357	831	20	60607
GO:BP	negative chemotaxis	GO:0050919	0.000001361000993357524	5866141557816840	48	771	8	60607
GO:BP	adult behavior	GO:0030534	0.0000013805790112616433	585993873341225	131	786	12	60607
GO:BP	dopamine transport	GO:0015872	0.000001382058353263997	5859473619794270	49	756	8	60607
GO:BP	cell maturation	GO:0048469	0.0000014464234957553093	5839704532116220	170	727	13	60607
GO:BP	positive regulation of axonogenesis	GO:0050772	0.0000014615369604212457	58351901974095	84	799	10	60607
GO:BP	cardiac conduction	GO:0061337	0.0000015310589770381565	5815008079772730	150	831	13	60607
GO:BP	fat cell differentiation	GO:0045444	0.0000015330297838711655	5.81445e+16	229	845	16	60607
GO:BP	detection of external stimulus	GO:0009581	0.0000015444875163633613	5811215597622430	145	716	12	60607
GO:BP	central nervous system neuron development	GO:0021954	0.0000015474265465781336	5810389956959150	84	608	9	60607
GO:BP	negative regulation of extrinsic apoptotic signaling pathway	GO:2001237	0.000001575114715355266	5802687811124190	108	789	11	60607
GO:BP	sensory organ morphogenesis	GO:0090596	0.0000016920603683477368	5.77158e+16	262	649	15	60607
GO:BP	positive regulation of protein transport	GO:0051222	0.000001710352185436444	5766914453091420	329	831	19	60607
GO:BP	cellular lipid metabolic process	GO:0044255	0.0000017126184471247908	576633938237347	1075	837	38	60607
GO:BP	organophosphate biosynthetic process	GO:0090407	0.0000017252466205551438	576314881462516	598	754	25	60607
GO:BP	calcium ion transmembrane transport	GO:0070588	0.0000017621809733385298	5753949492242740	320	771	18	60607
GO:BP	stem cell population maintenance	GO:0019827	0.0000017885594977449465	5747496608149880	152	832	13	60607
GO:BP	regulation of synaptic transmission, glutamatergic	GO:0051966	0.0000017993988208963627	5744872568439670	72	523	8	60607
GO:BP	excitatory synapse assembly	GO:1904861	0.000001903464946588871	5720455116560770	27	600	6	60607
GO:BP	detection of abiotic stimulus	GO:0009582	0.0000019046417297298152	5720186704730840	148	716	12	60607
GO:BP	platelet aggregation	GO:0070527	0.0000019211134387393136	5716446989972270	64	831	9	60607
GO:BP	positive regulation of protein localization to cell periphery	GO:1904377	0.000002002588677551581	5698408243623930	70	760	9	60607
GO:BP	cartilage development	GO:0051216	0.000002033561867783643	5691742610361270	196	541	12	60607
GO:BP	maintenance of cell number	GO:0098727	0.000002063989870453913	5685292438448290	154	832	13	60607
GO:BP	defense response	GO:0006952	0.0000020808913769231968	5681750589482790	1818	846	54	60607
GO:BP	regulation of neurotransmitter receptor activity	GO:0099601	0.000002124950904358873	5672651099595940	84	633	9	60607
GO:BP	cellular cation homeostasis	GO:0030003	0.0000021257212822522343	5.67249e+16	673	678	25	60607
GO:BP	positive regulation of actin filament bundle assembly	GO:0032233	0.000002189846738473368	5659586279207570	64	845	9	60607
GO:BP	regulation of blood pressure	GO:0008217	0.0000024183142758190872	5616487260388030	193	559	12	60607
GO:BP	regulation of cell shape	GO:0008360	0.000002437873627832446	5612988810677230	154	845	13	60607
GO:BP	cellular divalent inorganic cation homeostasis	GO:0072503	0.000002437873627832446	5612988810677230	497	678	21	60607
GO:BP	axis specification	GO:0009798	0.0000024517471415991072	5.61052e+16	87	818	10	60607
GO:BP	focal adhesion assembly	GO:0048041	0.000002638131215612067	5578703607273710	85	845	10	60607
GO:BP	negative regulation of canonical Wnt signaling pathway	GO:0090090	0.000002691450647358249	5.57001e+16	187	699	13	60607
GO:BP	cardiac atrium development	GO:0003230	0.0000026962366755492867	5569241988110890	36	775	7	60607
GO:BP	myeloid leukocyte activation	GO:0002274	0.000002744066146178466	5561605424097180	667	842	28	60607
GO:BP	muscle cell development	GO:0055001	0.000002775113882974082	5556719189935030	184	838	14	60607
GO:BP	dendritic spine development	GO:0060996	0.000002807197354180983	5551727054120500	100	719	10	60607
GO:BP	homotypic cell-cell adhesion	GO:0034109	0.000002807197354180983	5551727054120500	87	831	10	60607
GO:BP	lung development	GO:0030324	0.0000028197484822498664	5549789628433310	173	518	11	60607
GO:BP	regulation of chondrocyte differentiation	GO:0032330	0.0000028197484822498664	5549789628433310	51	801	8	60607
GO:BP	regulation of synapse assembly	GO:0051963	0.0000028197484822498664	5549789628433310	99	727	10	60607
GO:BP	cell cycle arrest	GO:0007050	0.000002837731671740624	5.54703e+16	241	843	16	60607
GO:BP	tissue remodeling	GO:0048771	0.0000028407093195711376	5546573203927510	186	831	14	60607
GO:BP	dendrite extension	GO:0097484	0.000002845900486091269	5545780290160740	35	807	7	60607
GO:BP	positive regulation of peptidyl-serine phosphorylation	GO:0033138	0.0000028657790078570304	5542757302901920	109	834	11	60607
GO:BP	bone development	GO:0060348	0.000002895133152343972	55383314574984	203	648	13	60607
GO:BP	cellular metal ion homeostasis	GO:0006875	0.000002958005496468995	5529001023346580	593	678	23	60607
GO:BP	cellular ion homeostasis	GO:0006873	0.0000030221754160263743	5519680331525340	687	678	25	60607
GO:BP	nephron epithelium development	GO:0072009	0.0000030568981665389897	5.51472e+16	110	832	11	60607
GO:BP	lipid localization	GO:0010876	0.0000030721991741343316	5512550631927150	530	820	24	60607
GO:BP	wound healing, spreading of cells	GO:0044319	0.0000031050954830881757	5507925040530640	34	845	7	60607
GO:BP	epiboly involved in wound healing	GO:0090505	0.0000031050954830881757	5507925040530640	34	845	7	60607
GO:BP	semaphorin-plexin signaling pathway	GO:0071526	0.000003129561069761709	5504516569273890	40	431	6	60607
GO:BP	contractile actin filament bundle assembly	GO:0030038	0.0000032203659193401577	5492094778080150	109	845	11	60607
GO:BP	stress fiber assembly	GO:0043149	0.0000032203659193401577	5492094778080150	109	845	11	60607
GO:BP	negative regulation of secretion	GO:0051048	0.0000032440352411991993	5488914436527700	176	758	13	60607
GO:BP	regulation of reactive oxygen species metabolic process	GO:2000377	0.0000032644737299695454	5486186821920950	203	770	14	60607
GO:BP	negative regulation of secretion by cell	GO:1903531	0.0000033382876224169914	547647624781038	152	738	12	60607
GO:BP	RNA splicing	GO:0008380	0.0000033450801629820053	5475593470146200	456	822	22	60607
GO:BP	respiratory tube development	GO:0030323	0.0000034634184200527126	5460495037603640	177	518	11	60607
GO:BP	maintenance of blood-brain barrier	GO:0035633	0.0000037639500538976515	542435614811953	35	844	7	60607
GO:BP	action potential	GO:0001508	0.0000037657651938577723	5424146762968060	137	831	12	60607
GO:BP	epiboly	GO:0090504	0.0000037848986764103415	5.42195e+16	35	845	7	60607
GO:BP	integrin-mediated signaling pathway	GO:0007229	0.0000038319431726319645	5416580940093320	111	845	11	60607
GO:BP	associative learning	GO:0008306	0.000003862550182429755	5413125865156550	78	739	9	60607
GO:BP	cellular response to reactive oxygen species	GO:0034614	0.0000038855390204987635	5.41055e+16	170	799	13	60607
GO:BP	positive regulation of canonical Wnt signaling pathway	GO:0090263	0.000004187358691099891	5378059835647290	151	760	12	60607
GO:BP	negative regulation of osteoblast differentiation	GO:0045668	0.000004339969651537704	536251330740357	53	818	8	60607
GO:BP	negative regulation of axon extension	GO:0030517	0.000004339969651537704	536251330740357	44	675	7	60607
GO:BP	Notch signaling pathway	GO:0007219	0.000004367278854227256	5359789077145350	193	832	14	60607
GO:BP	cellular response to alcohol	GO:0097306	0.00000438926524831924	5357608173449710	93	818	10	60607
GO:BP	regulation of cellular response to growth factor stimulus	GO:0090287	0.000004488167572826528	534793093637862	315	752	17	60607
GO:BP	kidney morphogenesis	GO:0060993	0.000004611325965353565	5336174177292460	92	832	10	60607
GO:BP	positive regulation of signaling receptor activity	GO:2000273	0.0000046525420381237915	5332309694104180	44	419	6	60607
GO:BP	cellular response to extracellular stimulus	GO:0031668	0.000004865486950420146	5312873687914150	248	751	15	60607
GO:BP	regulation of neurotransmitter secretion	GO:0046928	0.000004979732831147201	5.30279e+16	92	469	8	60607
GO:BP	cytokine-mediated signaling pathway	GO:0019221	0.0000050224147706801475	5299087424402980	810	846	31	60607
GO:BP	limb morphogenesis	GO:0035108	0.000005097101721154452	5292676699255070	141	832	12	60607
GO:BP	appendage morphogenesis	GO:0035107	0.000005097101721154452	5292676699255070	141	832	12	60607
GO:BP	regulation of dendrite development	GO:0050773	0.000005162994213841675	5287098361665540	103	750	10	60607
GO:BP	lens development in camera-type eye	GO:0002088	0.000005339323564289971	5272513759994730	84	713	9	60607
GO:BP	nucleobase-containing compound transport	GO:0015931	0.000005348619654207113	5271758284130040	260	822	16	60607
GO:BP	cellular response to fibroblast growth factor stimulus	GO:0044344	0.0000055655671082729464	525449057626277	147	659	11	60607
GO:BP	reproductive structure development	GO:0048608	0.000005570760691836262	5254085497517440	429	831	21	60607
GO:BP	long-term memory	GO:0007616	0.000005591449639781533	5252475582285390	34	570	6	60607
GO:BP	protein kinase B signaling	GO:0043491	0.000005703901012096905	5243828020020340	286	845	17	60607
GO:BP	response to nutrient levels	GO:0031667	0.000005770030287116435	523882190720943	482	805	22	60607
GO:BP	mRNA metabolic process	GO:0016071	0.000005795303474906904	5236923816986560	874	831	32	60607
GO:BP	cellular response to mechanical stimulus	GO:0071260	0.0000058912267065787265	5229794264393230	80	760	9	60607
GO:BP	BMP signaling pathway	GO:0030509	0.000005929710967042656	5226966475013080	158	752	12	60607
GO:BP	gland morphogenesis	GO:0022612	0.000005936999882759087	5226432959650170	120	818	11	60607
GO:BP	heart valve morphogenesis	GO:0003179	0.0000059736837430331834	5223757773411030	54	840	8	60607
GO:BP	reproductive system development	GO:0061458	0.000006164716596633318	5210086883925890	432	831	21	60607
GO:BP	negative regulation of response to wounding	GO:1903035	0.000006205698348710526	5207209338754170	93	479	8	60607
GO:BP	regulation of stress fiber assembly	GO:0051492	0.000006323394653838695	5199049712282030	94	845	10	60607
GO:BP	glycosylation	GO:0070085	0.000006338511329296151	5.19801e+16	264	821	16	60607
GO:BP	regulation of calcium ion transmembrane transporter activity	GO:1901019	0.000006399209644066912	51938736617062	88	696	9	60607
GO:BP	response to toxic substance	GO:0009636	0.000006449072031959783	5.1905e+16	243	786	15	60607
GO:BP	protein autophosphorylation	GO:0046777	0.000006749499934782383	5170728402518540	240	799	15	60607
GO:BP	ear development	GO:0043583	0.000006759775315589235	5170067739091120	218	654	13	60607
GO:BP	response to corticosteroid	GO:0031960	0.0000067860379532259975	5168383715744460	165	599	11	60607
GO:BP	negative regulation of membrane potential	GO:0045837	0.000006809221829967698	5166902517200470	15	773	5	60607
GO:BP	cellular macromolecule catabolic process	GO:0044265	0.000006815715529933411	5.16649e+16	1231	840	40	60607
GO:BP	positive regulation of neuron projection development	GO:0010976	0.0000068734227311322435	5162826945171050	165	600	11	60607
GO:BP	skeletal system morphogenesis	GO:0048705	0.000006902589012761572	516098798418136	226	739	14	60607
GO:BP	renal tubule morphogenesis	GO:0061333	0.000006990412550501463	5155497192906780	75	832	9	60607
GO:BP	negative regulation of axonogenesis	GO:0050771	0.000007017924020466348	5153791337983080	68	675	8	60607
GO:BP	regulation of protein kinase B signaling	GO:0051896	0.000007062979240850192	5151012070203230	259	845	16	60607
GO:BP	inflammatory response	GO:0006954	0.000007099951369825197	5148744625913160	794	834	30	60607
GO:BP	neuron projection organization	GO:0106027	0.000007159723115207442	5145103772645030	92	675	9	60607
GO:BP	branching involved in ureteric bud morphogenesis	GO:0001658	0.000007254771513594631	5139376260958510	56	832	8	60607
GO:BP	mitotic cell cycle arrest	GO:0071850	0.000007412883994306858	5130012796185630	17	683	5	60607
GO:BP	germ cell development	GO:0007281	0.000007698823218513973	5113575652588920	268	822	16	60607
GO:BP	negative regulation of axon extension involved in axon guidance	GO:0048843	0.000007715343207944937	5112644750093200	26	431	5	60607
GO:BP	positive regulation of reactive oxygen species metabolic process	GO:2000379	0.000007961491524517689	5099005562892060	107	760	10	60607
GO:BP	positive regulation of extracellular matrix assembly	GO:1901203	0.000008026296455256083	5095484803422990	9	590	4	60607
GO:BP	sulfur compound metabolic process	GO:0006790	0.000008056153569535239	5093872263685060	386	791	19	60607
GO:BP	positive regulation of phospholipase activity	GO:0010518	0.000008154555321200652	5088599716636490	62	760	8	60607
GO:BP	regulation of plasma membrane bounded cell projection assembly	GO:0120032	0.00000820481480944705	5085931216943960	190	767	13	60607
GO:BP	cell differentiation involved in kidney development	GO:0061005	0.000008340656214344307	5078799779211490	58	818	8	60607
GO:BP	myoblast differentiation	GO:0045445	0.000008444596671673484	5073421088242120	84	758	9	60607
GO:BP	negative regulation of transforming growth factor beta receptor signaling pathway	GO:0030512	0.000008507613584761469	5.07019e+16	88	723	9	60607
GO:BP	actin-mediated cell contraction	GO:0070252	0.000008539581935993602	5.06856e+16	123	831	11	60607
GO:BP	muscle cell migration	GO:0014812	0.000008608238046954129	5065085731797430	106	775	10	60607
GO:BP	venous blood vessel development	GO:0060841	0.000008678126489129227	5061574024046570	13	392	4	60607
GO:BP	determination of bilateral symmetry	GO:0009855	0.000008716337665642674	5059665953794660	134	610	10	60607
GO:BP	regulation of cell projection assembly	GO:0060491	0.000009137528907535411	503917123609556	192	767	13	60607
GO:BP	positive regulation of protein localization to plasma membrane	GO:1903078	0.000009137528907535411	503917123609556	63	760	8	60607
GO:BP	regulation of dopamine secretion	GO:0014059	0.000009245446903879507	5034072091189730	35	608	6	60607
GO:BP	dopamine secretion	GO:0014046	0.000009245446903879507	5034072091189730	35	608	6	60607
GO:BP	specification of symmetry	GO:0009799	0.000009278689523418778	5032513357071730	135	610	10	60607
GO:BP	maintenance of location	GO:0051235	0.00000949538608522194	502248737202517	337	831	18	60607
GO:BP	autonomic nervous system development	GO:0048483	0.00000960359224011855	5017566287976300	47	717	7	60607
GO:BP	sensory perception of pain	GO:0019233	0.000009656767123126041	5015168241656830	106	786	10	60607
GO:BP	inhibitory synapse assembly	GO:1904862	0.000009751265069021676	501093903795735	16	321	4	60607
GO:BP	response to ischemia	GO:0002931	0.000009805564190622059	5008527412926870	58	838	8	60607
GO:BP	cardiac muscle cell differentiation	GO:0055007	0.000009882571846897073	5005130019626270	124	838	11	60607
GO:BP	response to pain	GO:0048265	0.000009988121485906748	5.00052e+16	29	756	6	60607
GO:BP	respiratory system development	GO:0060541	0.000010066648852137243	4997115080314690	199	518	11	60607
GO:BP	epithelial cell migration	GO:0010631	0.000010126095664579329	4994557974005990	370	840	19	60607
GO:BP	phosphatidylinositol-mediated signaling	GO:0048015	0.00001086228186468442	4964078931916350	197	760	13	60607
GO:BP	regulation of excitatory synapse assembly	GO:1904889	0.000010934301315463883	4.96121e+16	14	384	4	60607
GO:BP	mRNA processing	GO:0006397	0.000010974152884802874	4959628993787850	532	822	23	60607
GO:BP	epithelium migration	GO:0090132	0.000011353866455720695	4944856218256160	373	840	19	60607
GO:BP	spinal cord development	GO:0021510	0.000011425878119500135	4942110412895000	104	818	10	60607
GO:BP	cardiac atrium morphogenesis	GO:0003209	0.000011426877360272971	494207243368901	29	775	6	60607
GO:BP	anterior/posterior pattern specification	GO:0009952	0.00001161505265846395	4934978816924570	211	832	14	60607
GO:BP	bone trabecula formation	GO:0060346	0.000011877638996753424	4925269878595990	9	657	4	60607
GO:BP	glial cell differentiation	GO:0010001	0.000011879885440400493	4925187747304470	225	781	14	60607
GO:BP	response to corticosterone	GO:0051412	0.000011883578727124131	4925052752335230	21	599	5	60607
GO:BP	cyclic-nucleotide-mediated signaling	GO:0019935	0.000012101183076201514	4917172168662960	95	700	9	60607
GO:BP	dense core granule biogenesis	GO:0061110	0.000012865871221591499	4890560799899120	3	738	3	60607
GO:BP	regulation of dense core granule biogenesis	GO:2000705	0.000012865871221591499	4890560799899120	3	738	3	60607
GO:BP	positive regulation of cell morphogenesis involved in differentiation	GO:0010770	0.000013075862742763956	4.88353e+16	80	845	9	60607
GO:BP	chondrocyte differentiation	GO:0002062	0.000013265425571620759	4877278812742190	108	801	10	60607
GO:BP	inositol lipid-mediated signaling	GO:0048017	0.00001337205806126506	4873801746375580	201	760	13	60607
GO:BP	blood coagulation	GO:0007596	0.000013972173300510999	4854736036333210	347	831	18	60607
GO:BP	immune effector process	GO:0002252	0.000013973517996236784	4854694241415500	1309	846	41	60607
GO:BP	tissue migration	GO:0090130	0.000014114674461911274	4850329133884460	379	840	19	60607
GO:BP	negative regulation of ossification	GO:0030279	0.000014153583419355056	4.84913e+16	38	603	6	60607
GO:BP	regulation of actomyosin structure organization	GO:0110020	0.00001498679130378584	4824291340348950	104	845	10	60607
GO:BP	cellular response to leukemia inhibitory factor	GO:1990830	0.000014995901896265615	4824027409411450	89	770	9	60607
GO:BP	ureteric bud morphogenesis	GO:0060675	0.000015180630847590082	4818710180487000	62	832	8	60607
GO:BP	macromolecule glycosylation	GO:0043413	0.00001529150282815124	4815549830617730	251	821	15	60607
GO:BP	protein glycosylation	GO:0006486	0.00001529150282815124	4815549830617730	251	821	15	60607
GO:BP	regulation of AMPA receptor activity	GO:2000311	0.000015521166144147793	4.80908e+16	27	483	5	60607
GO:BP	detection of mechanical stimulus	GO:0050982	0.000016214155746898435	4790105659634160	51	716	7	60607
GO:BP	hemostasis	GO:0007599	0.000016215116126261988	4790079936734190	351	831	18	60607
GO:BP	positive regulation of excitatory postsynaptic potential	GO:2000463	0.000016215116126261988	4790079936734190	28	469	5	60607
GO:BP	glutamate receptor signaling pathway	GO:0007215	0.000016285438072917647	4788200554563520	54	675	7	60607
GO:BP	cellular component disassembly	GO:0022411	0.000016285438072917647	4788200554563520	571	844	24	60607
GO:BP	response to leukemia inhibitory factor	GO:1990823	0.00001630327723905586	4.78773e+16	90	770	9	60607
GO:BP	negative regulation of anion transport	GO:1903792	0.000016620389971704614	4779358790385090	235	771	14	60607
GO:BP	mesonephric tubule morphogenesis	GO:0072171	0.000016983151779292527	4769981709066490	63	832	8	60607
GO:BP	response to acid chemical	GO:0001101	0.000017120643384406826	4766479918803290	135	657	10	60607
GO:BP	ERBB signaling pathway	GO:0038127	0.000017342335622882162	4760892413213810	145	760	11	60607
GO:BP	positive regulation of extracellular matrix organization	GO:1903055	0.000017454276625988357	4758098145351740	23	590	5	60607
GO:BP	epithelial cell differentiation involved in kidney development	GO:0035850	0.00001770625865697383	4751873195799440	48	775	7	60607
GO:BP	segmentation	GO:0035282	0.00001792159444432827	474662335474257	98	714	9	60607
GO:BP	positive regulation of phosphatidylinositol 3-kinase signaling	GO:0014068	0.00001795965713646449	4745701958602050	93	754	9	60607
GO:BP	somite development	GO:0061053	0.000017993411173187422	4744886495728540	86	818	9	60607
GO:BP	coagulation	GO:0050817	0.000018005982605785866	4744583173730260	354	831	18	60607
GO:BP	heart valve development	GO:0003170	0.000018052436358716016	4743464177373680	63	840	8	60607
GO:BP	myelination	GO:0042552	0.000018061692958539615	4743241544825780	135	822	11	60607
GO:BP	lens fiber cell differentiation	GO:0070306	0.000018246222633138102	4738827030351670	34	713	6	60607
GO:BP	protein homooligomerization	GO:0051260	0.000018403718967084886	4735094407225110	180	614	11	60607
GO:BP	positive regulation of cation channel activity	GO:2001259	0.000019027505522441127	4720618143339250	76	696	8	60607
GO:BP	regulation of epithelial cell differentiation	GO:0030856	0.000019027505522441127	4720618143339250	164	819	12	60607
GO:BP	positive regulation of protein serine/threonine kinase activity	GO:0071902	0.00001980717568601099	4703177446290120	316	845	17	60607
GO:BP	photoreceptor cell differentiation	GO:0046530	0.00002031970595188021	4692082581053460	65	577	7	60607
GO:BP	negative regulation of wound healing	GO:0061045	0.000020645428355816976	4685176101859860	78	479	7	60607
GO:BP	axon ensheathment	GO:0008366	0.000020659017757729965	4.68489e+16	137	822	11	60607
GO:BP	ensheathment of neurons	GO:0007272	0.000020659017757729965	4.68489e+16	137	822	11	60607
GO:BP	cardioblast differentiation	GO:0010002	0.000020816457329170304	4.68159e+16	19	758	5	60607
GO:BP	positive regulation of cyclin-dependent protein kinase activity	GO:1904031	0.000021668011772228862	4664180937132610	33	760	6	60607
GO:BP	in utero embryonic development	GO:0001701	0.000021867919725897586	4660192529012400	365	818	18	60607
GO:BP	positive regulation of synaptic transmission	GO:0050806	0.000021881190303277686	465992905674059	152	600	10	60607
GO:BP	positive regulation of cell-substrate junction organization	GO:0150117	0.000021986561653207906	4657842682044080	30	845	6	60607
GO:BP	synapse maturation	GO:0060074	0.000022424095495852956	4649285065745730	25	570	5	60607
GO:BP	regulation of BMP signaling pathway	GO:0030510	0.000022459368333158007	4648602462379170	96	752	9	60607
GO:BP	lipid transport	GO:0006869	0.000022487875002368043	4648051581396190	480	818	21	60607
GO:BP	leukocyte migration	GO:0050900	0.000023306915089846262	4.63252e+16	511	834	22	60607
GO:BP	regulation of biomineral tissue development	GO:0070167	0.000023307965291764783	463249563729573	93	582	8	60607
GO:BP	metanephros morphogenesis	GO:0003338	0.000023822982946700444	4623003860141940	32	800	6	60607
GO:BP	regulation of cartilage development	GO:0061035	0.000023907737578889942	4621461519806120	71	541	7	60607
GO:BP	cellular process involved in reproduction in multicellular organism	GO:0022412	0.000024042308519400404	4619023834127610	366	822	18	60607
GO:BP	embryonic heart tube morphogenesis	GO:0003143	0.000024411095975981246	4.61241e+16	71	775	8	60607
GO:BP	lipid export from cell	GO:0140353	0.000024692075158580704	4607442409782550	88	436	7	60607
GO:BP	epithelial cell-cell adhesion	GO:0090136	0.00002487988620350343	4604151610368010	18	838	5	60607
GO:BP	response to estradiol	GO:0032355	0.000025649084902527914	4590928124855160	141	818	11	60607
GO:BP	response to hyperoxia	GO:0055093	0.000025978632225097237	4585383718264140	22	677	5	60607
GO:BP	regulation of phospholipase activity	GO:0010517	0.00002601539955658677	4584769499620400	73	760	8	60607
GO:BP	protein localization to nucleus	GO:0034504	0.00002611173074917133	4583164341125980	289	845	16	60607
GO:BP	cellular response to ketone	GO:1901655	0.00002629177760577269	4.58018e+16	97	760	9	60607
GO:BP	glycosaminoglycan metabolic process	GO:0030203	0.00002675197461680648	4572644156314420	159	727	11	60607
GO:BP	cellular amide metabolic process	GO:0043603	0.000026913396695238996	4570031487189570	1241	822	38	60607
GO:BP	regulation of biomineralization	GO:0110149	0.000026973975234687566	4569055045565320	95	582	8	60607
GO:BP	leukocyte activation involved in immune response	GO:0002366	0.000027630017514364377	4558618839788900	717	842	27	60607
GO:BP	positive regulation of intracellular transport	GO:0032388	0.00002765648419848945	455820302994774	229	831	14	60607
GO:BP	lamellipodium organization	GO:0097581	0.000028038511381746917	4552245047618880	91	819	9	60607
GO:BP	dendritic spine organization	GO:0097061	0.000028683668838993846	4542365300193040	83	675	8	60607
GO:BP	positive regulation of secretion	GO:0051047	0.000029451205399255696	4530896925408890	314	785	16	60607
GO:BP	regulation of fat cell differentiation	GO:0045598	0.000029959349437751642	4523467621502010	139	845	11	60607
GO:BP	positive regulation of animal organ morphogenesis	GO:0110110	0.00003038483072728255	4517343178747690	35	426	5	60607
GO:BP	cell activation involved in immune response	GO:0002263	0.00003038483072728255	4517343178747690	721	842	27	60607
GO:BP	protein-containing complex localization	GO:0031503	0.00003067713847595177	4513185153264870	289	758	15	60607
GO:BP	regulation of intracellular protein transport	GO:0033157	0.00003075860404981989	4512033378468040	264	831	15	60607
GO:BP	positive regulation of lipase activity	GO:0060193	0.00003143697274208144	4502559281484680	75	760	8	60607
GO:BP	regulation of intracellular transport	GO:0032386	0.00003175219173399306	4.49823e+16	367	838	18	60607
GO:BP	biomineral tissue development	GO:0031214	0.0000319418756993869	4.49564e+16	164	582	10	60607
GO:BP	cell fate specification	GO:0001708	0.0000322416462458795	4491582791393980	94	426	7	60607
GO:BP	positive regulation of protein localization to nucleus	GO:1900182	0.00003248738818594908	448828520222918	90	845	9	60607
GO:BP	response to amino acid	GO:0043200	0.00003271553296750412	448524600023309	115	657	9	60607
GO:BP	positive regulation of cytosolic calcium ion concentration	GO:0007204	0.00003310632461908005	4480089030853240	325	678	15	60607
GO:BP	response to light stimulus	GO:0009416	0.000033660307771319545	4472881917392430	328	760	16	60607
GO:BP	muscle organ development	GO:0007517	0.00003397659430111773	4468820155495160	333	838	17	60607
GO:BP	postsynapse assembly	GO:0099068	0.000034006005011773785	4468444385510700	31	497	5	60607
GO:BP	dendritic spine morphogenesis	GO:0060997	0.000035019467246463855	4455690465153790	61	675	7	60607
GO:BP	kidney vasculature development	GO:0061440	0.00003502113467430617	4455669787013080	26	604	5	60607
GO:BP	renal system vasculature development	GO:0061437	0.00003502113467430617	4455669787013080	26	604	5	60607
GO:BP	biomineralization	GO:0110148	0.00003518877468769591	4453595855518800	166	582	10	60607
GO:BP	regulation of lipase activity	GO:0060191	0.00003574709558570334	4446759238403970	101	760	9	60607
GO:BP	protein complex oligomerization	GO:0051259	0.00003607299496778568	4.44282e+16	234	834	14	60607
GO:BP	regulation of cellular catabolic process	GO:0031329	0.00003618517532273802	4.44147e+16	866	836	30	60607
GO:BP	determination of left/right symmetry	GO:0007368	0.000036557235728271466	443702665083058	126	775	10	60607
GO:BP	postsynaptic density assembly	GO:0097107	0.000037125105710067254	443033230106238	19	384	4	60607
GO:BP	positive regulation of secretion by cell	GO:1903532	0.000038534893328157284	4414145838885230	285	785	15	60607
GO:BP	response to hydrogen peroxide	GO:0042542	0.00003858784380210489	4413549488104160	150	805	11	60607
GO:BP	nephron tubule morphogenesis	GO:0072078	0.000039291953101736837	4405696382992080	71	832	8	60607
GO:BP	glycosaminoglycan biosynthetic process	GO:0006024	0.00004000306451079312	4397906737443340	107	727	9	60607
GO:BP	chromosome organization	GO:0051276	0.000040051440963802975	4397381854327040	1258	732	35	60607
GO:BP	bone trabecula morphogenesis	GO:0061430	0.00004090834311734317	4388188110077940	12	657	4	60607
GO:BP	proteolysis	GO:0006508	0.00004115197620802243	4385609304178770	1836	840	50	60607
GO:BP	receptor metabolic process	GO:0043112	0.00004137105435030499	4383303410874250	174	838	12	60607
GO:BP	regulation of long-term synaptic depression	GO:1900452	0.00004148210481603959	4382139215474890	14	554	4	60607
GO:BP	positive regulation of synapse assembly	GO:0051965	0.000044450540292457844	4352122955849960	59	727	7	60607
GO:BP	regulation of DNA-binding transcription factor activity	GO:0051090	0.00004464809165576834	4350197098949700	456	832	20	60607
GO:BP	negative regulation of kinase activity	GO:0033673	0.00004671276630006472	4330564413309940	275	828	15	60607
GO:BP	negative regulation of transferase activity	GO:0051348	0.00004695215382117946	4328344480688630	310	828	16	60607
GO:BP	lamellipodium assembly	GO:0030032	0.00004740155146125365	4324207443557250	74	819	8	60607
GO:BP	organic hydroxy compound metabolic process	GO:1901615	0.000047672972079330727	4321727771978610	571	667	20	60607
GO:BP	cell-cell junction assembly	GO:0007043	0.000047672972079330727	4321727771978610	151	819	11	60607
GO:BP	nephron epithelium morphogenesis	GO:0072088	0.000047814821783657074	4320437458595660	73	832	8	60607
GO:BP	regulation of bone mineralization	GO:0030500	0.00004795153892412795	4319197450317460	74	582	7	60607
GO:BP	protein modification by small protein conjugation	GO:0032446	0.00004805032542955242	4318303666647250	973	795	31	60607
GO:BP	smooth muscle tissue development	GO:0048745	0.00004805032542955242	4318303666647250	21	818	5	60607
GO:BP	response to organophosphorus	GO:0046683	0.0000485938252598482	4.31342e+16	137	311	7	60607
GO:BP	regulation of phosphatidylinositol 3-kinase signaling	GO:0014066	0.000048831785817200075	4311297392931230	133	760	10	60607
GO:BP	actin polymerization or depolymerization	GO:0008154	0.000049846822120414006	4302362524003500	223	781	13	60607
GO:BP	negative regulation of cell adhesion	GO:0007162	0.00005063831153656628	4295520783689300	304	754	15	60607
GO:BP	smooth muscle cell migration	GO:0014909	0.000050955573558689695	429280830560462	93	654	8	60607
GO:BP	sulfur compound biosynthetic process	GO:0044272	0.00005146236056650578	4288510296681930	193	772	12	60607
GO:BP	leukocyte degranulation	GO:0043299	0.000051978568680278936	4284175683719480	535	842	22	60607
GO:BP	negative regulation of pathway-restricted SMAD protein phosphorylation	GO:0060394	0.000052189328302156915	4282418292654860	14	590	4	60607
GO:BP	embryonic skeletal system development	GO:0048706	0.00005305516932616787	4275272295071640	123	832	10	60607
GO:BP	mesoderm development	GO:0007498	0.00005367809784933964	4270202882335560	132	775	10	60607
GO:BP	response to auditory stimulus	GO:0010996	0.000054052649343726064	4.26718e+16	24	726	5	60607
GO:BP	peptidyl-tyrosine dephosphorylation	GO:0035335	0.000054052649343726064	4.26718e+16	104	780	9	60607
GO:BP	positive regulation of vasculature development	GO:1904018	0.0000542062710893225	4265950467300310	187	802	12	60607
GO:BP	positive regulation of angiogenesis	GO:0045766	0.0000542062710893225	4265950467300310	187	802	12	60607
GO:BP	inner ear development	GO:0048839	0.00005422060192482173	4.26584e+16	193	648	11	60607
GO:BP	postsynaptic signal transduction	GO:0098926	0.00005422060192482173	4.26584e+16	39	758	6	60607
GO:BP	neural crest cell migration involved in autonomic nervous system development	GO:1901166	0.00005543490100345367	4256216723704780	6	465	3	60607
GO:BP	SMAD protein signal transduction	GO:0060395	0.00005544626891685286	4256127673019610	82	537	7	60607
GO:BP	embryonic heart tube development	GO:0035050	0.000055744719683270586	4253796264082940	80	775	8	60607
GO:BP	aminoglycan metabolic process	GO:0006022	0.0000559651151239622	4252082598529950	173	727	11	60607
GO:BP	actin filament-based movement	GO:0030048	0.00005677703405829913	4245827298068660	152	831	11	60607
GO:BP	regulation of cell morphogenesis involved in differentiation	GO:0010769	0.00005705971007391673	4243670439366950	97	845	9	60607
GO:BP	nephron morphogenesis	GO:0072028	0.00005705971007391673	4243670439366950	75	832	8	60607
GO:BP	muscle cell proliferation	GO:0033002	0.00005705971007391673	4243670439366950	244	836	14	60607
GO:BP	positive regulation of axon extension involved in axon guidance	GO:0048842	0.00005705971007391673	4243670439366950	7	391	3	60607
GO:BP	cell division	GO:0051301	0.000057104892441976846	4243326682130120	622	841	24	60607
GO:BP	positive regulation of calcium ion-dependent exocytosis	GO:0045956	0.00005713389360914808	4243106178261390	20	410	4	60607
GO:BP	regulation of MAP kinase activity	GO:0043405	0.0000576437107480743	4.23925e+16	316	828	16	60607
GO:BP	positive regulation of catecholamine secretion	GO:0033605	0.0000576437107480743	4.23925e+16	14	608	4	60607
GO:BP	regulation of DNA biosynthetic process	GO:2000278	0.00005877311998197769	4230821254070500	112	732	9	60607
GO:BP	mesenchyme morphogenesis	GO:0072132	0.00005916132082053093	4227962138619280	51	582	6	60607
GO:BP	regulation of mesenchymal stem cell differentiation	GO:2000739	0.000059665989315960803	4224273153985750	6	479	3	60607
GO:BP	regulation of mRNA metabolic process	GO:1903311	0.000059665989315960803	4224273153985750	356	822	17	60607
GO:BP	ear morphogenesis	GO:0042471	0.000059665989315960803	4224273153985750	116	535	8	60607
GO:BP	cellular response to heparin	GO:0071504	0.000059665989315960803	4224273153985750	5	603	3	60607
GO:BP	regulation of protein-containing complex assembly	GO:0043254	0.00006080666669790519	4.21605e+16	460	845	20	60607
GO:BP	animal organ regeneration	GO:0031100	0.00006080666669790519	4.21605e+16	77	818	8	60607
GO:BP	organ growth	GO:0035265	0.00006086064537379391	4215663446641150	182	836	12	60607
GO:BP	sprouting angiogenesis	GO:0002040	0.00006086064537379391	4215663446641150	204	400	9	60607
GO:BP	positive regulation of axon extension	GO:0045773	0.0000612530395509908	4212872355494530	42	719	6	60607
GO:BP	import into cell	GO:0098657	0.00006147333679927768	4211313212547230	235	758	13	60607
GO:BP	positive regulation of stress fiber assembly	GO:0051496	0.00006147333679927768	4211313212547230	54	845	7	60607
GO:BP	cellular protein-containing complex assembly	GO:0034622	0.00006176374776752275	4209266359282230	1107	815	34	60607
GO:BP	establishment or maintenance of cell polarity	GO:0007163	0.00006340326715527309	4197888362450310	220	813	13	60607
GO:BP	aminoglycan biosynthetic process	GO:0006023	0.00006340508943204488	4197875880548210	114	727	9	60607
GO:BP	spermatid development	GO:0007286	0.00006416222853569751	4192720560186040	156	822	11	60607
GO:BP	postsynaptic specialization assembly	GO:0098698	0.00006480721674590912	4188376629647740	22	384	4	60607
GO:BP	negative regulation of supramolecular fiber organization	GO:1902904	0.00006484367026333053	4188132411312720	170	754	11	60607
GO:BP	response to progesterone	GO:0032570	0.00006486678344403378	418797763694169	45	390	5	60607
GO:BP	membrane docking	GO:0022406	0.00006515016982099945	4186084447914140	183	838	12	60607
GO:BP	cellular response to peptide	GO:1901653	0.00006523723901001356	4185504427584080	408	575	15	60607
GO:BP	social behavior	GO:0035176	0.00006609847423927687	4179808565281530	50	608	6	60607
GO:BP	localization within membrane	GO:0051668	0.0000671281692079012	4.1731e+16	77	831	8	60607
GO:BP	cardiac epithelial to mesenchymal transition	GO:0060317	0.0000673805689353219	4171465326325690	31	582	5	60607
GO:BP	axis elongation	GO:0003401	0.00006749687228604463	4.17072e+16	30	603	5	60607
GO:BP	nerve development	GO:0021675	0.00006777796042463899	4168911504097810	77	391	6	60607
GO:BP	positive regulation of ion transmembrane transport	GO:0034767	0.00006805884772821863	4167115408010000	217	831	13	60607
GO:BP	positive regulation of transmembrane transport	GO:0034764	0.00006805884772821863	4167115408010000	217	831	13	60607
GO:BP	negative regulation of protein kinase activity	GO:0006469	0.00006834101518996291	4165318574145320	251	828	14	60607
GO:BP	mucopolysaccharide metabolic process	GO:1903510	0.00006895243967158073	4.16145e+16	116	723	9	60607
GO:BP	RNA splicing, via transesterification reactions with bulged adenosine as nucleophile	GO:0000377	0.00006955372633074028	4157679597785130	361	822	17	60607
GO:BP	mRNA splicing, via spliceosome	GO:0000398	0.00006955372633074028	4157679597785130	361	822	17	60607
GO:BP	myeloid cell activation involved in immune response	GO:0002275	0.00006955372633074028	4157679597785130	547	842	22	60607
GO:BP	positive regulation of intracellular protein transport	GO:0090316	0.00006975179775763486	4156444594561040	186	831	12	60607
GO:BP	ganglioside biosynthetic process	GO:0001574	0.00007016459861347614	4153881954889890	17	520	4	60607
GO:BP	negative regulation of catabolic process	GO:0009895	0.00007076744865821713	4150166461504120	321	831	16	60607
GO:BP	regulation of dendritic spine morphogenesis	GO:0061001	0.00007186303785369232	4143494427888260	46	675	6	60607
GO:BP	regulation of neuron death	GO:1901214	0.00007190454395758497	4143243663812530	323	827	16	60607
GO:BP	negative regulation of cellular response to growth factor stimulus	GO:0090288	0.00007533952811518792	4122977104302800	119	713	9	60607
GO:BP	adenylate cyclase-inhibiting G protein-coupled glutamate receptor signaling pathway	GO:0007196	0.0000758297013797191	4120160654278440	7	436	3	60607
GO:BP	opioid receptor signaling pathway	GO:0038003	0.00007651087850665974	4116276811388480	12	786	4	60607
GO:BP	RNA splicing, via transesterification reactions	GO:0000375	0.00007673565408516236	4115002800658660	364	822	17	60607
GO:BP	myeloid leukocyte mediated immunity	GO:0002444	0.00007709091434360248	411299680331027	551	842	22	60607
GO:BP	regulation of RNA splicing	GO:0043484	0.00007945272545870842	4099891200641920	160	822	11	60607
GO:BP	neuron recognition	GO:0008038	0.0000810262638898528	4.09137e+16	47	675	6	60607
GO:BP	biological process involved in intraspecies interaction between organisms	GO:0051703	0.00008148460270884614	4088924447583050	52	608	6	60607
GO:BP	innervation	GO:0060384	0.00008155592402273782	4088544487389570	23	391	4	60607
GO:BP	collagen metabolic process	GO:0032963	0.00008469493283989593	4072142572024670	114	757	9	60607
GO:BP	neuron death	GO:0070997	0.00008532071509238799	4068945513286170	365	827	17	60607
GO:BP	somitogenesis	GO:0001756	0.00008551395481518654	406796300802381	67	714	7	60607
GO:BP	digestive tract morphogenesis	GO:0048546	0.00008551395481518654	406796300802381	45	714	6	60607
GO:BP	glutamate secretion	GO:0014047	0.00008572088389456596	4066913359462290	43	436	5	60607
GO:BP	cellular response to nutrient levels	GO:0031669	0.00008575597781143223	4066735596765860	219	603	11	60607
GO:BP	venous blood vessel morphogenesis	GO:0048845	0.0000867935959447383	4061512318008600	8	392	3	60607
GO:BP	negative regulation of cell-substrate adhesion	GO:0010812	0.00008747112114206653	4058135306963900	69	460	6	60607
GO:BP	spermatid differentiation	GO:0048515	0.0000883459137714392	4.05381e+16	162	822	11	60607
GO:BP	response to purine-containing compound	GO:0014074	0.00008844348880363954	4053334134271920	152	311	7	60607
GO:BP	regulation of Ras protein signal transduction	GO:0046578	0.0000890597023846927	4050318760506180	199	797	12	60607
GO:BP	hair follicle development	GO:0001942	0.00008954949251371404	4.04794e+16	86	775	8	60607
GO:BP	adenylate cyclase-activating G protein-coupled receptor signaling pathway	GO:0007189	0.00008955653547826012	4.0479e+16	148	738	10	60607
GO:BP	regulation of protein catabolic process	GO:0042176	0.00009046957714705896	4043497439562020	401	836	18	60607
GO:BP	positive regulation of calcium ion transport	GO:0051928	0.00009074733440585638	4042166122984180	125	696	9	60607
GO:BP	cell recognition	GO:0008037	0.00009089476421992167	4041461132574350	235	675	12	60607
GO:BP	ventricular trabecula myocardium morphogenesis	GO:0003222	0.0000929905063400935	4.03156e+16	13	758	4	60607
GO:BP	skeletal muscle tissue development	GO:0007519	0.00009311441096902219	4030983099684710	160	838	11	60607
GO:BP	positive chemotaxis	GO:0050918	0.00009311441096902219	4030983099684710	68	473	6	60607
GO:BP	nucleoside phosphate biosynthetic process	GO:1901293	0.00009326432109894814	4030284466793230	273	681	13	60607
GO:BP	neuron maturation	GO:0042551	0.00009326432109894814	4030284466793230	45	727	6	60607
GO:BP	negative regulation of osteoblast proliferation	GO:0033689	0.0000937028751619323	4.02825e+16	16	603	4	60607
GO:BP	regulation of G protein-coupled receptor signaling pathway	GO:0008277	0.00009413865372812934	4026232016807250	149	738	10	60607
GO:BP	response to increased oxygen levels	GO:0036296	0.0000949470564185294	4022518494865940	29	677	5	60607
GO:BP	glycolipid biosynthetic process	GO:0009247	0.00009662812486716401	4014896448151270	69	708	7	60607
GO:BP	post-translational protein modification	GO:0043687	0.0000972828031427487	4011963923968860	362	844	17	60607
GO:BP	left/right axis specification	GO:0070986	0.0001005506041074514	3.99762e+16	13	775	4	60607
GO:BP	lipid biosynthetic process	GO:0008610	0.00010070557034099564	3.99695e+16	740	834	26	60607
GO:BP	intrinsic apoptotic signaling pathway	GO:0097193	0.00010086720157742279	3.99625e+16	294	834	15	60607
GO:BP	transmission of nerve impulse	GO:0019226	0.0001025238629878016	3.98918e+16	68	482	6	60607
GO:BP	endocardial cushion morphogenesis	GO:0003203	0.00010270888181071523	3.98839e+16	34	582	5	60607
GO:BP	metanephric nephron morphogenesis	GO:0072273	0.00010270888181071523	3.98839e+16	26	775	5	60607
GO:BP	cell differentiation involved in metanephros development	GO:0072202	0.00010270888181071523	3.98839e+16	26	775	5	60607
GO:BP	positive regulation of AMPA receptor activity	GO:2000969	0.00010340656322398617	398545189565695	8	419	3	60607
GO:BP	cellular response to vitamin	GO:0071295	0.00010430270752040941	3981704417883040	33	603	5	60607
GO:BP	development of primary sexual characteristics	GO:0045137	0.00010454265781957114	3980706462898100	227	831	13	60607
GO:BP	negative regulation of gene expression	GO:0010629	0.00010590650945536252	3.97508e+16	1460	834	41	60607
GO:BP	branch elongation of an epithelium	GO:0060602	0.00010627586155135544	397356536563176	19	518	4	60607
GO:BP	regulation of lipid transport	GO:0032368	0.00010936777900993273	3.96111e+16	167	818	11	60607
GO:BP	skeletal muscle cell differentiation	GO:0035914	0.00011020356220993537	3.9578e+16	68	489	6	60607
GO:BP	kidney vasculature morphogenesis	GO:0061439	0.00011048757029436413	3.95669e+16	6	604	3	60607
GO:BP	renal system vasculature morphogenesis	GO:0061438	0.00011048757029436413	3.95669e+16	6	604	3	60607
GO:BP	regulation of muscle system process	GO:0090257	0.00011184894240341842	3951368118053990	257	738	13	60607
GO:BP	molting cycle process	GO:0022404	0.0001120161322465982	3.95072e+16	89	775	8	60607
GO:BP	hair cycle process	GO:0022405	0.0001120161322465982	3.95072e+16	89	775	8	60607
GO:BP	embryonic cranial skeleton morphogenesis	GO:0048701	0.0001136769301359698	3944327663115510	46	739	6	60607
GO:BP	modulation of excitatory postsynaptic potential	GO:0098815	0.0001136769301359698	3944327663115510	46	739	6	60607
GO:BP	heart looping	GO:0001947	0.0001136769301359698	3944327663115510	65	775	7	60607
GO:BP	skin epidermis development	GO:0098773	0.00012116369899927779	3.91663e+16	90	775	8	60607
GO:BP	regulation of mitotic cell cycle	GO:0007346	0.00012144170498775595	3.91563e+16	619	832	23	60607
GO:BP	regulation of lipid localization	GO:1905952	0.00012253665868820082	3.91173e+16	201	818	12	60607
GO:BP	cranial skeletal system development	GO:1904888	0.00012411394073888043	3906179434891790	69	739	7	60607
GO:BP	positive regulation of chondrocyte differentiation	GO:0032332	0.0001243324490371185	3.90542e+16	19	541	4	60607
GO:BP	positive regulation of focal adhesion assembly	GO:0051894	0.00012459552553378448	3.9045e+16	25	845	5	60607
GO:BP	endodermal cell differentiation	GO:0035987	0.00012590164756562828	3.89997e+16	45	771	6	60607
GO:BP	negative regulation of cardiocyte differentiation	GO:1905208	0.0001259399233911689	3.89984e+16	14	760	4	60607
GO:BP	multicellular organism growth	GO:0035264	0.00012766496791263556	3.89393e+16	140	818	10	60607
GO:BP	acetylcholine receptor signaling pathway	GO:0095500	0.00012966766983817105	3.88717e+16	29	727	5	60607
GO:BP	regulation of wound healing	GO:0061041	0.00013053588959946255	3.88427e+16	136	845	10	60607
GO:BP	response to mineralocorticoid	GO:0051385	0.0001331000715684165	3.87582e+16	35	599	5	60607
GO:BP	activation of protein kinase activity	GO:0032147	0.0001335720230166489	3.87428e+16	331	760	15	60607
GO:BP	negative regulation of mitochondrial membrane potential	GO:0010917	0.00013388737403038171	3.87326e+16	14	773	4	60607
GO:BP	nucleobase-containing small molecule metabolic process	GO:0055086	0.00013501825791888133	3.86961e+16	629	825	23	60607
GO:BP	thalamus development	GO:0021794	0.00013501825791888133	3.86961e+16	14	775	4	60607
GO:BP	negative regulation of calcium ion-dependent exocytosis	GO:0045955	0.00014089623095133	3.8511e+16	9	410	3	60607
GO:BP	positive regulation of neuron death	GO:1901216	0.00014267321677242248	3845657546854950	98	728	8	60607
GO:BP	establishment of protein localization to organelle	GO:0072594	0.0001435211971395971	3.84308e+16	584	831	22	60607
GO:BP	inner ear morphogenesis	GO:0042472	0.00014590069374811884	3835942643060190	97	535	7	60607
GO:BP	ovulation cycle	GO:0042698	0.00014620812516756318	3.83503e+16	69	760	7	60607
GO:BP	negative regulation of synaptic transmission	GO:0050805	0.00014755305392667915	383105179741594	71	739	7	60607
GO:BP	gamete generation	GO:0007276	0.00014782512914748657	3.83025e+16	708	841	25	60607
GO:BP	long-term synaptic potentiation	GO:0060291	0.00014835969713028138	3828684061935370	87	600	7	60607
GO:BP	protein ubiquitination	GO:0016567	0.00014860856936662638	3.82796e+16	892	795	28	60607
GO:BP	RNA localization	GO:0006403	0.00014860856936662638	3.82796e+16	238	822	13	60607
GO:BP	regulation of transforming growth factor beta receptor signaling pathway	GO:0017015	0.0001492633305632562	382604687204762	129	723	9	60607
GO:BP	adenylate cyclase-inhibiting G protein-coupled receptor signaling pathway	GO:0007193	0.0001515855581582337	3819342172786750	87	831	8	60607
GO:BP	regulation of synaptic transmission, GABAergic	GO:0032228	0.00015463479620565957	3.81069e+16	32	110	3	60607
GO:BP	regulation of protein localization to nucleus	GO:1900180	0.0001549810413313915	3809721425370010	139	845	10	60607
GO:BP	cilium organization	GO:0044782	0.0001549810413313915	3809721425370010	417	841	18	60607
GO:BP	aging	GO:0007568	0.00015506013260761475	3809499848957180	329	684	14	60607
GO:BP	skeletal muscle organ development	GO:0060538	0.00015512965145942915	3.80931e+16	170	838	11	60607
GO:BP	ionotropic glutamate receptor signaling pathway	GO:0035235	0.00016014901601538124	3795475725376070	26	138	3	60607
GO:BP	fibroblast growth factor receptor signaling pathway	GO:0008543	0.00016014901601538124	3795475725376070	116	814	9	60607
GO:BP	male gonad development	GO:0008584	0.0001611363852714425	3792806382992290	142	831	10	60607
GO:BP	transcription initiation from RNA polymerase II promoter	GO:0006367	0.00016395933783970473	3785263844278090	200	715	11	60607
GO:BP	retina development in camera-type eye	GO:0060041	0.00016456878198657586	3783652545167580	155	762	10	60607
GO:BP	regulation of epithelial cell migration	GO:0010632	0.00016566696905890153	378076407326706	306	840	15	60607
GO:BP	vascular associated smooth muscle cell development	GO:0097084	0.00016933736681744934	3771247197756420	10	390	3	60607
GO:BP	carbohydrate transport	GO:0008643	0.00016955784354593759	3.77068e+16	154	770	10	60607
GO:BP	prostate gland development	GO:0030850	0.00017012473201570804	3.76923e+16	45	818	6	60607
GO:BP	development of primary male sexual characteristics	GO:0046546	0.00017016400824623883	3769132293094030	143	831	10	60607
GO:BP	regulation of nucleocytoplasmic transport	GO:0046822	0.0001740473714043084	3.75933e+16	115	831	9	60607
GO:BP	C21-steroid hormone biosynthetic process	GO:0006700	0.00017433468563060194	3.75862e+16	27	409	4	60607
GO:BP	neuron projection arborization	GO:0140058	0.00017481170349072604	3.75743e+16	28	394	4	60607
GO:BP	regulation of actin cytoskeleton reorganization	GO:2000249	0.0001752587970699665	3.75632e+16	40	555	5	60607
GO:BP	regulation of cellular response to transforming growth factor beta stimulus	GO:1903844	0.00017580631497725622	3.75497e+16	132	723	9	60607
GO:BP	regulation of pathway-restricted SMAD protein phosphorylation	GO:0060393	0.00017580631497725622	3.75497e+16	62	590	6	60607
GO:BP	cellular response to acetylcholine	GO:1905145	0.00017580631497725622	3.75497e+16	31	727	5	60607
GO:BP	response to acetylcholine	GO:1905144	0.00017580631497725622	3.75497e+16	31	727	5	60607
GO:BP	detection of mechanical stimulus involved in sensory perception	GO:0050974	0.00017590695646870784	3754716985464450	33	112	3	60607
GO:BP	determination of heart left/right asymmetry	GO:0061371	0.00017713333285635514	3.7517e+16	70	775	7	60607
GO:BP	regulation of protein localization to cell periphery	GO:1904375	0.00017837260088061395	3.74867e+16	126	760	9	60607
GO:BP	nucleoside phosphate metabolic process	GO:0006753	0.0001785103187325112	374833667457103	555	825	21	60607
GO:BP	sex differentiation	GO:0007548	0.00017851126352482806	3.74833e+16	275	832	14	60607
GO:BP	response to sulfur dioxide	GO:0010477	0.0001795752099158171	3.74575e+16	1	2	1	60607
GO:BP	negative regulation of immune system process	GO:0002683	0.0001795752099158171	3.74575e+16	420	846	18	60607
GO:BP	regulation of systemic arterial blood pressure	GO:0003073	0.00018047968716017123	3.74357e+16	101	360	6	60607
GO:BP	response to heparin	GO:0071503	0.00018077592289686406	3.74286e+16	7	603	3	60607
GO:BP	establishment of organelle localization	GO:0051656	0.0001815315998696992	3.74105e+16	445	799	18	60607
GO:BP	regulation of endothelial cell proliferation	GO:0001936	0.00018379807850167908	3.73566e+16	188	391	8	60607
GO:BP	tissue regeneration	GO:0042246	0.00018380845613075959	3.73563e+16	80	680	7	60607
GO:BP	response to glucocorticoid	GO:0051384	0.0001850134364207412	3732796730237600	146	26	3	60607
GO:BP	response to vitamin	GO:0033273	0.00018596364076088018	3730571959870740	98	760	8	60607
GO:BP	stress-activated protein kinase signaling cascade	GO:0031098	0.00018937208206535518	3.72268e+16	288	799	14	60607
GO:BP	positive regulation of bone mineralization	GO:0030501	0.00019052297983128614	3720052634623360	39	582	5	60607
GO:BP	regulation of osteoblast proliferation	GO:0033688	0.00019423424435094638	3.71167e+16	30	771	5	60607
GO:BP	positive regulation of response to external stimulus	GO:0032103	0.0001970231045388777	3.70548e+16	513	831	20	60607
GO:BP	nitric oxide metabolic process	GO:0046209	0.00020046219742288841	3697967513310730	87	633	7	60607
GO:BP	transforming growth factor beta receptor signaling pathway	GO:0007179	0.00020180836059644332	3.69506e+16	206	845	12	60607
GO:BP	reflex	GO:0060004	0.00020309194521193514	3.69231e+16	16	251	3	60607
GO:BP	endocardial cell differentiation	GO:0060956	0.00020343429287389007	3.69158e+16	6	758	3	60607
GO:BP	cardiac endothelial cell differentiation	GO:0003348	0.00020343429287389007	3.69158e+16	6	758	3	60607
GO:BP	otic vesicle morphogenesis	GO:0071600	0.00020954281063543276	3.67873e+16	10	423	3	60607
GO:BP	response to insulin	GO:0032868	0.00021293909563234402	3.67174e+16	295	789	14	60607
GO:BP	positive regulation of ion transmembrane transporter activity	GO:0032414	0.00021362055618608398	3670356958531870	109	696	8	60607
GO:BP	reactive nitrogen species metabolic process	GO:2001057	0.0002144228068448714	3668729023269850	88	633	7	60607
GO:BP	regulation of postsynaptic density assembly	GO:0099151	0.0002144228068448714	3668729023269850	11	384	3	60607
GO:BP	mesoderm formation	GO:0001707	0.00021477156171284306	3668023224875800	74	757	7	60607
GO:BP	phosphatidylinositol 3-kinase signaling	GO:0014065	0.00021497539770907193	3.66761e+16	161	760	10	60607
GO:BP	regulation of NMDA receptor activity	GO:2000310	0.00021577697718560212	3665994895216810	37	633	5	60607
GO:BP	amide biosynthetic process	GO:0043604	0.00021806854052461495	3661406983032180	932	822	29	60607
GO:BP	basement membrane organization	GO:0071711	0.00021806854052461495	3661406983032180	31	765	5	60607
GO:BP	acidic amino acid transport	GO:0015800	0.00021960754546273008	3658352742106590	72	782	7	60607
GO:BP	positive regulation of nucleocytoplasmic transport	GO:0046824	0.000221630766692909	3654369951175220	68	831	7	60607
GO:BP	embryonic limb morphogenesis	GO:0030326	0.00022217160757692243	3653311442517270	119	832	9	60607
GO:BP	embryonic appendage morphogenesis	GO:0035113	0.00022217160757692243	3653311442517270	119	832	9	60607
GO:BP	acute inflammatory response	GO:0002526	0.00022348280269331088	3.65076e+16	114	670	8	60607
GO:BP	presynapse assembly	GO:0099054	0.0002235700484741435	3650586379022130	51	759	6	60607
GO:BP	regulation of morphogenesis of a branching structure	GO:0060688	0.0002236288071602799	3.65047e+16	50	775	6	60607
GO:BP	membrane depolarization during action potential	GO:0086010	0.0002246804873941633	364843464268994	35	678	5	60607
GO:BP	response to cAMP	GO:0051591	0.00022737668536355055	3.64325e+16	97	238	5	60607
GO:BP	sexual reproduction	GO:0019953	0.00022820436542089013	3641676052029670	867	841	28	60607
GO:BP	regulation of kidney development	GO:0090183	0.0002298622273121024	3.63853e+16	31	775	5	60607
GO:BP	establishment of blood-brain barrier	GO:0060856	0.00023179975518758497	3634887027046870	13	330	3	60607
GO:BP	cellular response to retinoic acid	GO:0071300	0.00023333774536911484	3.63202e+16	67	577	6	60607
[truncated: 3,273 more rows]

## Sheet: SNCA-AS1
source	term_name	term_id	adjusted_p_value	negative_log10_of_adjusted_p_value	term_size	query_size	intersection_size	effective_domain_size	intersections
GO:MF	molecular_function	GO:0003674	2.93808e-174	1885319359833800	18676	621	543	60607	HMCN1,IGSF10,C1ORF116,COL16A1,PCSK2,TMEM189-UBE2V1,FAM166A,SYNJ2BP-COX16,TOX3,KSR2,FOSB,DGKK,GRIK3,GPX8,PTPRK,ARHGAP42,LPP,PARVA,NPAS4,KCNA3,SLC6A11,ST8SIA1,KCNT1,RNF212,ADGRG1,ELFN1,PPP2R2C,PPFIA2,FGFRL1,TAS2R46,SOHLH2,CADM3,CORIN,DSG2,ZNF662,CACNG2,TFPI,CHRM1,PSTK,SLC6A17,GRID2,GGN,NKX3-1,CABP7,GPR158,VSTM2L,PLCH2,PTGS2,EPHA10,SCML4,DLGAP3,NR2F2,TENM1,ADM,GPBAR1,THBS2,TTC9B,CNGB1,GH1,CNTN6,KLHD…
GO:MF	binding	GO:0005488	1.8147e-157	1.72741e+16	17074	621	512	60607	HMCN1,IGSF10,C1ORF116,COL16A1,PCSK2,TMEM189-UBE2V1,FAM166A,SYNJ2BP-COX16,TOX3,KSR2,FOSB,DGKK,GPX8,PTPRK,ARHGAP42,LPP,PARVA,NPAS4,KCNA3,SLC6A11,ST8SIA1,RNF212,ADGRG1,ELFN1,PPP2R2C,PPFIA2,FGFRL1,SOHLH2,CADM3,CORIN,DSG2,ZNF662,CACNG2,CHRM1,PSTK,SLC6A17,GRID2,GGN,NKX3-1,CABP7,VSTM2L,PLCH2,PTGS2,EPHA10,SCML4,DLGAP3,NR2F2,TENM1,ADM,THBS2,TTC9B,CNGB1,GH1,CNTN6,KLHDC9,APCDD1,RSPO4,HMX1,CARTPT,CYP27B1,ABC…
GO:MF	protein binding	GO:0005515	1.09597e-133	148960200762602	14767	621	461	60607	HMCN1,IGSF10,C1ORF116,COL16A1,PCSK2,TMEM189-UBE2V1,FAM166A,SYNJ2BP-COX16,TOX3,KSR2,FOSB,GPX8,PTPRK,ARHGAP42,LPP,PARVA,NPAS4,KCNA3,ST8SIA1,ADGRG1,ELFN1,PPP2R2C,PPFIA2,FGFRL1,SOHLH2,CADM3,CORIN,DSG2,ZNF662,CACNG2,CHRM1,SLC6A17,GRID2,GGN,NKX3-1,CABP7,VSTM2L,PTGS2,EPHA10,SCML4,DLGAP3,NR2F2,TENM1,ADM,THBS2,TTC9B,CNGB1,GH1,CNTN6,KLHDC9,APCDD1,RSPO4,CARTPT,RPH3AL,CYTL1,ZSCAN31,GJA1,JAKMIP3,AQP10,LAMA4,C…
GO:MF	ion binding	GO:0043167	3.93193e-42	5.64054e+16	6057	619	210	60607	HMCN1,KSR2,DGKK,LPP,RNF212,DSG2,ZNF662,PSTK,CABP7,PLCH2,PTGS2,EPHA10,NR2F2,THBS2,CNGB1,GH1,CYP27B1,ABCC6,RPH3AL,GLRA3,ZSCAN31,CHST15,DCLK3,AGBL1,TRIM67,KCNJ2,EGFLAM,CADPS,NRP1,AK8,S100A10,GNMT,ACVRL1,ALPK3,TRIM29,SLC8A1,ANGPT2,KCND3,ZGPAT,COL3A1,ADAM8,ATP2B2,ZNF781,RARB,COL1A1,TRIM9,CDH4,LFNG,GRIN1,RYR2,SLIT1,AMER3,TPPP,NCAN,DNER,NTRK2,CHD5,GAD1,BRSK2,DRD2,ERBB4,B3GAT1,CELSR1,TYW1B,KIFC3,NPTX2,GA…
GO:MF	cation binding	GO:0043169	6.27762e-28	4.22022e+16	4351	617	157	60607	HMCN1,KSR2,DGKK,LPP,RNF212,DSG2,ZNF662,CABP7,PLCH2,PTGS2,NR2F2,THBS2,GH1,CYP27B1,RPH3AL,GLRA3,ZSCAN31,AGBL1,TRIM67,EGFLAM,CADPS,NRP1,S100A10,GNMT,ACVRL1,TRIM29,SLC8A1,ANGPT2,KCND3,ZGPAT,COL3A1,ADAM8,ATP2B2,ZNF781,RARB,COL1A1,TRIM9,CDH4,LFNG,GRIN1,RYR2,SLIT1,TPPP,NCAN,DNER,CHD5,BRSK2,DRD2,B3GAT1,CELSR1,TYW1B,NPTX2,NELL2,RET,ZNF44,PCDH1,UNC13D,SYT9,CDH11,SULF2,ITPR3,PRKCA,SYT3,EGR1,LTBP1,LMO1,LRP1B…
GO:MF	metal ion binding	GO:0046872	7.42128e-26	4012952101408820	4260	617	152	60607	HMCN1,KSR2,DGKK,LPP,RNF212,DSG2,ZNF662,CABP7,PLCH2,PTGS2,NR2F2,THBS2,GH1,CYP27B1,RPH3AL,GLRA3,ZSCAN31,AGBL1,TRIM67,EGFLAM,CADPS,NRP1,S100A10,ACVRL1,TRIM29,SLC8A1,ANGPT2,KCND3,ZGPAT,COL3A1,ADAM8,ATP2B2,ZNF781,RARB,COL1A1,TRIM9,CDH4,LFNG,GRIN1,RYR2,SLIT1,TPPP,NCAN,DNER,CHD5,BRSK2,B3GAT1,CELSR1,TYW1B,NPTX2,NELL2,RET,ZNF44,PCDH1,UNC13D,SYT9,CDH11,SULF2,ITPR3,PRKCA,SYT3,EGR1,LTBP1,LMO1,LRP1B,SPOCK2,NE…
GO:MF	cytoskeletal protein binding	GO:0008092	2.14201e-13	2.86692e+16	996	615	64	60607	PARVA,RPH3AL,GJA1,JAKMIP3,STMN4,AGBL1,TCAP,COBL,SLC8A1,TPPP,CGN,ANK1,CNN2,BRSK2,CXCR4,EPB41L4B,CLU,KIFC3,REEP1,PTPRN,FEZ1,NEFM,MAP6,TPPP3,PHACTR1,MYO1E,ATCAY,CACNA1D,EML1,MAP2,ANTXR1,NEFH,MAPK8IP1,ARL3,FBLIM1,MAPT,TMOD2,SVIL,NRCAM,NEBL,LYN,SLC9A3R1,CRMP1,RAB3C,STMN3,CCDC88C,EML6,KIF5C,DPYSL3,LIMA1,OPRM1,NME1,TNS1,TLN2,SYNE2,EGFR,DPYSL5,KIF26A,ANK2,SYNPO2,FLNA,CTNNA1,UNC5C,KCNQ2
GO:MF	carbohydrate derivative binding	GO:0097367	6.80195e-11	2516736636360450	2285	592	88	60607	KSR2,DGKK,ADGRG1,FGFRL1,PSTK,EPHA10,TENM1,THBS2,CNGB1,RSPO4,ABCC6,CHST15,DCLK3,EGFLAM,NRP1,AK8,ACVRL1,ALPK3,ATP2B2,ADGRB1,SLIT1,NCAN,NTRK2,CHD5,BRSK2,ERBB4,TYW1B,KIFC3,GAP43,NELL2,RET,ABCA12,ITPKB,RTN4R,SULF2,PRKCA,SPOCK2,CLCN4,SYK,ADAMTS3,NAV2,ST8SIA3,FN1,MYO1E,ATP7A,TRIL,EPHB4,LINC00473,STK17B,POPDC2,HSPA12A,ATP1A3,FSTL1,NID1,ACVR1,TNC,SWAP70,SFRP1,ARL3,STK3,LPAR1,CKMT1B,IFT22,VCAN,PDGFRA,PKMYT…
GO:MF	catalytic activity	GO:0003824	1.69629e-09	2.47705e+16	5896	619	153	60607	PCSK2,KSR2,DGKK,GPX8,PTPRK,ST8SIA1,RNF212,FGFRL1,CORIN,CHRM1,PSTK,PLCH2,PTGS2,EPHA10,CYP27B1,ABCC6,CHST15,DCLK3,AGBL1,GNG3,GOLGA7B,B3GALT5,USP18,NRP1,AK8,PPP1R3C,GNMT,ACVRL1,ALPK3,ADAM8,TRIM9,DPP6,LFNG,TPPP,CGN,NTRK2,CHD5,GAD1,PTPRE,ZDHHC22,BRSK2,ZDHHC11B,ERBB4,B3GAT1,PTPN14,TYW1B,KIFC3,SARDH,PTPRN,RET,ABCA12,ITPKB,RGS7,SULF2,PRKCA,LTBP1,NEURL1,MMP15,DPP10,SYK,ADAMTS3,DLG2,CPOX,NAV2,PTPRN2,SULT1C…
GO:MF	identical protein binding	GO:0042802	1.62514e-08	2.27891e+16	2067	621	82	60607	TOX3,FGFRL1,SOHLH2,CADM3,PTGS2,NR2F2,TENM1,APCDD1,KCNJ2,WWTR1,S100A10,GNMT,PDZD7,TRIM29,BHLHE40,CNTN2,MUC20,COL1A1,TRIM9,VSTM2A,RYR2,GABRB3,SORBS2,TPPP,NTRK2,SHANK1,AQP1,DRD2,ERBB4,CXCR4,TBX18,KIFC3,CEBPB,ROBO2,SYT9,RBPMS,PPFIBP2,AHNAK,CPOX,ST8SIA3,FN1,SMAD3,NEFL,SYP,SRRM4,S100A11,LRP4,ABAT,ACVR1,NOTCH3,CHRNA7,SFRP1,VIM,STC2,GRIK5,STK3,MAPT,PDGFRA,SLK,HAND1,WLS,ST6GAL1,CRMP1,CCDC88C,DPYSL3,CDH2,Z…
GO:MF	organic cyclic compound binding	GO:0097159	2.10546e-07	2.26767e+16	6309	620	155	60607	TOX3,KSR2,FOSB,DGKK,NPAS4,SOHLH2,ZNF662,PSTK,NKX3-1,PTGS2,EPHA10,NR2F2,CNGB1,HMX1,CYP27B1,ABCC6,ZSCAN31,CHST15,DCLK3,RBFOX1,AK8,HOXC11,GNMT,ACVRL1,ALPK3,BHLHE40,FOS,ZGPAT,ATP2B2,ZNF781,RARB,HES7,RYR2,SORBS2,MUC1,NTRK2,CHD5,GAD1,BRSK2,EPAS1,DRD2,ERBB4,TBX18,TYW1B,KIFC3,YAP1,RET,CEBPB,ZNF44,ABCA12,ITPKB,FOXO1,PRKCA,EGR1,RBPMS,CLCN4,PAX5,GLIS2,AHNAK,SYK,SCG3,CELF3,NAV2,MYT1,MYO1E,SMAD3,SYP,ATP7A,ARC…
GO:MF	calcium ion binding	GO:0005509	5.0978e-07	2229261707395000	721	441	42	60607	HMCN1,DSG2,CABP7,PLCH2,THBS2,EGFLAM,S100A10,SLC8A1,ADAM8,ATP2B2,CDH4,GRIN1,RYR2,SLIT1,NCAN,DNER,CELSR1,NELL2,RET,PCDH1,SYT9,CDH11,SULF2,ITPR3,SYT3,LTBP1,LRP1B,SPOCK2,CLSTN2,SYT7,S100A11,HPCAL4,LRP4,NOTCH2,EML1,FSTL1,NID1,NOTCH3,DLK1,UNC13A,SWAP70,VCAN
GO:MF	molecular transducer activity	GO:0060089	5.7425e-08	2224089907309530	1458	610	67	60607	GRIK3,PTPRK,ADGRG1,FGFRL1,TAS2R46,CHRM1,GRID2,NKX3-1,GPR158,EPHA10,GPBAR1,GLRA3,GRIK4,UNC5A,NRP1,ACVRL1,ADGRB1,GPR68,GRIN1,GABRB3,DNER,NTRK2,PTPRE,PTGER2,DRD2,ERBB4,CELSR1,CXCR4,RET,ROBO2,ADGRG2,LGR5,RTN4R,ADCYAP1R1,LRRN2,GPR37,LTBP1,GFRA3,GRID1,FZD7,L1CAM,PTPRN2,EPHB4,NOTCH2,GPR153,HTR1E,ACVR1,ANTXR1,NOTCH3,CHRNA7,RORB,GRIK5,LPAR1,PDGFRA,TEX264,AMOT,MRC2,ROR1,GPR161,OPRD1,OPRM1,IGF1R,STRA6,EGFR,…
GO:MF	signaling receptor activity	GO:0038023	5.7425e-08	2224089907309530	1458	610	67	60607	GRIK3,PTPRK,ADGRG1,FGFRL1,TAS2R46,CHRM1,GRID2,NKX3-1,GPR158,EPHA10,GPBAR1,GLRA3,GRIK4,UNC5A,NRP1,ACVRL1,ADGRB1,GPR68,GRIN1,GABRB3,DNER,NTRK2,PTPRE,PTGER2,DRD2,ERBB4,CELSR1,CXCR4,RET,ROBO2,ADGRG2,LGR5,RTN4R,ADCYAP1R1,LRRN2,GPR37,LTBP1,GFRA3,GRID1,FZD7,L1CAM,PTPRN2,EPHB4,NOTCH2,GPR153,HTR1E,ACVR1,ANTXR1,NOTCH3,CHRNA7,RORB,GRIK5,LPAR1,PDGFRA,TEX264,AMOT,MRC2,ROR1,GPR161,OPRD1,OPRM1,IGF1R,STRA6,EGFR,…
GO:MF	anion binding	GO:0043168	6.00211e-07	2.12217e+16	2418	592	84	60607	KSR2,DGKK,PSTK,EPHA10,NR2F2,CNGB1,ABCC6,GLRA3,CHST15,DCLK3,KCNJ2,AK8,GNMT,ACVRL1,ALPK3,ATP2B2,GRIN1,AMER3,NTRK2,CHD5,GAD1,BRSK2,ERBB4,TYW1B,KIFC3,GAP43,RET,ABCA12,ITPKB,SYT9,RTN4R,ITPR3,PRKCA,CLCN4,FZD7,SYK,NAV2,ST8SIA3,MYO1E,SYT7,ATP7A,EPHB4,LINC00473,STK17B,POPDC2,HSPA12A,ATP1A3,ABAT,ACVR1,DHCR24,SWAP70,ARL3,STK3,LPAR1,CKMT1B,IFT22,PDGFRA,PKMYT1,SLK,SVIL,LYN,RAC3,GNAO1,RHOB,ROR1,RAB3C,TNIK,DDAH…
GO:MF	heterocyclic compound binding	GO:1901363	7.96819e-08	2.10986e+16	6228	620	150	60607	TOX3,KSR2,FOSB,DGKK,NPAS4,SOHLH2,ZNF662,PSTK,NKX3-1,PTGS2,EPHA10,NR2F2,CNGB1,HMX1,CYP27B1,ABCC6,ZSCAN31,CHST15,DCLK3,RBFOX1,AK8,HOXC11,GNMT,ACVRL1,ALPK3,BHLHE40,FOS,ZGPAT,ATP2B2,ZNF781,RARB,HES7,SORBS2,MUC1,NTRK2,CHD5,GAD1,BRSK2,EPAS1,ERBB4,TBX18,TYW1B,KIFC3,YAP1,RET,CEBPB,ZNF44,ABCA12,ITPKB,FOXO1,PRKCA,EGR1,RBPMS,CLCN4,PAX5,GLIS2,AHNAK,SYK,SCG3,CELF3,NAV2,MYT1,MYO1E,SMAD3,ATP7A,ARC,EPHB4,SRRM4,L…
GO:MF	inorganic molecular entity transmembrane transporter activity	GO:0015318	8.4958e-07	2107079585459840	831	615	50	60607	GRIK3,KCNA3,SLC6A11,KCNT1,CACNG2,GRID2,CNGB1,ABCC6,GLRA3,GJA1,AQP10,GRIK4,KCNK9,KCNJ2,SLC8A1,KCND3,ATP2B2,SLC24A2,GRIN1,RYR2,GABRB3,SLC18A1,AQP1,KCNB1,ITPR3,GRID1,SCN3B,CLCN4,SCN9A,TSPOAP1,ATP7A,ATP1A3,SLC8A3,SLC43A2,CACNA1D,CHRNA7,GRIK5,UNC80,SLC9A3R1,SFXN3,SLC46A1,CACNA2D2,OPRM1,STRA6,ITPR1,ATP6V0D1,CACHD1,CHRNB4,NCS1,KCNQ2
GO:MF	transmembrane signaling receptor activity	GO:0004888	0.000190272	1.97206e+16	1269	610	59	60607	GRIK3,PTPRK,ADGRG1,FGFRL1,TAS2R46,CHRM1,GRID2,GPR158,EPHA10,GPBAR1,GLRA3,GRIK4,UNC5A,NRP1,ACVRL1,ADGRB1,GPR68,GRIN1,GABRB3,DNER,NTRK2,PTPRE,PTGER2,DRD2,ERBB4,CELSR1,CXCR4,RET,ROBO2,ADGRG2,LGR5,RTN4R,ADCYAP1R1,GPR37,LTBP1,GFRA3,GRID1,FZD7,L1CAM,PTPRN2,EPHB4,GPR153,HTR1E,ACVR1,ANTXR1,CHRNA7,RORB,GRIK5,LPAR1,PDGFRA,ROR1,GPR161,OPRD1,OPRM1,IGF1R,EGFR,CHRNB4,UNC5C,ADGRL2
GO:MF	ion transmembrane transporter activity	GO:0015075	5.43147e-05	1.92651e+16	956	615	51	60607	GRIK3,KCNA3,SLC6A11,KCNT1,CACNG2,GRID2,CNGB1,ABCC6,GLRA3,GJA1,AQP10,GRIK4,KCNK9,KCNJ2,SLC8A1,KCND3,ATP2B2,SLC24A2,GRIN1,RYR2,GABRB3,SLC18A1,AQP1,KCNB1,ABCA12,ITPR3,GRID1,SCN3B,CLCN4,SCN9A,TSPOAP1,ATP7A,ATP1A3,SLC8A3,SLC43A2,CACNA1D,CHRNA7,GRIK5,UNC80,SLC9A3R1,SFXN3,SLC46A1,CACNA2D2,OPRM1,STRA6,ITPR1,ATP6V0D1,CACHD1,CHRNB4,NCS1,KCNQ2
GO:MF	signaling receptor binding	GO:0005102	6.69483e-05	1.91743e+16	1672	593	66	60607	COL16A1,CACNG2,NKX3-1,ADM,GH1,CNTN6,CARTPT,CYTL1,LAMA4,DKK2,OSGIN1,NXPH1,SHANK2,ANGPT2,COL3A1,RARB,LINGO1,LRRTM2,SLIT1,DNER,SHANK1,DRD2,ERBB4,PTPN14,CLU,REEP1,CEBPB,ABCA12,PRKCA,GFRA3,FZD7,SYK,EFNB2,FN1,SMAD3,TSPOAP1,IGF2,NR4A1,LRP4,PLPP3,DKK1,PALM,RELN,SFRP1,STC2,PDGFRA,NSG1,LYN,NFATC4,GNAO1,WLS,SLC9A3R1,CFLAR,CCDC88C,IRS2,CD151,OPRD1,TLN2,HSPG2,CHGB,TUBB3,IGF1R,EGFR,APLP1,LATS1,FLNA
GO:MF	enzyme binding	GO:0019899	0.000110811	1.89554e+16	2074	613	75	60607	PTPRK,GGN,NKX3-1,PTGS2,JAKMIP3,TBC1D30,GOLGA7B,CADPS,PPP1R3C,ACVRL1,ANGPT2,COL3A1,COL1A1,RYR2,ANK1,NTRK2,BRSK2,EPAS1,PTPN14,CXCR4,CLU,PTPRN,NELL2,CEBPB,UNC13D,FOXO1,FEZ1,ADCYAP1R1,PRKCA,EGR1,GPR37,SYK,TNIP2,DLG2,RIMS2,PHACTR1,STK11IP,CNTNAP2,FN1,SMAD3,KIAA1614,NEFL,AKAP6,LRP4,ABAT,NOTCH2,ACVR1,DHCR24,NEFH,MAPK8IP1,FURIN,STC2,MAPT,LYN,CDKN1B,RAC3,HAND1,SLC9A3R1,CFLAR,RHOB,IRS2,EEF1A2,CDH2,NME1,CLP…
GO:MF	gated channel activity	GO:0022836	0.00171773	1.8765e+16	341	615	32	60607	GRIK3,KCNA3,KCNT1,CACNG2,GRID2,CNGB1,GLRA3,GRIK4,KCNK9,KCNJ2,KCND3,GRIN1,RYR2,GABRB3,AQP1,KCNB1,ITPR3,GRID1,SCN3B,CLCN4,SCN9A,TSPOAP1,CACNA1D,CHRNA7,GRIK5,CACNA2D2,OPRM1,ITPR1,CACHD1,CHRNB4,NCS1,KCNQ2
GO:MF	cell adhesion molecule binding	GO:0050839	0.00040485	1839270627602100	546	597	38	60607	COL16A1,PARVA,DSG2,VSTM2L,TENM1,CNTN6,TRIM29,COL3A1,CNTN2,ADAM8,CDH4,CGN,CNN2,CDH11,PRKCA,AHNAK,SYK,FN1,IGF2,S100A11,PLPP3,ACVR1,NOTCH3,SWAP70,ARVCF,SLK,LYN,CD151,CDH2,PPFIBP1,LIMA1,TENM3,TLN2,UNC45A,ASAP1,EGFR,FLNA,CTNNA1
GO:MF	transmembrane transporter activity	GO:0022857	0.0118835	1.79251e+16	1075	615	52	60607	GRIK3,KCNA3,SLC6A11,KCNT1,CACNG2,SLC6A17,GRID2,CNGB1,ABCC6,GLRA3,GJA1,AQP10,GRIK4,KCNK9,KCNJ2,SLC8A1,KCND3,ATP2B2,SLC24A2,GRIN1,RYR2,GABRB3,SLC18A1,AQP1,KCNB1,ABCA12,ITPR3,GRID1,SCN3B,CLCN4,SCN9A,TSPOAP1,ATP7A,ATP1A3,SLC8A3,SLC43A2,CACNA1D,CHRNA7,GRIK5,UNC80,SLC9A3R1,SFXN3,SLC46A1,CACNA2D2,OPRM1,STRA6,ITPR1,ATP6V0D1,CACHD1,CHRNB4,NCS1,KCNQ2
GO:MF	channel activity	GO:0015267	0.0118835	1.79251e+16	484	615	36	60607	GRIK3,KCNA3,KCNT1,CACNG2,GRID2,CNGB1,GLRA3,GJA1,AQP10,GRIK4,KCNK9,KCNJ2,KCND3,SLC24A2,GRIN1,RYR2,GABRB3,AQP1,KCNB1,ITPR3,GRID1,SCN3B,CLCN4,SCN9A,TSPOAP1,CACNA1D,CHRNA7,GRIK5,UNC80,CACNA2D2,OPRM1,ITPR1,CACHD1,CHRNB4,NCS1,KCNQ2
GO:MF	passive transmembrane transporter activity	GO:0022803	0.0122274	1.79127e+16	485	615	36	60607	GRIK3,KCNA3,KCNT1,CACNG2,GRID2,CNGB1,GLRA3,GJA1,AQP10,GRIK4,KCNK9,KCNJ2,KCND3,SLC24A2,GRIN1,RYR2,GABRB3,AQP1,KCNB1,ITPR3,GRID1,SCN3B,CLCN4,SCN9A,TSPOAP1,CACNA1D,CHRNA7,GRIK5,UNC80,CACNA2D2,OPRM1,ITPR1,CACHD1,CHRNB4,NCS1,KCNQ2
GO:MF	inorganic cation transmembrane transporter activity	GO:0022890	0.0192412	1.77158e+16	591	615	39	60607	GRIK3,KCNA3,SLC6A11,KCNT1,CACNG2,CNGB1,GRIK4,KCNK9,KCNJ2,SLC8A1,KCND3,ATP2B2,SLC24A2,GRIN1,RYR2,SLC18A1,AQP1,KCNB1,ITPR3,SCN3B,CLCN4,SCN9A,TSPOAP1,ATP7A,ATP1A3,SLC8A3,CACNA1D,CHRNA7,GRIK5,UNC80,SLC46A1,CACNA2D2,OPRM1,ITPR1,ATP6V0D1,CACHD1,CHRNB4,NCS1,KCNQ2
GO:MF	ion channel activity	GO:0005216	0.00257383	1.75894e+16	435	615	34	60607	GRIK3,KCNA3,KCNT1,CACNG2,GRID2,CNGB1,GLRA3,GRIK4,KCNK9,KCNJ2,KCND3,SLC24A2,GRIN1,RYR2,GABRB3,AQP1,KCNB1,ITPR3,GRID1,SCN3B,CLCN4,SCN9A,TSPOAP1,CACNA1D,CHRNA7,GRIK5,UNC80,CACNA2D2,OPRM1,ITPR1,CACHD1,CHRNB4,NCS1,KCNQ2
GO:MF	transporter activity	GO:0005215	0.00265661	1.75757e+16	1185	615	54	60607	GRIK3,KCNA3,SLC6A11,KCNT1,CACNG2,SLC6A17,GRID2,CNGB1,ABCC6,GLRA3,GJA1,AQP10,GRIK4,KCNK9,KCNJ2,SLC8A1,KCND3,ATP2B2,SLC24A2,GRIN1,RYR2,GABRB3,SLC18A1,AQP1,KCNB1,ABCA12,ITPR3,GRID1,SCN3B,CLCN4,SCN9A,TSPOAP1,ATP7A,ATP1A3,SLC8A3,SLC43A2,CACNA1D,CHRNA7,GRIK5,UNC80,SLC9A3R1,SFXN3,GRAMD1B,SLC46A1,CACNA2D2,OPRM1,IGF1R,STRA6,ITPR1,ATP6V0D1,CACHD1,CHRNB4,NCS1,KCNQ2
GO:MF	cation transmembrane transporter activity	GO:0008324	0.0370946	1.74307e+16	639	615	40	60607	GRIK3,KCNA3,SLC6A11,KCNT1,CACNG2,CNGB1,GRIK4,KCNK9,KCNJ2,SLC8A1,KCND3,ATP2B2,SLC24A2,GRIN1,RYR2,SLC18A1,AQP1,KCNB1,ITPR3,SCN3B,CLCN4,SCN9A,TSPOAP1,ATP7A,ATP1A3,SLC8A3,CACNA1D,CHRNA7,GRIK5,UNC80,SFXN3,SLC46A1,CACNA2D2,OPRM1,ITPR1,ATP6V0D1,CACHD1,CHRNB4,NCS1,KCNQ2
GO:MF	protein-containing complex binding	GO:0044877	0.0509589	1729278027433640	1287	597	55	60607	COL16A1,PCSK2,NPAS4,ADGRG1,CNGB1,CALY,ACVRL1,FOS,COL3A1,RARB,GRIN1,ANK1,SHANK1,GAD1,DRD2,CLU,PTPRN,RTN4R,PRKCA,SYK,FN1,MYO1E,SMAD3,NEFL,IGF2,PLPP3,NID1,ACVR1,ANTXR1,NEFH,VIM,MAPT,PDGFRA,SCAMP5,SVIL,NEBL,LYN,MRC2,CDKN1B,GNAO1,SLC9A3R1,CFLAR,IRS2,CD151,LIMA1,NME1,TLN2,IGF1R,SYNE2,ATP6V0D1,EGFR,CHRNB4,ANK2,FLNA,CTNNA1
GO:MF	metal ion transmembrane transporter activity	GO:0046873	0.0195851	1.67081e+16	435	615	33	60607	GRIK3,KCNA3,SLC6A11,KCNT1,CACNG2,GRIK4,KCNK9,KCNJ2,SLC8A1,KCND3,ATP2B2,SLC24A2,GRIN1,RYR2,SLC18A1,AQP1,KCNB1,ITPR3,SCN3B,SCN9A,TSPOAP1,ATP7A,ATP1A3,SLC8A3,CACNA1D,CHRNA7,GRIK5,CACNA2D2,OPRM1,ITPR1,CACHD1,NCS1,KCNQ2
GO:MF	protein domain specific binding	GO:0019904	0.264668	1.65773e+16	710	619	41	60607	GRID2,NKX3-1,RPH3AL,GJA1,TCAP,SHANK2,BHLHE40,ATP2B2,TRIM9,ADGRB1,SHANK1,FZD7,SYK,L1CAM,FN1,NEFL,SYP,HPCAL4,NFASC,ARHGAP31,VIM,GRIK5,MAPT,TEAD2,LPAR1,ADAM12,LYN,BASP1,SLC9A3R1,STMN3,CCDC88C,TRPS1,IRS2,DPYSL3,OPRM1,ICA1,NFE2L2,ETV6,QKI,DOCK1,GNG12
GO:MF	small molecule binding	GO:0036094	1.01907	1.59918e+16	2506	592	76	60607	KSR2,DGKK,PSTK,EPHA10,NR2F2,CNGB1,ABCC6,GLRA3,CHST15,DCLK3,AK8,GNMT,ACVRL1,ALPK3,ATP2B2,GRIN1,RYR2,NTRK2,CHD5,GAD1,BRSK2,ERBB4,TYW1B,KIFC3,RET,ABCA12,ITPKB,ITPR3,PRKCA,CLCN4,SYK,NAV2,MYO1E,SYP,ATP7A,EPHB4,LINC00473,STK17B,POPDC2,HSPA12A,ATP1A3,ABAT,ACVR1,DHCR24,SWAP70,ARL3,STK3,CKMT1B,IFT22,PDGFRA,PKMYT1,SLK,LYN,RAC3,GNAO1,RHOB,ROR1,RAB3C,TNIK,EEF1A2,KIF5C,GRAMD1B,GGCX,SLC46A1,NME1,TUBB3,IGF1R,ST…
GO:MF	cation channel activity	GO:0005261	1.05994	1.59747e+16	340	615	29	60607	GRIK3,KCNA3,KCNT1,CACNG2,CNGB1,GRIK4,KCNK9,KCNJ2,KCND3,SLC24A2,GRIN1,RYR2,AQP1,KCNB1,ITPR3,SCN3B,SCN9A,TSPOAP1,CACNA1D,CHRNA7,GRIK5,UNC80,CACNA2D2,OPRM1,ITPR1,CACHD1,CHRNB4,NCS1,KCNQ2
GO:MF	hydrolase activity	GO:0016787	11.0728	1.49557e+16	2615	619	78	60607	PCSK2,PTPRK,CORIN,CHRM1,PLCH2,ABCC6,AGBL1,GNG3,USP18,PPP1R3C,ADAM8,DPP6,TPPP,CGN,CHD5,PTPRE,PTPN14,KIFC3,PTPRN,ABCA12,RGS7,SULF2,MMP15,DPP10,ADAMTS3,NAV2,PTPRN2,ARSK,PRSS12,MYO1E,ATCAY,ABHD14A,LMLN,ATP7A,CDC14A,PLPPR4,LINC00473,ATP1A3,PLPP3,ADAMTS19,MANEAL,RELN,SFRP1,ARL3,FURIN,ADAM12,IFT22,VCPIP1,PLPPR5,RAC3,ZC3H12C,GNAO1,CRMP1,PTRHD1,CFLAR,RHOB,RAB3C,DDAH1,RGS4,EEF1A2,KIF5C,DPYSL3,NME1,PDE3A,US…
GO:MF	transcription regulatory region sequence-specific DNA binding	GO:0000976	39.1943	1.34068e+16	1507	589	53	60607	FOSB,NPAS4,SOHLH2,ZNF662,NKX3-1,NR2F2,HMX1,ZSCAN31,HOXC11,BHLHE40,FOS,ZGPAT,RARB,HES7,MUC1,EPAS1,ERBB4,TBX18,YAP1,CEBPB,ZNF44,FOXO1,EGR1,PAX5,GLIS2,MYT1,SMAD3,MYT1L,ZNF75D,NR4A1,LHX9,FOXC1,RREB1,RORB,TEAD2,REST,TGIF2,NFATC4,HAND1,BASP1,TRPS1,CREBRF,NR1D2,NR2F1,ZBTB2,CREB3L2,NME1,MZF1,TBX2,NFIA,NFE2L2,ETV6,HIVEP2
GO:MF	regulatory region nucleic acid binding	GO:0001067	40.2708	1339500977606690	1509	589	53	60607	FOSB,NPAS4,SOHLH2,ZNF662,NKX3-1,NR2F2,HMX1,ZSCAN31,HOXC11,BHLHE40,FOS,ZGPAT,RARB,HES7,MUC1,EPAS1,ERBB4,TBX18,YAP1,CEBPB,ZNF44,FOXO1,EGR1,PAX5,GLIS2,MYT1,SMAD3,MYT1L,ZNF75D,NR4A1,LHX9,FOXC1,RREB1,RORB,TEAD2,REST,TGIF2,NFATC4,HAND1,BASP1,TRPS1,CREBRF,NR1D2,NR2F1,ZBTB2,CREB3L2,NME1,MZF1,TBX2,NFIA,NFE2L2,ETV6,HIVEP2
GO:MF	RNA polymerase II transcription regulatory region sequence-specific DNA binding	GO:0000977	413.468	1338355808657350	1408	589	51	60607	FOSB,NPAS4,SOHLH2,ZNF662,NKX3-1,NR2F2,HMX1,ZSCAN31,HOXC11,BHLHE40,FOS,ZGPAT,RARB,HES7,MUC1,EPAS1,TBX18,YAP1,CEBPB,ZNF44,FOXO1,EGR1,PAX5,GLIS2,MYT1,SMAD3,MYT1L,ZNF75D,NR4A1,LHX9,FOXC1,RREB1,RORB,TEAD2,REST,TGIF2,NFATC4,HAND1,TRPS1,CREBRF,NR1D2,NR2F1,ZBTB2,CREB3L2,NME1,MZF1,TBX2,NFIA,NFE2L2,ETV6,HIVEP2
GO:MF	ribonucleotide binding	GO:0032553	428.468	1.33681e+16	1935	592	61	60607	KSR2,DGKK,PSTK,EPHA10,CNGB1,ABCC6,CHST15,DCLK3,AK8,ACVRL1,ALPK3,ATP2B2,NTRK2,CHD5,BRSK2,ERBB4,TYW1B,KIFC3,RET,ABCA12,ITPKB,PRKCA,CLCN4,SYK,NAV2,MYO1E,ATP7A,EPHB4,LINC00473,STK17B,POPDC2,HSPA12A,ATP1A3,ACVR1,SWAP70,ARL3,STK3,CKMT1B,IFT22,PDGFRA,PKMYT1,SLK,LYN,RAC3,GNAO1,RHOB,ROR1,RAB3C,TNIK,EEF1A2,KIF5C,NME1,TUBB3,IGF1R,CERK,ACOT7,UBE2QL1,EGFR,LATS1,KIF26A,HMGCR
GO:MF	purine ribonucleotide binding	GO:0032555	1016.95	1299269958241930	1918	592	60	60607	KSR2,DGKK,PSTK,EPHA10,CNGB1,ABCC6,CHST15,DCLK3,AK8,ACVRL1,ALPK3,ATP2B2,NTRK2,CHD5,BRSK2,ERBB4,KIFC3,RET,ABCA12,ITPKB,PRKCA,CLCN4,SYK,NAV2,MYO1E,ATP7A,EPHB4,LINC00473,STK17B,POPDC2,HSPA12A,ATP1A3,ACVR1,SWAP70,ARL3,STK3,CKMT1B,IFT22,PDGFRA,PKMYT1,SLK,LYN,RAC3,GNAO1,RHOB,ROR1,RAB3C,TNIK,EEF1A2,KIF5C,NME1,TUBB3,IGF1R,CERK,ACOT7,UBE2QL1,EGFR,LATS1,KIF26A,HMGCR
GO:MF	double-stranded DNA binding	GO:0003690	1290.16	1.28894e+16	1664	589	55	60607	FOSB,NPAS4,SOHLH2,ZNF662,NKX3-1,NR2F2,HMX1,ZSCAN31,HOXC11,BHLHE40,FOS,ZGPAT,RARB,HES7,MUC1,EPAS1,ERBB4,TBX18,YAP1,CEBPB,ZNF44,FOXO1,EGR1,PAX5,GLIS2,MYT1,SMAD3,MYT1L,ZNF75D,NR4A1,LHX9,FOXC1,RREB1,RORB,MAPT,TEAD2,REST,TGIF2,NFATC4,HAND1,BASP1,TRPS1,CREBRF,NR1D2,NR2F1,ZBTB2,CREB3L2,NME1,MZF1,TBX2,NFIA,EGFR,NFE2L2,ETV6,HIVEP2
GO:MF	purine nucleotide binding	GO:0017076	1364.06	1.28652e+16	1933	592	60	60607	KSR2,DGKK,PSTK,EPHA10,CNGB1,ABCC6,CHST15,DCLK3,AK8,ACVRL1,ALPK3,ATP2B2,NTRK2,CHD5,BRSK2,ERBB4,KIFC3,RET,ABCA12,ITPKB,PRKCA,CLCN4,SYK,NAV2,MYO1E,ATP7A,EPHB4,LINC00473,STK17B,POPDC2,HSPA12A,ATP1A3,ACVR1,SWAP70,ARL3,STK3,CKMT1B,IFT22,PDGFRA,PKMYT1,SLK,LYN,RAC3,GNAO1,RHOB,ROR1,RAB3C,TNIK,EEF1A2,KIF5C,NME1,TUBB3,IGF1R,CERK,ACOT7,UBE2QL1,EGFR,LATS1,KIF26A,HMGCR
GO:MF	catalytic activity, acting on a protein	GO:0140096	152.301	1.28173e+16	2332	609	68	60607	PCSK2,KSR2,PTPRK,RNF212,FGFRL1,CORIN,EPHA10,DCLK3,AGBL1,GOLGA7B,USP18,NRP1,PPP1R3C,ACVRL1,ALPK3,ADAM8,TRIM9,DPP6,NTRK2,PTPRE,ZDHHC22,BRSK2,ZDHHC11B,ERBB4,PTPN14,PTPRN,RET,PRKCA,LTBP1,NEURL1,MMP15,DPP10,SYK,ADAMTS3,PTPRN2,PRSS12,LMLN,JADE2,CDC14A,EPHB4,STK17B,ADAMTS19,ACVR1,RELN,SFRP1,FURIN,STK3,ADAM12,PDGFRA,PKMYT1,TMTC2,SLK,VCPIP1,LYN,CFLAR,ROR1,TNIK,GALNT13,USP28,IGF1R,CLPP,UBE2QL1,EGFR,MMP16,L…
GO:MF	sequence-specific double-stranded DNA binding	GO:1990837	1638.68	1.27855e+16	1570	589	53	60607	FOSB,NPAS4,SOHLH2,ZNF662,NKX3-1,NR2F2,HMX1,ZSCAN31,HOXC11,BHLHE40,FOS,ZGPAT,RARB,HES7,MUC1,EPAS1,ERBB4,TBX18,YAP1,CEBPB,ZNF44,FOXO1,EGR1,PAX5,GLIS2,MYT1,SMAD3,MYT1L,ZNF75D,NR4A1,LHX9,FOXC1,RREB1,RORB,TEAD2,REST,TGIF2,NFATC4,HAND1,BASP1,TRPS1,CREBRF,NR1D2,NR2F1,ZBTB2,CREB3L2,NME1,MZF1,TBX2,NFIA,NFE2L2,ETV6,HIVEP2
GO:MF	structural molecule activity	GO:0005198	1638.68	1.27855e+16	698	597	35	60607	HMCN1,COL16A1,PPFIA2,THBS2,LAMA4,TCAP,COL3A1,COL1A1,MRPL33,SORBS2,ANK1,EPB41L4B,ACTL6B,LTBP1,NEFM,AHNAK,FN1,NEFL,MAP2,NID1,TNC,CRYBG3,NEFH,VIM,VCAN,ELN,NEBL,BSN,TLN2,HSPG2,TUBB3,RPS17,ANK2,RPL27,CTNNA1
GO:MF	transcription regulator activity	GO:0140110	2575.93	1.25891e+16	1935	618	61	60607	TOX3,FOSB,NPAS4,SOHLH2,ZNF662,NKX3-1,NR2F2,HMX1,ZSCAN31,WWTR1,HOXC11,BHLHE40,FOS,ZGPAT,RARB,HES7,MUC1,EPAS1,PTPN14,TBX18,YAP1,CEBPB,ZNF44,FOXO1,ACTL6B,EGR1,RBPMS,PAX5,GLIS2,MYT1,SMAD3,BTG2,MYT1L,ZNF75D,NR4A1,LHX9,FOXC1,RREB1,RORB,TEAD2,REST,TGIF2,NFATC4,HAND1,BASP1,TRPS1,CREBRF,SERTAD2,NR1D2,NR2F1,ZBTB2,CREB3L2,RLF,MZF1,TBX2,NFIA,NFE2L2,ETV6,HIVEP2,LPIN1,MXD4
GO:MF	RNA polymerase II cis-regulatory region sequence-specific DNA binding	GO:0000978	369.54	1.24323e+16	1190	589	45	60607	FOSB,NPAS4,SOHLH2,ZNF662,NKX3-1,NR2F2,ZSCAN31,HOXC11,BHLHE40,FOS,ZGPAT,RARB,HES7,MUC1,EPAS1,TBX18,YAP1,CEBPB,FOXO1,EGR1,PAX5,GLIS2,MYT1,SMAD3,MYT1L,ZNF75D,NR4A1,FOXC1,RREB1,RORB,TEAD2,REST,TGIF2,NFATC4,HAND1,NR1D2,NR2F1,ZBTB2,CREB3L2,MZF1,TBX2,NFIA,NFE2L2,ETV6,HIVEP2
GO:MF	glycosaminoglycan binding	GO:0005539	4420.47	1.23545e+16	238	441	19	60607	ADGRG1,FGFRL1,TENM1,THBS2,RSPO4,EGFLAM,NRP1,SLIT1,NCAN,NELL2,RTN4R,SULF2,SPOCK2,ADAMTS3,NAV2,FN1,FSTL1,SFRP1,VCAN
GO:MF	sequence-specific DNA binding	GO:0043565	505.289	1.22965e+16	1673	589	54	60607	FOSB,NPAS4,SOHLH2,ZNF662,NKX3-1,NR2F2,HMX1,ZSCAN31,HOXC11,BHLHE40,FOS,ZGPAT,RARB,HES7,MUC1,EPAS1,ERBB4,TBX18,YAP1,CEBPB,ZNF44,FOXO1,EGR1,PAX5,GLIS2,MYT1,SMAD3,MYT1L,ZNF75D,NR4A1,LHX9,FOXC1,RREB1,RORB,MAPT,TEAD2,REST,TGIF2,NFATC4,HAND1,BASP1,TRPS1,CREBRF,NR1D2,NR2F1,ZBTB2,CREB3L2,NME1,MZF1,TBX2,NFIA,NFE2L2,ETV6,HIVEP2
GO:MF	kinase activity	GO:0016301	528.318	122771042364603	796	579	36	60607	KSR2,DGKK,FGFRL1,PSTK,EPHA10,DCLK3,NRP1,AK8,ACVRL1,ALPK3,NTRK2,BRSK2,ERBB4,RET,ITPKB,PRKCA,LTBP1,SYK,DLG2,EPHB4,STK17B,ACVR1,STK3,CKMT1B,PDGFRA,PKMYT1,SLK,LYN,CDKN1B,ROR1,TNIK,NME1,IGF1R,CERK,EGFR,LATS1
GO:MF	adenyl ribonucleotide binding	GO:0032559	588.86	1222998813420640	1565	592	52	60607	KSR2,DGKK,PSTK,EPHA10,CNGB1,ABCC6,CHST15,DCLK3,AK8,ACVRL1,ALPK3,ATP2B2,NTRK2,CHD5,BRSK2,ERBB4,KIFC3,RET,ABCA12,ITPKB,PRKCA,CLCN4,SYK,NAV2,MYO1E,ATP7A,EPHB4,LINC00473,STK17B,POPDC2,HSPA12A,ATP1A3,ACVR1,SWAP70,STK3,CKMT1B,PDGFRA,PKMYT1,SLK,LYN,ROR1,TNIK,KIF5C,NME1,IGF1R,CERK,ACOT7,UBE2QL1,EGFR,LATS1,KIF26A,HMGCR
GO:MF	cis-regulatory region sequence-specific DNA binding	GO:0000987	588.86	1222998813420640	1209	589	45	60607	FOSB,NPAS4,SOHLH2,ZNF662,NKX3-1,NR2F2,ZSCAN31,HOXC11,BHLHE40,FOS,ZGPAT,RARB,HES7,MUC1,EPAS1,TBX18,YAP1,CEBPB,FOXO1,EGR1,PAX5,GLIS2,MYT1,SMAD3,MYT1L,ZNF75D,NR4A1,FOXC1,RREB1,RORB,TEAD2,REST,TGIF2,NFATC4,HAND1,NR1D2,NR2F1,ZBTB2,CREB3L2,MZF1,TBX2,NFIA,NFE2L2,ETV6,HIVEP2
GO:MF	adenyl nucleotide binding	GO:0030554	796.668	1.20987e+16	1578	592	52	60607	KSR2,DGKK,PSTK,EPHA10,CNGB1,ABCC6,CHST15,DCLK3,AK8,ACVRL1,ALPK3,ATP2B2,NTRK2,CHD5,BRSK2,ERBB4,KIFC3,RET,ABCA12,ITPKB,PRKCA,CLCN4,SYK,NAV2,MYO1E,ATP7A,EPHB4,LINC00473,STK17B,POPDC2,HSPA12A,ATP1A3,ACVR1,SWAP70,STK3,CKMT1B,PDGFRA,PKMYT1,SLK,LYN,ROR1,TNIK,KIF5C,NME1,IGF1R,CERK,ACOT7,UBE2QL1,EGFR,LATS1,KIF26A,HMGCR
GO:MF	DNA-binding transcription factor activity, RNA polymerase II-specific	GO:0000981	80.6168	1.20936e+16	1375	589	48	60607	FOSB,NPAS4,SOHLH2,NKX3-1,NR2F2,HMX1,ZSCAN31,HOXC11,BHLHE40,FOS,ZGPAT,RARB,HES7,EPAS1,TBX18,CEBPB,ZNF44,FOXO1,EGR1,PAX5,GLIS2,MYT1,SMAD3,MYT1L,ZNF75D,NR4A1,LHX9,FOXC1,RREB1,RORB,TEAD2,REST,TGIF2,NFATC4,HAND1,TRPS1,CREBRF,NR1D2,NR2F1,ZBTB2,CREB3L2,RLF,MZF1,TBX2,NFIA,NFE2L2,ETV6,HIVEP2
GO:MF	transmembrane receptor protein kinase activity	GO:0019199	829.675	1.20811e+16	82	571	14	60607	FGFRL1,EPHA10,NRP1,ACVRL1,NTRK2,ERBB4,RET,LTBP1,EPHB4,ACVR1,PDGFRA,ROR1,IGF1R,EGFR
GO:MF	DNA-binding transcription factor activity	GO:0003700	11080.5	1.19554e+16	1441	589	49	60607	FOSB,NPAS4,SOHLH2,ZNF662,NKX3-1,NR2F2,HMX1,ZSCAN31,HOXC11,BHLHE40,FOS,ZGPAT,RARB,HES7,EPAS1,TBX18,CEBPB,ZNF44,FOXO1,EGR1,PAX5,GLIS2,MYT1,SMAD3,MYT1L,ZNF75D,NR4A1,LHX9,FOXC1,RREB1,RORB,TEAD2,REST,TGIF2,NFATC4,HAND1,TRPS1,CREBRF,NR1D2,NR2F1,ZBTB2,CREB3L2,RLF,MZF1,TBX2,NFIA,NFE2L2,ETV6,HIVEP2
GO:MF	nucleotide binding	GO:0000166	13919.3	1.18564e+16	2171	592	62	60607	KSR2,DGKK,PSTK,EPHA10,CNGB1,ABCC6,CHST15,DCLK3,AK8,ACVRL1,ALPK3,ATP2B2,NTRK2,CHD5,BRSK2,ERBB4,TYW1B,KIFC3,RET,ABCA12,ITPKB,PRKCA,CLCN4,SYK,NAV2,MYO1E,ATP7A,EPHB4,LINC00473,STK17B,POPDC2,HSPA12A,ATP1A3,ACVR1,DHCR24,SWAP70,ARL3,STK3,CKMT1B,IFT22,PDGFRA,PKMYT1,SLK,LYN,RAC3,GNAO1,RHOB,ROR1,RAB3C,TNIK,EEF1A2,KIF5C,NME1,TUBB3,IGF1R,CERK,ACOT7,UBE2QL1,EGFR,LATS1,KIF26A,HMGCR
GO:MF	nucleoside phosphate binding	GO:1901265	1396.07	1.18551e+16	2172	592	62	60607	KSR2,DGKK,PSTK,EPHA10,CNGB1,ABCC6,CHST15,DCLK3,AK8,ACVRL1,ALPK3,ATP2B2,NTRK2,CHD5,BRSK2,ERBB4,TYW1B,KIFC3,RET,ABCA12,ITPKB,PRKCA,CLCN4,SYK,NAV2,MYO1E,ATP7A,EPHB4,LINC00473,STK17B,POPDC2,HSPA12A,ATP1A3,ACVR1,DHCR24,SWAP70,ARL3,STK3,CKMT1B,IFT22,PDGFRA,PKMYT1,SLK,LYN,RAC3,GNAO1,RHOB,ROR1,RAB3C,TNIK,EEF1A2,KIF5C,NME1,TUBB3,IGF1R,CERK,ACOT7,UBE2QL1,EGFR,LATS1,KIF26A,HMGCR
GO:MF	kinase binding	GO:0019900	23652.3	1.16261e+16	752	613	35	60607	PTPRK,JAKMIP3,CADPS,ACVRL1,ANGPT2,RYR2,BRSK2,PTPN14,NELL2,CEBPB,FEZ1,SYK,TNIP2,DLG2,STK11IP,SMAD3,KIAA1614,LRP4,ACVR1,NEFH,MAPK8IP1,MAPT,CDKN1B,RAC3,RHOB,IRS2,EEF1A2,CDH2,EGFR,LATS1,ANK2,FLNA,UNC5C,NCS1,GYS1
GO:MF	tubulin binding	GO:0015631	27956.9	1.15535e+16	376	607	25	60607	GJA1,JAKMIP3,STMN4,AGBL1,TPPP,KIFC3,REEP1,FEZ1,NEFM,MAP6,TPPP3,EML1,MAP2,NEFH,ARL3,MAPT,LYN,STMN3,CCDC88C,EML6,KIF5C,NME1,DPYSL5,KIF26A,UNC5C
GO:MF	protein homodimerization activity	GO:0042803	68388.4	1.1165e+16	676	593	32	60607	TOX3,SOHLH2,CADM3,PTGS2,NR2F2,TENM1,WWTR1,S100A10,BHLHE40,TRIM9,TPPP,NTRK2,ERBB4,TBX18,CEBPB,RBPMS,CPOX,SMAD3,S100A11,LRP4,ACVR1,CHRNA7,STC2,PDGFRA,SLK,HAND1,ST6GAL1,TENM3,MZF1,INPP5F,ACOT7,FLNA
GO:MF	ion channel binding	GO:0044325	741.772	1.11297e+16	135	593	16	60607	TCAP,S100A10,SLC8A1,KCND3,RYR2,ANK1,KCNB1,RIMS4,SCN3B,DPP10,RIMS2,AKAP6,LYN,PACS1,ANK2,FLNA
GO:MF	ligand-gated channel activity	GO:0022834	10374	1.09841e+16	140	585	16	60607	GRIK3,GRID2,CNGB1,GLRA3,GRIK4,KCNJ2,GRIN1,RYR2,GABRB3,AQP1,ITPR3,GRID1,CHRNA7,GRIK5,ITPR1,CHRNB4
GO:MF	ligand-gated ion channel activity	GO:0015276	10374	1.09841e+16	140	585	16	60607	GRIK3,GRID2,CNGB1,GLRA3,GRIK4,KCNJ2,GRIN1,RYR2,GABRB3,AQP1,ITPR3,GRID1,CHRNA7,GRIK5,ITPR1,CHRNB4
GO:MF	calcium ion transmembrane transporter activity	GO:0015085	113932	1.09434e+16	135	612	16	60607	CACNG2,SLC8A1,ATP2B2,SLC24A2,GRIN1,RYR2,ITPR3,TSPOAP1,SLC8A3,CACNA1D,CHRNA7,CACNA2D2,OPRM1,ITPR1,CACHD1,NCS1
GO:MF	protein kinase binding	GO:0019901	135915	1.08667e+16	673	613	32	60607	PTPRK,CADPS,ACVRL1,ANGPT2,RYR2,BRSK2,PTPN14,NELL2,FEZ1,SYK,TNIP2,STK11IP,SMAD3,KIAA1614,LRP4,ACVR1,NEFH,MAPK8IP1,MAPT,CDKN1B,RAC3,RHOB,IRS2,EEF1A2,CDH2,EGFR,LATS1,ANK2,FLNA,UNC5C,NCS1,GYS1
GO:MF	purine ribonucleoside triphosphate binding	GO:0035639	146806	1.08333e+16	1847	586	54	60607	KSR2,DGKK,PSTK,EPHA10,ABCC6,DCLK3,AK8,ACVRL1,ALPK3,ATP2B2,NTRK2,CHD5,BRSK2,ERBB4,KIFC3,RET,ABCA12,ITPKB,PRKCA,CLCN4,SYK,NAV2,MYO1E,ATP7A,EPHB4,STK17B,HSPA12A,ATP1A3,ACVR1,SWAP70,ARL3,STK3,CKMT1B,IFT22,PDGFRA,PKMYT1,SLK,LYN,RAC3,GNAO1,RHOB,ROR1,RAB3C,TNIK,EEF1A2,KIF5C,NME1,TUBB3,IGF1R,CERK,UBE2QL1,EGFR,LATS1,KIF26A
GO:MF	sulfur compound binding	GO:1901681	256696	1059058105602340	264	578	20	60607	ADGRG1,FGFRL1,TENM1,THBS2,RSPO4,CHST15,NRP1,GNMT,RYR2,SLIT1,NELL2,RTN4R,ADAMTS3,NAV2,FN1,FSTL1,SFRP1,DPYSL3,ACOT7,APLP1
GO:MF	phosphotransferase activity, alcohol group as acceptor	GO:0016773	31527.6	1.05013e+16	692	579	31	60607	KSR2,DGKK,FGFRL1,PSTK,EPHA10,DCLK3,NRP1,ACVRL1,ALPK3,NTRK2,BRSK2,ERBB4,RET,ITPKB,PRKCA,LTBP1,SYK,EPHB4,STK17B,ACVR1,STK3,PDGFRA,PKMYT1,SLK,LYN,ROR1,TNIK,IGF1R,CERK,EGFR,LATS1
GO:MF	voltage-gated ion channel activity	GO:0005244	495637	1.03048e+16	200	615	18	60607	KCNA3,KCNT1,CACNG2,KCNK9,KCNJ2,KCND3,GRIN1,KCNB1,SCN3B,CLCN4,SCN9A,TSPOAP1,CACNA1D,CACNA2D2,OPRM1,CACHD1,NCS1,KCNQ2
GO:MF	voltage-gated channel activity	GO:0022832	5318.28	1.02742e+16	201	615	18	60607	KCNA3,KCNT1,CACNG2,KCNK9,KCNJ2,KCND3,GRIN1,KCNB1,SCN3B,CLCN4,SCN9A,TSPOAP1,CACNA1D,CACNA2D2,OPRM1,CACHD1,NCS1,KCNQ2
GO:MF	transferase activity, transferring phosphorus-containing groups	GO:0016772	66917.8	1017445846625540	952	579	36	60607	KSR2,DGKK,FGFRL1,PSTK,EPHA10,DCLK3,NRP1,AK8,ACVRL1,ALPK3,NTRK2,BRSK2,ERBB4,RET,ITPKB,PRKCA,LTBP1,SYK,DLG2,EPHB4,STK17B,ACVR1,STK3,CKMT1B,PDGFRA,PKMYT1,SLK,LYN,CDKN1B,ROR1,TNIK,NME1,IGF1R,CERK,EGFR,LATS1
GO:MF	molecular function regulator	GO:0098772	75761.1	1.01206e+16	2363	616	63	60607	TOX3,ARHGAP42,PARVA,ELFN1,PPP2R2C,CACNG2,TFPI,NKX3-1,ADM,GH1,CARTPT,TBC1D30,DKK2,OSGIN1,WWTR1,NRP1,DPP6,MUC1,BRSK2,DRD2,PTPN14,YAP1,LAMTOR4,RGS7,STARD13,ACTL6B,RBPMS,SPOCK2,SCN3B,MMP15,DPP10,PHACTR1,FN1,BTG2,ATP7A,IGF2,HPCAL4,DKK1,CHRNA7,ARHGAP31,MAPK8IP1,FURIN,STC2,STK3,RUNDC3A,SYDE1,CDKN1B,ARHGEF10L,BASP1,SLC9A3R1,CFLAR,RGS4,CCDC88C,SERTAD2,ASAP1,CHGB,MTMR12,ITPR1,EGFR,MMP16,FLNA,LPIN1,DOCK1
GO:MF	ATP binding	GO:0005524	1.4736e+06	9831620486044070	1501	586	46	60607	KSR2,DGKK,PSTK,EPHA10,ABCC6,DCLK3,AK8,ACVRL1,ALPK3,ATP2B2,NTRK2,CHD5,BRSK2,ERBB4,KIFC3,RET,ABCA12,ITPKB,PRKCA,CLCN4,SYK,NAV2,MYO1E,ATP7A,EPHB4,STK17B,HSPA12A,ATP1A3,ACVR1,SWAP70,STK3,CKMT1B,PDGFRA,PKMYT1,SLK,LYN,ROR1,TNIK,KIF5C,NME1,IGF1R,CERK,UBE2QL1,EGFR,LATS1,KIF26A
GO:MF	transferase activity	GO:0016740	1.63552e+06	9786345139910340	2357	583	60	60607	KSR2,DGKK,ST8SIA1,RNF212,FGFRL1,PSTK,EPHA10,CHST15,DCLK3,GOLGA7B,B3GALT5,NRP1,AK8,GNMT,ACVRL1,ALPK3,TRIM9,LFNG,NTRK2,ZDHHC22,BRSK2,ZDHHC11B,ERBB4,B3GAT1,SARDH,RET,ITPKB,PRKCA,LTBP1,NEURL1,SYK,DLG2,SULT1C4,ST8SIA3,JADE2,EPHB4,STK17B,ABAT,ACVR1,STK3,CKMT1B,PDGFRA,PKMYT1,TMTC2,SLK,LYN,B4GALT4,CDKN1B,ST6GAL1,ROR1,TNIK,GALNT13,NME1,IGF1R,CERK,B3GALNT2,UBE2QL1,EGFR,LATS1,KLHL13
GO:MF	DNA binding	GO:0003677	1.95421e+06	970902904975972	2486	600	63	60607	TOX3,FOSB,NPAS4,SOHLH2,ZNF662,NKX3-1,NR2F2,HMX1,ZSCAN31,HOXC11,BHLHE40,FOS,ZGPAT,ZNF781,RARB,HES7,MUC1,CHD5,EPAS1,ERBB4,TBX18,YAP1,CEBPB,ZNF44,FOXO1,EGR1,PAX5,GLIS2,MYT1,SMAD3,MYT1L,ZNF75D,NR4A1,LHX9,FOXC1,RREB1,RPA3,SWAP70,RORB,MAPT,TEAD2,REST,TGIF2,NFATC4,HAND1,BASP1,TRPS1,CREBRF,NR1D2,NR2F1,ZBTB2,CREB3L2,RLF,NME1,LEMD2,MZF1,TBX2,NFIA,EGFR,NFE2L2,ETV6,HIVEP2,PCBP4
GO:MF	heparin binding	GO:0008201	2.22491e+06	9652687217736020	168	420	14	60607	ADGRG1,FGFRL1,TENM1,THBS2,RSPO4,NRP1,SLIT1,NELL2,RTN4R,ADAMTS3,NAV2,FN1,FSTL1,SFRP1
GO:MF	transmembrane receptor protein tyrosine kinase activity	GO:0004714	2.42202e+06	9615823139911960	63	571	11	60607	FGFRL1,EPHA10,NRP1,NTRK2,ERBB4,RET,EPHB4,PDGFRA,ROR1,IGF1R,EGFR
GO:MF	neurotransmitter receptor activity	GO:0030594	2.93627e+06	953220353487505	109	429	12	60607	GRIK3,CHRM1,GRID2,GLRA3,GRIK4,GRIN1,GABRB3,DRD2,GRID1,HTR1E,CHRNA7,GRIK5
GO:MF	voltage-gated cation channel activity	GO:0022843	3.08403e+06	9510881692983770	143	615	15	60607	KCNA3,KCNT1,CACNG2,KCNK9,KCNJ2,KCND3,GRIN1,KCNB1,TSPOAP1,CACNA1D,CACNA2D2,OPRM1,CACHD1,NCS1,KCNQ2
GO:MF	cadherin binding	GO:0045296	3.59188e+06	944467856656337	333	597	21	60607	PARVA,TRIM29,CDH4,CGN,CNN2,CDH11,AHNAK,S100A11,ACVR1,NOTCH3,SWAP70,ARVCF,SLK,CDH2,PPFIBP1,LIMA1,UNC45A,ASAP1,EGFR,FLNA,CTNNA1
GO:MF	protein kinase activity	GO:0004672	3.93815e+06	940470820232057	587	579	27	60607	KSR2,FGFRL1,EPHA10,DCLK3,NRP1,ACVRL1,ALPK3,NTRK2,BRSK2,ERBB4,RET,PRKCA,LTBP1,SYK,EPHB4,STK17B,ACVR1,STK3,PDGFRA,PKMYT1,SLK,LYN,ROR1,TNIK,IGF1R,EGFR,LATS1
GO:MF	protein dimerization activity	GO:0046983	611363	921370085311209	1069	618	38	60607	TOX3,NPAS4,SOHLH2,CADM3,PTGS2,NR2F2,TENM1,WWTR1,S100A10,BHLHE40,TRIM9,HES7,TPPP,NTRK2,EPAS1,ERBB4,TBX18,KCNB1,CEBPB,RBPMS,CPOX,SMAD3,S100A11,NR4A1,LRP4,ACVR1,CHRNA7,STC2,PDGFRA,SLK,HAND1,ST6GAL1,TENM3,MZF1,INPP5F,ACOT7,FLNA,MXD4
GO:MF	DNA-binding transcription activator activity, RNA polymerase II-specific	GO:0001228	1.31785e+07	8880132403445850	451	575	23	60607	FOSB,NPAS4,HOXC11,FOS,EPAS1,CEBPB,FOXO1,EGR1,PAX5,GLIS2,SMAD3,NR4A1,FOXC1,RREB1,RORB,HAND1,CREBRF,CREB3L2,RLF,MZF1,NFIA,NFE2L2,ETV6
GO:MF	DNA-binding transcription activator activity	GO:0001216	1.54876e+07	8810015631996780	455	575	23	60607	FOSB,NPAS4,HOXC11,FOS,EPAS1,CEBPB,FOXO1,EGR1,PAX5,GLIS2,SMAD3,NR4A1,FOXC1,RREB1,RORB,HAND1,CREBRF,CREB3L2,RLF,MZF1,NFIA,NFE2L2,ETV6
GO:MF	calcium channel activity	GO:0005262	3.46643e+06	846011720141674	119	612	13	60607	CACNG2,SLC24A2,GRIN1,RYR2,ITPR3,TSPOAP1,CACNA1D,CHRNA7,CACNA2D2,OPRM1,ITPR1,CACHD1,NCS1
GO:MF	transmitter-gated channel activity	GO:0022835	3.66334e+07	8436122914465300	60	585	10	60607	GRIK3,GRID2,GLRA3,GRIK4,GRIN1,GABRB3,GRID1,CHRNA7,GRIK5,CHRNB4
GO:MF	transmitter-gated ion channel activity	GO:0022824	3.66334e+07	8436122914465300	60	585	10	60607	GRIK3,GRID2,GLRA3,GRIK4,GRIN1,GABRB3,GRID1,CHRNA7,GRIK5,CHRNB4
GO:MF	nucleic acid binding	GO:0003676	4.14027e+06	8382971258942590	4276	620	88	60607	TOX3,FOSB,NPAS4,SOHLH2,ZNF662,PSTK,NKX3-1,NR2F2,HMX1,ZSCAN31,RBFOX1,HOXC11,BHLHE40,FOS,ZGPAT,ZNF781,RARB,HES7,SORBS2,MUC1,CHD5,EPAS1,ERBB4,TBX18,YAP1,CEBPB,ZNF44,FOXO1,EGR1,RBPMS,PAX5,GLIS2,AHNAK,SCG3,CELF3,MYT1,SMAD3,ARC,SRRM4,MYT1L,ZNF75D,ZCCHC24,NR4A1,LHX9,FOXC1,RREB1,RPA3,SWAP70,VIM,RORB,STK3,MAPT,TEAD2,REST,TGIF2,NFATC4,ZC3H12C,HAND1,BASP1,TRPS1,EEF1A2,CREBRF,NR1D2,HSD17B10,NR2F1,ZBTB2,CREB3…
GO:MF	calmodulin binding	GO:0005516	4.76566e+06	8321876564994530	204	615	16	60607	SLC8A1,ATP2B2,GRIN1,RYR2,CNN2,GAP43,ITPKB,MAP6,MYO1E,SYT7,SLC8A3,MAP2,UNC13A,RGS4,EGFR,KCNQ2
GO:MF	lipid binding	GO:0008289	548374	8260922992873010	776	568	29	60607	NR2F2,KCNJ2,CADPS,ADGRB1,AMER3,GAP43,SYT9,RTN4R,ITPR3,STARD13,SYT3,FZD7,MYO1E,SYT7,SYP,TRIL,ATP1A3,INSIG1,UNC13A,MAPT,LPAR1,SVIL,LYN,SYT17,GRAMD1B,ICA1,ASAP1,STRA6,ITPR1
GO:MF	potassium ion transmembrane transporter activity	GO:0015079	8.25113e+06	8083486762853060	161	230	10	60607	GRIK3,KCNA3,KCNT1,GRIK4,KCNK9,KCNJ2,KCND3,SLC24A2,AQP1,KCNB1
GO:MF	ligand-gated cation channel activity	GO:0099094	9.5089e+06	8021869843194770	110	585	12	60607	GRIK3,CNGB1,GRIK4,KCNJ2,GRIN1,RYR2,AQP1,ITPR3,CHRNA7,GRIK5,ITPR1,CHRNB4
GO:MF	filamin binding	GO:0031005	1.44984e+08	7838678906160420	13	590	6	60607	FBLIM1,NEBL,CRMP1,DPYSL3,OPRM1,SYNPO2
GO:MF	protein tyrosine kinase activity	GO:0004713	1.46959e+08	7832803573031070	144	571	13	60607	FGFRL1,EPHA10,NRP1,NTRK2,ERBB4,RET,SYK,EPHB4,PDGFRA,LYN,ROR1,IGF1R,EGFR
GO:MF	potassium channel activity	GO:0005267	1.53884e+08	781280552170477	125	230	9	60607	GRIK3,KCNA3,KCNT1,GRIK4,KCNK9,KCNJ2,KCND3,AQP1,KCNB1
GO:MF	extracellular ligand-gated ion channel activity	GO:0005230	2.45061e+07	7610725809443240	73	585	10	60607	GRIK3,GRID2,GLRA3,GRIK4,GRIN1,GABRB3,GRID1,CHRNA7,GRIK5,CHRNB4
GO:MF	ionotropic glutamate receptor activity	GO:0004970	3.15629e+07	7500822732893790	19	429	6	60607	GRIK3,GRID2,GRIK4,GRIN1,GRID1,GRIK5
GO:MF	transcription factor binding	GO:0008134	5.75266e+08	7.24013e+16	676	595	26	60607	FOSB,NKX3-1,BHLHE40,FOS,RARB,HES7,EPAS1,YAP1,PTPRN,CEBPB,FOXO1,SMAD3,NR4A1,NOTCH2,FOXC1,RORB,TEAD2,REST,NFATC4,HAND1,PPP1R13B,NFIA,NFE2L2,LATS1,FLNA,UBXN7
GO:MF	molecular adaptor activity	GO:0060090	5.88881e+07	7229972447490020	329	590	18	60607	DLGAP3,TCAP,SHANK2,ARRDC4,SORBS2,ANK1,SHANK1,LAMTOR4,NEFL,AKAP6,NEFH,MAPK8IP1,MAPT,SLC9A3R1,OBSL1,SYNE2,ANK2,SYNPO2
GO:MF	extracellular matrix structural constituent	GO:0005201	6.47877e+07	7.18851e+16	171	445	12	60607	HMCN1,COL16A1,THBS2,LAMA4,COL3A1,COL1A1,LTBP1,FN1,NID1,TNC,VCAN,ELN
GO:MF	structural constituent of cytoskeleton	GO:0005200	6.47877e+07	7.18851e+16	104	588	11	60607	SORBS2,ANK1,EPB41L4B,ACTL6B,NEFM,NEFL,NEFH,VIM,TLN2,TUBB3,ANK2
GO:MF	amide binding	GO:0033218	6.8151e+07	7166527472639620	389	565	19	60607	DLGAP3,GNMT,GRIN1,RYR2,CLU,RTN4R,ADCYAP1R1,GPR37,ATP1A3,ACVR1,DHCR24,CHRNA7,FURIN,OPRD1,SLC46A1,OPRM1,HSPG2,IGF1R,ACOT7
GO:MF	growth factor binding	GO:0019838	8.84018e+07	7053539005670440	138	571	12	60607	FGFRL1,NRP1,ACVRL1,COL3A1,COL1A1,NTRK2,LTBP1,ACVR1,FURIN,PDGFRA,IGF1R,EGFR
GO:MF	protein-macromolecule adaptor activity	GO:0030674	1.0421e+09	6982089193039780	266	590	16	60607	TCAP,SHANK2,ARRDC4,SORBS2,ANK1,SHANK1,NEFL,AKAP6,NEFH,MAPK8IP1,MAPT,SLC9A3R1,OBSL1,SYNE2,ANK2,SYNPO2
GO:MF	postsynaptic neurotransmitter receptor activity	GO:0098960	1.12253e+07	6949801317291970	64	585	9	60607	GRIK3,CHRM1,GRID2,GRIK4,DRD2,GRID1,CHRNA7,GRIK5,CHRNB4
GO:MF	modified amino acid binding	GO:0072341	1.12253e+07	6949801317291970	91	551	10	60607	GNMT,ADGRB1,GAP43,SYT9,SYT3,SYT7,SYT17,GRAMD1B,SLC46A1,ASAP1
GO:MF	microtubule binding	GO:0008017	1.19843e+09	6921387584177350	271	586	16	60607	JAKMIP3,TPPP,KIFC3,REEP1,NEFM,MAP6,EML1,MAP2,NEFH,ARL3,MAPT,CCDC88C,EML6,KIF5C,DPYSL5,KIF26A
GO:MF	sodium ion transmembrane transporter activity	GO:0015081	1.21234e+09	6916375517867480	151	429	11	60607	GRIK3,SLC6A11,GRIK4,SLC8A1,SLC24A2,SLC18A1,SCN3B,SCN9A,ATP1A3,SLC8A3,GRIK5
GO:MF	clathrin binding	GO:0030276	1.24764e+09	6903909329490220	70	541	9	60607	CALY,DNER,SYT9,SYT3,SYT7,AP3B2,NSG1,SYT17,TLN2
GO:MF	neurotransmitter receptor activity involved in regulation of postsynaptic membrane potential	GO:0099529	2.09406e+09	6679010027955520	49	585	8	60607	GRIK3,CHRM1,GRID2,GRIK4,GRID1,CHRNA7,GRIK5,CHRNB4
GO:MF	PDZ domain binding	GO:0030165	2.57097e+09	6589903266541120	89	619	10	60607	GRID2,GJA1,ATP2B2,ADGRB1,FZD7,GRIK5,LPAR1,SLC9A3R1,CCDC88C,GNG12
GO:MF	actin binding	GO:0003779	2.7939e+08	6553789806726490	448	597	20	60607	PARVA,COBL,CGN,CNN2,CXCR4,PHACTR1,MYO1E,ANTXR1,MAPT,TMOD2,SVIL,NEBL,LIMA1,TNS1,TLN2,SYNE2,EGFR,SYNPO2,FLNA,CTNNA1
GO:MF	glutamate receptor activity	GO:0008066	2.82572e+09	6548871359475500	27	429	6	60607	GRIK3,GRID2,GRIK4,GRIN1,GRID1,GRIK5
GO:MF	phosphatidylserine binding	GO:0001786	5.787e+08	6237546586764090	59	551	8	60607	ADGRB1,GAP43,SYT9,SYT3,SYT7,SYT17,GRAMD1B,ASAP1
GO:MF	phosphatase binding	GO:0019902	8.44478e+08	6073411514355600	198	592	13	60607	PPP1R3C,ANK1,FOXO1,SYK,PHACTR1,SMAD3,MAPT,CDKN1B,SLC9A3R1,IRS2,CDH2,EGFR,HMGCR
GO:MF	SH3 domain binding	GO:0017124	8.57207e+08	6066914522223970	129	616	11	60607	GJA1,SHANK2,SHANK1,ARHGAP31,GRIK5,MAPT,ADAM12,LYN,DPYSL3,QKI,DOCK1
GO:MF	phosphoric ester hydrolase activity	GO:0042578	9.87262e+08	6005567744367650	383	617	18	60607	PTPRK,CHRM1,PLCH2,PPP1R3C,PTPRE,PTPN14,PTPRN,PTPRN2,CDC14A,PLPPR4,LINC00473,PLPP3,PLPPR5,PDE3A,INPP5F,MTMR12,LPIN1,NT5DC2
GO:MF	integrin binding	GO:0005178	0.0000015033704837499757	582293398067656	147	571	11	60607	COL16A1,COL3A1,PRKCA,SYK,FN1,IGF2,PLPP3,LYN,CD151,TLN2,EGFR
GO:MF	enzyme regulator activity	GO:0030234	0.0000016538531776664263	578150304796338	1248	576	33	60607	ARHGAP42,PARVA,ELFN1,PPP2R2C,TFPI,NKX3-1,TBC1D30,NRP1,BRSK2,LAMTOR4,RGS7,STARD13,SPOCK2,MMP15,PHACTR1,FN1,ATP7A,IGF2,ARHGAP31,MAPK8IP1,FURIN,STK3,RUNDC3A,SYDE1,CDKN1B,ARHGEF10L,CFLAR,RGS4,CCDC88C,ASAP1,MTMR12,EGFR,MMP16
GO:MF	cell-cell adhesion mediator activity	GO:0098632	0.0000017563612066800642	5.75539e+16	49	160	5	60607	DSG2,VSTM2L,CNTN6,TRIM29,CNTN2
GO:MF	phospholipid binding	GO:0005543	0.0000018915995216493222	5723170804481670	454	605	19	60607	KCNJ2,ADGRB1,AMER3,GAP43,SYT9,ITPR3,SYT3,FZD7,MYO1E,SYT7,UNC13A,MAPT,LPAR1,SVIL,SYT17,GRAMD1B,ASAP1,ITPR1,BSCL2
GO:MF	peptidase activity	GO:0008233	0.0000020814205274841633	5681640166633550	646	609	23	60607	PCSK2,CORIN,AGBL1,USP18,ADAM8,DPP6,MMP15,DPP10,ADAMTS3,PRSS12,LMLN,ADAMTS19,RELN,SFRP1,FURIN,ADAM12,VCPIP1,CFLAR,USP28,CLPP,MMP16,DPP9,ADAMTS9
GO:MF	transmitter-gated ion channel activity involved in regulation of postsynaptic membrane potential	GO:1904315	0.0000023860654077449184	5622317655454710	46	585	7	60607	GRIK3,GRID2,GRIK4,GRID1,CHRNA7,GRIK5,CHRNB4
GO:MF	nuclear receptor activity	GO:0004879	0.000002972949615520168	5526812450999220	54	512	7	60607	NKX3-1,NR2F2,RARB,NR4A1,RORB,NR1D2,NR2F1
GO:MF	ligand-activated transcription factor activity	GO:0098531	0.000002972949615520168	5526812450999220	54	512	7	60607	NKX3-1,NR2F2,RARB,NR4A1,RORB,NR1D2,NR2F1
GO:MF	protein self-association	GO:0043621	0.000002972949615520168	5526812450999220	56	493	7	60607	NKX3-1,CNTN2,ADAM8,RYR2,SYP,SLC9A3R1,CCDC88C
GO:MF	voltage-gated calcium channel activity	GO:0005245	0.0000031277959589296715	5504761585791600	46	612	7	60607	CACNG2,TSPOAP1,CACNA1D,CACNA2D2,OPRM1,CACHD1,NCS1
GO:MF	DNA-binding transcription repressor activity, RNA polymerase II-specific	GO:0001227	0.000003186701049668523	5496658676585580	312	575	15	60607	BHLHE40,ZGPAT,TBX18,CEBPB,MYT1L,REST,NFATC4,HAND1,TRPS1,NR1D2,NR2F1,ZBTB2,MZF1,TBX2,ETV6
GO:MF	DNA-binding transcription repressor activity	GO:0001217	0.000003428438498821261	5464903636737360	314	575	15	60607	BHLHE40,ZGPAT,TBX18,CEBPB,MYT1L,REST,NFATC4,HAND1,TRPS1,NR1D2,NR2F1,ZBTB2,MZF1,TBX2,ETV6
GO:MF	cell adhesion mediator activity	GO:0098631	0.000003826668641059997	5.41718e+16	58	160	5	60607	DSG2,VSTM2L,CNTN6,TRIM29,CNTN2
GO:MF	G protein-coupled receptor activity	GO:0004930	0.000004270495226588101	5369521759236440	839	529	24	60607	GRIK3,ADGRG1,TAS2R46,CHRM1,GPR158,GPBAR1,ADGRB1,GPR68,PTGER2,DRD2,CELSR1,CXCR4,ADGRG2,LGR5,ADCYAP1R1,GPR37,FZD7,GPR153,HTR1E,RORB,LPAR1,GPR161,OPRD1,OPRM1
GO:MF	active ion transmembrane transporter activity	GO:0022853	0.000007850672193523687	5.10509e+16	213	375	10	60607	SLC6A11,ABCC6,SLC8A1,SLC24A2,SLC18A1,ABCA12,CLCN4,ATP7A,ATP1A3,SLC8A3
GO:MF	voltage-gated potassium channel activity	GO:0005249	0.000009490625261027113	5022705174456940	89	230	6	60607	KCNA3,KCNT1,KCNK9,KCNJ2,KCND3,KCNB1
GO:MF	peptide binding	GO:0042277	0.000011850481443609966	4926264005429750	314	555	14	60607	DLGAP3,GRIN1,CLU,ADCYAP1R1,GPR37,ATP1A3,ACVR1,DHCR24,CHRNA7,FURIN,OPRD1,OPRM1,HSPG2,IGF1R
GO:MF	zinc ion binding	GO:0008270	0.000013745301609432023	4861845726109710	833	611	25	60607	NR2F2,AGBL1,TRIM67,TRIM29,ADAM8,RARB,TRIM9,PRKCA,EGR1,MMP15,ADAMTS3,MYT1,SMAD3,VAT1L,MYT1L,ZNF75D,ZCCHC24,NR4A1,RORB,TRPS1,NR1D2,NR2F1,MMP16,ADAMTS9,CRIP2
GO:MF	hydrolase activity, acting on ester bonds	GO:0016788	0.000014500370130305704	4838620912006550	773	617	24	60607	PTPRK,CHRM1,PLCH2,PPP1R3C,PTPRE,PTPN14,PTPRN,SULF2,PTPRN2,ARSK,CDC14A,PLPPR4,LINC00473,PLPP3,PLPPR5,ZC3H12C,PTRHD1,NME1,PDE3A,INPP5F,MTMR12,ACOT7,LPIN1,NT5DC2
GO:MF	phosphatase activity	GO:0016791	0.00001499733080771693	4823986028853040	289	617	14	60607	PTPRK,PPP1R3C,PTPRE,PTPN14,PTPRN,PTPRN2,CDC14A,PLPPR4,PLPP3,PLPPR5,INPP5F,MTMR12,LPIN1,NT5DC2
GO:MF	ionotropic glutamate receptor binding	GO:0035255	0.000017541831651434774	4.75593e+16	27	212	4	60607	CACNG2,SHANK2,SHANK1,DRD2
GO:MF	channel regulator activity	GO:0016247	0.000017541831651434774	4.75593e+16	149	593	10	60607	CACNG2,DPP6,DRD2,SCN3B,DPP10,HPCAL4,CHRNA7,SLC9A3R1,ITPR1,FLNA
GO:MF	beta-catenin binding	GO:0008013	0.00001802577030320026	4744106167314150	87	597	8	60607	PTPRK,GJA1,AMER3,FOXO1,SMAD3,SLC9A3R1,CDH2,CTNNA1
GO:MF	protein phosphatase binding	GO:0019903	0.000021627889056084752	4.66499e+16	153	592	10	60607	PPP1R3C,ANK1,FOXO1,PHACTR1,MAPT,CDKN1B,IRS2,CDH2,EGFR,HMGCR
GO:MF	organic acid binding	GO:0043177	0.00002278024212726779	4642441664191180	120	200	6	60607	NR2F2,GLRA3,GNMT,GRIN1,RYR2,GAD1
GO:MF	syntaxin binding	GO:0019905	0.000024299623215287796	4614400460425960	78	489	7	60607	CPLX2,SYT9,SYT3,SYT7,SYP,UNC13A,SYT17
GO:MF	kainate selective glutamate receptor activity	GO:0015277	0.000024465979741471973	4611437388209970	5	429	3	60607	GRIK3,GRIK4,GRIK5
GO:MF	mu-type opioid receptor binding	GO:0031852	0.000025804824217181467	4588299095003950	4	593	3	60607	GNAO1,WLS,FLNA
GO:MF	Wnt-protein binding	GO:0017147	0.00002636460018372474	4578978810310840	30	483	5	60607	APCDD1,FZD7,SFRP1,WLS,ROR1
GO:MF	enzyme activator activity	GO:0008047	0.000026371017394340924	4578873114794170	540	616	19	60607	ARHGAP42,NKX3-1,TBC1D30,NRP1,RGS7,STARD13,MMP15,FN1,ATP7A,IGF2,ARHGAP31,STK3,SYDE1,ARHGEF10L,CFLAR,RGS4,ASAP1,MMP16,DOCK1
GO:MF	endopeptidase activity	GO:0004175	0.000028666177049274563	4542630221148680	450	609	17	60607	PCSK2,CORIN,USP18,ADAM8,MMP15,ADAMTS3,PRSS12,LMLN,ADAMTS19,SFRP1,FURIN,ADAM12,CFLAR,USP28,CLPP,MMP16,ADAMTS9
GO:MF	outward rectifier potassium channel activity	GO:0015271	0.00002945818315369131	4.53079e+16	13	152	3	60607	KCNA3,KCNT1,KCND3
GO:MF	transition metal ion binding	GO:0046914	0.00002945818315369131	4.53079e+16	1111	611	29	60607	NR2F2,CYP27B1,AGBL1,TRIM67,TRIM29,ADAM8,RARB,TRIM9,PRKCA,EGR1,MMP15,ADAMTS3,MYT1,SMAD3,ATP7A,VAT1L,MYT1L,ZNF75D,ZCCHC24,NR4A1,RORB,TRPS1,NR1D2,NR2F1,MMP16,ADI1,APLP1,ADAMTS9,CRIP2
GO:MF	SNARE binding	GO:0000149	0.00002961697799733523	4528459257294800	114	489	8	60607	CPLX2,TRIM9,SYT9,SYT3,SYT7,SYP,UNC13A,SYT17
GO:MF	active transmembrane transporter activity	GO:0022804	0.000031923419581468025	4.49589e+16	312	375	11	60607	SLC6A11,SLC6A17,ABCC6,SLC8A1,SLC24A2,SLC18A1,ABCA12,CLCN4,ATP7A,ATP1A3,SLC8A3
GO:MF	pyrophosphatase activity	GO:0016462	0.000032958835357993714	4.48203e+16	928	619	26	60607	ABCC6,GNG3,TPPP,CGN,CHD5,KIFC3,ABCA12,RGS7,NAV2,MYO1E,ATCAY,ATP7A,ATP1A3,ARL3,IFT22,RAC3,GNAO1,RHOB,RAB3C,RGS4,EEF1A2,KIF5C,TUBB3,CLPP,KIF26A,GNG12
GO:MF	nucleoside-triphosphatase activity	GO:0017111	0.0000335153703284438	4474755977502200	872	619	25	60607	ABCC6,GNG3,TPPP,CGN,CHD5,KIFC3,ABCA12,RGS7,NAV2,MYO1E,ATP7A,ATP1A3,ARL3,IFT22,RAC3,GNAO1,RHOB,RAB3C,RGS4,EEF1A2,KIF5C,TUBB3,CLPP,KIF26A,GNG12
GO:MF	hydrolase activity, acting on acid anhydrides, in phosphorus-containing anhydrides	GO:0016818	0.00003358021592074693	4.47392e+16	930	619	26	60607	ABCC6,GNG3,TPPP,CGN,CHD5,KIFC3,ABCA12,RGS7,NAV2,MYO1E,ATCAY,ATP7A,ATP1A3,ARL3,IFT22,RAC3,GNAO1,RHOB,RAB3C,RGS4,EEF1A2,KIF5C,TUBB3,CLPP,KIF26A,GNG12
GO:MF	hydrolase activity, acting on acid anhydrides	GO:0016817	0.00003358021592074693	4.47392e+16	930	619	26	60607	ABCC6,GNG3,TPPP,CGN,CHD5,KIFC3,ABCA12,RGS7,NAV2,MYO1E,ATCAY,ATP7A,ATP1A3,ARL3,IFT22,RAC3,GNAO1,RHOB,RAB3C,RGS4,EEF1A2,KIF5C,TUBB3,CLPP,KIF26A,GNG12
GO:MF	phosphatidylinositol bisphosphate binding	GO:1902936	0.000034301778041118446	4464683367612250	104	551	8	60607	KCNJ2,AMER3,SYT9,FZD7,SYT7,MAPT,SVIL,ASAP1
GO:MF	phosphatidylinositol binding	GO:0035091	0.000040639156871900664	4391055310804830	255	568	12	60607	KCNJ2,AMER3,GAP43,SYT9,ITPR3,FZD7,MYO1E,SYT7,MAPT,SVIL,ASAP1,ITPR1
GO:MF	protein serine/threonine kinase activity	GO:0004674	0.00004495683972877941	434720422538809	441	579	16	60607	KSR2,DCLK3,ACVRL1,ALPK3,BRSK2,PRKCA,LTBP1,SYK,STK17B,ACVR1,STK3,PKMYT1,SLK,TNIK,EGFR,LATS1
GO:MF	glycine binding	GO:0016594	0.00004560955603183703	4340944155206150	13	180	3	60607	GLRA3,GNMT,GRIN1
GO:MF	intracellular ligand-gated ion channel activity	GO:0005217	0.00005067422964392363	4295212844784650	30	258	4	60607	CNGB1,RYR2,AQP1,ITPR3
GO:MF	anion transmembrane transporter activity	GO:0008509	0.00005487322829362244	4260639488703800	464	560	16	60607	SLC6A11,ABCC6,GLRA3,GJA1,AQP10,SLC24A2,GABRB3,SLC18A1,AQP1,ABCA12,CLCN4,SLC43A2,SLC9A3R1,SFXN3,SLC46A1,STRA6
GO:MF	phosphatidylinositol-4,5-bisphosphate binding	GO:0005546	0.00005497791240040319	4.25981e+16	80	551	7	60607	KCNJ2,AMER3,SYT9,FZD7,SYT7,SVIL,ASAP1
GO:MF	phosphatidate phosphatase activity	GO:0008195	0.0000554005457257567	4256485957211680	14	603	4	60607	PLPPR4,PLPP3,PLPPR5,LPIN1
GO:MF	carboxylic acid binding	GO:0031406	0.00006682642295236752	4175051784927850	194	539	10	60607	NR2F2,GLRA3,GNMT,GRIN1,GAD1,RTN4R,ST8SIA3,DDAH1,SLC46A1,SESN3
GO:MF	axon guidance receptor activity	GO:0008046	0.00006898162714927214	416126656564251	9	314	3	60607	ROBO2,GFRA3,L1CAM
GO:MF	amino acid binding	GO:0016597	0.00008768151703148067	4057091944800610	59	539	6	60607	GLRA3,GNMT,GRIN1,GAD1,DDAH1,SESN3
GO:MF	metalloendopeptidase activity	GO:0004222	0.00008768151703148067	4057091944800610	108	609	8	60607	ADAM8,MMP15,ADAMTS3,LMLN,ADAMTS19,ADAM12,MMP16,ADAMTS9
GO:MF	sodium channel activity	GO:0005272	0.0000900324921078322	4045600728377080	44	429	5	60607	GRIK3,GRIK4,SCN3B,SCN9A,GRIK5
GO:MF	structural constituent of synapse	GO:0098918	0.00009566588542708015	4019242904565040	18	530	4	60607	PPFIA2,NEFL,NEFH,BSN
GO:MF	protein C-terminus binding	GO:0008022	0.00010224954775586168	3.99034e+16	202	546	10	60607	SYNJ2BP-COX16,RBFOX1,ATP2B2,SHANK1,YAP1,FN1,NEFL,HPCAL4,OPRM1,HSPG2
GO:MF	collagen binding	GO:0005518	0.0001031798410410994	3.98641e+16	70	467	6	60607	ADGRG1,FN1,SMAD3,NID1,ANTXR1,MRC2
GO:MF	glutamate receptor binding	GO:0035254	0.00013511236003859822	3.8693e+16	47	212	4	60607	CACNG2,SHANK2,SHANK1,DRD2
GO:MF	serine-type peptidase activity	GO:0008236	0.0001413552063232996	3.84969e+16	189	608	10	60607	PCSK2,CORIN,ADAM8,DPP6,DPP10,PRSS12,RELN,FURIN,CLPP,DPP9
GO:MF	calcium:sodium antiporter activity	GO:0005432	0.00015811804753736695	3.80102e+16	10	375	3	60607	SLC8A1,SLC24A2,SLC8A3
GO:MF	carbohydrate binding	GO:0030246	0.0001639631564572854	3.78525e+16	275	613	12	60607	PPP1R3C,CNTN2,NCAN,NPTX2,CNTN1,FREM1,CRYBG3,VCAN,MRC2,GALNT13,ADGRL2,GYS1
GO:MF	serine hydrolase activity	GO:0017171	0.00016622164976155858	3.77931e+16	193	608	10	60607	PCSK2,CORIN,ADAM8,DPP6,DPP10,PRSS12,RELN,FURIN,CLPP,DPP9
GO:MF	phosphatidylinositol phosphate binding	GO:1901981	0.0001793290234740575	3746349416435760	172	551	9	60607	KCNJ2,AMER3,GAP43,SYT9,FZD7,SYT7,MAPT,SVIL,ASAP1
GO:MF	protein tyrosine phosphatase activity	GO:0004725	0.00017965037874204435	3.74557e+16	103	350	6	60607	PTPRK,PTPRE,PTPN14,PTPRN,PTPRN2,CDC14A
GO:MF	synaptic receptor adaptor activity	GO:0030160	0.000180847053038288	3742688563814920	3	199	2	60607	SHANK2,SHANK1
GO:MF	neurotransmitter binding	GO:0042165	0.00020620762133169898	3.6857e+16	20	585	4	60607	SLC6A11,GRIN1,CHRNA7,CHRNB4
GO:MF	G protein-coupled receptor binding	GO:0001664	0.00020631484334280147	3.68547e+16	292	593	12	60607	ADM,SHANK1,REEP1,FZD7,PALM,SFRP1,GNAO1,WLS,SLC9A3R1,CCDC88C,APLP1,FLNA
GO:MF	calcium:cation antiporter activity	GO:0015368	0.00020705507712938273	3.68391e+16	11	375	3	60607	SLC8A1,SLC24A2,SLC8A3
GO:MF	ion antiporter activity involved in regulation of postsynaptic membrane potential	GO:0099580	0.00021041436330950961	3676924617687730	2	375	2	60607	SLC8A1,SLC8A3
GO:MF	solute:cation antiporter activity	GO:0015298	0.00021796820898418697	3.66161e+16	31	375	4	60607	SLC8A1,SLC24A2,CLCN4,SLC8A3
GO:MF	GTPase activity	GO:0003924	0.00021887429409322425	3659805241579710	328	619	13	60607	GNG3,TPPP,RGS7,ARL3,IFT22,RAC3,GNAO1,RHOB,RAB3C,RGS4,EEF1A2,TUBB3,GNG12
GO:MF	ankyrin binding	GO:0030506	0.00024245392338118928	3615370783752970	20	615	4	60607	SLC8A1,CACNA1D,NRCAM,KCNQ2
GO:MF	actin filament binding	GO:0051015	0.00029722355780913135	3.52692e+16	212	597	10	60607	MYO1E,ANTXR1,SVIL,NEBL,LIMA1,TLN2,SYNE2,EGFR,FLNA,CTNNA1
GO:MF	cytoskeletal anchor activity	GO:0008093	0.0002996322851164162	3.52341e+16	22	588	4	60607	SORBS2,ANK1,OBSL1,ANK2
GO:MF	G-protein beta-subunit binding	GO:0031681	0.0002998889583666384	3.52304e+16	21	619	4	60607	GNG3,RGS7,OPRM1,GNG12
GO:MF	platelet-derived growth factor binding	GO:0048407	0.0003232314224286389	3.49049e+16	11	442	3	60607	COL3A1,COL1A1,PDGFRA
GO:MF	chromatin binding	GO:0003682	0.0003661663843055613	3.43632e+16	571	599	17	60607	TOX3,SCML4,NAP1L3,FOS,BAHCC1,YAP1,CEBPB,FOXO1,ACTL6B,EGR1,SMAD3,FOXC1,REST,LEMD2,NFIA,EGFR,REC8
GO:MF	neuropeptide binding	GO:0042923	0.0003871844853700877	3.41208e+16	26	529	4	60607	ADCYAP1R1,GPR37,OPRD1,OPRM1
GO:MF	opioid receptor binding	GO:0031628	0.0003918241607173408	3.40691e+16	9	593	3	60607	GNAO1,WLS,FLNA
GO:MF	transforming growth factor beta-activated receptor activity	GO:0005024	0.0004072312933523384	3390158856388260	13	401	3	60607	ACVRL1,LTBP1,ACVR1
GO:MF	glucocorticoid receptor binding	GO:0035259	0.00042760660010493	3.36896e+16	14	377	3	60607	CEBPB,SMAD3,NR4A1
GO:MF	G-protein alpha-subunit binding	GO:0001965	0.00044231728564626214	3354266088181600	27	529	4	60607	LPAR1,RGS4,CCDC88C,OPRM1
GO:MF	transmembrane receptor protein phosphatase activity	GO:0019198	0.0004698438883754635	3.32805e+16	17	318	3	60607	PTPRK,PTPRE,PTPRN2
GO:MF	transmembrane receptor protein tyrosine phosphatase activity	GO:0005001	0.0004698438883754635	3.32805e+16	17	318	3	60607	PTPRK,PTPRE,PTPRN2
GO:MF	amyloid-beta binding	GO:0001540	0.0005539599524578125	3256521630678150	83	546	6	60607	DLGAP3,GRIN1,CLU,ATP1A3,CHRNA7,HSPG2
GO:MF	lipoprotein particle receptor binding	GO:0070325	0.0005671812294998661	3.24628e+16	28	546	4	60607	CLU,DKK1,RELN,HSPG2
GO:MF	ligand-gated calcium channel activity	GO:0099604	0.0005671812294998661	3.24628e+16	27	568	4	60607	GRIN1,RYR2,ITPR3,ITPR1
GO:MF	calcium:cation antiporter activity involved in regulation of postsynaptic cytosolic calcium ion concentration	GO:1905060	0.0005703876491810545	3.24383e+16	3	375	2	60607	SLC8A1,SLC8A3
GO:MF	phosphoprotein phosphatase activity	GO:0004721	0.0006044343966144303	3.21865e+16	188	350	7	60607	PTPRK,PPP1R3C,PTPRE,PTPN14,PTPRN,PTPRN2,CDC14A
GO:MF	secondary active transmembrane transporter activity	GO:0015291	0.0006334357557304153	3.1983e+16	237	375	8	60607	SLC6A11,SLC6A17,SLC8A1,SLC24A2,SLC18A1,CLCN4,ATP1A3,SLC8A3
GO:MF	protein-cysteine S-acyltransferase activity	GO:0019707	0.0006522371022017316	3.18559e+16	28	214	3	60607	GOLGA7B,ZDHHC22,ZDHHC11B
GO:MF	metallopeptidase activity	GO:0008237	0.0006522371022017316	3.18559e+16	188	609	9	60607	AGBL1,ADAM8,MMP15,ADAMTS3,LMLN,ADAMTS19,ADAM12,MMP16,ADAMTS9
GO:MF	protein-cysteine S-palmitoyltransferase activity	GO:0019706	0.0006522371022017316	3.18559e+16	28	214	3	60607	GOLGA7B,ZDHHC22,ZDHHC11B
GO:MF	structural constituent of postsynaptic intermediate filament cytoskeleton	GO:0099184	0.0006917000929395104	3160082165967820	3	419	2	60607	NEFL,NEFH
GO:MF	GTPase activator activity	GO:0005096	0.0007274117339246985	3.13822e+16	278	616	11	60607	ARHGAP42,TBC1D30,NRP1,RGS7,STARD13,ARHGAP31,SYDE1,ARHGEF10L,RGS4,ASAP1,DOCK1
GO:MF	protein threonine kinase activity	GO:0106311	0.0007479260260272365	3.12614e+16	248	579	10	60607	KSR2,DCLK3,ALPK3,BRSK2,STK17B,STK3,PKMYT1,SLK,TNIK,LATS1
GO:MF	chaperone binding	GO:0051087	0.0007479260260272365	3.12614e+16	103	468	6	60607	CLU,FN1,ATP7A,ATP1A3,MAPT,CDKN1B
GO:MF	protein serine kinase activity	GO:0106310	0.0007690834368624076	3114026541598760	249	579	10	60607	KSR2,DCLK3,ALPK3,BRSK2,STK17B,STK3,PKMYT1,SLK,TNIK,LATS1
GO:MF	transferase activity, transferring glycosyl groups	GO:0016757	0.0007989885426778134	3.09746e+16	283	613	11	60607	ST8SIA1,B3GALT5,LFNG,B3GAT1,ST8SIA3,TMTC2,B4GALT4,ST6GAL1,GALNT13,B3GALNT2,GYS1
GO:MF	antiporter activity	GO:0015297	0.0008585085146422452	3.06626e+16	84	375	5	60607	SLC8A1,SLC24A2,CLCN4,ATP1A3,SLC8A3
GO:MF	lipid phosphatase activity	GO:0042577	0.0008585085146422452	3.06626e+16	15	458	3	60607	PLPPR4,PLPP3,PLPPR5
GO:MF	ion channel regulator activity	GO:0099106	0.0008895325052514619	3.05084e+16	120	593	7	60607	DPP6,DRD2,SCN3B,DPP10,HPCAL4,ITPR1,FLNA
GO:MF	S-acyltransferase activity	GO:0016417	0.0009300582196496698	303148986469209	32	214	3	60607	GOLGA7B,ZDHHC22,ZDHHC11B
GO:MF	extracellular matrix structural constituent conferring tensile strength	GO:0030020	0.0009405860820608003	3.0266e+16	41	167	3	60607	COL16A1,COL3A1,COL1A1
GO:MF	histone acetyltransferase binding	GO:0035035	0.0010557492309703988	2976439226252030	27	267	3	60607	EPAS1,CEBPB,EGR1
GO:MF	intracellular cGMP-activated cation channel activity	GO:0005223	0.001151082227973756	2.93889e+16	7	211	2	60607	CNGB1,AQP1
GO:MF	gamma-catenin binding	GO:0045295	0.0011562707402432704	2.93694e+16	13	597	3	60607	PTPRK,CDH2,CTNNA1
GO:MF	transmembrane receptor protein serine/threonine kinase activity	GO:0004675	0.0011729184932056083	2.93073e+16	19	401	3	60607	ACVRL1,LTBP1,ACVR1
GO:MF	inositol 1,4,5-trisphosphate-sensitive calcium-release channel activity	GO:0005220	0.001185542832746316	2926082750678340	3	568	2	60607	ITPR3,ITPR1
GO:MF	phosphatidylinositol phospholipase C activity	GO:0004435	0.0013014512211796422	2.88557e+16	26	58	2	60607	CHRM1,PLCH2
GO:MF	ubiquitin-like protein ligase binding	GO:0044389	0.0014290470103183637	2.84495e+16	314	595	11	60607	GGN,CXCR4,CLU,PTPRN,CEBPB,FOXO1,GPR37,SMAD3,LYN,EGFR,UBXN7
GO:MF	phospholipase C activity	GO:0004629	0.0014792440526864333	2829960168132170	28	58	2	60607	CHRM1,PLCH2
GO:MF	glycerol transmembrane transporter activity	GO:0015168	0.0014792440526864333	2829960168132170	8	211	2	60607	AQP10,AQP1
GO:MF	transcription coregulator binding	GO:0001221	0.0014792440526864333	2829960168132170	63	574	5	60607	FOXO1,SMAD3,TEAD2,HAND1,NFE2L2
GO:MF	cytokine binding	GO:0019955	0.0014792440526864333	2829960168132170	138	401	6	60607	TCAP,NRP1,ACVRL1,CXCR4,LTBP1,ACVR1
GO:MF	cAMP binding	GO:0030552	0.0015309867820357146	2815028558820830	23	364	3	60607	CNGB1,LINC00473,POPDC2
GO:MF	palmitoyltransferase activity	GO:0016409	0.001582074268567998	2800773132929250	39	214	3	60607	GOLGA7B,ZDHHC22,ZDHHC11B
GO:MF	RNA polymerase II core promoter sequence-specific DNA binding	GO:0000979	0.001667302416740305	2.77799e+16	20	435	3	60607	FOS,CEBPB,REST
GO:MF	hormone receptor binding	GO:0051427	0.0017194589250228954	2764608194281610	182	579	8	60607	NKX3-1,GH1,RARB,CEBPB,SMAD3,NR4A1,GNAO1,LATS1
GO:MF	nucleoside-triphosphatase regulator activity	GO:0060589	0.001798914899714661	2.74499e+16	530	616	15	60607	ARHGAP42,TBC1D30,NRP1,BRSK2,LAMTOR4,RGS7,STARD13,ARHGAP31,RUNDC3A,SYDE1,ARHGEF10L,RGS4,CCDC88C,ASAP1,DOCK1
GO:MF	alpha-N-acetylneuraminate alpha-2,8-sialyltransferase activity	GO:0003828	0.0018035043435297834	2.74388e+16	6	323	2	60607	ST8SIA1,ST8SIA3
GO:MF	RNA polymerase II-specific DNA-binding transcription factor binding	GO:0061629	0.0018081127226278488	2742774497926340	281	579	10	60607	NKX3-1,BHLHE40,FOS,RARB,CEBPB,SMAD3,NR4A1,NOTCH2,NFE2L2,LATS1
GO:MF	phosphotransferase activity, phosphate group as acceptor	GO:0016776	0.0018216768484163408	2.73953e+16	40	535	4	60607	AK8,ITPKB,DLG2,NME1
GO:MF	activin receptor activity, type I	GO:0016361	0.0018253515038627	2.73865e+16	5	401	2	60607	ACVRL1,ACVR1
GO:MF	transforming growth factor beta receptor activity, type I	GO:0005025	0.0018253515038627	2.73865e+16	5	401	2	60607	ACVRL1,ACVR1
GO:MF	DNA-binding transcription factor binding	GO:0140297	0.0018780793689052817	2.72629e+16	391	579	12	60607	NKX3-1,BHLHE40,FOS,RARB,YAP1,CEBPB,SMAD3,NR4A1,NOTCH2,HAND1,NFE2L2,LATS1
GO:MF	structural constituent of presynapse	GO:0099181	0.0021910591559896365	2659345896846840	1	32	1	60607	PPFIA2
GO:MF	transforming growth factor beta binding	GO:0050431	0.0021910591559896365	2659345896846840	24	401	3	60607	ACVRL1,LTBP1,ACVR1
GO:MF	nuclear receptor binding	GO:0016922	0.0021910591559896365	2659345896846840	105	377	5	60607	NKX3-1,RARB,CEBPB,SMAD3,NR4A1
GO:MF	vascular endothelial growth factor binding	GO:0038085	0.0021910591559896365	2659345896846840	5	442	2	60607	NRP1,PDGFRA
GO:MF	cation:cation antiporter activity	GO:0015491	0.002262678395078514	2.64538e+16	26	375	3	60607	SLC8A1,SLC24A2,SLC8A3
GO:MF	GTPase regulator activity	GO:0030695	0.002262678395078514	2.64538e+16	487	616	14	60607	ARHGAP42,TBC1D30,NRP1,LAMTOR4,RGS7,STARD13,ARHGAP31,RUNDC3A,SYDE1,ARHGEF10L,RGS4,CCDC88C,ASAP1,DOCK1
GO:MF	protein heterodimerization activity	GO:0046982	0.0022820783772792967	2.64167e+16	357	237	7	60607	NPAS4,SOHLH2,TENM1,BHLHE40,EPAS1,KCNB1,CEBPB
GO:MF	sialyltransferase activity	GO:0008373	0.0023677352602201984	2.62567e+16	21	477	3	60607	ST8SIA1,ST8SIA3,ST6GAL1
GO:MF	glutamate binding	GO:0016595	0.0023769338956308736	2623982896169140	11	200	2	60607	GRIN1,GAD1
GO:MF	calcium-release channel activity	GO:0015278	0.0024374319128884795	2.61307e+16	18	568	3	60607	RYR2,ITPR3,ITPR1
GO:MF	inorganic anion transmembrane transporter activity	GO:0015103	0.0025682334559586676	2.59037e+16	142	290	5	60607	ABCC6,GLRA3,GABRB3,SLC18A1,CLCN4
GO:MF	voltage-gated potassium channel activity involved in cardiac muscle cell action potential repolarization	GO:0086008	0.00258132404835034	2588157472567100	15	152	2	60607	KCNJ2,KCND3
GO:MF	intracellular cyclic nucleotide activated cation channel activity	GO:0005221	0.0025919715324646286	2586369772616800	11	211	2	60607	CNGB1,AQP1
GO:MF	cyclic nucleotide-gated ion channel activity	GO:0043855	0.0025919715324646286	2586369772616800	11	211	2	60607	CNGB1,AQP1
GO:MF	hormone activity	GO:0005179	0.0026068887253983255	2583877506222100	127	80	3	60607	ADM,GH1,CARTPT
GO:MF	protease binding	GO:0002020	0.0028127616644975447	2550867065623180	133	481	6	60607	COL3A1,COL1A1,NTRK2,FN1,FURIN,CFLAR
GO:MF	organic hydroxy compound transmembrane transporter activity	GO:1901618	0.0028490011201172524	2.54531e+16	50	211	3	60607	AQP10,SLC18A1,AQP1
GO:MF	UDP-glycosyltransferase activity	GO:0008194	0.0029714202984341457	2.52704e+16	146	613	7	60607	B3GALT5,LFNG,B3GAT1,B4GALT4,GALNT13,B3GALNT2,GYS1
GO:MF	ATPase-coupled transmembrane transporter activity	GO:0042626	0.0029959803883243944	2523461033853200	67	369	4	60607	ABCC6,ABCA12,ATP7A,ATP1A3
GO:MF	polyol transmembrane transporter activity	GO:0015166	0.0030240696661599908	2519408208117800	12	211	2	60607	AQP10,AQP1
GO:MF	extracellular matrix binding	GO:0050840	0.0030240696661599908	2519408208117800	56	445	4	60607	ADGRG1,SPOCK2,NID1,ELN
GO:MF	L-seryl-tRNA(Sec) kinase activity	GO:0043915	0.003063348744508412	2.5138e+16	1	48	1	60607	PSTK
GO:MF	scaffold protein binding	GO:0097110	0.00311034666997723	2.50719e+16	59	426	4	60607	GRID2,SHANK1,LRP4,VIM
GO:MF	transcription coactivator binding	GO:0001223	0.003198860084618971	249500475516653	26	433	3	60607	FOXO1,SMAD3,TEAD2
GO:MF	ligand-gated ion channel activity involved in regulation of presynaptic membrane potential	GO:0099507	0.0032175240412835844	2492478199370640	3	17	1	60607	GRIK3
GO:MF	MADS box domain binding	GO:0097162	0.0033824475720639004	2470768926242470	1	54	1	60607	NKX3-1
GO:MF	intracellular sodium activated potassium channel activity	GO:0005228	0.0033824475720639004	2470768926242470	2	27	1	60607	KCNT1
GO:MF	syntaxin-1 binding	GO:0017075	0.003429495675362603	2.46477e+16	28	413	3	60607	CPLX2,SYP,UNC13A
GO:MF	water channel activity	GO:0015250	0.003457262805165116	2.46127e+16	13	211	2	60607	AQP10,AQP1
GO:MF	protein phosphatase regulator activity	GO:0019888	0.0036076113903169517	2.44278e+16	89	31	2	60607	ELFN1,PPP2R2C
GO:MF	calcium-dependent phospholipid binding	GO:0005544	0.0036076113903169517	2.44278e+16	54	489	4	60607	SYT9,SYT3,SYT7,SYT17
GO:MF	SMAD binding	GO:0046332	0.003855080669005753	2413966529743370	78	593	5	60607	ACVRL1,FOS,SMAD3,ACVR1,FLNA
GO:MF	adrenomedullin receptor binding	GO:0031700	0.003982954568550803	2399794647329110	1	65	1	60607	ADM
GO:MF	vascular endothelial growth factor-activated receptor activity	GO:0005021	0.004015135607124439	2396299782282850	7	442	2	60607	NRP1,PDGFRA
GO:MF	G protein-coupled bile acid receptor activity	GO:0038182	0.004015135607124439	2396299782282850	1	66	1	60607	GPBAR1
GO:MF	primary active transmembrane transporter activity	GO:0015399	0.004084849125035235	2388823979614970	74	369	4	60607	ABCC6,ABCA12,ATP7A,ATP1A3
GO:MF	low-density lipoprotein particle receptor binding	GO:0050750	0.004121995008600935	238489253845161	23	546	3	60607	CLU,DKK1,HSPG2
GO:MF	clathrin light chain binding	GO:0032051	0.004183522483846036	2.37846e+16	7	454	2	60607	CALY,NSG1
GO:MF	ATPase-coupled cation transmembrane transporter activity	GO:0019829	0.004221975124907733	2.37448e+16	49	569	4	60607	ATP2B2,ATP7A,ATP1A3,ATP6V0D1
GO:MF	steroid hormone receptor binding	GO:0035258	0.004221975124907733	2.37448e+16	82	579	5	60607	NKX3-1,CEBPB,SMAD3,NR4A1,LATS1
GO:MF	bHLH transcription factor binding	GO:0043425	0.004311601868286571	2.36536e+16	27	472	3	60607	BHLHE40,SMAD3,HAND1
GO:MF	acetylcholine receptor activity	GO:0015464	0.004314131266534165	2.36511e+16	22	585	3	60607	CHRM1,CHRNA7,CHRNB4
GO:MF	RNA polymerase II activating transcription factor binding	GO:0001102	0.004314131266534165	2.36511e+16	49	574	4	60607	BHLHE40,FOS,SMAD3,NFE2L2
GO:MF	protein-membrane adaptor activity	GO:0043495	0.004346593354880233	2361850988286830	23	561	3	60607	AKAP6,SLC9A3R1,SYNE2
GO:MF	water transmembrane transporter activity	GO:0005372	0.00437532834445045	2.35899e+16	15	211	2	60607	AQP10,AQP1
GO:MF	transferase activity, transferring hexosyl groups	GO:0016758	0.004394886626527077	2.35705e+16	205	613	8	60607	B3GALT5,LFNG,B3GAT1,TMTC2,B4GALT4,GALNT13,B3GALNT2,GYS1
GO:MF	peroxidase activity	GO:0004601	0.004394886626527077	2.35705e+16	53	59	2	60607	GPX8,PTGS2
GO:MF	gamma-aminobutyric acid transmembrane transporter activity	GO:0015185	0.004435832086604654	2353024901937040	7	476	2	60607	SLC6A11,SLC9A3R1
GO:MF	phosphatase regulator activity	GO:0019208	0.004607998164610065	2336487702566580	104	31	2	60607	ELFN1,PPP2R2C
GO:MF	calcidiol 1-monooxygenase activity	GO:0004498	0.004675413482755207	2.33018e+16	1	82	1	60607	CYP27B1
GO:MF	ATPase-coupled ion transmembrane transporter activity	GO:0042625	0.004675413482755207	2.33018e+16	51	569	4	60607	ATP2B2,ATP7A,ATP1A3,ATP6V0D1
GO:MF	secalciferol 1-monooxygenase activity	GO:0062185	0.004675413482755207	2.33018e+16	1	82	1	60607	CYP27B1
GO:MF	chloride transmembrane transporter activity	GO:0015108	0.004675413482755207	2.33018e+16	99	290	4	60607	GLRA3,GABRB3,SLC18A1,CLCN4
GO:MF	insulin receptor binding	GO:0005158	0.004675413482755207	2.33018e+16	24	555	3	60607	IGF2,IRS2,IGF1R
GO:MF	guanyl nucleotide binding	GO:0019001	0.0046842949368538665	2.32936e+16	403	554	11	60607	CNGB1,LINC00473,ARL3,IFT22,RAC3,GNAO1,RHOB,RAB3C,EEF1A2,NME1,TUBB3
GO:MF	guanyl ribonucleotide binding	GO:0032561	0.0046842949368538665	2.32936e+16	403	554	11	60607	CNGB1,LINC00473,ARL3,IFT22,RAC3,GNAO1,RHOB,RAB3C,EEF1A2,NME1,TUBB3
GO:MF	phosphorylation-dependent protein binding	GO:0140031	0.0046929951990610196	2.32855e+16	6	588	2	60607	LYN,ANK2
GO:MF	ligand-gated anion channel activity	GO:0099095	0.004725436376618971	2325558079809350	18	186	2	60607	GLRA3,GABRB3
GO:MF	lysophosphatidic acid binding	GO:0035727	0.004768268799288838	2.32164e+16	8	436	2	60607	GAP43,LPAR1
GO:MF	symporter activity	GO:0015293	0.00480138696814789	2318633290623460	143	203	4	60607	SLC6A11,SLC6A17,SLC24A2,SLC18A1
GO:MF	cyclic nucleotide binding	GO:0030551	0.004811961526181283	2.31768e+16	37	364	3	60607	CNGB1,LINC00473,POPDC2
GO:MF	oxidoreductase activity, acting on peroxide as acceptor	GO:0016684	0.004811961526181283	2.31768e+16	57	59	2	60607	GPX8,PTGS2
GO:MF	hormone binding	GO:0042562	0.004811961526181283	2.31768e+16	87	571	5	60607	ADCYAP1R1,ATP1A3,ACVR1,IGF1R,EGFR
GO:MF	netrin receptor activity	GO:0005042	0.004883310176867127	2311285689432120	6	607	2	60607	UNC5A,UNC5C
GO:MF	alcohol binding	GO:0043178	0.0048876292648084504	2.3109e+16	88	568	5	60607	ITPR3,SYP,GRAMD1B,STRA6,ITPR1
GO:MF	voltage-gated calcium channel activity involved in regulation of cytosolic calcium levels	GO:0099511	0.004915032149838538	2308473637048160	6	612	2	60607	TSPOAP1,NCS1
GO:MF	voltage-gated calcium channel activity involved in regulation of presynaptic cytosolic calcium levels	GO:0099626	0.004915032149838538	2308473637048160	6	612	2	60607	TSPOAP1,NCS1
GO:BP	biological_process	GO:0008150	3.51235e-170	1.85454e+16	18079	621	535	60607	HMCN1,IGSF10,C1ORF116,COL16A1,PCSK2,TMEM189-UBE2V1,SYNJ2BP-COX16,TOX3,KSR2,FOSB,DGKK,GRIK3,GPX8,PTPRK,ARHGAP42,LPP,PARVA,NPAS4,KCNA3,SLC6A11,ST8SIA1,KCNT1,RNF212,ADGRG1,ELFN1,PPP2R2C,PPFIA2,FGFRL1,TAS2R46,IGSF21,FAM135B,SOHLH2,CADM3,CORIN,DSG2,ZNF662,CACNG2,TFPI,CHRM1,PSTK,SLC6A17,GRID2,GGN,NKX3-1,GPR158,VSTM2L,PLCH2,PTGS2,EPHA10,SCML4,DLGAP3,NR2F2,TENM1,ADM,GPBAR1,THBS2,TTC9B,CNTNAP3B,CNGB1,GH1,…
GO:BP	cellular process	GO:0009987	4.6828e-172	1.85329e+16	17171	621	525	60607	HMCN1,IGSF10,COL16A1,PCSK2,TMEM189-UBE2V1,SYNJ2BP-COX16,TOX3,KSR2,FOSB,DGKK,GRIK3,GPX8,PTPRK,ARHGAP42,LPP,PARVA,NPAS4,KCNA3,SLC6A11,ST8SIA1,KCNT1,RNF212,ADGRG1,ELFN1,PPP2R2C,PPFIA2,FGFRL1,TAS2R46,IGSF21,FAM135B,SOHLH2,CADM3,CORIN,DSG2,ZNF662,CACNG2,TFPI,CHRM1,PSTK,SLC6A17,GRID2,GGN,NKX3-1,GPR158,VSTM2L,PLCH2,PTGS2,EPHA10,SCML4,DLGAP3,NR2F2,TENM1,ADM,GPBAR1,THBS2,CNTNAP3B,CNGB1,GH1,CNTN6,APCDD1,RS…
GO:BP	biological regulation	GO:0065007	4.76107e-133	1.47322e+16	12809	621	434	60607	IGSF10,COL16A1,PCSK2,TOX3,KSR2,FOSB,DGKK,GRIK3,PTPRK,ARHGAP42,PARVA,NPAS4,KCNA3,SLC6A11,ST8SIA1,ADGRG1,ELFN1,PPP2R2C,PPFIA2,FGFRL1,TAS2R46,SOHLH2,CORIN,DSG2,ZNF662,CACNG2,TFPI,CHRM1,PSTK,GRID2,NKX3-1,GPR158,VSTM2L,PLCH2,PTGS2,EPHA10,SCML4,DLGAP3,NR2F2,TENM1,ADM,GPBAR1,THBS2,CNGB1,GH1,CNTN6,APCDD1,RSPO4,HMX1,CARTPT,CYP27B1,RPH3AL,CYTL1,GLRA3,ZSCAN31,GJA1,GRIK4,LAMA4,DCLK3,STMN4,RBFOX1,TRIM67,GNG3,…
GO:BP	regulation of biological process	GO:0050789	5.97597e-125	1392235915519800	12091	621	415	60607	IGSF10,COL16A1,TOX3,KSR2,FOSB,DGKK,GRIK3,PTPRK,ARHGAP42,PARVA,NPAS4,KCNA3,ST8SIA1,ADGRG1,ELFN1,PPP2R2C,PPFIA2,FGFRL1,TAS2R46,SOHLH2,CORIN,DSG2,ZNF662,CACNG2,TFPI,CHRM1,PSTK,GRID2,NKX3-1,GPR158,VSTM2L,PLCH2,PTGS2,EPHA10,SCML4,DLGAP3,NR2F2,TENM1,ADM,GPBAR1,THBS2,CNGB1,GH1,CNTN6,APCDD1,RSPO4,HMX1,CARTPT,CYP27B1,RPH3AL,CYTL1,GLRA3,ZSCAN31,GJA1,GRIK4,LAMA4,DCLK3,STMN4,RBFOX1,TRIM67,GNG3,KCNJ2,LRRTM1,T…
GO:BP	regulation of cellular process	GO:0050794	2.76634e-123	1.37558e+16	11473	621	404	60607	IGSF10,COL16A1,TOX3,KSR2,FOSB,DGKK,GRIK3,PTPRK,ARHGAP42,PARVA,NPAS4,KCNA3,ST8SIA1,ADGRG1,ELFN1,PPP2R2C,PPFIA2,FGFRL1,TAS2R46,SOHLH2,DSG2,ZNF662,CACNG2,TFPI,CHRM1,PSTK,GRID2,NKX3-1,GPR158,VSTM2L,PLCH2,PTGS2,EPHA10,SCML4,DLGAP3,NR2F2,TENM1,ADM,GPBAR1,THBS2,CNGB1,GH1,CNTN6,APCDD1,RSPO4,HMX1,CARTPT,CYP27B1,RPH3AL,CYTL1,GLRA3,ZSCAN31,GJA1,GRIK4,LAMA4,DCLK3,STMN4,RBFOX1,TRIM67,GNG3,KCNJ2,LRRTM1,TBC1D30…
GO:BP	multicellular organism development	GO:0007275	1.5218e-119	1348176423961310	5613	621	297	60607	IGSF10,PCSK2,PTPRK,PARVA,NPAS4,SLC6A11,ADGRG1,PPFIA2,IGSF21,SOHLH2,DSG2,CHRM1,SLC6A17,GRID2,GGN,NKX3-1,VSTM2L,PTGS2,EPHA10,NR2F2,TENM1,ADM,THBS2,CNGB1,GH1,CNTN6,APCDD1,RSPO4,HMX1,CARTPT,CYP27B1,CYTL1,GJA1,LAMA4,STMN4,RBFOX1,TRIM67,TCAP,LRRTM1,DKK2,OSGIN1,WWTR1,EGFLAM,COBL,CPLX2,UNC5A,NRP1,AK8,HOXC11,ACVRL1,PDZD7,ALPK3,SLC8A1,SHANK2,BHLHE40,ANGPT2,FOS,COL3A1,KIAA0319,CNTN2,ADAM8,ATP2B2,RARB,COL1A1…
GO:BP	multicellular organismal process	GO:0032501	1.02098e-118	1.32991e+16	7946	621	341	60607	HMCN1,IGSF10,COL16A1,PCSK2,KSR2,FOSB,DGKK,PTPRK,ARHGAP42,PARVA,NPAS4,SLC6A11,ADGRG1,PPFIA2,TAS2R46,IGSF21,SOHLH2,CORIN,DSG2,CACNG2,TFPI,CHRM1,SLC6A17,GRID2,GGN,NKX3-1,VSTM2L,PTGS2,EPHA10,DLGAP3,NR2F2,TENM1,ADM,THBS2,CNGB1,GH1,CNTN6,APCDD1,RSPO4,HMX1,CARTPT,CYP27B1,ABCC6,CYTL1,GLRA3,CFAP54,GJA1,LAMA4,STMN4,RBFOX1,TRIM67,TCAP,KCNJ2,LRRTM1,DKK2,OSGIN1,WWTR1,EGFLAM,COBL,CPLX2,UNC5A,NRP1,AK8,HOXC11,AC…
GO:BP	anatomical structure development	GO:0048856	2.17841e-116	1316618607106980	6106	621	304	60607	IGSF10,PCSK2,PTPRK,PARVA,NPAS4,SLC6A11,ADGRG1,PPFIA2,IGSF21,SOHLH2,DSG2,CHRM1,SLC6A17,GRID2,GGN,NKX3-1,VSTM2L,PTGS2,EPHA10,NR2F2,TENM1,ADM,THBS2,CNGB1,GH1,CNTN6,APCDD1,RSPO4,HMX1,CARTPT,CYP27B1,CYTL1,GJA1,LAMA4,STMN4,RBFOX1,TRIM67,TCAP,LRRTM1,DKK2,OSGIN1,WWTR1,EGFLAM,COBL,CPLX2,UNC5A,NRP1,AK8,HOXC11,S100A10,ACVRL1,PDZD7,ALPK3,SLC8A1,SHANK2,BHLHE40,ANGPT2,FOS,COL3A1,KIAA0319,CNTN2,ADAM8,ATP2B2,RAR…
GO:BP	developmental process	GO:0032502	5.57527e-116	1.30254e+16	6628	621	313	60607	IGSF10,PCSK2,PTPRK,PARVA,NPAS4,SLC6A11,ADGRG1,PPFIA2,IGSF21,SOHLH2,DSG2,CHRM1,SLC6A17,GRID2,GGN,NKX3-1,VSTM2L,PTGS2,EPHA10,NR2F2,TENM1,ADM,THBS2,CNGB1,GH1,CNTN6,APCDD1,RSPO4,HMX1,CARTPT,CYP27B1,CYTL1,CFAP54,GJA1,LAMA4,STMN4,RBFOX1,TRIM67,TCAP,LRRTM1,NAP1L3,DKK2,OSGIN1,WWTR1,EGFLAM,COBL,CPLX2,UNC5A,NRP1,AK8,HOXC11,S100A10,ACVRL1,PDZD7,ALPK3,SLC8A1,SHANK2,BHLHE40,ANGPT2,FOS,COL3A1,KIAA0319,CNTN2,AD…
GO:BP	system development	GO:0048731	2.74476e-114	1.29561e+16	5052	621	279	60607	IGSF10,PCSK2,PTPRK,PARVA,NPAS4,SLC6A11,ADGRG1,PPFIA2,IGSF21,DSG2,CHRM1,SLC6A17,GRID2,NKX3-1,VSTM2L,PTGS2,EPHA10,NR2F2,TENM1,ADM,THBS2,CNGB1,GH1,CNTN6,APCDD1,CARTPT,CYP27B1,CYTL1,GJA1,LAMA4,STMN4,RBFOX1,TRIM67,TCAP,LRRTM1,WWTR1,EGFLAM,COBL,CPLX2,UNC5A,NRP1,AK8,HOXC11,ACVRL1,PDZD7,ALPK3,SLC8A1,SHANK2,BHLHE40,ANGPT2,FOS,COL3A1,KIAA0319,CNTN2,ADAM8,ATP2B2,RARB,COL1A1,LINGO1,CDH4,ADGRB1,GPR68,LFNG,HES…
GO:BP	signaling	GO:0023052	5.41942e-101	1.15266e+16	6810	621	300	60607	COL16A1,KSR2,DGKK,GRIK3,PTPRK,ARHGAP42,NPAS4,ADGRG1,PPFIA2,FGFRL1,TAS2R46,CORIN,DSG2,CACNG2,CHRM1,GRID2,NKX3-1,GPR158,PLCH2,PTGS2,EPHA10,DLGAP3,NR2F2,TENM1,ADM,GPBAR1,CNGB1,GH1,CNTN6,APCDD1,RSPO4,CARTPT,CYP27B1,CYTL1,GLRA3,GJA1,GRIK4,DCLK3,TRIM67,GNG3,KCNJ2,DKK2,OSGIN1,WWTR1,CALY,CPLX2,CADPS,USP18,UNC5A,NRP1,ACVRL1,SLC8A1,SHANK2,ANGPT2,KCND3,FOS,ZGPAT,COL3A1,KIAA0319,CNTN2,ADAM8,MUC20,ATP2B2,RARB…
GO:BP	nervous system development	GO:0007399	9.9699e-100	1.13001e+16	2449	621	195	60607	IGSF10,PCSK2,PTPRK,NPAS4,SLC6A11,ADGRG1,PPFIA2,IGSF21,CHRM1,SLC6A17,GRID2,VSTM2L,EPHA10,NR2F2,TENM1,ADM,THBS2,CNGB1,CNTN6,GJA1,STMN4,RBFOX1,TRIM67,LRRTM1,COBL,CPLX2,UNC5A,NRP1,AK8,PDZD7,SLC8A1,SHANK2,BHLHE40,FOS,COL3A1,KIAA0319,CNTN2,ATP2B2,RARB,LINGO1,CDH4,ADGRB1,HES7,GRIN1,LRRTM2,SLIT1,GABRB3,TPPP,NCAN,DNER,NTRK2,CHD5,SHANK1,OLFM1,BRSK2,AQP1,DRD2,NYAP2,ERBB4,CELSR1,CXCR4,CLU,YAP1,GAP43,RET,CEBP…
GO:BP	cell communication	GO:0007154	4.19931e-98	1.12377e+16	6829	621	297	60607	COL16A1,KSR2,DGKK,GRIK3,PTPRK,ARHGAP42,NPAS4,ADGRG1,PPFIA2,FGFRL1,TAS2R46,DSG2,CACNG2,CHRM1,GRID2,NKX3-1,GPR158,PLCH2,PTGS2,EPHA10,DLGAP3,NR2F2,TENM1,ADM,GPBAR1,CNGB1,GH1,CNTN6,APCDD1,RSPO4,CARTPT,CYP27B1,CYTL1,GLRA3,GJA1,GRIK4,DCLK3,TRIM67,GNG3,DKK2,OSGIN1,WWTR1,CALY,CPLX2,CADPS,USP18,UNC5A,NRP1,ACVRL1,SLC8A1,SHANK2,ANGPT2,FOS,ZGPAT,COL3A1,KIAA0319,CNTN2,ADAM8,MUC20,RARB,COL1A1,TRIM9,LRFN2,ADGRB…
GO:BP	cellular component organization	GO:0016043	3.27106e-92	1.07485e+16	6566	612	284	60607	COL16A1,SYNJ2BP-COX16,PTPRK,PARVA,NPAS4,KCNA3,RNF212,ELFN1,PPFIA2,IGSF21,CADM3,DSG2,CACNG2,GRID2,VSTM2L,EPHA10,DLGAP3,TENM1,ADM,GPBAR1,THBS2,CNGB1,CNTN6,CYP27B1,GLRA3,CFAP54,GJA1,AQP10,LAMA4,STMN4,TRIM67,TCAP,KCNJ2,LRRTM1,NAP1L3,TBC1D30,OSGIN1,WWTR1,EGFLAM,COBL,CALY,CPLX2,UNC5A,NRP1,S100A10,GNMT,ACVRL1,PDZD7,SHANK2,KCND3,COL3A1,KIAA0319,CNTN2,ADAM8,COL1A1,TRIM9,LINGO1,CDH4,LRFN2,ADGRB1,SLC24A2,GR…
GO:BP	cellular component organization or biogenesis	GO:0071840	1.15995e-91	106935562566117	6760	612	287	60607	COL16A1,SYNJ2BP-COX16,PTPRK,PARVA,NPAS4,KCNA3,RNF212,ELFN1,PPFIA2,IGSF21,CADM3,DSG2,CACNG2,GRID2,VSTM2L,EPHA10,DLGAP3,TENM1,ADM,GPBAR1,THBS2,CNGB1,CNTN6,CYP27B1,GLRA3,CFAP54,GJA1,AQP10,LAMA4,STMN4,TRIM67,TCAP,KCNJ2,LRRTM1,NAP1L3,TBC1D30,OSGIN1,WWTR1,EGFLAM,COBL,CALY,CPLX2,UNC5A,NRP1,S100A10,GNMT,ACVRL1,PDZD7,SHANK2,KCND3,COL3A1,ARRDC4,KIAA0319,CNTN2,ADAM8,COL1A1,TRIM9,LINGO1,CDH4,LRFN2,ADGRB1,SLC…
GO:BP	response to stimulus	GO:0050896	3.25078e-91	1.05488e+16	9407	621	334	60607	HMCN1,COL16A1,KSR2,FOSB,DGKK,GRIK3,GPX8,PTPRK,ARHGAP42,PARVA,NPAS4,SLC6A11,ST8SIA1,ADGRG1,FGFRL1,TAS2R46,DSG2,CACNG2,TFPI,CHRM1,GRID2,GGN,NKX3-1,GPR158,VSTM2L,PLCH2,PTGS2,EPHA10,DLGAP3,NR2F2,TENM1,ADM,GPBAR1,CNGB1,GH1,CNTN6,APCDD1,RSPO4,CARTPT,CYP27B1,ABCC6,RPH3AL,CYTL1,GLRA3,GJA1,AQP10,GRIK4,DCLK3,TRIM67,GNG3,TCAP,KCNJ2,DKK2,OSGIN1,WWTR1,B3GALT5,CALY,CPLX2,USP18,UNC5A,NRP1,S100A10,ACVRL1,PDZD7,T…
GO:BP	cell differentiation	GO:0030154	7.1679e-91	1.05145e+16	4350	621	237	60607	IGSF10,PTPRK,PARVA,NPAS4,ADGRG1,PPFIA2,SOHLH2,DSG2,CHRM1,GRID2,GGN,NKX3-1,VSTM2L,PTGS2,EPHA10,NR2F2,TENM1,ADM,CNGB1,CNTN6,CARTPT,CYP27B1,CYTL1,CFAP54,GJA1,LAMA4,STMN4,RBFOX1,TRIM67,TCAP,NAP1L3,OSGIN1,WWTR1,COBL,CPLX2,UNC5A,NRP1,S100A10,ACVRL1,PDZD7,ALPK3,SLC8A1,SHANK2,BHLHE40,ANGPT2,FOS,COL3A1,KIAA0319,CNTN2,ADAM8,ATP2B2,RARB,COL1A1,LINGO1,CDH4,ADGRB1,GPR68,LFNG,VSTM2A,HES7,SLIT1,SORBS2,TPPP,DNER…
GO:BP	cellular developmental process	GO:0048869	3.01897e-88	1.0352e+16	4428	621	237	60607	IGSF10,PTPRK,PARVA,NPAS4,ADGRG1,PPFIA2,SOHLH2,DSG2,CHRM1,GRID2,GGN,NKX3-1,VSTM2L,PTGS2,EPHA10,NR2F2,TENM1,ADM,CNGB1,CNTN6,CARTPT,CYP27B1,CYTL1,CFAP54,GJA1,LAMA4,STMN4,RBFOX1,TRIM67,TCAP,NAP1L3,OSGIN1,WWTR1,COBL,CPLX2,UNC5A,NRP1,S100A10,ACVRL1,PDZD7,ALPK3,SLC8A1,SHANK2,BHLHE40,ANGPT2,FOS,COL3A1,KIAA0319,CNTN2,ADAM8,ATP2B2,RARB,COL1A1,LINGO1,CDH4,ADGRB1,GPR68,LFNG,VSTM2A,HES7,SLIT1,SORBS2,TPPP,DNER…
GO:BP	cellular response to stimulus	GO:0051716	1.36062e-82	9786626452922830	7781	621	297	60607	COL16A1,KSR2,FOSB,DGKK,GRIK3,GPX8,PTPRK,ARHGAP42,PARVA,NPAS4,ST8SIA1,ADGRG1,FGFRL1,TAS2R46,CACNG2,TFPI,CHRM1,GRID2,GGN,NKX3-1,GPR158,PLCH2,PTGS2,EPHA10,DLGAP3,NR2F2,TENM1,ADM,GPBAR1,CNGB1,GH1,CNTN6,APCDD1,RSPO4,CARTPT,CYP27B1,CYTL1,GLRA3,GJA1,AQP10,GRIK4,DCLK3,TRIM67,GNG3,KCNJ2,DKK2,OSGIN1,WWTR1,CALY,USP18,UNC5A,NRP1,ACVRL1,SLC8A1,SHANK2,ANGPT2,FOS,ZGPAT,COL3A1,KIAA0319,CNTN2,ADAM8,MUC20,RARB,COL…
GO:BP	localization	GO:0051179	1.75117e-80	9475667130239090	6901	616	276	60607	IGSF10,SYNJ2BP-COX16,GRIK3,PTPRK,PARVA,KCNA3,SLC6A11,KCNT1,ADGRG1,PPFIA2,CORIN,DSG2,CACNG2,CHRM1,SLC6A17,GRID2,NKX3-1,GPR158,PTGS2,NR2F2,TENM1,ADM,CNGB1,GH1,CARTPT,CYP27B1,ABCC6,RPH3AL,GLRA3,CFAP54,GJA1,AQP10,GRIK4,LAMA4,DCLK3,RBFOX1,TRIM67,KCNK9,KCNJ2,TBC1D30,OSGIN1,WWTR1,GOLGA7B,CALY,CPLX2,CADPS,NRP1,S100A10,ACVRL1,PDZD7,TRIM29,SLC8A1,SHANK2,ANGPT2,KCND3,COL3A1,ARRDC4,KIAA0319,CNTN2,ADAM8,ATP2B…
GO:BP	signal transduction	GO:0007165	9.169e-79	9303767826377600	6309	621	264	60607	COL16A1,KSR2,DGKK,GRIK3,PTPRK,ARHGAP42,NPAS4,ADGRG1,FGFRL1,TAS2R46,CACNG2,CHRM1,GRID2,NKX3-1,GPR158,PLCH2,PTGS2,EPHA10,DLGAP3,NR2F2,TENM1,ADM,GPBAR1,CNGB1,GH1,CNTN6,APCDD1,RSPO4,CARTPT,CYP27B1,CYTL1,GLRA3,GJA1,GRIK4,DCLK3,TRIM67,GNG3,DKK2,OSGIN1,WWTR1,CALY,USP18,UNC5A,NRP1,ACVRL1,SLC8A1,SHANK2,ANGPT2,FOS,ZGPAT,COL3A1,KIAA0319,CNTN2,ADAM8,MUC20,RARB,COL1A1,ADGRB1,GPR68,LFNG,HES7,GRIN1,RYR2,GABRB3,…
GO:BP	cell development	GO:0048468	1.13021e-75	909468412972112	2100	621	163	60607	PTPRK,PARVA,PPFIA2,SOHLH2,GRID2,VSTM2L,EPHA10,TENM1,ADM,CNGB1,CNTN6,GJA1,STMN4,TRIM67,TCAP,COBL,UNC5A,NRP1,S100A10,PDZD7,ALPK3,SLC8A1,SHANK2,BHLHE40,ANGPT2,KIAA0319,CNTN2,RARB,LINGO1,CDH4,ADGRB1,GPR68,HES7,SLIT1,SORBS2,TPPP,DNER,NTRK2,CHD5,SHANK1,OLFM1,BRSK2,EPAS1,DRD2,NYAP2,ERBB4,CXCR4,TBX18,CLU,YAP1,GAP43,RET,ROBO2,UNC13D,CDH11,FEZ1,LGR5,RTN4R,SULF2,PRKCA,SYT3,ACTL6B,GFRA3,SPRY1,MAP6,NEURL1,FZD…
GO:BP	positive regulation of biological process	GO:0048518	2.97153e-72	8752701970064620	6363	616	257	60607	COL16A1,TOX3,KSR2,FOSB,NPAS4,ST8SIA1,ADGRG1,CACNG2,CHRM1,GRID2,NKX3-1,PTGS2,EPHA10,NR2F2,TENM1,ADM,GPBAR1,THBS2,GH1,CNTN6,RSPO4,CARTPT,CYP27B1,RPH3AL,CYTL1,GJA1,TRIM67,GNG3,KCNJ2,DKK2,OSGIN1,WWTR1,EGFLAM,COBL,CALY,CADPS,NRP1,HOXC11,S100A10,ACVRL1,SLC8A1,SHANK2,ANGPT2,FOS,COL3A1,ARRDC4,KIAA0319,CNTN2,ADAM8,MUC20,RARB,COL1A1,CDH4,ADGRB1,SLC24A2,GPR68,VSTM2A,GRIN1,RYR2,LRRTM2,MUC1,TPPP,ANK1,NTRK2,CH…
GO:BP	neurogenesis	GO:0022008	3.78194e-74	8642228483029210	1675	621	145	60607	IGSF10,PTPRK,ADGRG1,PPFIA2,CHRM1,GRID2,VSTM2L,EPHA10,NR2F2,TENM1,ADM,CNGB1,CNTN6,GJA1,STMN4,TRIM67,COBL,UNC5A,NRP1,PDZD7,SHANK2,BHLHE40,COL3A1,KIAA0319,CNTN2,ATP2B2,RARB,LINGO1,CDH4,ADGRB1,HES7,SLIT1,TPPP,DNER,NTRK2,CHD5,SHANK1,OLFM1,BRSK2,DRD2,NYAP2,ERBB4,CELSR1,CXCR4,CLU,YAP1,GAP43,RET,CEBPB,ROBO2,CDH11,FEZ1,RTN4R,PRKCA,SYT3,ACTL6B,DISP3,GFRA3,MAP6,NEURL1,FZD7,SEZ6,L1CAM,NAV2,RIMS2,PHACTR1,CNTN…
GO:BP	positive regulation of cellular process	GO:0048522	2.39603e-71	8562050732666090	5757	616	243	60607	COL16A1,TOX3,FOSB,NPAS4,ST8SIA1,ADGRG1,CACNG2,CHRM1,GRID2,NKX3-1,PTGS2,EPHA10,NR2F2,TENM1,ADM,GPBAR1,THBS2,GH1,CNTN6,RSPO4,CARTPT,CYP27B1,RPH3AL,CYTL1,GJA1,TRIM67,GNG3,KCNJ2,DKK2,OSGIN1,WWTR1,EGFLAM,COBL,CALY,CADPS,NRP1,HOXC11,S100A10,ACVRL1,SLC8A1,SHANK2,FOS,COL3A1,ARRDC4,KIAA0319,CNTN2,ADAM8,MUC20,RARB,COL1A1,CDH4,ADGRB1,SLC24A2,GPR68,VSTM2A,GRIN1,RYR2,LRRTM2,MUC1,TPPP,ANK1,NTRK2,CHD5,SHANK1,OL…
GO:BP	anatomical structure morphogenesis	GO:0009653	4.48641e-69	8334810089319310	2797	621	175	60607	PARVA,ADGRG1,PPFIA2,GRID2,NKX3-1,VSTM2L,PTGS2,EPHA10,NR2F2,ADM,THBS2,CNTN6,GJA1,TCAP,WWTR1,EGFLAM,COBL,UNC5A,NRP1,HOXC11,S100A10,ACVRL1,PDZD7,SHANK2,ANGPT2,KIAA0319,CNTN2,ADAM8,RARB,COL1A1,LINGO1,CDH4,ADGRB1,LFNG,HES7,RYR2,SLIT1,TPPP,NTRK2,SHANK1,OLFM1,BRSK2,EPAS1,AQP1,DRD2,NYAP2,ERBB4,PTPN14,CELSR1,CXCR4,TBX18,CLU,YAP1,GAP43,RET,CEBPB,ROBO2,UNC13D,CDH11,FOXO1,FEZ1,LGR5,RTN4R,SULF2,STARD13,PRKCA,…
GO:BP	regulation of biological quality	GO:0065008	1.0777e-67	8296750071606570	4131	616	206	60607	PCSK2,KSR2,DGKK,GRIK3,ARHGAP42,PARVA,NPAS4,SLC6A11,ADGRG1,PPFIA2,CORIN,DSG2,CACNG2,TFPI,CHRM1,GRID2,NKX3-1,PTGS2,NR2F2,TENM1,ADM,THBS2,CNGB1,CARTPT,CYP27B1,CYTL1,GLRA3,GJA1,GRIK4,LAMA4,GNG3,KCNK9,KCNJ2,LRRTM1,WWTR1,CALY,CPLX2,CADPS,NRP1,ACVRL1,SLC8A1,SHANK2,KCND3,COL3A1,KIAA0319,CNTN2,ADAM8,ATP2B2,COL1A1,TRIM9,CDH4,LRFN2,ADGRB1,SLC24A2,GPR68,VSTM2A,GRIN1,RYR2,LRRTM2,SLIT1,GABRB3,NTRK2,SHANK1,GAD1…
GO:BP	generation of neurons	GO:0048699	8.50489e-67	8107033143363730	1559	621	136	60607	IGSF10,PTPRK,ADGRG1,PPFIA2,GRID2,VSTM2L,EPHA10,NR2F2,TENM1,ADM,CNGB1,CNTN6,GJA1,STMN4,TRIM67,COBL,UNC5A,NRP1,PDZD7,SHANK2,BHLHE40,COL3A1,KIAA0319,CNTN2,ATP2B2,RARB,LINGO1,CDH4,ADGRB1,HES7,SLIT1,DNER,NTRK2,CHD5,SHANK1,OLFM1,BRSK2,DRD2,NYAP2,ERBB4,CELSR1,CXCR4,YAP1,GAP43,RET,CEBPB,ROBO2,CDH11,FEZ1,RTN4R,PRKCA,SYT3,ACTL6B,DISP3,GFRA3,MAP6,NEURL1,FZD7,SEZ6,L1CAM,RIMS2,PHACTR1,CNTNAP2,EFNB2,FN1,CNTN1,…
GO:BP	regulation of signaling	GO:0023051	8.41401e-66	790749969618246	3578	604	187	60607	GRIK3,ARHGAP42,NPAS4,ADGRG1,PPFIA2,CORIN,CACNG2,GRID2,NKX3-1,PTGS2,DLGAP3,TENM1,ADM,GPBAR1,CNGB1,GH1,CNTN6,APCDD1,RSPO4,CARTPT,CYP27B1,GJA1,GRIK4,TRIM67,GNG3,DKK2,WWTR1,CPLX2,USP18,NRP1,ACVRL1,SLC8A1,SHANK2,ZGPAT,COL3A1,KIAA0319,CNTN2,ADAM8,MUC20,ATP2B2,COL1A1,LRFN2,ADGRB1,SLC24A2,GPR68,LFNG,GRIN1,RYR2,LRRTM2,AMER3,MUC1,NTRK2,CHD5,SHANK1,PTPRE,BRSK2,DRD2,ERBB4,CXCR4,TBX18,CLU,YAP1,KCNB1,NPTX2,RET…
GO:BP	regulation of cell communication	GO:0010646	6.69707e-63	7717411506040460	3543	604	184	60607	GRIK3,ARHGAP42,NPAS4,ADGRG1,PPFIA2,CACNG2,GRID2,NKX3-1,PTGS2,DLGAP3,TENM1,ADM,GPBAR1,CNGB1,GH1,CNTN6,APCDD1,RSPO4,CARTPT,CYP27B1,GJA1,GRIK4,TRIM67,GNG3,DKK2,WWTR1,CPLX2,USP18,NRP1,ACVRL1,SLC8A1,SHANK2,ZGPAT,COL3A1,KIAA0319,CNTN2,ADAM8,MUC20,COL1A1,LRFN2,ADGRB1,SLC24A2,GPR68,LFNG,GRIN1,RYR2,LRRTM2,AMER3,MUC1,NTRK2,CHD5,SHANK1,PTPRE,BRSK2,DRD2,ERBB4,CXCR4,TBX18,CLU,YAP1,KCNB1,NPTX2,RET,ROBO2,LAMTOR…
GO:BP	neuron differentiation	GO:0030182	1.71286e-59	747662783261138	1412	621	125	60607	PTPRK,PPFIA2,GRID2,VSTM2L,EPHA10,TENM1,ADM,CNGB1,CNTN6,GJA1,STMN4,TRIM67,COBL,UNC5A,NRP1,PDZD7,SHANK2,KIAA0319,CNTN2,ATP2B2,RARB,LINGO1,CDH4,ADGRB1,SLIT1,NTRK2,CHD5,SHANK1,OLFM1,BRSK2,DRD2,NYAP2,ERBB4,CXCR4,GAP43,RET,CEBPB,ROBO2,CDH11,FEZ1,RTN4R,PRKCA,SYT3,ACTL6B,DISP3,GFRA3,MAP6,NEURL1,FZD7,SEZ6,L1CAM,RIMS2,PHACTR1,CNTNAP2,EFNB2,FN1,CNTN1,TPBG,ATCAY,BTG2,NEFL,ATP7A,JADE2,PLPPR4,ARC,EPHB4,SRRM4,M…
GO:BP	neuron development	GO:0048666	6.10697e-60	742141739415006	1149	621	115	60607	PTPRK,PPFIA2,GRID2,VSTM2L,EPHA10,TENM1,ADM,CNGB1,CNTN6,GJA1,STMN4,TRIM67,COBL,UNC5A,NRP1,PDZD7,SHANK2,KIAA0319,CNTN2,LINGO1,CDH4,ADGRB1,SLIT1,NTRK2,SHANK1,OLFM1,BRSK2,DRD2,NYAP2,CXCR4,GAP43,RET,ROBO2,CDH11,FEZ1,RTN4R,PRKCA,SYT3,ACTL6B,GFRA3,MAP6,NEURL1,SEZ6,L1CAM,RIMS2,PHACTR1,CNTNAP2,EFNB2,FN1,CNTN1,TPBG,ATCAY,BTG2,NEFL,ATP7A,JADE2,PLPPR4,ARC,EPHB4,SRRM4,MYT1L,DOK4,LRP4,NFASC,LHX9,NOTCH2,MAP2,NO…
GO:BP	animal organ development	GO:0048513	2.56547e-58	7359083256984850	3672	619	185	60607	PTPRK,PARVA,SLC6A11,ADGRG1,DSG2,SLC6A17,GRID2,NKX3-1,PTGS2,NR2F2,ADM,GH1,APCDD1,CARTPT,CYP27B1,CYTL1,GJA1,RBFOX1,TCAP,WWTR1,EGFLAM,COBL,NRP1,AK8,HOXC11,ACVRL1,PDZD7,ALPK3,SLC8A1,SHANK2,ANGPT2,FOS,COL3A1,CNTN2,ADAM8,RARB,COL1A1,ADGRB1,GPR68,LFNG,GRIN1,RYR2,SLIT1,SORBS2,DNER,NTRK2,CHD5,SHANK1,OLFM1,CNN2,EPAS1,AQP1,DRD2,ERBB4,CELSR1,CXCR4,TBX18,YAP1,PTPRN,RET,CEBPB,ROBO2,ABCA12,ITPKB,FOXO1,FEZ1,LGR5…
GO:BP	neuron projection development	GO:0031175	3.37576e-58	7347162864974460	1012	621	109	60607	PTPRK,PPFIA2,GRID2,VSTM2L,EPHA10,ADM,CNTN6,GJA1,STMN4,TRIM67,COBL,UNC5A,NRP1,PDZD7,SHANK2,KIAA0319,CNTN2,LINGO1,CDH4,ADGRB1,SLIT1,NTRK2,SHANK1,OLFM1,BRSK2,DRD2,NYAP2,CXCR4,GAP43,RET,ROBO2,CDH11,FEZ1,RTN4R,PRKCA,SYT3,ACTL6B,GFRA3,MAP6,NEURL1,SEZ6,L1CAM,RIMS2,PHACTR1,CNTNAP2,EFNB2,FN1,CNTN1,TPBG,ATCAY,BTG2,NEFL,ATP7A,JADE2,PLPPR4,ARC,EPHB4,DOK4,LRP4,NFASC,LHX9,NOTCH2,MAP2,NOTCH3,TNC,UNC13A,CHRNA7,R…
GO:BP	regulation of localization	GO:0032879	2.92117e-56	7053444307652920	2872	616	162	60607	IGSF10,PTPRK,KCNA3,ADGRG1,PPFIA2,CORIN,DSG2,CACNG2,CHRM1,NKX3-1,PTGS2,NR2F2,TENM1,GH1,CARTPT,RPH3AL,GJA1,LAMA4,DCLK3,TRIM67,KCNJ2,OSGIN1,WWTR1,CALY,CPLX2,CADPS,NRP1,ACVRL1,TRIM29,SLC8A1,SHANK2,ANGPT2,KCND3,COL3A1,ADAM8,COL1A1,TRIM9,ADGRB1,DPP6,GPR68,VSTM2A,GRIN1,RYR2,LRRTM2,SHANK1,CNN2,BRSK2,AQP1,DRD2,ERBB4,PTPN14,CXCR4,EPB41L4B,CLU,YAP1,KCNB1,RET,CEBPB,ABCA12,UNC13D,SYT9,FEZ1,ITPR3,ADCYAP1R1,STA…
GO:BP	plasma membrane bounded cell projection organization	GO:0120036	3.65106e-56	7043758056126080	1569	621	126	60607	PTPRK,PARVA,PPFIA2,GRID2,VSTM2L,EPHA10,TENM1,ADM,CNTN6,CFAP54,GJA1,STMN4,TRIM67,TBC1D30,WWTR1,COBL,UNC5A,NRP1,PDZD7,SHANK2,KIAA0319,CNTN2,LINGO1,CDH4,ADGRB1,SLIT1,NTRK2,SHANK1,OLFM1,BRSK2,DRD2,NYAP2,CXCR4,YAP1,GAP43,RET,ROBO2,CDH11,FEZ1,RTN4R,PRKCA,SYT3,ACTL6B,GFRA3,MAP6,NEURL1,SEZ6,L1CAM,RIMS2,PHACTR1,CNTNAP2,EFNB2,FN1,CNTN1,TPBG,ATCAY,BTG2,NEFL,ATP7A,JADE2,CDC14A,PLPPR4,ARC,EPHB4,ATP1A3,DOK4,LR…
GO:BP	negative regulation of biological process	GO:0048519	1.62259e-54	6978979191946170	5757	609	221	60607	TOX3,FOSB,GRIK3,PTPRK,ARHGAP42,PARVA,ADGRG1,ELFN1,TFPI,GRID2,NKX3-1,VSTM2L,PTGS2,SCML4,NR2F2,TENM1,ADM,THBS2,APCDD1,HMX1,CARTPT,CYP27B1,GJA1,LAMA4,DCLK3,TRIM67,TBC1D30,DKK2,OSGIN1,WWTR1,NRP1,ACVRL1,TRIM29,SLC8A1,SHANK2,BHLHE40,ANGPT2,ZGPAT,COL3A1,KIAA0319,CNTN2,ADAM8,RARB,COL1A1,TRIM9,LINGO1,ADGRB1,SLC24A2,GPR68,LFNG,HES7,RYR2,LRRTM2,SLIT1,MUC1,TPPP,NTRK2,CHD5,SHANK1,PTPRE,OLFM1,CNN2,AQP1,DRD2,ER…
GO:BP	cell projection organization	GO:0030030	6.74106e-55	6917127151153280	1609	621	126	60607	PTPRK,PARVA,PPFIA2,GRID2,VSTM2L,EPHA10,TENM1,ADM,CNTN6,CFAP54,GJA1,STMN4,TRIM67,TBC1D30,WWTR1,COBL,UNC5A,NRP1,PDZD7,SHANK2,KIAA0319,CNTN2,LINGO1,CDH4,ADGRB1,SLIT1,NTRK2,SHANK1,OLFM1,BRSK2,DRD2,NYAP2,CXCR4,YAP1,GAP43,RET,ROBO2,CDH11,FEZ1,RTN4R,PRKCA,SYT3,ACTL6B,GFRA3,MAP6,NEURL1,SEZ6,L1CAM,RIMS2,PHACTR1,CNTNAP2,EFNB2,FN1,CNTN1,TPBG,ATCAY,BTG2,NEFL,ATP7A,JADE2,CDC14A,PLPPR4,ARC,EPHB4,ATP1A3,DOK4,LR…
GO:BP	negative regulation of cellular process	GO:0048523	1.41047e-53	688506370593093	5139	609	208	60607	TOX3,FOSB,GRIK3,PTPRK,ARHGAP42,PARVA,ADGRG1,ELFN1,TFPI,GRID2,NKX3-1,VSTM2L,PTGS2,SCML4,NR2F2,TENM1,ADM,APCDD1,HMX1,CARTPT,CYP27B1,GJA1,DCLK3,TRIM67,TBC1D30,DKK2,OSGIN1,WWTR1,NRP1,ACVRL1,TRIM29,SLC8A1,SHANK2,BHLHE40,ANGPT2,ZGPAT,COL3A1,KIAA0319,CNTN2,ADAM8,RARB,COL1A1,TRIM9,LINGO1,ADGRB1,SLC24A2,GPR68,LFNG,HES7,RYR2,LRRTM2,SLIT1,MUC1,TPPP,NTRK2,CHD5,SHANK1,PTPRE,CNN2,AQP1,DRD2,ERBB4,PTPN14,TBX18,C…
GO:BP	metabolic process	GO:0008152	9.17287e-53	6703749477389460	11827	620	317	60607	PCSK2,TMEM189-UBE2V1,TOX3,KSR2,FOSB,DGKK,PTPRK,PARVA,NPAS4,ST8SIA1,RNF212,ADGRG1,ELFN1,PPP2R2C,FAM135B,SOHLH2,CORIN,ZNF662,CACNG2,TFPI,PSTK,GGN,NKX3-1,PLCH2,PTGS2,EPHA10,SCML4,NR2F2,TENM1,ADM,GH1,HMX1,CARTPT,CYP27B1,CYTL1,ZSCAN31,GJA1,LAMA4,CHST15,DCLK3,AGBL1,RBFOX1,TRIM67,GNG3,WWTR1,EGFLAM,GOLGA7B,B3GALT5,CALY,USP18,NRP1,AK8,PPP1R3C,HOXC11,GNMT,ACVRL1,ALPK3,TRIM29,SLC8A1,BHLHE40,ANGPT2,FOS,ZGPAT…
GO:BP	response to chemical	GO:0042221	1.53866e-48	6.38129e+16	4781	607	194	60607	COL16A1,FOSB,GPX8,PTPRK,PARVA,NPAS4,SLC6A11,FGFRL1,TAS2R46,DSG2,CACNG2,TFPI,CHRM1,NKX3-1,VSTM2L,PTGS2,EPHA10,NR2F2,ADM,GPBAR1,GH1,CNTN6,CARTPT,CYP27B1,ABCC6,RPH3AL,GLRA3,GJA1,AQP10,CALY,USP18,UNC5A,NRP1,S100A10,ACVRL1,SLC8A1,ANGPT2,FOS,COL3A1,CNTN2,ADAM8,RARB,COL1A1,CDH4,GPR68,VSTM2A,GRIN1,RYR2,SLIT1,GABRB3,MUC1,CGN,NTRK2,SHANK1,GAD1,PTPRE,CNN2,PTGER2,BRSK2,EPAS1,AQP1,DRD2,ERBB4,B3GAT1,PTPN14,CXC…
GO:BP	cell-cell signaling	GO:0007267	3.79808e-47	6.24204e+16	1722	615	122	60607	GRIK3,NPAS4,ADGRG1,PPFIA2,CACNG2,CHRM1,GRID2,NKX3-1,PTGS2,DLGAP3,ADM,APCDD1,RSPO4,CARTPT,GLRA3,GJA1,GRIK4,DKK2,WWTR1,CPLX2,CADPS,NRP1,SHANK2,CNTN2,COL1A1,TRIM9,LRFN2,ADGRB1,SLC24A2,GPR68,GRIN1,RYR2,LRRTM2,GABRB3,AMER3,NTRK2,SHANK1,GAD1,BRSK2,DRD2,CELSR1,TBX18,YAP1,KCNB1,PTPRN,NPTX2,PCDH1,SYT9,CDH11,LGR5,SULF2,ITPR3,PRKCA,SYT3,EGR1,RIMS4,GRID1,NNAT,SCN3B,NEURL1,CHGA,FZD7,SEZ6,SYK,CLSTN2,DLG2,PTPRN…
GO:BP	establishment of localization	GO:0051234	4.36358e-48	6236015672525150	5372	616	205	60607	GRIK3,KCNA3,SLC6A11,KCNT1,PPFIA2,CORIN,CACNG2,CHRM1,SLC6A17,GRID2,NKX3-1,PTGS2,TENM1,ADM,CNGB1,GH1,CARTPT,CYP27B1,ABCC6,RPH3AL,GLRA3,GJA1,AQP10,GRIK4,RBFOX1,KCNK9,KCNJ2,TBC1D30,GOLGA7B,CALY,CPLX2,CADPS,NRP1,S100A10,PDZD7,SLC8A1,SHANK2,KCND3,ARRDC4,CNTN2,ADAM8,ATP2B2,COL1A1,TRIM9,ADGRB1,DPP6,SLC24A2,GPR68,GRIN1,RYR2,LRRTM2,SLIT1,GABRB3,ANK1,DNER,NTRK2,SHANK1,GAD1,SLC18A1,ZDHHC22,CNN2,BRSK2,AQP1,DR…
GO:BP	transport	GO:0006810	5.90235e-48	6.2229e+16	5224	616	202	60607	GRIK3,KCNA3,SLC6A11,KCNT1,PPFIA2,CORIN,CACNG2,CHRM1,SLC6A17,GRID2,NKX3-1,PTGS2,TENM1,ADM,CNGB1,GH1,CARTPT,CYP27B1,ABCC6,RPH3AL,GLRA3,GJA1,AQP10,GRIK4,RBFOX1,KCNK9,KCNJ2,TBC1D30,GOLGA7B,CALY,CPLX2,CADPS,NRP1,S100A10,SLC8A1,SHANK2,KCND3,ARRDC4,CNTN2,ADAM8,ATP2B2,COL1A1,TRIM9,ADGRB1,DPP6,SLC24A2,GPR68,GRIN1,RYR2,LRRTM2,SLIT1,GABRB3,ANK1,DNER,NTRK2,SHANK1,GAD1,SLC18A1,ZDHHC22,CNN2,BRSK2,AQP1,DRD2,ZDH…
GO:BP	organic substance metabolic process	GO:0071704	8.33867e-48	6207890329869600	11326	620	302	60607	PCSK2,TMEM189-UBE2V1,TOX3,KSR2,FOSB,DGKK,PTPRK,PARVA,NPAS4,ST8SIA1,RNF212,ADGRG1,ELFN1,PPP2R2C,FAM135B,SOHLH2,CORIN,ZNF662,CACNG2,TFPI,PSTK,GGN,NKX3-1,PLCH2,PTGS2,EPHA10,SCML4,NR2F2,TENM1,ADM,GH1,HMX1,CARTPT,CYP27B1,CYTL1,ZSCAN31,GJA1,CHST15,DCLK3,AGBL1,RBFOX1,TRIM67,GNG3,WWTR1,EGFLAM,GOLGA7B,B3GALT5,CALY,USP18,NRP1,AK8,PPP1R3C,HOXC11,GNMT,ACVRL1,ALPK3,TRIM29,SLC8A1,BHLHE40,ANGPT2,FOS,ZGPAT,COL3A…
GO:BP	regulation of cellular component organization	GO:0051128	1.21384e-46	6191583855140630	2412	612	140	60607	COL16A1,PPFIA2,GRID2,TENM1,GPBAR1,THBS2,CYP27B1,GJA1,STMN4,TRIM67,LRRTM1,TBC1D30,OSGIN1,COBL,CALY,CPLX2,NRP1,S100A10,ACVRL1,KIAA0319,CNTN2,TRIM9,LINGO1,CDH4,LRFN2,ADGRB1,LRRTM2,SLIT1,MUC1,TPPP,ANK1,NTRK2,SHANK1,OLFM1,BRSK2,DRD2,CELSR1,CXCR4,CLU,YAP1,GAP43,RET,ROBO2,SYT9,FEZ1,RTN4R,SYT3,MAP6,NEURL1,PAX5,SEZ6,TPPP3,SYK,CLSTN2,L1CAM,RIMS2,EFNB2,FN1,CNTN1,TPBG,SMAD3,NEFL,RASSF8,AKAP6,ATP7A,CBLN2,ARC,…
GO:BP	regulation of developmental process	GO:0050793	1.59442e-45	6079739824860410	2605	616	144	60607	PARVA,PPFIA2,GRID2,NKX3-1,PTGS2,ADM,THBS2,GH1,CARTPT,CYP27B1,GJA1,LAMA4,RBFOX1,WWTR1,COBL,NRP1,HOXC11,S100A10,ACVRL1,SLC8A1,SHANK2,BHLHE40,ANGPT2,FOS,KIAA0319,CNTN2,ADAM8,RARB,COL1A1,LINGO1,CDH4,ADGRB1,GPR68,LFNG,VSTM2A,HES7,LRRTM2,SLIT1,TPPP,NTRK2,SHANK1,OLFM1,BRSK2,AQP1,DRD2,ERBB4,CELSR1,CXCR4,TBX18,YAP1,RET,CEBPB,ROBO2,UNC13D,ITPKB,FOXO1,FEZ1,RTN4R,PRKCA,SYT3,DISP3,LMO1,SPRY1,MAP6,SPOCK2,NEURL…
GO:BP	regulation of multicellular organismal process	GO:0051239	2.39532e-45	6.06206e+16	2861	616	150	60607	KSR2,ARHGAP42,CORIN,DSG2,CACNG2,TFPI,GRID2,NKX3-1,PTGS2,DLGAP3,NR2F2,ADM,THBS2,GH1,CARTPT,CYP27B1,GJA1,LAMA4,KCNJ2,WWTR1,NRP1,HOXC11,ACVRL1,SLC8A1,SHANK2,BHLHE40,ANGPT2,KCND3,FOS,KIAA0319,ADAM8,ATP2B2,RARB,COL1A1,LINGO1,CDH4,ADGRB1,GPR68,LFNG,HES7,GRIN1,RYR2,LRRTM2,SLIT1,TPPP,NTRK2,SHANK1,OLFM1,PTGER2,EPAS1,AQP1,DRD2,ERBB4,CXCR4,TBX18,EPB41L4B,CLU,YAP1,NPTX2,RET,CEBPB,ROBO2,ITPKB,FOXO1,RTN4R,SULF…
GO:BP	cell junction organization	GO:0034330	3.88583e-46	6041051669210260	722	610	85	60607	COL16A1,PTPRK,NPAS4,ELFN1,PPFIA2,IGSF21,CADM3,DSG2,CACNG2,GRID2,DLGAP3,GPBAR1,THBS2,GJA1,LRRTM1,NRP1,S100A10,ACVRL1,SHANK2,CNTN2,CDH4,LRFN2,ADGRB1,LRRTM2,SLIT1,GABRB3,DNER,NTRK2,SHANK1,DRD2,ERBB4,KIFC3,GAP43,ROBO2,CDH11,PRKCA,CADM2,SPOCK2,NEURL1,SEZ6,PPFIBP2,CLSTN2,L1CAM,DLG2,EFNB2,FN1,TPBG,SMAD3,NEFL,RASSF8,CBLN2,ARC,SLC8A3,LRP4,NFASC,DKK1,PALM,TNC,UNC13A,CHRNA7,RELN,NEFH,SFRP1,SEZ6L2,FBLIM1,MAP…
GO:BP	cellular metabolic process	GO:0044237	7.53639e-44	5.81228e+16	10871	620	289	60607	PCSK2,TMEM189-UBE2V1,TOX3,KSR2,FOSB,DGKK,PTPRK,PARVA,NPAS4,ST8SIA1,RNF212,ELFN1,PPP2R2C,FAM135B,SOHLH2,CORIN,ZNF662,CACNG2,TFPI,PSTK,GGN,NKX3-1,PLCH2,PTGS2,EPHA10,SCML4,NR2F2,TENM1,ADM,GH1,HMX1,CARTPT,CYP27B1,CYTL1,ZSCAN31,GJA1,CHST15,DCLK3,AGBL1,RBFOX1,TRIM67,GNG3,WWTR1,EGFLAM,GOLGA7B,B3GALT5,CALY,USP18,NRP1,AK8,PPP1R3C,HOXC11,GNMT,ACVRL1,ALPK3,TRIM29,SLC8A1,BHLHE40,FOS,ZGPAT,COL3A1,ARRDC4,CNTN2…
GO:BP	cell morphogenesis	GO:0000902	6.56296e-43	5718290008864540	1037	621	95	60607	PARVA,PPFIA2,VSTM2L,EPHA10,CNTN6,GJA1,COBL,UNC5A,NRP1,S100A10,PDZD7,SHANK2,KIAA0319,CNTN2,ADAM8,LINGO1,CDH4,ADGRB1,SLIT1,NTRK2,SHANK1,OLFM1,BRSK2,DRD2,NYAP2,CXCR4,CLU,YAP1,GAP43,RET,ROBO2,UNC13D,CDH11,FEZ1,RTN4R,PRKCA,SYT3,GFRA3,MAP6,FZD7,L1CAM,RIMS2,PHACTR1,CNTNAP2,EFNB2,FN1,TPBG,NEFL,ATP7A,JADE2,PLPPR4,ARC,EPHB4,DOK4,LRP4,NFASC,LHX9,NOTCH2,MAP2,RREB1,PALM,ANTXR1,NOTCH3,UNC13A,CHRNA7,RELN,NEFH,F…
GO:BP	regulation of signal transduction	GO:0009966	3.30158e-41	5648127760553540	3165	601	150	60607	ARHGAP42,ADGRG1,CACNG2,NKX3-1,PTGS2,DLGAP3,TENM1,ADM,GPBAR1,CNGB1,GH1,CNTN6,APCDD1,RSPO4,CYP27B1,GJA1,TRIM67,GNG3,DKK2,WWTR1,USP18,NRP1,ACVRL1,SHANK2,ZGPAT,COL3A1,KIAA0319,CNTN2,ADAM8,MUC20,COL1A1,LFNG,GRIN1,AMER3,MUC1,NTRK2,CHD5,SHANK1,PTPRE,DRD2,ERBB4,CXCR4,TBX18,CLU,YAP1,NPTX2,RET,ROBO2,LAMTOR4,ITPKB,RGS7,FOXO1,LGR5,RTN4R,SULF2,ADCYAP1R1,STARD13,PRKCA,EGR1,GPR37,LTBP1,SPRY1,RBPMS,NEURL1,CHGA,F…
GO:BP	movement of cell or subcellular component	GO:0006928	2.5445e-40	5.55944e+16	2311	621	131	60607	IGSF10,PTPRK,PARVA,ADGRG1,DSG2,VSTM2L,PTGS2,EPHA10,NR2F2,CNTN6,CFAP54,GJA1,LAMA4,TCAP,KCNJ2,OSGIN1,CALY,UNC5A,NRP1,ACVRL1,SLC8A1,ANGPT2,KCND3,COL3A1,KIAA0319,CNTN2,ADAM8,COL1A1,CDH4,ADGRB1,RYR2,SLIT1,DNER,NTRK2,CNN2,DRD2,ERBB4,CELSR1,CXCR4,EPB41L4B,KIFC3,GAP43,RET,ROBO2,FEZ1,STARD13,PRKCA,GFRA3,SPOCK2,SCN3B,NEURL1,CHGA,ELP6,SYK,CELF3,L1CAM,DLG2,PHACTR1,EFNB2,FN1,MYO1E,TPBG,SMAD3,NEFL,ATP7A,ARC,EP…
GO:BP	primary metabolic process	GO:0044238	6.03354e-40	5.52194e+16	10584	620	280	60607	PCSK2,TMEM189-UBE2V1,TOX3,KSR2,FOSB,DGKK,PTPRK,PARVA,NPAS4,ST8SIA1,RNF212,ELFN1,PPP2R2C,FAM135B,SOHLH2,CORIN,ZNF662,TFPI,PSTK,GGN,NKX3-1,PLCH2,PTGS2,EPHA10,SCML4,NR2F2,TENM1,ADM,GH1,HMX1,CARTPT,CYP27B1,CYTL1,ZSCAN31,GJA1,CHST15,DCLK3,AGBL1,RBFOX1,TRIM67,GNG3,WWTR1,EGFLAM,GOLGA7B,B3GALT5,USP18,NRP1,AK8,PPP1R3C,HOXC11,GNMT,ACVRL1,ALPK3,TRIM29,SLC8A1,BHLHE40,FOS,ZGPAT,COL3A1,ARRDC4,CNTN2,ADAM8,MUC20…
GO:BP	macromolecule metabolic process	GO:0043170	1.05514e-39	5497669046138300	9796	620	268	60607	PCSK2,TOX3,KSR2,FOSB,PTPRK,PARVA,NPAS4,ST8SIA1,RNF212,ADGRG1,ELFN1,PPP2R2C,SOHLH2,CORIN,ZNF662,CACNG2,TFPI,PSTK,GGN,NKX3-1,PTGS2,EPHA10,SCML4,NR2F2,TENM1,ADM,GH1,HMX1,CARTPT,CYTL1,ZSCAN31,GJA1,CHST15,DCLK3,AGBL1,RBFOX1,TRIM67,GNG3,WWTR1,EGFLAM,GOLGA7B,B3GALT5,CALY,USP18,NRP1,PPP1R3C,HOXC11,GNMT,ACVRL1,ALPK3,TRIM29,SLC8A1,BHLHE40,ANGPT2,FOS,ZGPAT,COL3A1,ARRDC4,CNTN2,ADAM8,MUC20,RARB,COL1A1,TRIM9,A…
GO:BP	cellular component morphogenesis	GO:0032989	8.92367e-38	5204945642296740	791	621	81	60607	PPFIA2,VSTM2L,EPHA10,CNTN6,GJA1,TCAP,COBL,UNC5A,NRP1,SHANK2,KIAA0319,CNTN2,LINGO1,CDH4,ADGRB1,SLIT1,TPPP,NTRK2,SHANK1,OLFM1,BRSK2,DRD2,NYAP2,CXCR4,GAP43,RET,ROBO2,CDH11,FEZ1,RTN4R,PRKCA,SYT3,GFRA3,MAP6,L1CAM,RIMS2,PHACTR1,CNTNAP2,EFNB2,FN1,TPBG,NEFL,ATP7A,JADE2,PLPPR4,ARC,EPHB4,DOK4,LRP4,NFASC,LHX9,NOTCH2,MAP2,RREB1,NOTCH3,UNC13A,CHRNA7,RELN,NEFH,MAPT,TMOD2,PDGFRA,NRCAM,NEBL,NFATC4,CRMP1,CFLAR,TN…
GO:BP	cell surface receptor signaling pathway	GO:0007166	1.23337e-36	5190890767123430	3210	616	147	60607	COL16A1,GRIK3,PTPRK,NPAS4,ADGRG1,FGFRL1,GRID2,NKX3-1,PTGS2,EPHA10,GPBAR1,GH1,CNTN6,APCDD1,RSPO4,GLRA3,GRIK4,DKK2,WWTR1,USP18,UNC5A,NRP1,ACVRL1,SHANK2,ANGPT2,FOS,ZGPAT,COL3A1,KIAA0319,CNTN2,MUC20,COL1A1,ADGRB1,LFNG,HES7,GRIN1,AMER3,SORBS2,MUC1,CGN,DNER,NTRK2,SHANK1,PTPRE,CNN2,DRD2,ERBB4,CELSR1,CXCR4,TBX18,YAP1,KCNB1,PTPRN,RET,ROBO2,ADGRG2,ITPKB,FOXO1,LGR5,RTN4R,SULF2,ADCYAP1R1,PRKCA,EGR1,LTBP1,DIS…
GO:BP	nitrogen compound metabolic process	GO:0006807	1.56273e-35	5080611566733500	10078	609	262	60607	PCSK2,TOX3,KSR2,FOSB,PTPRK,PARVA,NPAS4,ST8SIA1,RNF212,ELFN1,PPP2R2C,SOHLH2,CORIN,ZNF662,TFPI,PSTK,GGN,NKX3-1,PTGS2,EPHA10,SCML4,NR2F2,TENM1,GH1,HMX1,CARTPT,CYTL1,ZSCAN31,GJA1,CHST15,DCLK3,AGBL1,RBFOX1,TRIM67,GNG3,WWTR1,EGFLAM,GOLGA7B,B3GALT5,USP18,NRP1,AK8,PPP1R3C,HOXC11,GNMT,ACVRL1,ALPK3,TRIM29,SLC8A1,BHLHE40,FOS,ZGPAT,COL3A1,ARRDC4,CNTN2,ADAM8,MUC20,RARB,COL1A1,TRIM9,ADGRB1,DPP6,HES7,GRIN1,MRPL…
GO:BP	cell adhesion	GO:0007155	2.47085e-35	5060715317449960	1492	621	103	60607	HMCN1,COL16A1,PTPRK,LPP,PARVA,ADGRG1,PPFIA2,FGFRL1,IGSF21,CADM3,DSG2,GRID2,VSTM2L,TENM1,THBS2,CNTNAP3B,CNTN6,LAMA4,EGFLAM,NRP1,S100A10,ACVRL1,TRIM29,ANGPT2,COL3A1,CNTN2,ADAM8,COL1A1,CDH4,ADGRB1,MUC1,NCAN,CELSR1,CXCR4,EPB41L4B,KIFC3,RET,CEBPB,ROBO2,PCDH1,UNC13D,ITPKB,CDH11,FEZ1,LRRN2,PRKCA,CADM2,SPOCK2,FZD7,SYK,PDZD2,CLSTN2,L1CAM,DLG2,CNTNAP2,EFNB2,FN1,CNTN1,TPBG,SMAD3,LMLN,EPHB4,IGF2,S100A11,NFAS…
GO:BP	cell morphogenesis involved in differentiation	GO:0000904	2.55478e-36	5059264616103660	749	621	78	60607	PARVA,PPFIA2,VSTM2L,EPHA10,CNTN6,COBL,UNC5A,NRP1,S100A10,PDZD7,SHANK2,KIAA0319,CNTN2,LINGO1,CDH4,ADGRB1,SLIT1,NTRK2,SHANK1,OLFM1,BRSK2,DRD2,CXCR4,GAP43,RET,ROBO2,UNC13D,CDH11,FEZ1,RTN4R,PRKCA,GFRA3,MAP6,FZD7,L1CAM,PHACTR1,EFNB2,FN1,TPBG,NEFL,PLPPR4,ARC,EPHB4,DOK4,LRP4,NFASC,LHX9,NOTCH2,MAP2,RREB1,ANTXR1,NOTCH3,CHRNA7,RELN,NEFH,MAPT,RADIL,NRCAM,NFATC4,RAC3,SLC9A3R1,CRMP1,TNIK,CCDC88C,IRS2,KIF5C,CD…
GO:BP	regulation of response to stimulus	GO:0048583	2.56496e-35	505909195854708	4278	601	165	60607	ARHGAP42,ADGRG1,CACNG2,TFPI,GRID2,NKX3-1,PTGS2,DLGAP3,TENM1,ADM,GPBAR1,CNGB1,GH1,CNTN6,APCDD1,RSPO4,CARTPT,CYP27B1,GJA1,TRIM67,GNG3,DKK2,WWTR1,USP18,NRP1,ACVRL1,SHANK2,ANGPT2,FOS,ZGPAT,COL3A1,KIAA0319,CNTN2,ADAM8,MUC20,COL1A1,LFNG,GRIN1,AMER3,MUC1,NTRK2,CHD5,SHANK1,PTPRE,DRD2,ERBB4,CXCR4,TBX18,CLU,YAP1,NPTX2,RET,CEBPB,ROBO2,UNC13D,LAMTOR4,ITPKB,RGS7,FOXO1,LGR5,RTN4R,SULF2,ADCYAP1R1,STARD13,PRKCA,…
GO:BP	biological adhesion	GO:0022610	3.64512e-36	5043828763850760	1499	621	103	60607	HMCN1,COL16A1,PTPRK,LPP,PARVA,ADGRG1,PPFIA2,FGFRL1,IGSF21,CADM3,DSG2,GRID2,VSTM2L,TENM1,THBS2,CNTNAP3B,CNTN6,LAMA4,EGFLAM,NRP1,S100A10,ACVRL1,TRIM29,ANGPT2,COL3A1,CNTN2,ADAM8,COL1A1,CDH4,ADGRB1,MUC1,NCAN,CELSR1,CXCR4,EPB41L4B,KIFC3,RET,CEBPB,ROBO2,PCDH1,UNC13D,ITPKB,CDH11,FEZ1,LRRN2,PRKCA,CADM2,SPOCK2,FZD7,SYK,PDZD2,CLSTN2,L1CAM,DLG2,CNTNAP2,EFNB2,FN1,CNTN1,TPBG,SMAD3,LMLN,EPHB4,IGF2,S100A11,NFAS…
GO:BP	cellular macromolecule metabolic process	GO:0044260	2.75532e-34	4.95598e+16	8390	618	237	60607	TOX3,KSR2,FOSB,PTPRK,PARVA,NPAS4,ST8SIA1,RNF212,ELFN1,PPP2R2C,SOHLH2,ZNF662,CACNG2,TFPI,PSTK,GGN,NKX3-1,PTGS2,EPHA10,SCML4,NR2F2,TENM1,ADM,GH1,HMX1,CARTPT,CYTL1,ZSCAN31,GJA1,CHST15,DCLK3,AGBL1,TRIM67,GNG3,WWTR1,EGFLAM,GOLGA7B,B3GALT5,CALY,USP18,NRP1,PPP1R3C,HOXC11,GNMT,ACVRL1,ALPK3,TRIM29,SLC8A1,BHLHE40,FOS,ZGPAT,COL3A1,ARRDC4,CNTN2,ADAM8,MUC20,RARB,COL1A1,TRIM9,ADGRB1,HES7,GRIN1,LRRTM2,MRPL33,MU…
GO:BP	plasma membrane bounded cell projection morphogenesis	GO:0120039	4.46885e-35	4.93498e+16	678	621	74	60607	PPFIA2,VSTM2L,EPHA10,CNTN6,GJA1,COBL,UNC5A,NRP1,SHANK2,KIAA0319,CNTN2,LINGO1,CDH4,ADGRB1,SLIT1,NTRK2,SHANK1,OLFM1,BRSK2,DRD2,NYAP2,CXCR4,GAP43,RET,ROBO2,CDH11,FEZ1,RTN4R,PRKCA,SYT3,GFRA3,MAP6,L1CAM,RIMS2,PHACTR1,CNTNAP2,EFNB2,FN1,TPBG,NEFL,ATP7A,JADE2,PLPPR4,ARC,EPHB4,DOK4,LRP4,NFASC,LHX9,NOTCH2,MAP2,RREB1,NOTCH3,UNC13A,CHRNA7,RELN,NEFH,MAPT,NRCAM,NFATC4,CRMP1,TNIK,SYT17,IRS2,KIF5C,CDH2,OBSL1,TUB…
GO:BP	cell projection morphogenesis	GO:0048858	6.72597e-35	4917224482204420	682	621	74	60607	PPFIA2,VSTM2L,EPHA10,CNTN6,GJA1,COBL,UNC5A,NRP1,SHANK2,KIAA0319,CNTN2,LINGO1,CDH4,ADGRB1,SLIT1,NTRK2,SHANK1,OLFM1,BRSK2,DRD2,NYAP2,CXCR4,GAP43,RET,ROBO2,CDH11,FEZ1,RTN4R,PRKCA,SYT3,GFRA3,MAP6,L1CAM,RIMS2,PHACTR1,CNTNAP2,EFNB2,FN1,TPBG,NEFL,ATP7A,JADE2,PLPPR4,ARC,EPHB4,DOK4,LRP4,NFASC,LHX9,NOTCH2,MAP2,RREB1,NOTCH3,UNC13A,CHRNA7,RELN,NEFH,MAPT,NRCAM,NFATC4,CRMP1,TNIK,SYT17,IRS2,KIF5C,CDH2,OBSL1,TUB…
GO:BP	neuron projection morphogenesis	GO:0048812	1.30323e-33	4888497897223610	664	621	73	60607	PPFIA2,VSTM2L,EPHA10,CNTN6,GJA1,COBL,UNC5A,NRP1,SHANK2,KIAA0319,CNTN2,LINGO1,CDH4,ADGRB1,SLIT1,NTRK2,SHANK1,OLFM1,BRSK2,DRD2,NYAP2,CXCR4,GAP43,RET,ROBO2,CDH11,FEZ1,RTN4R,PRKCA,SYT3,GFRA3,MAP6,L1CAM,RIMS2,PHACTR1,CNTNAP2,EFNB2,FN1,TPBG,NEFL,ATP7A,JADE2,PLPPR4,ARC,EPHB4,DOK4,LRP4,NFASC,LHX9,NOTCH2,MAP2,NOTCH3,UNC13A,CHRNA7,RELN,NEFH,MAPT,NRCAM,NFATC4,CRMP1,TNIK,SYT17,IRS2,KIF5C,CDH2,OBSL1,TUBB3,EGF…
GO:BP	cell part morphogenesis	GO:0032990	3.83882e-34	4.84158e+16	699	621	74	60607	PPFIA2,VSTM2L,EPHA10,CNTN6,GJA1,COBL,UNC5A,NRP1,SHANK2,KIAA0319,CNTN2,LINGO1,CDH4,ADGRB1,SLIT1,NTRK2,SHANK1,OLFM1,BRSK2,DRD2,NYAP2,CXCR4,GAP43,RET,ROBO2,CDH11,FEZ1,RTN4R,PRKCA,SYT3,GFRA3,MAP6,L1CAM,RIMS2,PHACTR1,CNTNAP2,EFNB2,FN1,TPBG,NEFL,ATP7A,JADE2,PLPPR4,ARC,EPHB4,DOK4,LRP4,NFASC,LHX9,NOTCH2,MAP2,RREB1,NOTCH3,UNC13A,CHRNA7,RELN,NEFH,MAPT,NRCAM,NFATC4,CRMP1,TNIK,SYT17,IRS2,KIF5C,CDH2,OBSL1,TUB…
GO:BP	cellular response to chemical stimulus	GO:0070887	4.16004e-33	4838090241862200	3393	607	145	60607	COL16A1,FOSB,GPX8,PTPRK,PARVA,NPAS4,FGFRL1,TFPI,CHRM1,NKX3-1,PTGS2,GPBAR1,GH1,CYP27B1,GJA1,CALY,USP18,NRP1,ACVRL1,SLC8A1,ANGPT2,FOS,COL3A1,ADAM8,RARB,COL1A1,GPR68,VSTM2A,GRIN1,RYR2,GABRB3,MUC1,CGN,NTRK2,PTPRE,CNN2,PTGER2,BRSK2,EPAS1,AQP1,DRD2,ERBB4,B3GAT1,PTPN14,CXCR4,CLU,YAP1,KCNB1,PTPRN,RET,CEBPB,ROBO2,LAMTOR4,ITPKB,SYT9,FOXO1,FEZ1,LGR5,SULF2,PRKCA,SYT3,EGR1,GPR37,LTBP1,SPRY1,SPOCK2,NEURL1,CHGA…
GO:BP	intracellular signal transduction	GO:0035556	6.52372e-33	4718550463110090	2772	616	131	60607	KSR2,DGKK,ARHGAP42,ADGRG1,NKX3-1,PLCH2,PTGS2,TENM1,ADM,GPBAR1,GH1,GJA1,DCLK3,TRIM67,GNG3,WWTR1,NRP1,SLC8A1,SHANK2,COL3A1,ADAM8,MUC20,GRIN1,RYR2,MUC1,NTRK2,CHD5,BRSK2,AQP1,DRD2,NYAP2,ERBB4,CELSR1,CXCR4,CLU,YAP1,RET,CEBPB,LAMTOR4,ITPKB,RGS7,FOXO1,RTN4R,ITPR3,ADCYAP1R1,STARD13,PRKCA,DOK3,GPR37,GFRA3,SPRY1,FZD7,SEZ6,SYK,TNIP2,DLG2,RIMS2,FN1,TPBG,BTG2,NEFL,AKAP6,AMOTL2,LINC00473,STK17B,IGF2,DOK4,NOTCH…
GO:BP	positive regulation of developmental process	GO:0051094	1.55462e-31	4.68084e+16	1341	616	94	60607	GRID2,PTGS2,ADM,THBS2,GH1,CYP27B1,GJA1,WWTR1,COBL,NRP1,HOXC11,S100A10,ACVRL1,SLC8A1,SHANK2,ANGPT2,FOS,ADAM8,RARB,COL1A1,CDH4,ADGRB1,GPR68,VSTM2A,LRRTM2,NTRK2,SHANK1,OLFM1,AQP1,DRD2,ERBB4,CXCR4,YAP1,RET,CEBPB,ROBO2,UNC13D,ITPKB,FEZ1,PRKCA,SYT3,SPRY1,MAP6,NEURL1,SYK,CLSTN2,L1CAM,RIMS2,EFNB2,FN1,TPBG,SMAD3,NEFL,AKAP6,JADE2,CBLN2,IGF2,NOTCH2,FOXC1,DKK1,ACVR1,RREB1,UNC13A,CHRNA7,RELN,SFRP1,STK3,MAPT,R…
GO:BP	regulation of transport	GO:0051049	1.16478e-30	4593375581482340	1809	615	106	60607	KCNA3,PPFIA2,CORIN,CACNG2,CHRM1,NKX3-1,PTGS2,TENM1,GH1,CARTPT,RPH3AL,GJA1,KCNJ2,CALY,CPLX2,CADPS,NRP1,SLC8A1,SHANK2,KCND3,ADAM8,TRIM9,DPP6,GPR68,GRIN1,RYR2,LRRTM2,SHANK1,CNN2,BRSK2,AQP1,DRD2,PTPN14,CXCR4,CLU,KCNB1,CEBPB,ABCA12,UNC13D,SYT9,FEZ1,ITPR3,ADCYAP1R1,PRKCA,SYT3,DISP3,RIMS4,NNAT,SCN3B,CHGA,SCN9A,DPP10,AHNAK,SYK,DLG2,RIMS2,CNTN1,SYT7,SMAD3,NEFL,SYP,AKAP6,ATP7A,ARC,SLC43A2,ABAT,INSIG1,CACNA…
GO:BP	system process	GO:0003008	1.20988e-30	459172573182054	2293	593	116	60607	HMCN1,ARHGAP42,NPAS4,TAS2R46,CORIN,DSG2,CACNG2,CHRM1,SLC6A17,GRID2,NKX3-1,PTGS2,DLGAP3,NR2F2,ADM,CNGB1,CARTPT,ABCC6,GLRA3,GJA1,RBFOX1,TCAP,KCNJ2,WWTR1,ACVRL1,PDZD7,SLC8A1,SHANK2,KCND3,FOS,CNTN2,ATP2B2,COL1A1,SLC24A2,GRIN1,RYR2,GABRB3,SORBS2,TPPP,NTRK2,SHANK1,PTGER2,EPAS1,AQP1,DRD2,CXCR4,TBX18,KIFC3,YAP1,NPTX2,CEBPB,FOXO1,SULF2,ITPR3,PRKCA,SCN3B,CHGA,SEZ6,SCN9A,SOBP,NAV2,RIMS2,CNTNAP2,MYO1E,TPBG,S…
GO:BP	circulatory system development	GO:0072359	3.17533e-31	4.54982e+16	1194	614	88	60607	PARVA,ADGRG1,DSG2,NKX3-1,PTGS2,NR2F2,ADM,THBS2,GJA1,LAMA4,TCAP,NRP1,ACVRL1,ALPK3,SLC8A1,ANGPT2,COL3A1,ADAM8,RARB,COL1A1,ADGRB1,RYR2,SORBS2,NTRK2,OLFM1,EPAS1,AQP1,ERBB4,PTPN14,CXCR4,TBX18,YAP1,ROBO2,STARD13,PRKCA,EGR1,SPRY1,FZD7,SYK,EFNB2,FN1,MYO1E,SMAD3,AKAP6,ATP7A,EPHB4,AMOTL2,POPDC2,NR4A1,NOTCH2,FOXC1,DKK1,ACVR1,ANTXR1,CHRNA7,SFRP1,STK3,TEAD2,REST,ADAM12,PDGFRA,ELN,NDRG4,AMOT,NRCAM,NEBL,NFATC4,…
GO:BP	tissue development	GO:0009888	8.30857e-31	4508047363709560	2107	609	112	60607	DSG2,NKX3-1,PTGS2,NR2F2,ADM,APCDD1,CYP27B1,CYTL1,GJA1,RBFOX1,TCAP,WWTR1,EGFLAM,COBL,NRP1,HOXC11,ACVRL1,PDZD7,ALPK3,SLC8A1,FOS,RARB,COL1A1,LFNG,HES7,RYR2,SORBS2,DNER,OLFM1,BRSK2,ERBB4,CELSR1,CXCR4,TBX18,YAP1,GAP43,RET,CEBPB,ROBO2,ABCA12,FOXO1,LGR5,SULF2,STARD13,EGR1,SPRY1,NEURL1,FZD7,PAX5,MMP15,TPPP3,EFNB2,FN1,MYO1E,SMAD3,BTG2,AKAP6,ATP7A,ARC,POPDC2,IGF2,NR4A1,LRP4,NOTCH2,FOXC1,FSTL1,DKK1,ACVR1,RR…
GO:BP	locomotion	GO:0040011	9.90244e-31	4500425766970050	2028	621	111	60607	IGSF10,PTPRK,PARVA,ADGRG1,CHRM1,VSTM2L,PTGS2,EPHA10,NR2F2,CNTN6,CFAP54,GJA1,LAMA4,OSGIN1,UNC5A,NRP1,ACVRL1,SLC8A1,ANGPT2,COL3A1,KIAA0319,CNTN2,ADAM8,COL1A1,CDH4,ADGRB1,SLIT1,DNER,NTRK2,CNN2,DRD2,ERBB4,CELSR1,CXCR4,EPB41L4B,GAP43,RET,ROBO2,FEZ1,STARD13,PRKCA,GPR37,GFRA3,SPOCK2,NEURL1,CHGA,ELP6,SYK,CELF3,L1CAM,PHACTR1,EFNB2,FN1,TPBG,SMAD3,NEFL,ATP7A,ARC,EPHB4,AMOTL2,S100A11,DOK4,NR4A1,NFASC,LHX9,NO…
GO:BP	cellular localization	GO:0051641	5.52509e-29	4.42577e+16	3541	597	141	60607	SYNJ2BP-COX16,PTPRK,SLC6A11,PPFIA2,CACNG2,CHRM1,GRID2,GPR158,PTGS2,TENM1,CNGB1,RPH3AL,GJA1,DCLK3,TRIM67,KCNJ2,TBC1D30,WWTR1,GOLGA7B,CALY,CPLX2,CADPS,NRP1,S100A10,TRIM29,SLC8A1,KCND3,CNTN2,ADAM8,COL1A1,TRIM9,DPP6,SLC24A2,GPR68,GRIN1,RYR2,SLIT1,ANK1,GAD1,SLC18A1,ZDHHC22,CNN2,BRSK2,DRD2,ZDHHC11B,ERBB4,PTPN14,CELSR1,CLU,YAP1,REEP1,KCNB1,PTPRN,ABCA12,UNC13D,LAMTOR4,SYT9,FEZ1,ITPR3,ADCYAP1R1,DOK3,RIMS4…
GO:BP	synapse organization	GO:0050808	8.02716e-30	4409543799601230	428	610	58	60607	NPAS4,ELFN1,PPFIA2,IGSF21,CACNG2,GRID2,DLGAP3,THBS2,LRRTM1,SHANK2,CNTN2,LRFN2,ADGRB1,LRRTM2,SLIT1,GABRB3,DNER,NTRK2,SHANK1,DRD2,ERBB4,GAP43,ROBO2,SPOCK2,NEURL1,SEZ6,PPFIBP2,CLSTN2,L1CAM,DLG2,EFNB2,TPBG,NEFL,CBLN2,ARC,SLC8A3,LRP4,NFASC,DKK1,PALM,TNC,UNC13A,CHRNA7,RELN,NEFH,SEZ6L2,MAPT,REST,NRCAM,NFATC4,CDH2,PPFIBP1,OBSL1,BSN,IGF1R,NFIA,FLNA,ADGRL2
GO:BP	response to organic substance	GO:0010033	8.74017e-30	4405847996914130	3412	604	139	60607	COL16A1,FOSB,PTPRK,NPAS4,FGFRL1,DSG2,TFPI,CHRM1,NKX3-1,PTGS2,NR2F2,ADM,GPBAR1,GH1,CYP27B1,GLRA3,GJA1,CALY,USP18,NRP1,ACVRL1,SLC8A1,ANGPT2,FOS,COL3A1,RARB,COL1A1,GPR68,VSTM2A,GRIN1,RYR2,GABRB3,MUC1,CGN,NTRK2,PTPRE,CNN2,PTGER2,BRSK2,AQP1,DRD2,ERBB4,PTPN14,CXCR4,CLU,YAP1,KCNB1,PTPRN,RET,CEBPB,ROBO2,LAMTOR4,FOXO1,FEZ1,LGR5,SULF2,ADCYAP1R1,PRKCA,EGR1,LTBP1,SPRY1,SPOCK2,NEURL1,FZD7,MMP15,SYK,ADAMTS3,TN…
GO:BP	regulation of metabolic process	GO:0019222	1.12457e-29	4.3949e+16	7148	605	205	60607	TOX3,KSR2,FOSB,PTPRK,PARVA,NPAS4,ELFN1,PPP2R2C,SOHLH2,ZNF662,TFPI,PSTK,NKX3-1,PTGS2,EPHA10,SCML4,NR2F2,TENM1,ADM,GH1,HMX1,CARTPT,CYP27B1,CYTL1,ZSCAN31,GJA1,LAMA4,RBFOX1,TRIM67,GNG3,WWTR1,NRP1,PPP1R3C,HOXC11,GNMT,ACVRL1,TRIM29,SLC8A1,BHLHE40,FOS,ZGPAT,ARRDC4,CNTN2,ADAM8,MUC20,RARB,COL1A1,ADGRB1,VSTM2A,HES7,GRIN1,LRRTM2,MUC1,TPPP,NTRK2,CHD5,OLFM1,CNN2,EPAS1,AQP1,DRD2,ERBB4,PTPN14,CXCR4,TBX18,EPB41L…
GO:BP	macromolecule localization	GO:0033036	1.21673e-28	4391480510537450	3218	614	136	60607	PTPRK,PPFIA2,CACNG2,CHRM1,GRID2,NKX3-1,GPR158,PTGS2,TENM1,CNGB1,CARTPT,RPH3AL,GJA1,DCLK3,RBFOX1,TRIM67,TBC1D30,WWTR1,GOLGA7B,CALY,CADPS,NRP1,S100A10,PDZD7,TRIM29,ARRDC4,CNTN2,ADAM8,COL1A1,DPP6,GPR68,VSTM2A,RYR2,ANK1,NTRK2,SHANK1,ZDHHC22,BRSK2,DRD2,ZDHHC11B,ERBB4,PTPN14,CELSR1,CLU,YAP1,REEP1,KCNB1,PTPRN,ABCA12,LAMTOR4,SYT9,ITPR3,PRKCA,LTBP1,DISP3,LRP1B,NNAT,SCN3B,CHGA,XKR7,GLIS2,DPP10,SYK,SCG3,DLG…
GO:BP	organonitrogen compound metabolic process	GO:1901564	1.33582e-28	4387425240140430	6792	609	200	60607	PCSK2,KSR2,PTPRK,PARVA,ST8SIA1,RNF212,ELFN1,PPP2R2C,CORIN,TFPI,PSTK,NKX3-1,PTGS2,EPHA10,NR2F2,TENM1,GH1,CARTPT,CYTL1,GJA1,CHST15,DCLK3,AGBL1,TRIM67,GNG3,WWTR1,EGFLAM,GOLGA7B,B3GALT5,USP18,NRP1,AK8,PPP1R3C,GNMT,ACVRL1,ALPK3,SLC8A1,ZGPAT,COL3A1,ARRDC4,CNTN2,ADAM8,MUC20,TRIM9,ADGRB1,DPP6,GRIN1,MRPL33,MUC1,TPPP,NCAN,DNER,NTRK2,CHD5,GAD1,PTPRE,ZDHHC22,BRSK2,EPAS1,AQP1,DRD2,ZDHHC11B,ERBB4,B3GAT1,PTPN14…
GO:BP	ion transport	GO:0006811	1.66211e-28	4377933904208440	3661	615	145	60607	GRIK3,KCNA3,SLC6A11,KCNT1,PPFIA2,CACNG2,CHRM1,SLC6A17,GRID2,NKX3-1,PTGS2,TENM1,CNGB1,GH1,CARTPT,CYP27B1,ABCC6,RPH3AL,GLRA3,GJA1,AQP10,GRIK4,RBFOX1,KCNK9,KCNJ2,TBC1D30,GOLGA7B,CALY,CADPS,SLC8A1,SHANK2,KCND3,ARRDC4,ADAM8,ATP2B2,COL1A1,DPP6,SLC24A2,GPR68,GRIN1,RYR2,GABRB3,NTRK2,SHANK1,SLC18A1,ZDHHC22,BRSK2,AQP1,DRD2,ZDHHC11B,PTPN14,CXCR4,CLU,KCNB1,PTPRN,CEBPB,ABCA12,SYT9,ITPR3,ADCYAP1R1,PRKCA,SYT3,D…
GO:BP	cellular component assembly	GO:0022607	7.96e-29	4309908701005300	3010	610	130	60607	COL16A1,PTPRK,PARVA,NPAS4,KCNA3,RNF212,GRID2,TENM1,GPBAR1,THBS2,GLRA3,CFAP54,GJA1,AQP10,TCAP,KCNJ2,LRRTM1,NAP1L3,TBC1D30,WWTR1,COBL,CALY,NRP1,S100A10,GNMT,ACVRL1,SHANK2,KCND3,TRIM9,ADGRB1,SLC24A2,GRIN1,LRRTM2,SLIT1,GABRB3,TPPP,DNER,NTRK2,SHANK1,DRD2,ERBB4,CLU,YAP1,KCNB1,GAP43,ROBO2,CDH11,FEZ1,PRKCA,NEFM,SPOCK2,NEURL1,TPPP3,SYK,CLSTN2,CELF3,PHACTR1,EFNB2,FN1,TPBG,SYT7,SMAD3,NEFL,ATP7A,CDC14A,CBLN2…
GO:BP	cellular component biogenesis	GO:0044085	1.05808e-27	4297548289657230	3257	610	135	60607	COL16A1,PTPRK,PARVA,NPAS4,KCNA3,RNF212,GRID2,TENM1,GPBAR1,THBS2,GLRA3,CFAP54,GJA1,AQP10,TCAP,KCNJ2,LRRTM1,NAP1L3,TBC1D30,WWTR1,COBL,CALY,NRP1,S100A10,GNMT,ACVRL1,SHANK2,KCND3,ARRDC4,TRIM9,ADGRB1,SLC24A2,GRIN1,LRRTM2,SLIT1,GABRB3,TPPP,DNER,NTRK2,SHANK1,DRD2,ERBB4,CLU,YAP1,KCNB1,GAP43,ROBO2,CDH11,FEZ1,PRKCA,NEFM,SPOCK2,NEURL1,CHGA,TPPP3,SYK,CLSTN2,CELF3,PHACTR1,EFNB2,FN1,TPBG,SYT7,SMAD3,NEFL,ATP7A,…
GO:BP	cell morphogenesis involved in neuron differentiation	GO:0048667	1.31977e-29	4287950024912780	602	621	65	60607	PPFIA2,VSTM2L,EPHA10,CNTN6,COBL,UNC5A,NRP1,PDZD7,SHANK2,KIAA0319,CNTN2,LINGO1,CDH4,ADGRB1,SLIT1,NTRK2,SHANK1,OLFM1,BRSK2,DRD2,CXCR4,GAP43,RET,ROBO2,CDH11,FEZ1,RTN4R,PRKCA,GFRA3,MAP6,L1CAM,PHACTR1,EFNB2,FN1,TPBG,NEFL,PLPPR4,ARC,EPHB4,DOK4,LRP4,NFASC,LHX9,NOTCH2,MAP2,NOTCH3,CHRNA7,RELN,NEFH,MAPT,NRCAM,NFATC4,SLC9A3R1,CRMP1,TNIK,IRS2,KIF5C,CDH2,OBSL1,TUBB3,DPYSL5,NCAM1,ELAVL4,UNC5C,ALCAM
GO:BP	cellular response to organic substance	GO:0071310	1.31977e-29	4287950024912780	2776	604	124	60607	COL16A1,FOSB,PTPRK,NPAS4,FGFRL1,TFPI,CHRM1,NKX3-1,PTGS2,GPBAR1,GH1,CYP27B1,GJA1,CALY,USP18,NRP1,ACVRL1,SLC8A1,ANGPT2,FOS,COL3A1,RARB,COL1A1,GPR68,VSTM2A,RYR2,GABRB3,MUC1,CGN,NTRK2,PTPRE,CNN2,PTGER2,BRSK2,AQP1,DRD2,ERBB4,PTPN14,CXCR4,CLU,YAP1,KCNB1,PTPRN,RET,CEBPB,ROBO2,LAMTOR4,FOXO1,FEZ1,LGR5,SULF2,PRKCA,EGR1,LTBP1,SPRY1,SPOCK2,NEURL1,FZD7,SYK,ADAMTS3,TNIP2,PTPRN2,FN1,SMAD3,SYP,AKAP6,ATP7A,IGF2,A…
GO:BP	protein localization	GO:0008104	8.96612e-28	4.20474e+16	2770	597	122	60607	PTPRK,CACNG2,CHRM1,GRID2,NKX3-1,GPR158,PTGS2,TENM1,CNGB1,CARTPT,RPH3AL,GJA1,DCLK3,TRIM67,TBC1D30,WWTR1,GOLGA7B,CALY,CADPS,NRP1,S100A10,PDZD7,TRIM29,ARRDC4,CNTN2,ADAM8,COL1A1,DPP6,GPR68,RYR2,ANK1,SHANK1,ZDHHC22,BRSK2,DRD2,ZDHHC11B,ERBB4,PTPN14,CELSR1,CLU,YAP1,REEP1,KCNB1,PTPRN,ABCA12,LAMTOR4,SYT9,ITPR3,PRKCA,LTBP1,LRP1B,NNAT,SCN3B,CHGA,GLIS2,DPP10,SYK,SCG3,DLG2,PTPRN2,RIMS2,STK11IP,CNTNAP2,TPBG,SY…
GO:BP	regulation of cellular metabolic process	GO:0031323	1.57094e-26	4.18038e+16	6269	604	187	60607	TOX3,FOSB,PTPRK,PARVA,NPAS4,ELFN1,PPP2R2C,SOHLH2,ZNF662,TFPI,PSTK,NKX3-1,PTGS2,EPHA10,SCML4,NR2F2,TENM1,ADM,GH1,HMX1,CARTPT,CYP27B1,CYTL1,ZSCAN31,GJA1,RBFOX1,TRIM67,GNG3,WWTR1,NRP1,PPP1R3C,HOXC11,GNMT,ACVRL1,TRIM29,SLC8A1,BHLHE40,FOS,ZGPAT,ARRDC4,CNTN2,ADAM8,MUC20,RARB,COL1A1,ADGRB1,HES7,GRIN1,LRRTM2,MUC1,TPPP,NTRK2,CHD5,EPAS1,AQP1,DRD2,ERBB4,PTPN14,CXCR4,TBX18,CLU,YAP1,PTPRN,RET,CEBPB,ZNF44,LAMT…
GO:BP	positive regulation of multicellular organismal process	GO:0051240	2.47098e-26	416071311618193	1455	610	91	60607	KSR2,GRID2,NKX3-1,PTGS2,ADM,THBS2,GH1,CARTPT,CYP27B1,GJA1,WWTR1,NRP1,HOXC11,ACVRL1,SLC8A1,ANGPT2,FOS,ADAM8,COL1A1,CDH4,ADGRB1,GPR68,RYR2,LRRTM2,TPPP,NTRK2,OLFM1,PTGER2,EPAS1,AQP1,DRD2,ERBB4,CXCR4,CLU,YAP1,RET,CEBPB,ROBO2,ITPKB,SULF2,PRKCA,EGR1,SPRY1,MAP6,SCN3B,NEURL1,CHGA,SYK,CLSTN2,L1CAM,RIMS2,EFNB2,FN1,TPBG,SMAD3,NEFL,AKAP6,JADE2,CBLN2,IGF2,ABAT,NOTCH2,FOXC1,DKK1,ACVR1,RREB1,CHRNA7,RELN,FURIN,M…
GO:BP	central nervous system development	GO:0007417	2.69247e-26	4156984880554890	1032	619	79	60607	SLC6A11,ADGRG1,SLC6A17,GRID2,NR2F2,CNTN6,AK8,SLC8A1,SHANK2,COL3A1,CNTN2,RARB,GRIN1,SLIT1,TPPP,NCAN,DNER,NTRK2,CHD5,SHANK1,AQP1,DRD2,ERBB4,CELSR1,CXCR4,CLU,ROBO2,CDH11,FEZ1,RTN4R,ACTL6B,NNAT,NEURL1,PAX5,SEZ6,GLIS2,NAV2,PHACTR1,CNTNAP2,CNTN1,BTG2,NEFL,ATP7A,HPCAL4,SLC8A3,ABAT,EML1,FOXC1,MAP2,RELN,SFRP1,SEZ6L2,VIM,STK3,MAPT,LPAR1,VCAN,NDRG4,NRCAM,LYN,RAC3,BASP1,GNAO1,ROR1,RGS4,IRS2,CDH2,NME1,HSPG2,S…
GO:BP	protein metabolic process	GO:0019538	7.73922e-27	4111130287580820	5808	614	180	60607	PCSK2,KSR2,PTPRK,PARVA,ST8SIA1,RNF212,ELFN1,PPP2R2C,CORIN,TFPI,PSTK,NKX3-1,PTGS2,EPHA10,NR2F2,TENM1,GH1,CARTPT,CYTL1,GJA1,CHST15,DCLK3,AGBL1,TRIM67,GNG3,WWTR1,EGFLAM,GOLGA7B,B3GALT5,USP18,NRP1,PPP1R3C,GNMT,ACVRL1,ALPK3,SLC8A1,ZGPAT,COL3A1,ARRDC4,CNTN2,ADAM8,MUC20,TRIM9,ADGRB1,DPP6,GRIN1,MRPL33,MUC1,TPPP,NCAN,DNER,NTRK2,CHD5,GAD1,PTPRE,ZDHHC22,BRSK2,EPAS1,AQP1,DRD2,ZDHHC11B,ERBB4,B3GAT1,PTPN14,CXC…
GO:BP	positive regulation of signaling	GO:0023056	9.52853e-27	4102097431694790	1782	598	98	60607	ADGRG1,CACNG2,NKX3-1,PTGS2,TENM1,GPBAR1,GH1,CNTN6,RSPO4,CARTPT,CYP27B1,GJA1,GNG3,DKK2,NRP1,ACVRL1,SHANK2,COL3A1,KIAA0319,CNTN2,ADAM8,MUC20,COL1A1,SLC24A2,GPR68,GRIN1,LRRTM2,NTRK2,CHD5,SHANK1,DRD2,ERBB4,CXCR4,YAP1,RET,ROBO2,LAMTOR4,ITPKB,LGR5,RTN4R,SULF2,ITPR3,ADCYAP1R1,PRKCA,GPR37,RBPMS,NNAT,NEURL1,CHGA,FZD7,SYK,ADAMTS3,TNIP2,CLSTN2,RIMS2,FN1,TPBG,SMAD3,AKAP6,ARC,IGF2,DOK4,SLC8A3,ABAT,NOTCH2,CACN…
GO:BP	chemical synaptic transmission	GO:0007268	1.00282e-25	4099877831351860	705	615	67	60607	GRIK3,NPAS4,PPFIA2,CACNG2,CHRM1,GRID2,PTGS2,DLGAP3,CARTPT,GLRA3,GRIK4,CPLX2,CADPS,SHANK2,CNTN2,TRIM9,LRFN2,ADGRB1,SLC24A2,GRIN1,LRRTM2,GABRB3,NTRK2,SHANK1,GAD1,DRD2,KCNB1,NPTX2,SYT9,CDH11,ITPR3,RIMS4,GRID1,NEURL1,SEZ6,CLSTN2,DLG2,PTPRN2,RIMS2,TPBG,SYT7,TSPOAP1,SYP,CBLN2,ARC,SLC8A3,ABAT,CACNA1D,HTR1E,UNC13A,CHRNA7,RELN,GRIK5,MAPT,TMOD2,NSG1,NFATC4,RAC3,RGS4,CDH2,OPRM1,BSN,EGFR,CHRNB4,ELAVL4,NCS1,K…
GO:BP	anterograde trans-synaptic signaling	GO:0098916	1.00282e-25	4099877831351860	705	615	67	60607	GRIK3,NPAS4,PPFIA2,CACNG2,CHRM1,GRID2,PTGS2,DLGAP3,CARTPT,GLRA3,GRIK4,CPLX2,CADPS,SHANK2,CNTN2,TRIM9,LRFN2,ADGRB1,SLC24A2,GRIN1,LRRTM2,GABRB3,NTRK2,SHANK1,GAD1,DRD2,KCNB1,NPTX2,SYT9,CDH11,ITPR3,RIMS4,GRID1,NEURL1,SEZ6,CLSTN2,DLG2,PTPRN2,RIMS2,TPBG,SYT7,TSPOAP1,SYP,CBLN2,ARC,SLC8A3,ABAT,CACNA1D,HTR1E,UNC13A,CHRNA7,RELN,GRIK5,MAPT,TMOD2,NSG1,NFATC4,RAC3,RGS4,CDH2,OPRM1,BSN,EGFR,CHRNB4,ELAVL4,NCS1,K…
GO:BP	trans-synaptic signaling	GO:0099537	2.04104e-26	4069014792282610	713	615	67	60607	GRIK3,NPAS4,PPFIA2,CACNG2,CHRM1,GRID2,PTGS2,DLGAP3,CARTPT,GLRA3,GRIK4,CPLX2,CADPS,SHANK2,CNTN2,TRIM9,LRFN2,ADGRB1,SLC24A2,GRIN1,LRRTM2,GABRB3,NTRK2,SHANK1,GAD1,DRD2,KCNB1,NPTX2,SYT9,CDH11,ITPR3,RIMS4,GRID1,NEURL1,SEZ6,CLSTN2,DLG2,PTPRN2,RIMS2,TPBG,SYT7,TSPOAP1,SYP,CBLN2,ARC,SLC8A3,ABAT,CACNA1D,HTR1E,UNC13A,CHRNA7,RELN,GRIK5,MAPT,TMOD2,NSG1,NFATC4,RAC3,RGS4,CDH2,OPRM1,BSN,EGFR,CHRNB4,ELAVL4,NCS1,K…
GO:BP	positive regulation of cell communication	GO:0010647	3.81564e-25	4.04184e+16	1777	497	89	60607	ADGRG1,CACNG2,NKX3-1,PTGS2,TENM1,GPBAR1,GH1,CNTN6,RSPO4,CARTPT,CYP27B1,GJA1,GNG3,DKK2,NRP1,ACVRL1,SHANK2,COL3A1,KIAA0319,CNTN2,ADAM8,MUC20,COL1A1,SLC24A2,GPR68,GRIN1,LRRTM2,NTRK2,CHD5,SHANK1,DRD2,ERBB4,CXCR4,YAP1,RET,ROBO2,LAMTOR4,ITPKB,LGR5,RTN4R,SULF2,ITPR3,ADCYAP1R1,PRKCA,GPR37,RBPMS,NNAT,NEURL1,CHGA,FZD7,SYK,ADAMTS3,TNIP2,CLSTN2,RIMS2,FN1,TPBG,SMAD3,AKAP6,ARC,IGF2,DOK4,SLC8A3,ABAT,NOTCH2,CACN…
GO:BP	response to oxygen-containing compound	GO:1901700	1.27762e-24	398935967172412	1739	604	96	60607	COL16A1,FOSB,PTPRK,NPAS4,DSG2,TFPI,CHRM1,NKX3-1,PTGS2,NR2F2,ADM,GPBAR1,GH1,CYP27B1,GLRA3,GJA1,CALY,SLC8A1,ANGPT2,FOS,COL1A1,GPR68,GRIN1,RYR2,NTRK2,PTPRE,PTGER2,BRSK2,AQP1,DRD2,CLU,YAP1,KCNB1,PTPRN,RET,CEBPB,LAMTOR4,FOXO1,ADCYAP1R1,PRKCA,EGR1,GPR37,NEURL1,FZD7,MMP15,TNIP2,PTPRN2,BTG2,NEFL,AKAP6,ATP7A,IGF2,ATP1A3,SLC8A3,NR4A1,ABAT,INSIG1,HTR1E,PALM,TNC,CHRNA7,SFRP1,VIM,STC2,RORB,GRIK5,MAPT,TEAD2,LP…
GO:BP	synaptic signaling	GO:0099536	1.77647e-24	3.97504e+16	738	615	67	60607	GRIK3,NPAS4,PPFIA2,CACNG2,CHRM1,GRID2,PTGS2,DLGAP3,CARTPT,GLRA3,GRIK4,CPLX2,CADPS,SHANK2,CNTN2,TRIM9,LRFN2,ADGRB1,SLC24A2,GRIN1,LRRTM2,GABRB3,NTRK2,SHANK1,GAD1,DRD2,KCNB1,NPTX2,SYT9,CDH11,ITPR3,RIMS4,GRID1,NEURL1,SEZ6,CLSTN2,DLG2,PTPRN2,RIMS2,TPBG,SYT7,TSPOAP1,SYP,CBLN2,ARC,SLC8A3,ABAT,CACNA1D,HTR1E,UNC13A,CHRNA7,RELN,GRIK5,MAPT,TMOD2,NSG1,NFATC4,RAC3,RGS4,CDH2,OPRM1,BSN,EGFR,CHRNB4,ELAVL4,NCS1,K…
GO:BP	regulation of molecular function	GO:0065009	1.24337e-23	3890539940765420	3221	598	127	60607	ARHGAP42,PARVA,ELFN1,PPP2R2C,CACNG2,TFPI,NKX3-1,PTGS2,EPHA10,DLGAP3,NR2F2,TENM1,GH1,CARTPT,CYP27B1,CYTL1,GJA1,GNG3,TBC1D30,DKK2,WWTR1,NRP1,S100A10,SLC8A1,SHANK2,BHLHE40,FOS,ZGPAT,ARRDC4,ADAM8,MUC20,GRIN1,RYR2,NTRK2,SHANK1,BRSK2,AQP1,DRD2,ERBB4,CXCR4,CLU,NPTX2,RET,LAMTOR4,RGS7,LGR5,RTN4R,ADCYAP1R1,STARD13,EGR1,SPRY1,SPOCK2,SCN3B,NEURL1,MMP15,GLIS2,AHNAK,SYK,DLG2,PTPRN2,PHACTR1,FN1,SMAD3,NEFL,AKAP6…
GO:BP	response to endogenous stimulus	GO:0009719	2.55087e-23	3859331169079130	1683	604	93	60607	COL16A1,FOSB,PTPRK,NPAS4,FGFRL1,DSG2,TFPI,CHRM1,NKX3-1,PTGS2,ADM,GH1,CYP27B1,GJA1,CALY,ACVRL1,SLC8A1,FOS,COL3A1,RARB,COL1A1,VSTM2A,RYR2,GABRB3,CGN,NTRK2,PTPRE,PTGER2,AQP1,DRD2,ERBB4,YAP1,PTPRN,CEBPB,ROBO2,LAMTOR4,FOXO1,LGR5,SULF2,EGR1,LTBP1,SPRY1,NEURL1,SYK,SMAD3,BTG2,NEFL,AKAP6,ATP7A,IGF2,ATP1A3,SLC8A3,NR4A1,NOTCH2,INSIG1,FOXC1,HTR1E,FSTL1,ACVR1,PALM,TNC,DHCR24,SFRP1,FURIN,VIM,STC2,MAPT,REST,PDG…
GO:BP	macromolecule modification	GO:0043412	6.48889e-23	3.71878e+16	4257	598	144	60607	KSR2,PTPRK,PARVA,ST8SIA1,RNF212,ELFN1,PPP2R2C,NKX3-1,PTGS2,EPHA10,NR2F2,TENM1,GH1,CARTPT,DCLK3,AGBL1,GNG3,WWTR1,EGFLAM,GOLGA7B,B3GALT5,USP18,NRP1,PPP1R3C,GNMT,ACVRL1,ALPK3,SLC8A1,FOS,ZGPAT,COL3A1,ARRDC4,ADAM8,MUC20,TRIM9,ADGRB1,MUC1,TPPP,NTRK2,CHD5,GAD1,PTPRE,ZDHHC22,BRSK2,EPAS1,DRD2,ZDHHC11B,ERBB4,B3GAT1,PTPN14,CXCR4,TYW1B,CLU,PTPRN,RET,ITPKB,FOXO1,PRKCA,ACTL6B,EGR1,LTBP1,SPRY1,RBPMS,NNAT,SPOCK2…
GO:BP	cellular protein modification process	GO:0006464	7.14615e-23	3714592777172520	4041	598	140	60607	KSR2,PTPRK,PARVA,ST8SIA1,RNF212,ELFN1,PPP2R2C,NKX3-1,PTGS2,EPHA10,NR2F2,TENM1,GH1,CARTPT,DCLK3,AGBL1,GNG3,WWTR1,EGFLAM,GOLGA7B,B3GALT5,USP18,NRP1,PPP1R3C,GNMT,ACVRL1,ALPK3,SLC8A1,ZGPAT,COL3A1,ARRDC4,ADAM8,MUC20,TRIM9,ADGRB1,MUC1,TPPP,NTRK2,CHD5,GAD1,PTPRE,ZDHHC22,BRSK2,EPAS1,DRD2,ZDHHC11B,ERBB4,B3GAT1,PTPN14,CXCR4,CLU,PTPRN,RET,ITPKB,FOXO1,PRKCA,ACTL6B,EGR1,LTBP1,SPRY1,RBPMS,NNAT,SPOCK2,NEURL1,PA…
GO:BP	protein modification process	GO:0036211	7.14615e-23	3714592777172520	4041	598	140	60607	KSR2,PTPRK,PARVA,ST8SIA1,RNF212,ELFN1,PPP2R2C,NKX3-1,PTGS2,EPHA10,NR2F2,TENM1,GH1,CARTPT,DCLK3,AGBL1,GNG3,WWTR1,EGFLAM,GOLGA7B,B3GALT5,USP18,NRP1,PPP1R3C,GNMT,ACVRL1,ALPK3,SLC8A1,ZGPAT,COL3A1,ARRDC4,ADAM8,MUC20,TRIM9,ADGRB1,MUC1,TPPP,NTRK2,CHD5,GAD1,PTPRE,ZDHHC22,BRSK2,EPAS1,DRD2,ZDHHC11B,ERBB4,B3GAT1,PTPN14,CXCR4,CLU,PTPRN,RET,ITPKB,FOXO1,PRKCA,ACTL6B,EGR1,LTBP1,SPRY1,RBPMS,NNAT,SPOCK2,NEURL1,PA…
GO:BP	cellular response to oxygen-containing compound	GO:1901701	8.53849e-23	370686188259952	1227	603	79	60607	COL16A1,PTPRK,NPAS4,TFPI,CHRM1,PTGS2,GPBAR1,GH1,CYP27B1,GJA1,CALY,SLC8A1,FOS,COL1A1,GPR68,RYR2,NTRK2,PTPRE,PTGER2,BRSK2,AQP1,DRD2,CLU,YAP1,KCNB1,PTPRN,RET,CEBPB,LAMTOR4,FOXO1,PRKCA,EGR1,GPR37,NEURL1,FZD7,TNIP2,PTPRN2,AKAP6,ATP7A,IGF2,ATP1A3,SLC8A3,NR4A1,INSIG1,HTR1E,PALM,TNC,CHRNA7,SFRP1,VIM,RORB,GRIK5,MAPT,TEAD2,LPAR1,PDGFRA,NSG1,LYN,NFATC4,GNAO1,SLC9A3R1,CFLAR,RHOB,RGS4,IRS2,GRAMD1B,OPRM1,NME1,…
GO:BP	axon development	GO:0061564	2.77181e-21	3655723709656420	523	621	56	60607	VSTM2L,EPHA10,CNTN6,COBL,UNC5A,NRP1,KIAA0319,CNTN2,LINGO1,CDH4,ADGRB1,SLIT1,NTRK2,OLFM1,BRSK2,DRD2,CXCR4,GAP43,RET,ROBO2,CDH11,FEZ1,RTN4R,PRKCA,GFRA3,MAP6,L1CAM,EFNB2,FN1,NEFL,PLPPR4,EPHB4,DOK4,LRP4,NFASC,LHX9,NOTCH2,MAP2,NOTCH3,TNC,RELN,NEFH,MAPT,NRCAM,CRMP1,IRS2,KIF5C,CDH2,INPP5F,TUBB3,DPYSL5,FLNA,CTNNA1,NCAM1,UNC5C,ALCAM
GO:BP	organelle organization	GO:0006996	3.49786e-21	3645619696879690	4104	605	141	60607	SYNJ2BP-COX16,PARVA,RNF212,GRID2,TENM1,CFAP54,GJA1,STMN4,TCAP,LRRTM1,NAP1L3,TBC1D30,WWTR1,COBL,CPLX2,NRP1,S100A10,SHANK2,CNTN2,TRIM9,LRRTM2,SORBS2,MUC1,TPPP,ANK1,CHD5,SHANK1,CNN2,BRSK2,EPAS1,AQP1,ERBB4,CELSR1,EPB41L4B,CLU,KIFC3,YAP1,REEP1,PTPRN,GAP43,SYT9,FEZ1,STARD13,PRKCA,ACTL6B,NEFM,SPRY1,MAP6,NEURL1,CHGA,PAX5,TPPP3,CELF3,DLG2,NAV2,PHACTR1,MYO1E,SYT7,SMAD3,ATCAY,KIAA1614,NEFL,RASSF8,SYP,FRMD6,…
GO:BP	regulation of plasma membrane bounded cell projection organization	GO:0120035	3.80685e-21	3641943387517570	638	612	60	60607	PPFIA2,GRID2,TENM1,TRIM67,TBC1D30,COBL,NRP1,KIAA0319,CNTN2,LINGO1,CDH4,NTRK2,BRSK2,YAP1,GAP43,RET,ROBO2,FEZ1,RTN4R,MAP6,NEURL1,SEZ6,L1CAM,EFNB2,FN1,CNTN1,NEFL,ATP7A,ARC,LRP4,MAP2,RREB1,PALM,RELN,SFRP1,VIM,MAPT,LPAR1,NDRG4,PLPPR5,LYN,NFATC4,CRMP1,CFLAR,ROR1,TNIK,DPYSL3,NR2F1,CDH2,CREB3L2,OBSL1,TENM3,NME1,INPP5F,SYNE2,NFE2L2,PODXL,FLNA,ELAVL4,NCS1
GO:BP	cellular protein metabolic process	GO:0044267	8.11707e-22	3609060080029050	5229	604	160	60607	KSR2,PTPRK,PARVA,ST8SIA1,RNF212,ELFN1,PPP2R2C,TFPI,PSTK,NKX3-1,PTGS2,EPHA10,NR2F2,TENM1,GH1,CARTPT,DCLK3,AGBL1,TRIM67,GNG3,WWTR1,EGFLAM,GOLGA7B,B3GALT5,USP18,NRP1,PPP1R3C,GNMT,ACVRL1,ALPK3,SLC8A1,ZGPAT,COL3A1,ARRDC4,CNTN2,ADAM8,MUC20,TRIM9,ADGRB1,GRIN1,MRPL33,MUC1,TPPP,DNER,NTRK2,CHD5,GAD1,PTPRE,ZDHHC22,BRSK2,EPAS1,AQP1,DRD2,ZDHHC11B,ERBB4,B3GAT1,PTPN14,CXCR4,CLU,PTPRN,RET,ITPKB,FOXO1,PRKCA,ACTL6…
GO:BP	cellular response to endogenous stimulus	GO:0071495	1.26266e-20	3.58987e+16	1422	604	83	60607	COL16A1,FOSB,PTPRK,NPAS4,FGFRL1,TFPI,CHRM1,NKX3-1,PTGS2,GH1,GJA1,CALY,ACVRL1,SLC8A1,FOS,COL3A1,RARB,COL1A1,VSTM2A,RYR2,GABRB3,CGN,NTRK2,PTPRE,PTGER2,AQP1,DRD2,ERBB4,YAP1,CEBPB,ROBO2,LAMTOR4,FOXO1,LGR5,SULF2,EGR1,LTBP1,SPRY1,NEURL1,SMAD3,AKAP6,ATP7A,IGF2,ATP1A3,SLC8A3,NR4A1,NOTCH2,INSIG1,FOXC1,HTR1E,FSTL1,ACVR1,PALM,TNC,SFRP1,FURIN,VIM,MAPT,REST,PDGFRA,GAREM1,NSG1,LYN,GNAO1,SLC9A3R1,CFLAR,RGS4,IRS…
GO:BP	regulation of cell projection organization	GO:0031344	1.81051e-20	3574219926171130	656	612	60	60607	PPFIA2,GRID2,TENM1,TRIM67,TBC1D30,COBL,NRP1,KIAA0319,CNTN2,LINGO1,CDH4,NTRK2,BRSK2,YAP1,GAP43,RET,ROBO2,FEZ1,RTN4R,MAP6,NEURL1,SEZ6,L1CAM,EFNB2,FN1,CNTN1,NEFL,ATP7A,ARC,LRP4,MAP2,RREB1,PALM,RELN,SFRP1,VIM,MAPT,LPAR1,NDRG4,PLPPR5,LYN,NFATC4,CRMP1,CFLAR,ROR1,TNIK,DPYSL3,NR2F1,CDH2,CREB3L2,OBSL1,TENM3,NME1,INPP5F,SYNE2,NFE2L2,PODXL,FLNA,ELAVL4,NCS1
GO:BP	anatomical structure formation involved in morphogenesis	GO:0048646	2.29973e-20	3.56383e+16	1202	609	77	60607	PARVA,ADGRG1,GRID2,NKX3-1,PTGS2,ADM,THBS2,GJA1,TCAP,COBL,NRP1,HOXC11,ACVRL1,ANGPT2,ADAM8,COL1A1,ADGRB1,LFNG,HES7,TPPP,OLFM1,EPAS1,AQP1,PTPN14,CELSR1,CXCR4,TBX18,YAP1,RET,ROBO2,UNC13D,FOXO1,STARD13,PRKCA,SPRY1,FZD7,MMP15,SYK,EFNB2,FN1,SMAD3,ATP7A,EPHB4,AMOTL2,NR4A1,NOTCH2,FOXC1,DKK1,ACVR1,CHRNA7,RELN,SFRP1,FURIN,STK3,TEAD2,TMOD2,ADAM12,PDGFRA,AMOT,NRCAM,NEBL,NFATC4,HAND1,CFLAR,RHOB,DDAH1,OBSL1,LEM…
GO:BP	regulation of macromolecule metabolic process	GO:0060255	4.43954e-21	3.53527e+16	6603	604	181	60607	TOX3,FOSB,PTPRK,PARVA,NPAS4,ELFN1,PPP2R2C,SOHLH2,ZNF662,TFPI,PSTK,NKX3-1,PTGS2,SCML4,NR2F2,TENM1,GH1,HMX1,CARTPT,CYTL1,ZSCAN31,GJA1,RBFOX1,TRIM67,GNG3,WWTR1,NRP1,PPP1R3C,HOXC11,ACVRL1,TRIM29,SLC8A1,BHLHE40,FOS,ZGPAT,ARRDC4,CNTN2,ADAM8,MUC20,RARB,COL1A1,ADGRB1,VSTM2A,HES7,GRIN1,LRRTM2,MUC1,TPPP,NTRK2,CHD5,OLFM1,CNN2,EPAS1,AQP1,DRD2,ERBB4,PTPN14,CXCR4,TBX18,EPB41L4B,CLU,YAP1,PTPRN,RET,CEBPB,ZNF44,I…
GO:BP	regulation of primary metabolic process	GO:0080090	7.93933e-21	3510021603334350	6053	605	172	60607	TOX3,FOSB,PTPRK,PARVA,NPAS4,ELFN1,PPP2R2C,SOHLH2,ZNF662,TFPI,PSTK,NKX3-1,PTGS2,SCML4,NR2F2,TENM1,ADM,GH1,HMX1,CARTPT,CYP27B1,CYTL1,ZSCAN31,GJA1,RBFOX1,TRIM67,GNG3,WWTR1,NRP1,PPP1R3C,HOXC11,GNMT,ACVRL1,TRIM29,SLC8A1,BHLHE40,FOS,ZGPAT,ARRDC4,CNTN2,ADAM8,MUC20,RARB,COL1A1,ADGRB1,HES7,GRIN1,MUC1,TPPP,NTRK2,CHD5,EPAS1,AQP1,DRD2,ERBB4,PTPN14,CXCR4,TBX18,CLU,YAP1,PTPRN,RET,CEBPB,ZNF44,ITPKB,FOXO1,ADCYAP…
GO:BP	regulation of cell differentiation	GO:0045595	5.49786e-20	3425980596815380	1679	597	87	60607	PTGS2,ADM,CARTPT,CYP27B1,GJA1,RBFOX1,WWTR1,NRP1,S100A10,ACVRL1,BHLHE40,FOS,KIAA0319,CNTN2,ADAM8,RARB,COL1A1,LINGO1,CDH4,GPR68,VSTM2A,HES7,NTRK2,OLFM1,DRD2,CXCR4,YAP1,RET,CEBPB,ROBO2,UNC13D,ITPKB,FOXO1,FEZ1,RTN4R,PRKCA,DISP3,LMO1,SPRY1,MAP6,SPOCK2,NEURL1,FZD7,SYK,L1CAM,EFNB2,FN1,SMAD3,NEFL,AKAP6,JADE2,IGF2,LRP4,NOTCH2,INSIG1,FOXC1,DKK1,MAP2,ACVR1,RREB1,RELN,SFRP1,RORB,STK3,MAPT,TEAD2,REST,PDGFRA,T…
GO:BP	cell junction assembly	GO:0034329	5.86695e-20	3.42316e+16	438	610	50	60607	COL16A1,PTPRK,NPAS4,GRID2,GPBAR1,THBS2,GJA1,LRRTM1,NRP1,S100A10,ACVRL1,SHANK2,ADGRB1,LRRTM2,SLIT1,GABRB3,DNER,NTRK2,SHANK1,DRD2,ERBB4,GAP43,ROBO2,CDH11,PRKCA,SPOCK2,CLSTN2,EFNB2,FN1,TPBG,SMAD3,CBLN2,LRP4,SFRP1,FBLIM1,MAPT,ARVCF,SLK,AMOT,NRCAM,CD151,CDH2,OBSL1,BSN,TNS1,TLN2,ANK2,FLNA,CTNNA1,ADGRL2
GO:BP	axonogenesis	GO:0007409	6.06865e-20	3421690812981900	478	621	52	60607	VSTM2L,EPHA10,CNTN6,COBL,UNC5A,NRP1,KIAA0319,CNTN2,LINGO1,CDH4,ADGRB1,SLIT1,NTRK2,OLFM1,BRSK2,DRD2,CXCR4,GAP43,RET,ROBO2,CDH11,FEZ1,RTN4R,PRKCA,GFRA3,MAP6,L1CAM,EFNB2,FN1,NEFL,PLPPR4,EPHB4,DOK4,LRP4,NFASC,LHX9,NOTCH2,MAP2,NOTCH3,RELN,NEFH,MAPT,NRCAM,CRMP1,IRS2,KIF5C,CDH2,TUBB3,DPYSL5,NCAM1,UNC5C,ALCAM
GO:BP	regulation of neuron projection development	GO:0010975	2.82239e-19	3354938371504310	451	612	50	60607	PPFIA2,GRID2,TRIM67,COBL,NRP1,KIAA0319,CNTN2,LINGO1,CDH4,NTRK2,BRSK2,RET,ROBO2,FEZ1,RTN4R,MAP6,SEZ6,L1CAM,EFNB2,FN1,CNTN1,NEFL,ARC,LRP4,MAP2,RELN,SFRP1,VIM,MAPT,LPAR1,NDRG4,PLPPR5,LYN,NFATC4,CRMP1,CFLAR,ROR1,TNIK,DPYSL3,NR2F1,CDH2,CREB3L2,OBSL1,TENM3,NME1,INPP5F,NFE2L2,FLNA,ELAVL4,NCS1
GO:BP	head development	GO:0060322	2.35722e-17	3262759936394230	798	619	62	60607	SLC6A11,ADGRG1,SLC6A17,GRID2,NR2F2,AK8,SLC8A1,SHANK2,COL3A1,CNTN2,RARB,COL1A1,GRIN1,SLIT1,NTRK2,CHD5,SHANK1,AQP1,DRD2,ERBB4,CXCR4,ROBO2,FEZ1,RTN4R,NNAT,NEURL1,PAX5,SEZ6,PHACTR1,CNTNAP2,CNTN1,BTG2,NEFL,ATP7A,SLC8A3,ABAT,EML1,FOXC1,RELN,SFRP1,SEZ6L2,LPAR1,PDGFRA,NDRG4,RAC3,BASP1,GNAO1,RGS4,IRS2,CDH2,NME1,HSPG2,STRA6,SYNE2,ATP6V0D1,APLP1,FLNA,CTNNA1,ELAVL4,UNC5C,ADGRL2,GNG12
GO:BP	positive regulation of signal transduction	GO:0009967	2.51085e-17	3.26002e+16	1598	598	83	60607	ADGRG1,NKX3-1,TENM1,GPBAR1,GH1,CNTN6,RSPO4,CYP27B1,GJA1,GNG3,DKK2,NRP1,ACVRL1,SHANK2,COL3A1,KIAA0319,CNTN2,ADAM8,MUC20,COL1A1,GRIN1,NTRK2,CHD5,SHANK1,DRD2,ERBB4,CXCR4,YAP1,RET,ROBO2,LAMTOR4,ITPKB,LGR5,RTN4R,SULF2,ADCYAP1R1,PRKCA,GPR37,RBPMS,NEURL1,CHGA,FZD7,SYK,ADAMTS3,TNIP2,RIMS2,FN1,TPBG,SMAD3,AKAP6,IGF2,DOK4,NOTCH2,DKK1,ACVR1,CHRNA7,RELN,SFRP1,MAPK8IP1,STK3,TMOD2,LPAR1,PDGFRA,RUNDC3A,NDRG4,GAR…
GO:BP	regulation of multicellular organismal development	GO:2000026	2.54877e-17	3.25937e+16	1447	610	80	60607	GRID2,ADM,THBS2,CARTPT,CYP27B1,GJA1,LAMA4,WWTR1,NRP1,ACVRL1,SLC8A1,BHLHE40,ANGPT2,FOS,KIAA0319,ADAM8,RARB,LINGO1,CDH4,ADGRB1,GPR68,HES7,LRRTM2,SLIT1,TPPP,NTRK2,AQP1,DRD2,ERBB4,CXCR4,TBX18,YAP1,CEBPB,ROBO2,ITPKB,RTN4R,PRKCA,SPRY1,MAP6,NEURL1,SYK,CLSTN2,L1CAM,FN1,TPBG,SMAD3,NEFL,AKAP6,JADE2,CBLN2,LRP4,NOTCH2,FOXC1,MAP2,ACVR1,CHRNA7,RELN,SFRP1,MAPT,REST,ADAM12,TGIF2,AMOT,LYN,NFATC4,CDKN1B,BASP1,RHOB…
GO:BP	regulation of nitrogen compound metabolic process	GO:0051171	2.54877e-17	3.25937e+16	5848	604	164	60607	TOX3,FOSB,PTPRK,PARVA,NPAS4,ELFN1,PPP2R2C,SOHLH2,ZNF662,TFPI,PSTK,NKX3-1,PTGS2,SCML4,NR2F2,TENM1,GH1,HMX1,CARTPT,CYTL1,ZSCAN31,GJA1,RBFOX1,TRIM67,GNG3,WWTR1,NRP1,HOXC11,ACVRL1,TRIM29,SLC8A1,BHLHE40,FOS,ZGPAT,ARRDC4,CNTN2,ADAM8,MUC20,RARB,COL1A1,ADGRB1,HES7,GRIN1,MUC1,TPPP,NTRK2,CHD5,EPAS1,AQP1,DRD2,ERBB4,PTPN14,CXCR4,TBX18,CLU,YAP1,PTPRN,RET,CEBPB,ZNF44,ITPKB,FOXO1,PRKCA,ACTL6B,EGR1,GPR37,LMO1,SP…
GO:BP	regulation of cellular component movement	GO:0051270	3.38668e-18	3247022643721250	1141	616	72	60607	IGSF10,PTPRK,ADGRG1,DSG2,PTGS2,NR2F2,GJA1,LAMA4,KCNJ2,OSGIN1,CALY,NRP1,ACVRL1,SLC8A1,ANGPT2,COL3A1,ADAM8,COL1A1,ADGRB1,RYR2,CNN2,DRD2,ERBB4,CXCR4,EPB41L4B,RET,FEZ1,STARD13,PRKCA,SPOCK2,ELP6,PHACTR1,FN1,SMAD3,ATP7A,AMOTL2,S100A11,PLPP3,MAP2,ACVR1,RREB1,RELN,SWAP70,NEFH,SFRP1,LPAR1,PDGFRA,SLK,NDRG4,AMOT,LYN,SYDE1,CDKN1B,SLC9A3R1,RHOB,IRS2,DPYSL3,CD151,INPP5F,IGF1R,SYNE2,EGFR,NFE2L2,PODXL,ANK2,SYNPO…
GO:BP	tube development	GO:0035295	3.5903e-18	324448689264649	1146	614	72	60607	PARVA,ADGRG1,NKX3-1,PTGS2,NR2F2,ADM,THBS2,GJA1,TCAP,WWTR1,COBL,NRP1,ACVRL1,ANGPT2,ADAM8,RARB,ADGRB1,RYR2,NTRK2,EPAS1,AQP1,CELSR1,CXCR4,TBX18,YAP1,RET,ROBO2,ABCA12,LGR5,STARD13,PRKCA,SPRY1,SYK,EFNB2,FN1,MYO1E,SMAD3,ATP7A,EPHB4,AMOTL2,NR4A1,NOTCH2,FOXC1,ACVR1,TNC,CHRNA7,SFRP1,STK3,TEAD2,ADAM12,PDGFRA,NDRG4,AMOT,NRCAM,NFATC4,HAND1,BASP1,RHOB,DDAH1,GPR161,CDH2,HSPG2,TBX2,STRA6,NFIA,EGFR,NFE2L2,PODXL,…
GO:BP	regulation of anatomical structure morphogenesis	GO:0022603	4.69537e-18	3232833063867380	1042	616	69	60607	PARVA,PPFIA2,ADM,THBS2,GJA1,NRP1,HOXC11,S100A10,ACVRL1,ANGPT2,KIAA0319,CNTN2,LINGO1,CDH4,ADGRB1,LFNG,NTRK2,BRSK2,AQP1,CELSR1,CXCR4,TBX18,RET,ROBO2,UNC13D,RTN4R,PRKCA,SYT3,SPRY1,MAP6,FZD7,L1CAM,RIMS2,FN1,NEFL,ARC,LRP4,FOXC1,DKK1,MAP2,RREB1,PALM,UNC13A,CHRNA7,RELN,SFRP1,FBLIM1,MAPT,LPAR1,ADAM12,TGIF2,AMOT,NFATC4,RAC3,SLC9A3R1,RHOB,ROR1,TNIK,SYT17,DDAH1,CDH2,OBSL1,HSPG2,TBX2,NFE2L2,FLNA,MYADM,ADAMTS…
GO:BP	cell motility	GO:0048870	9.39704e-18	3.2027e+16	1828	616	89	60607	IGSF10,PTPRK,PARVA,ADGRG1,PTGS2,NR2F2,CFAP54,GJA1,LAMA4,OSGIN1,NRP1,ACVRL1,SLC8A1,ANGPT2,COL3A1,KIAA0319,CNTN2,ADAM8,COL1A1,ADGRB1,SLIT1,DNER,NTRK2,CNN2,DRD2,ERBB4,CELSR1,CXCR4,EPB41L4B,RET,STARD13,PRKCA,GFRA3,SPOCK2,NEURL1,CHGA,ELP6,SYK,CELF3,L1CAM,PHACTR1,EFNB2,FN1,TPBG,SMAD3,ATP7A,ARC,EPHB4,AMOTL2,S100A11,NR4A1,PLPP3,FOXC1,FSTL1,ACVR1,RREB1,RELN,SWAP70,SFRP1,LPAR1,VCAN,PDGFRA,SLK,NDRG4,AMOT,NR…
GO:BP	localization of cell	GO:0051674	9.39704e-18	3.2027e+16	1828	616	89	60607	IGSF10,PTPRK,PARVA,ADGRG1,PTGS2,NR2F2,CFAP54,GJA1,LAMA4,OSGIN1,NRP1,ACVRL1,SLC8A1,ANGPT2,COL3A1,KIAA0319,CNTN2,ADAM8,COL1A1,ADGRB1,SLIT1,DNER,NTRK2,CNN2,DRD2,ERBB4,CELSR1,CXCR4,EPB41L4B,RET,STARD13,PRKCA,GFRA3,SPOCK2,NEURL1,CHGA,ELP6,SYK,CELF3,L1CAM,PHACTR1,EFNB2,FN1,TPBG,SMAD3,ATP7A,ARC,EPHB4,AMOTL2,S100A11,NR4A1,PLPP3,FOXC1,FSTL1,ACVR1,RREB1,RELN,SWAP70,SFRP1,LPAR1,VCAN,PDGFRA,SLK,NDRG4,AMOT,NR…
GO:BP	regulation of ion transport	GO:0043269	2.41255e-16	3.16175e+16	1379	593	76	60607	KCNA3,CACNG2,CHRM1,NKX3-1,PTGS2,TENM1,GH1,CARTPT,RPH3AL,GJA1,KCNJ2,SLC8A1,SHANK2,KCND3,ADAM8,DPP6,GPR68,GRIN1,RYR2,SHANK1,BRSK2,DRD2,PTPN14,CXCR4,KCNB1,CEBPB,ABCA12,SYT9,ITPR3,ADCYAP1R1,PRKCA,SYT3,DISP3,NNAT,SCN3B,CHGA,SCN9A,DPP10,AHNAK,SYK,DLG2,CNTN1,SYT7,SMAD3,NEFL,AKAP6,ATP7A,ARC,SLC43A2,ABAT,INSIG1,CACNA1D,CNKSR3,RELN,SFRP1,FURIN,REST,LYN,GNAO1,WLS,SLC9A3R1,SYT17,RGS4,IRS2,CREBRF,OPRD1,CACNA2…
GO:BP	heart development	GO:0007507	3.49615e-16	3.14564e+16	578	613	53	60607	PARVA,DSG2,NKX3-1,ADM,GJA1,TCAP,NRP1,ACVRL1,ALPK3,SLC8A1,COL3A1,RARB,RYR2,SORBS2,OLFM1,ERBB4,TBX18,YAP1,ROBO2,SPRY1,FZD7,EFNB2,FN1,SMAD3,AKAP6,EPHB4,POPDC2,NOTCH2,FOXC1,DKK1,ACVR1,STK3,TEAD2,REST,PDGFRA,ELN,NDRG4,NEBL,NFATC4,CDKN1B,HAND1,BASP1,RGS4,OBSL1,LEMD2,TBX2,STRA6,EGFR,ANK2,FLNA,TAB2,ADAMTS9,GYS1
GO:BP	cytoskeleton organization	GO:0007010	4.6204e-17	3.13353e+16	1423	597	77	60607	PARVA,TENM1,GJA1,STMN4,TCAP,COBL,NRP1,S100A10,CNTN2,SORBS2,TPPP,ANK1,SHANK1,CNN2,BRSK2,AQP1,CELSR1,EPB41L4B,STARD13,ACTL6B,NEFM,SPRY1,MAP6,NEURL1,TPPP3,PHACTR1,MYO1E,SMAD3,KIAA1614,NEFL,RASSF8,FRMD6,CDC14A,ARC,AMOTL2,NOTCH2,EML1,MAP2,PALM,ANTXR1,SWAP70,NEFH,SFRP1,VIM,MAPT,TMOD2,LPAR1,PDGFRA,ELN,SLK,SVIL,AMOT,NEBL,SYDE1,CDKN1B,RAC3,ARHGEF10L,SLC9A3R1,CRMP1,CFLAR,RHOB,STMN3,TNIK,RGS4,CCDC88C,DPYSL3…
GO:BP	regulation of intracellular signal transduction	GO:1902531	5.25416e-17	3127949638038400	1842	598	87	60607	ARHGAP42,ADGRG1,NKX3-1,PTGS2,TENM1,GPBAR1,GH1,GJA1,TRIM67,GNG3,NRP1,SHANK2,COL3A1,ADAM8,MUC20,MUC1,NTRK2,CHD5,DRD2,ERBB4,CXCR4,CLU,RET,LAMTOR4,ITPKB,FOXO1,RTN4R,ADCYAP1R1,STARD13,PRKCA,GPR37,SPRY1,FZD7,SEZ6,SYK,TNIP2,FN1,TPBG,AKAP6,LINC00473,IGF2,DOK4,NOTCH2,DKK1,RPA3,CNKSR3,CHRNA7,RELN,ARHGAP31,SFRP1,MAPK8IP1,SEZ6L2,STK3,MAPT,LPAR1,PDGFRA,RUNDC3A,NDRG4,GAREM1,AMOT,LYN,SYDE1,RAC3,WLS,SLC9A3R1,CFL…
GO:BP	brain development	GO:0007420	6.66125e-18	3.11764e+16	754	619	59	60607	SLC6A11,ADGRG1,SLC6A17,GRID2,NR2F2,AK8,SLC8A1,SHANK2,COL3A1,CNTN2,RARB,GRIN1,SLIT1,NTRK2,CHD5,SHANK1,AQP1,DRD2,ERBB4,CXCR4,ROBO2,FEZ1,RTN4R,NNAT,NEURL1,PAX5,SEZ6,PHACTR1,CNTNAP2,CNTN1,BTG2,NEFL,ATP7A,SLC8A3,ABAT,EML1,FOXC1,RELN,SFRP1,SEZ6L2,LPAR1,NDRG4,RAC3,BASP1,GNAO1,RGS4,IRS2,CDH2,NME1,HSPG2,SYNE2,ATP6V0D1,APLP1,FLNA,CTNNA1,ELAVL4,UNC5C,ADGRL2,GNG12
GO:BP	cell migration	GO:0016477	1.86298e-15	3.07298e+16	1649	616	83	60607	IGSF10,PTPRK,PARVA,ADGRG1,PTGS2,NR2F2,GJA1,LAMA4,OSGIN1,NRP1,ACVRL1,SLC8A1,ANGPT2,COL3A1,KIAA0319,CNTN2,ADAM8,COL1A1,ADGRB1,SLIT1,DNER,NTRK2,CNN2,DRD2,ERBB4,CELSR1,CXCR4,EPB41L4B,RET,STARD13,PRKCA,GFRA3,CHGA,ELP6,SYK,L1CAM,PHACTR1,EFNB2,FN1,TPBG,SMAD3,ATP7A,ARC,EPHB4,AMOTL2,S100A11,NR4A1,PLPP3,FOXC1,FSTL1,ACVR1,RREB1,RELN,SWAP70,SFRP1,LPAR1,VCAN,PDGFRA,SLK,NDRG4,AMOT,NRCAM,LYN,SYDE1,SLC9A3R1,RHOB…
GO:BP	animal organ morphogenesis	GO:0009887	2.14353e-15	3.06689e+16	1073	597	67	60607	PARVA,NKX3-1,ADM,TCAP,WWTR1,EGFLAM,NRP1,HOXC11,ACVRL1,PDZD7,SHANK2,RARB,COL1A1,LFNG,RYR2,SLIT1,NTRK2,SHANK1,OLFM1,AQP1,CELSR1,TBX18,YAP1,CEBPB,ROBO2,FOXO1,SULF2,SPRY1,FZD7,PAX5,SYK,SOBP,SMAD3,EPHB4,IGF2,LRP4,FREM1,LHX9,NOTCH2,INSIG1,FOXC1,DKK1,ACVR1,TNC,SFRP1,RORB,TEAD2,PDGFRA,ELN,NDRG4,HAND1,BASP1,GNAO1,SLC9A3R1,CFLAR,ROR1,CDH2,OBSL1,TENM3,LEMD2,HSPG2,TBX2,STRA6,MMP16,APLP1,FLNA,CTNNA1
GO:BP	regulation of cellular component biogenesis	GO:0044087	3.87325e-16	3.04119e+16	990	610	65	60607	COL16A1,GRID2,TENM1,GPBAR1,THBS2,GJA1,LRRTM1,TBC1D30,COBL,CALY,NRP1,S100A10,ACVRL1,TRIM9,ADGRB1,LRRTM2,SLIT1,TPPP,NTRK2,SHANK1,CLU,YAP1,GAP43,ROBO2,FEZ1,PRKCA,NEURL1,CHGA,TPPP3,SYK,CLSTN2,TPBG,SMAD3,ATP7A,CBLN2,DKK1,MAP2,PALM,ANTXR1,RPA3,SWAP70,SFRP1,FBLIM1,MAPT,TMOD2,REST,LPAR1,ELN,SLK,SVIL,PLPPR5,AMOT,CDKN1B,ARHGEF10L,DPYSL3,OPRD1,TMEM39A,ASAP1,SYNE2,LATS1,PODXL,SYNPO2,FLNA,MYADM,ADGRL2
GO:BP	response to organic cyclic compound	GO:0014070	4.26706e-16	3036987142067660	967	604	64	60607	FOSB,NPAS4,DSG2,TFPI,CHRM1,NKX3-1,PTGS2,NR2F2,ADM,GPBAR1,GH1,CYP27B1,GJA1,CALY,SLC8A1,ANGPT2,FOS,COL1A1,RYR2,GABRB3,AQP1,DRD2,CXCR4,CLU,YAP1,PTPRN,CEBPB,FOXO1,ADCYAP1R1,EGR1,MMP15,BTG2,NEFL,AKAP6,ATP1A3,SLC8A3,ABAT,INSIG1,HTR1E,PALM,TNC,SFRP1,STC2,REST,NSG1,LYN,NFATC4,CDKN1B,GNAO1,SLC9A3R1,CFLAR,RGS4,GRAMD1B,OPRM1,NME1,PDE3A,EGFR,APLP1,LATS1,RFTN1,HMGCR,FLNA,CTNNA1,ELAVL4
GO:BP	modulation of chemical synaptic transmission	GO:0050804	7.61081e-16	3.01186e+16	430	612	46	60607	GRIK3,NPAS4,PPFIA2,CACNG2,GRID2,PTGS2,DLGAP3,GRIK4,CPLX2,SHANK2,CNTN2,LRFN2,ADGRB1,SLC24A2,GRIN1,LRRTM2,NTRK2,SHANK1,DRD2,KCNB1,NPTX2,CDH11,ITPR3,RIMS4,GRID1,NEURL1,CLSTN2,RIMS2,SYT7,SYP,ARC,SLC8A3,CACNA1D,UNC13A,CHRNA7,RELN,GRIK5,MAPT,NSG1,NFATC4,RGS4,CDH2,EGFR,CHRNB4,ELAVL4,NCS1
GO:BP	regulation of trans-synaptic signaling	GO:0099177	8.38025e-16	3007674308544210	431	612	46	60607	GRIK3,NPAS4,PPFIA2,CACNG2,GRID2,PTGS2,DLGAP3,GRIK4,CPLX2,SHANK2,CNTN2,LRFN2,ADGRB1,SLC24A2,GRIN1,LRRTM2,NTRK2,SHANK1,DRD2,KCNB1,NPTX2,CDH11,ITPR3,RIMS4,GRID1,NEURL1,CLSTN2,RIMS2,SYT7,SYP,ARC,SLC8A3,CACNA1D,UNC13A,CHRNA7,RELN,GRIK5,MAPT,NSG1,NFATC4,RGS4,CDH2,EGFR,CHRNB4,ELAVL4,NCS1
GO:BP	regulation of catalytic activity	GO:0050790	1.49386e-14	2.98257e+16	2545	598	100	60607	ARHGAP42,PARVA,ELFN1,PPP2R2C,TFPI,NKX3-1,PTGS2,EPHA10,NR2F2,TENM1,GH1,CARTPT,CYP27B1,GNG3,TBC1D30,WWTR1,NRP1,S100A10,SLC8A1,ZGPAT,ARRDC4,ADAM8,MUC20,GRIN1,NTRK2,BRSK2,AQP1,DRD2,ERBB4,CXCR4,CLU,RET,LAMTOR4,RGS7,LGR5,RTN4R,ADCYAP1R1,STARD13,EGR1,SPRY1,SPOCK2,NEURL1,MMP15,SYK,DLG2,PTPRN2,PHACTR1,FN1,SMAD3,RD3,ATP7A,EPHB4,IGF2,SLC8A3,NR4A1,CACNA1D,DKK1,MAP2,PALM,ANTXR1,DHCR24,CHRNA7,RELN,ARHGAP31,SFR…
GO:BP	response to external stimulus	GO:0009605	1.95855e-14	2970806562235540	2944	621	110	60607	HMCN1,FOSB,PARVA,CACNG2,TFPI,GRID2,VSTM2L,PTGS2,EPHA10,ADM,CNGB1,GH1,CNTN6,CARTPT,CYP27B1,GJA1,TCAP,KCNJ2,B3GALT5,USP18,UNC5A,NRP1,PDZD7,TRIM29,SLC8A1,BHLHE40,ANGPT2,FOS,COL3A1,KIAA0319,CNTN2,ADAM8,MUC20,COL1A1,CDH4,ADGRB1,RYR2,SLIT1,MUC1,SHANK1,CNN2,BRSK2,AQP1,DRD2,CXCR4,CLU,KCNB1,GAP43,RET,CEBPB,ROBO2,UNC13D,FOXO1,FEZ1,RTN4R,PRKCA,EGR1,GFRA3,CHGA,SYK,TNIP2,L1CAM,CNTNAP2,EFNB2,TPBG,SMAD3,BTG2,AT…
GO:BP	muscle tissue development	GO:0060537	3.8235e-14	2941753908936890	399	609	44	60607	DSG2,NR2F2,GJA1,RBFOX1,TCAP,ALPK3,SLC8A1,FOS,RARB,RYR2,SORBS2,DNER,ERBB4,TBX18,YAP1,EGR1,NEURL1,FZD7,PAX5,EFNB2,SMAD3,BTG2,AKAP6,POPDC2,IGF2,NR4A1,FOXC1,DKK1,ACVR1,PDGFRA,ELN,NDRG4,SVIL,NEBL,HAND1,CFLAR,RGS4,NR1D2,OBSL1,LEMD2,TBX2,STRA6,HMGCR,ADAMTS9
GO:BP	cell population proliferation	GO:0008283	4.21244e-15	2937546628578200	2054	597	89	60607	PTPRK,ST8SIA1,ADGRG1,CHRM1,NKX3-1,PTGS2,NR2F2,TENM1,ADM,GPBAR1,CYP27B1,GJA1,OSGIN1,WWTR1,NRP1,ACVRL1,SHANK2,RARB,ADGRB1,VSTM2A,NTRK2,CHD5,CNN2,AQP1,DRD2,ERBB4,PTPN14,CLU,YAP1,PTPRN,CEBPB,ITPKB,LGR5,SULF2,PRKCA,EGR1,DISP3,MAB21L2,LMO1,SPRY1,NEURL1,FZD7,SYK,EFNB2,FN1,TPBG,SMAD3,BTG2,ATP7A,IGF2,S100A11,NR4A1,LHX9,NOTCH2,EML1,FOXC1,RREB1,RPA3,TNC,DHCR24,CHRNA7,SFRP1,MAPK8IP1,STK3,REST,PDGFRA,ELN,NDRG…
GO:BP	response to organonitrogen compound	GO:0010243	5.72945e-15	2.92419e+16	1085	604	66	60607	COL16A1,FOSB,CHRM1,PTGS2,ADM,GH1,GLRA3,GJA1,CALY,SLC8A1,FOS,COL1A1,GRIN1,RYR2,GABRB3,NTRK2,PTPRE,BRSK2,AQP1,DRD2,CXCR4,PTPRN,CEBPB,LAMTOR4,FOXO1,EGR1,NEURL1,SYK,BTG2,NEFL,AKAP6,ATP7A,IGF2,ATP1A3,SLC8A3,NR4A1,ABAT,INSIG1,HTR1E,PALM,CHRNA7,SFRP1,VIM,STC2,PDGFRA,NSG1,LYN,CDKN1B,GNAO1,SLC9A3R1,CFLAR,RGS4,IRS2,OPRM1,NME1,PDE3A,SESN3,IGF1R,ATP6V0D1,EGFR,NFE2L2,APLP1,FLNA,CTNNA1,LPIN1,ELAVL4
GO:BP	striated muscle tissue development	GO:0014706	6.32083e-16	2.91992e+16	380	609	43	60607	DSG2,NR2F2,GJA1,RBFOX1,TCAP,ALPK3,SLC8A1,FOS,RARB,RYR2,SORBS2,DNER,ERBB4,TBX18,YAP1,EGR1,NEURL1,FZD7,PAX5,EFNB2,SMAD3,BTG2,AKAP6,POPDC2,IGF2,NR4A1,FOXC1,DKK1,ACVR1,PDGFRA,ELN,NDRG4,SVIL,NEBL,HAND1,CFLAR,RGS4,NR1D2,OBSL1,LEMD2,TBX2,HMGCR,ADAMTS9
GO:BP	regulation of locomotion	GO:0040012	7.19522e-16	2.9143e+16	1104	616	67	60607	IGSF10,PTPRK,ADGRG1,CHRM1,PTGS2,NR2F2,GJA1,LAMA4,OSGIN1,NRP1,ACVRL1,SLC8A1,ANGPT2,COL3A1,ADAM8,COL1A1,ADGRB1,CNN2,DRD2,ERBB4,CXCR4,EPB41L4B,RET,ROBO2,STARD13,PRKCA,SPOCK2,ELP6,PHACTR1,EFNB2,FN1,TPBG,SMAD3,ATP7A,AMOTL2,S100A11,PLPP3,ACVR1,RREB1,RELN,SWAP70,SFRP1,LPAR1,PDGFRA,SLK,NDRG4,AMOT,LYN,SYDE1,SLC9A3R1,RHOB,IRS2,DPYSL3,CD151,INPP5F,IGF1R,SYNE2,EGFR,NFE2L2,PODXL,SYNPO2,FLNA,MYADM,CTNNA1,UNC5C…
GO:BP	positive regulation of metabolic process	GO:0009893	8.28805e-15	2.90815e+16	3783	605	123	60607	TOX3,KSR2,FOSB,NPAS4,NKX3-1,PTGS2,EPHA10,NR2F2,TENM1,ADM,GH1,CARTPT,CYTL1,GJA1,TRIM67,GNG3,WWTR1,NRP1,HOXC11,ACVRL1,FOS,ARRDC4,CNTN2,ADAM8,MUC20,RARB,COL1A1,ADGRB1,VSTM2A,GRIN1,MUC1,NTRK2,OLFM1,CNN2,EPAS1,DRD2,ERBB4,CXCR4,EPB41L4B,CLU,YAP1,PTPRN,RET,CEBPB,FOXO1,SULF2,ADCYAP1R1,ACTL6B,EGR1,GPR37,DISP3,LMO1,RBPMS,NEURL1,FZD7,PAX5,GLIS2,SYK,TNIP2,CELF3,RIMS2,FN1,CNTN1,SMAD3,BTG2,EPHB4,IGF2,NR4A1,LRP…
GO:BP	homeostatic process	GO:0042592	1.00174e-13	2.89992e+16	1981	612	88	60607	KSR2,ADGRG1,CORIN,PTGS2,ADM,CNGB1,CARTPT,CYP27B1,CYTL1,GJA1,LAMA4,GNG3,KCNJ2,WWTR1,SLC8A1,ADAM8,ATP2B2,SLC24A2,GPR68,GRIN1,RYR2,PTGER2,BRSK2,EPAS1,AQP1,DRD2,CXCR4,YAP1,KCNB1,PTPRN,NELL2,CEBPB,ABCA12,ITPKB,FOXO1,ITPR3,ADCYAP1R1,PRKCA,EGR1,DISP3,LMO1,SCN3B,GLIS2,SYK,PTPRN2,SMAD3,TSPOAP1,AKAP6,ATP7A,ATP1A3,SLC8A3,ABAT,INSIG1,CACNA1D,FOXC1,FSTL1,RPA3,CHRNA7,SWAP70,STC2,GRIK5,UNC80,LPAR1,PDGFRA,TMTC2,…
GO:BP	negative regulation of cell communication	GO:0010648	1.2344e-13	2890854375551340	1468	597	75	60607	GRIK3,ARHGAP42,GRID2,NKX3-1,PTGS2,ADM,APCDD1,CARTPT,GJA1,TRIM67,DKK2,WWTR1,SHANK2,ZGPAT,SLC24A2,LFNG,MUC1,PTPRE,DRD2,TBX18,CLU,YAP1,KCNB1,RGS7,FOXO1,SULF2,EGR1,LTBP1,SPRY1,NEURL1,CHGA,GLIS2,SMAD3,ARC,LINC00473,LRP4,INSIG1,DKK1,ACVR1,PALM,NOTCH3,DLK1,CNKSR3,SFRP1,MAPK8IP1,STK3,MAPT,REST,LPAR1,NDRG4,LYN,NFATC4,SLC9A3R1,CFLAR,STMN3,RGS4,CCDC88C,CREBRF,GPR161,CDH2,OPRM1,PDE3A,LEMD2,SESN3,INPP5F,IGF1R…
GO:BP	negative regulation of signaling	GO:0023057	1.39758e-13	2885462458065880	1471	597	75	60607	GRIK3,ARHGAP42,GRID2,NKX3-1,PTGS2,ADM,APCDD1,CARTPT,GJA1,TRIM67,DKK2,WWTR1,SHANK2,ZGPAT,SLC24A2,LFNG,MUC1,PTPRE,DRD2,TBX18,CLU,YAP1,KCNB1,RGS7,FOXO1,SULF2,EGR1,LTBP1,SPRY1,NEURL1,CHGA,GLIS2,SMAD3,ARC,LINC00473,LRP4,INSIG1,DKK1,ACVR1,PALM,NOTCH3,DLK1,CNKSR3,SFRP1,MAPK8IP1,STK3,MAPT,REST,LPAR1,NDRG4,LYN,NFATC4,SLC9A3R1,CFLAR,STMN3,RGS4,CCDC88C,CREBRF,GPR161,CDH2,OPRM1,PDE3A,LEMD2,SESN3,INPP5F,IGF1R…
GO:BP	cation transport	GO:0006812	1.67782e-14	2.87753e+16	1197	615	69	60607	KCNA3,SLC6A11,KCNT1,CACNG2,SLC6A17,PTGS2,CNGB1,CYP27B1,GJA1,KCNK9,KCNJ2,SLC8A1,SHANK2,KCND3,ATP2B2,DPP6,SLC24A2,GRIN1,RYR2,SHANK1,SLC18A1,AQP1,DRD2,CXCR4,KCNB1,SYT9,ITPR3,ADCYAP1R1,SYT3,SCN3B,CLCN4,SCN9A,DPP10,AHNAK,SYK,DLG2,CNTN1,SYT7,NEFL,AKAP6,ATP7A,ARC,ATP1A3,SLC8A3,SLC43A2,ABAT,CACNA1D,CNKSR3,CHRNA7,RELN,UNC80,LYN,CDKN1B,GNAO1,SLC9A3R1,SFXN3,SYT17,RGS4,OPRD1,SLC46A1,CACNA2D2,OPRM1,ITPR1,ATP6…
GO:BP	regulation of system process	GO:0044057	2.4688e-13	2.86075e+16	623	593	51	60607	ARHGAP42,CORIN,DSG2,CACNG2,NKX3-1,PTGS2,DLGAP3,ADM,CARTPT,GJA1,KCNJ2,SLC8A1,SHANK2,KCND3,ATP2B2,GRIN1,RYR2,TPPP,SHANK1,PTGER2,EPAS1,AQP1,DRD2,TBX18,NPTX2,FOXO1,ITPR3,PRKCA,SCN3B,CHGA,RIMS2,SMAD3,AKAP6,POPDC2,ATP1A3,SLC8A3,ABAT,CACNA1D,CHRNA7,RELN,GNAO1,SLC9A3R1,RGS4,OPRD1,CACNA2D2,OPRM1,TBX2,ITPR1,EGFR,ANK2,FLNA
GO:BP	actin filament-based process	GO:0030029	2.4991e-14	2.86022e+16	808	597	57	60607	PARVA,DSG2,TENM1,GJA1,TCAP,KCNJ2,COBL,NRP1,S100A10,KCND3,RYR2,SORBS2,SHANK1,CNN2,BRSK2,AQP1,CELSR1,EPB41L4B,STARD13,SCN3B,PHACTR1,MYO1E,SMAD3,FRMD6,AMOTL2,NOTCH2,CACNA1D,ANTXR1,SWAP70,SFRP1,VIM,TMOD2,LPAR1,PDGFRA,ELN,SVIL,AMOT,NEBL,SYDE1,RAC3,ARHGEF10L,SLC9A3R1,CFLAR,RHOB,TNIK,RGS4,CCDC88C,DPYSL3,LIMA1,OBSL1,SYNE2,LATS1,ANK2,SYNPO2,FLNA,MYADM,CTNNA1
GO:BP	positive regulation of response to stimulus	GO:0048584	2.66486e-14	285743249667867	2344	598	94	60607	ADGRG1,NKX3-1,PTGS2,TENM1,GPBAR1,GH1,CNTN6,RSPO4,CYP27B1,GJA1,GNG3,DKK2,NRP1,ACVRL1,SHANK2,COL3A1,KIAA0319,CNTN2,ADAM8,MUC20,COL1A1,GRIN1,MUC1,NTRK2,CHD5,SHANK1,DRD2,ERBB4,CXCR4,CLU,YAP1,RET,CEBPB,ROBO2,LAMTOR4,ITPKB,LGR5,RTN4R,SULF2,ADCYAP1R1,PRKCA,GPR37,RBPMS,NEURL1,CHGA,FZD7,PAX5,SYK,ADAMTS3,TNIP2,RIMS2,FN1,TPBG,SMAD3,AKAP6,ATP7A,IGF2,DOK4,NOTCH2,PLPP3,DKK1,ACVR1,RREB1,CHRNA7,RELN,SWAP70,SFRP1…
GO:BP	biosynthetic process	GO:0009058	4.53971e-13	2.8343e+16	6340	618	166	60607	TOX3,FOSB,PTPRK,NPAS4,ST8SIA1,SOHLH2,ZNF662,PSTK,NKX3-1,PTGS2,SCML4,NR2F2,TENM1,ADM,HMX1,CYP27B1,CYTL1,ZSCAN31,GJA1,CHST15,WWTR1,GOLGA7B,B3GALT5,AK8,PPP1R3C,HOXC11,GNMT,ACVRL1,TRIM29,BHLHE40,FOS,ZGPAT,ADAM8,MUC20,RARB,COL1A1,ADGRB1,HES7,GRIN1,MRPL33,MUC1,NCAN,CHD5,GAD1,ZDHHC22,EPAS1,DRD2,ZDHHC11B,ERBB4,B3GAT1,PTPN14,TBX18,TYW1B,CLU,YAP1,PTPRN,RET,CEBPB,ZNF44,ITPKB,FOXO1,ADCYAP1R1,ACTL6B,EGR1,GPR3…
GO:BP	positive regulation of cellular component organization	GO:0051130	4.80332e-14	2.83185e+16	1153	610	67	60607	COL16A1,GRID2,TENM1,THBS2,TRIM67,COBL,CALY,NRP1,S100A10,CDH4,ADGRB1,LRRTM2,MUC1,TPPP,ANK1,NTRK2,DRD2,CLU,RET,ROBO2,SYT9,FEZ1,MAP6,NEURL1,TPPP3,SYK,CLSTN2,L1CAM,FN1,CNTN1,TPBG,SMAD3,NEFL,ATP7A,CBLN2,IGF2,LRP4,RREB1,PALM,RPA3,RELN,SWAP70,SFRP1,MAPT,LPAR1,NDRG4,PLPPR5,AMOT,LYN,CDKN1B,ARHGEF10L,CFLAR,ROR1,DPYSL3,CD151,CREB3L2,OBSL1,TENM3,NME1,PPP1R13B,ASAP1,IGF1R,NFE2L2,SYNPO2,FLNA,ELAVL4,ADGRL2
GO:BP	response to nitrogen compound	GO:1901698	6.87145e-15	2816295144310090	1172	604	67	60607	COL16A1,FOSB,CHRM1,PTGS2,ADM,GH1,GLRA3,GJA1,CALY,SLC8A1,FOS,COL1A1,GRIN1,RYR2,GABRB3,NTRK2,PTPRE,BRSK2,AQP1,DRD2,CXCR4,PTPRN,CEBPB,LAMTOR4,FOXO1,EGR1,NEURL1,SYK,BTG2,NEFL,AKAP6,ATP7A,IGF2,ATP1A3,SLC8A3,NR4A1,ABAT,INSIG1,HTR1E,PALM,CHRNA7,SFRP1,VIM,STC2,PDGFRA,NSG1,LYN,CDKN1B,GNAO1,SLC9A3R1,CFLAR,RGS4,IRS2,OPRM1,NME1,PDE3A,SESN3,IGF1R,ATP6V0D1,EGFR,NFE2L2,APLP1,RFTN1,FLNA,CTNNA1,LPIN1,ELAVL4
GO:BP	regulation of cell population proliferation	GO:0042127	7.77447e-14	2.81093e+16	1774	611	82	60607	PTPRK,ST8SIA1,ADGRG1,CHRM1,NKX3-1,PTGS2,NR2F2,TENM1,ADM,GPBAR1,CYP27B1,GJA1,OSGIN1,WWTR1,NRP1,ACVRL1,SHANK2,RARB,ADGRB1,VSTM2A,NTRK2,CHD5,CNN2,AQP1,DRD2,ERBB4,PTPN14,CLU,YAP1,PTPRN,CEBPB,LGR5,SULF2,PRKCA,EGR1,DISP3,MAB21L2,LMO1,SPRY1,NEURL1,FZD7,SYK,EFNB2,FN1,TPBG,SMAD3,BTG2,ATP7A,IGF2,S100A11,NR4A1,NOTCH2,RREB1,RPA3,TNC,DHCR24,CHRNA7,SFRP1,MAPK8IP1,STK3,REST,PDGFRA,ELN,NDRG4,GAREM1,LYN,CDKN1B,SL…
GO:BP	regulation of membrane potential	GO:0042391	8.74017e-14	2805847997464100	442	593	44	60607	GRIK3,NPAS4,DSG2,CACNG2,CHRM1,GRID2,GLRA3,GJA1,GRIK4,KCNK9,KCNJ2,SLC8A1,SHANK2,KCND3,GRIN1,RYR2,GABRB3,NTRK2,SHANK1,DRD2,TBX18,KCNB1,RIMS4,GRID1,SCN3B,SEZ6,SCN9A,RIMS2,AKAP6,POPDC2,ATP1A3,SLC8A3,ABAT,CACNA1D,CHRNA7,RELN,GRIK5,MAPT,RGS4,OPRD1,OPRM1,CHRNB4,ANK2,FLNA
GO:BP	negative regulation of response to stimulus	GO:0048585	9.25712e-14	2.80335e+16	1733	597	80	60607	ARHGAP42,TFPI,GRID2,NKX3-1,PTGS2,ADM,APCDD1,CARTPT,GJA1,TRIM67,DKK2,WWTR1,NRP1,SHANK2,ANGPT2,ZGPAT,COL3A1,KIAA0319,LFNG,MUC1,PTPRE,DRD2,TBX18,CLU,YAP1,ROBO2,RGS7,FOXO1,RTN4R,SULF2,EGR1,GPR37,LTBP1,SPRY1,NEURL1,GLIS2,SMAD3,LINC00473,LRP4,ABAT,INSIG1,DKK1,ACVR1,PALM,NOTCH3,DLK1,CNKSR3,SFRP1,MAPK8IP1,STK3,LPAR1,PDGFRA,NDRG4,LYN,NFATC4,SLC9A3R1,CFLAR,STMN3,DDAH1,RGS4,CCDC88C,CREBRF,GPR161,NR1D2,CDH2,…
GO:BP	phosphorus metabolic process	GO:0006793	2.59067e-13	2.75866e+16	3114	603	108	60607	KSR2,DGKK,PTPRK,PARVA,ELFN1,PPP2R2C,PSTK,NKX3-1,PLCH2,PTGS2,EPHA10,NR2F2,TENM1,GH1,CARTPT,DCLK3,GNG3,WWTR1,NRP1,AK8,PPP1R3C,ACVRL1,ALPK3,SLC8A1,ZGPAT,ADAM8,MUC20,NTRK2,PTPRE,BRSK2,DRD2,ERBB4,PTPN14,CXCR4,CLU,PTPRN,RET,ITPKB,ADCYAP1R1,PRKCA,EGR1,SPRY1,RBPMS,NEURL1,FZD7,SYK,DLG2,PTPRN2,PHACTR1,SULT1C4,FN1,CNTN1,SMAD3,ATCAY,RD3,ATP7A,CDC14A,PLPPR4,EPHB4,LINC00473,STK17B,IGF2,SLC8A3,LRP4,PLPP3,DKK1,A…
GO:BP	behavior	GO:0007610	3.05604e-12	2751484140246110	586	604	49	60607	NPAS4,PTGS2,CARTPT,GJA1,SHANK2,FOS,CNTN2,SLC24A2,GRIN1,NTRK2,SHANK1,GAD1,DRD2,CELSR1,NPTX2,CEBPB,ITPR3,EGR1,GPR37,GRID1,PAX5,SEZ6,SCN9A,SOBP,NAV2,CNTNAP2,TPBG,BTG2,ATP7A,ARC,SLC8A3,ABAT,DKK1,CHRNA7,RELN,SEZ6L2,MAPT,TMOD2,NDRG4,NFATC4,GNAO1,NR1D2,OPRD1,OPRM1,INPP5F,STRA6,EGFR,HMGCR,ELAVL4
GO:BP	phosphate-containing compound metabolic process	GO:0006796	5.17316e-13	2.72862e+16	3087	603	107	60607	KSR2,DGKK,PTPRK,PARVA,ELFN1,PPP2R2C,PSTK,NKX3-1,PLCH2,PTGS2,EPHA10,NR2F2,TENM1,GH1,CARTPT,DCLK3,GNG3,WWTR1,NRP1,AK8,PPP1R3C,ACVRL1,ALPK3,SLC8A1,ZGPAT,ADAM8,MUC20,NTRK2,PTPRE,BRSK2,DRD2,ERBB4,PTPN14,CXCR4,CLU,PTPRN,RET,ITPKB,ADCYAP1R1,PRKCA,EGR1,SPRY1,RBPMS,NEURL1,FZD7,SYK,DLG2,PTPRN2,PHACTR1,SULT1C4,FN1,CNTN1,SMAD3,RD3,ATP7A,CDC14A,PLPPR4,EPHB4,LINC00473,STK17B,IGF2,SLC8A3,LRP4,PLPP3,DKK1,ACVR1,C…
GO:BP	muscle structure development	GO:0061061	6.17664e-13	2.72092e+16	645	614	51	60607	NR2F2,ADM,RBFOX1,TCAP,ALPK3,SLC8A1,FOS,RARB,ADGRB1,RYR2,SORBS2,DNER,EPAS1,TBX18,EGR1,NEURL1,FZD7,PAX5,EFNB2,SMAD3,BTG2,AKAP6,POPDC2,IGF2,NR4A1,FOXC1,DKK1,ACVR1,TMOD2,REST,ADAM12,PDGFRA,ELN,SVIL,NEBL,NFATC4,HAND1,BASP1,CFLAR,RGS4,NR1D2,CDH2,OBSL1,LEMD2,UNC45A,TBX2,STRA6,ANK2,HMGCR,CTNNA1,QKI
GO:BP	cellular protein localization	GO:0034613	6.18712e-13	2.72085e+16	2014	597	85	60607	PTPRK,CACNG2,CHRM1,GRID2,GPR158,PTGS2,TENM1,CNGB1,RPH3AL,GJA1,DCLK3,TRIM67,TBC1D30,WWTR1,GOLGA7B,CALY,NRP1,S100A10,TRIM29,CNTN2,COL1A1,DPP6,RYR2,ANK1,ZDHHC22,BRSK2,ZDHHC11B,ERBB4,PTPN14,CELSR1,CLU,YAP1,REEP1,KCNB1,ABCA12,LAMTOR4,SCN3B,CHGA,GLIS2,DPP10,SYK,SCG3,DLG2,RIMS2,CNTNAP2,TPBG,SMAD3,AKAP6,ARC,LRP4,NFASC,INSIG1,AP3B2,MAP2,PALM,RELN,ARL3,GRIK5,MAPT,IFT22,NSG1,VCPIP1,AMOT,WLS,SLC9A3R1,RHOB,RA…
GO:BP	nervous system process	GO:0050877	8.25862e-13	2708309237911790	1426	604	72	60607	HMCN1,NPAS4,TAS2R46,CACNG2,CHRM1,GRID2,PTGS2,DLGAP3,CNGB1,CARTPT,ABCC6,GLRA3,RBFOX1,PDZD7,SHANK2,FOS,CNTN2,ATP2B2,COL1A1,SLC24A2,GRIN1,GABRB3,TPPP,NTRK2,SHANK1,EPAS1,DRD2,CXCR4,KIFC3,NPTX2,CEBPB,ITPR3,SCN3B,SEZ6,SCN9A,SOBP,NAV2,RIMS2,CNTNAP2,TPBG,BTG2,NEFL,RD3,CDC14A,ARC,SRRM4,SLC8A3,NFASC,ABAT,CACNA1D,DKK1,CHRNA7,RELN,CRYBG3,RORB,GRIK5,MAPT,TMOD2,NDRG4,NFATC4,CDKN1B,RAC3,SLC9A3R1,ROR1,RGS4,OPRD1…
GO:BP	cellular macromolecule localization	GO:0070727	8.61774e-14	2706460649602580	2024	597	85	60607	PTPRK,CACNG2,CHRM1,GRID2,GPR158,PTGS2,TENM1,CNGB1,RPH3AL,GJA1,DCLK3,TRIM67,TBC1D30,WWTR1,GOLGA7B,CALY,NRP1,S100A10,TRIM29,CNTN2,COL1A1,DPP6,RYR2,ANK1,ZDHHC22,BRSK2,ZDHHC11B,ERBB4,PTPN14,CELSR1,CLU,YAP1,REEP1,KCNB1,ABCA12,LAMTOR4,SCN3B,CHGA,GLIS2,DPP10,SYK,SCG3,DLG2,RIMS2,CNTNAP2,TPBG,SMAD3,AKAP6,ARC,LRP4,NFASC,INSIG1,AP3B2,MAP2,PALM,RELN,ARL3,GRIK5,MAPT,IFT22,NSG1,VCPIP1,AMOT,WLS,SLC9A3R1,RHOB,RA…
GO:BP	response to stress	GO:0006950	9.57357e-13	2.70189e+16	4170	604	126	60607	DGKK,GPX8,PTPRK,ST8SIA1,TFPI,GGN,NKX3-1,PTGS2,ADM,CARTPT,CYP27B1,GJA1,TCAP,USP18,NRP1,ACVRL1,TRIM29,SLC8A1,ANGPT2,FOS,COL3A1,KIAA0319,ADAM8,MUC20,COL1A1,ADGRB1,GPR68,RYR2,MUC1,CNN2,PTGER2,BRSK2,EPAS1,AQP1,DRD2,B3GAT1,CELSR1,CXCR4,EPB41L4B,CLU,YAP1,PTPRN,GAP43,RET,CEBPB,UNC13D,FOXO1,RTN4R,SULF2,ITPR3,ADCYAP1R1,PRKCA,EGR1,GPR37,RBPMS,CHGA,FZD7,SCN9A,SYK,TNIP2,FN1,SYT7,SMAD3,BTG2,NEFL,ATP7A,TRIL,SLC…
GO:BP	secretion	GO:0046903	1.00788e-11	2699659018529880	1501	593	73	60607	PPFIA2,CORIN,CHRM1,NKX3-1,ADM,CARTPT,RPH3AL,GJA1,CPLX2,CADPS,ADAM8,TRIM9,GPR68,ANK1,NTRK2,GAD1,CNN2,BRSK2,AQP1,DRD2,ERBB4,CLU,KCNB1,PTPRN,ABCA12,UNC13D,SYT9,ITPR3,PRKCA,SYT3,DOK3,RIMS4,NNAT,NEURL1,CHGA,SYK,SCG3,PTPRN2,RIMS2,STK11IP,PRSS12,FN1,SYT7,TSPOAP1,SYP,ATP7A,IGF2,S100A11,NFASC,ABAT,CACNA1D,UNC13A,SFRP1,FURIN,GRIK5,REST,TEX264,SCAMP5,LYN,WLS,SLC9A3R1,RAB3C,SYT17,IRS2,CACNA2D2,OPRM1,NME1,ICA…
GO:BP	tube morphogenesis	GO:0035239	1.04766e-11	2.69798e+16	950	614	60	60607	PARVA,ADGRG1,NKX3-1,PTGS2,NR2F2,ADM,THBS2,TCAP,COBL,NRP1,ACVRL1,ANGPT2,ADAM8,ADGRB1,RYR2,NTRK2,EPAS1,AQP1,CELSR1,CXCR4,YAP1,RET,LGR5,STARD13,PRKCA,SPRY1,SYK,EFNB2,FN1,MYO1E,SMAD3,EPHB4,AMOTL2,NR4A1,NOTCH2,FOXC1,ACVR1,TNC,CHRNA7,SFRP1,STK3,TEAD2,ADAM12,PDGFRA,NDRG4,AMOT,NRCAM,NFATC4,HAND1,RHOB,DDAH1,CDH2,HSPG2,TBX2,STRA6,NFE2L2,PODXL,FLNA,ADAMTS9,QKI
GO:BP	positive regulation of cell differentiation	GO:0045597	1.14734e-11	2.69403e+16	879	616	58	60607	PTGS2,ADM,CYP27B1,GJA1,WWTR1,NRP1,S100A10,ACVRL1,FOS,ADAM8,RARB,COL1A1,CDH4,GPR68,VSTM2A,NTRK2,OLFM1,DRD2,CXCR4,YAP1,RET,CEBPB,ROBO2,UNC13D,ITPKB,FEZ1,PRKCA,MAP6,NEURL1,SYK,L1CAM,EFNB2,FN1,SMAD3,NEFL,AKAP6,JADE2,NOTCH2,FOXC1,ACVR1,RREB1,RELN,SFRP1,STK3,MAPT,REST,TGIF2,NRCAM,LYN,RAC3,CDH2,OBSL1,OPRM1,PDE3A,FLNA,MYADM,CTNNA1,DOCK1
GO:BP	response to abiotic stimulus	GO:0009628	1.33655e-11	2.6874e+16	1261	592	67	60607	FOSB,PTPRK,ST8SIA1,NKX3-1,PTGS2,ADM,CNGB1,GJA1,AQP10,TCAP,KCNJ2,ACVRL1,PDZD7,SLC8A1,BHLHE40,ANGPT2,FOS,COL3A1,KIAA0319,ADAM8,COL1A1,GPR68,GRIN1,RYR2,CNN2,EPAS1,AQP1,DRD2,B3GAT1,CXCR4,YAP1,FOXO1,EGR1,CNTNAP2,SMAD3,BTG2,ATP7A,SLC8A3,NR4A1,ABAT,PALM,RPA3,TNC,CHRNA7,SFRP1,STC2,MAPT,REST,LPAR1,NDRG4,LYN,NFATC4,CDKN1B,CFLAR,RHOB,DDAH1,EEF1A2,OPRD1,CDH2,OPRM1,USP28,STRA6,ITPR1,ATP6V0D1,EGFR,NFE2L2,HMGCR
GO:BP	regulation of cell motility	GO:2000145	1.42126e-11	2.68473e+16	1061	616	63	60607	IGSF10,PTPRK,ADGRG1,PTGS2,NR2F2,GJA1,LAMA4,OSGIN1,NRP1,ACVRL1,SLC8A1,ANGPT2,COL3A1,ADAM8,COL1A1,ADGRB1,CNN2,DRD2,ERBB4,CXCR4,EPB41L4B,RET,STARD13,PRKCA,SPOCK2,ELP6,PHACTR1,FN1,SMAD3,ATP7A,AMOTL2,S100A11,PLPP3,ACVR1,RREB1,RELN,SWAP70,SFRP1,LPAR1,PDGFRA,SLK,NDRG4,AMOT,LYN,SYDE1,SLC9A3R1,RHOB,IRS2,DPYSL3,CD151,INPP5F,IGF1R,SYNE2,EGFR,NFE2L2,PODXL,SYNPO2,FLNA,MYADM,CTNNA1,UNC5C,ADAMTS9,DOCK1
GO:BP	positive regulation of cellular metabolic process	GO:0031325	1.76585e-11	2.6753e+16	3274	579	107	60607	TOX3,FOSB,NPAS4,NKX3-1,PTGS2,EPHA10,NR2F2,TENM1,ADM,GH1,CARTPT,CYTL1,TRIM67,GNG3,WWTR1,NRP1,HOXC11,ACVRL1,FOS,ARRDC4,CNTN2,ADAM8,MUC20,RARB,COL1A1,ADGRB1,GRIN1,MUC1,NTRK2,EPAS1,DRD2,ERBB4,CXCR4,CLU,YAP1,PTPRN,RET,CEBPB,FOXO1,ADCYAP1R1,ACTL6B,EGR1,GPR37,LMO1,RBPMS,NEURL1,FZD7,PAX5,GLIS2,SYK,TNIP2,CELF3,FN1,CNTN1,SMAD3,BTG2,EPHB4,IGF2,NR4A1,LRP4,ABAT,FOXC1,DKK1,ACVR1,RREB1,ANTXR1,NOTCH3,CHRNA7,RELN…
GO:BP	blood vessel development	GO:0001568	2.24375e-11	266490262477029	792	614	55	60607	PARVA,ADGRG1,NKX3-1,PTGS2,NR2F2,ADM,THBS2,LAMA4,NRP1,ACVRL1,ANGPT2,ADAM8,COL1A1,ADGRB1,NTRK2,EPAS1,AQP1,CXCR4,YAP1,ROBO2,STARD13,PRKCA,EGR1,SYK,EFNB2,FN1,MYO1E,ATP7A,EPHB4,AMOTL2,NR4A1,NOTCH2,FOXC1,ACVR1,ANTXR1,CHRNA7,SFRP1,TEAD2,ADAM12,PDGFRA,AMOT,NRCAM,NFATC4,HAND1,CFLAR,RHOB,DDAH1,CDH2,HSPG2,TBX2,STRA6,NFE2L2,FLNA,ADAMTS9,QKI
GO:BP	organic substance biosynthetic process	GO:1901576	2.47267e-12	2660683381648130	6248	618	161	60607	TOX3,FOSB,PTPRK,NPAS4,ST8SIA1,SOHLH2,ZNF662,PSTK,NKX3-1,PTGS2,SCML4,NR2F2,TENM1,ADM,HMX1,CYP27B1,CYTL1,ZSCAN31,GJA1,CHST15,WWTR1,GOLGA7B,B3GALT5,AK8,PPP1R3C,HOXC11,GNMT,ACVRL1,TRIM29,BHLHE40,FOS,ZGPAT,ADAM8,MUC20,RARB,COL1A1,HES7,GRIN1,MRPL33,MUC1,NCAN,CHD5,GAD1,ZDHHC22,EPAS1,DRD2,ZDHHC11B,ERBB4,B3GAT1,PTPN14,TBX18,TYW1B,CLU,YAP1,PTPRN,RET,CEBPB,ZNF44,ITPKB,FOXO1,ADCYAP1R1,ACTL6B,EGR1,GPR37,LMO1,…
GO:BP	enzyme linked receptor protein signaling pathway	GO:0007167	2.48968e-12	2.66039e+16	1103	579	62	60607	PTPRK,FGFRL1,NKX3-1,EPHA10,GH1,WWTR1,NRP1,ACVRL1,ANGPT2,FOS,ZGPAT,COL3A1,KIAA0319,MUC20,COL1A1,GRIN1,CGN,NTRK2,PTPRE,ERBB4,RET,FOXO1,SULF2,PRKCA,EGR1,LTBP1,GFRA3,SPRY1,RBPMS,NEURL1,SYK,ADAMTS3,EFNB2,MYO1E,SMAD3,JADE2,EPHB4,IGF2,DOK4,NOTCH2,FOXC1,FSTL1,DKK1,ACVR1,SFRP1,FURIN,VIM,PDGFRA,NDRG4,GAREM1,TGIF2,LYN,NFATC4,SLC9A3R1,ROR1,IRS2,LEMD2,SESN3,IGF1R,ATP6V0D1,EGFR,LATS1
GO:BP	regulation of phosphate metabolic process	GO:0019220	2.80817e-11	2.65516e+16	1645	598	76	60607	PARVA,ELFN1,PPP2R2C,NKX3-1,PTGS2,EPHA10,NR2F2,TENM1,GH1,CARTPT,GNG3,WWTR1,NRP1,ACVRL1,SLC8A1,ZGPAT,ADAM8,MUC20,NTRK2,DRD2,ERBB4,CXCR4,CLU,RET,ITPKB,ADCYAP1R1,EGR1,SPRY1,RBPMS,NEURL1,FZD7,SYK,DLG2,PHACTR1,FN1,CNTN1,SMAD3,RD3,ATP7A,EPHB4,IGF2,SLC8A3,LRP4,PLPP3,DKK1,ACVR1,CNKSR3,CHRNA7,RELN,SWAP70,SFRP1,MAPK8IP1,STK3,MAPT,LPAR1,PDGFRA,PKMYT1,LYN,CDKN1B,SLC9A3R1,ROR1,TNIK,RGS4,CCDC88C,IRS2,EEF1A2,OPR…
GO:BP	developmental growth	GO:0048589	2.80817e-11	2.65516e+16	649	492	46	60607	ADM,GH1,GJA1,WWTR1,COBL,NRP1,SHANK2,KIAA0319,RARB,CDH4,SLIT1,SORBS2,SHANK1,OLFM1,DRD2,ERBB4,CXCR4,YAP1,GAP43,RTN4R,SYT3,SPRY1,FZD7,L1CAM,RIMS2,FN1,SMAD3,AKAP6,JADE2,IGF2,LRP4,NOTCH2,FOXC1,MAP2,TNC,UNC13A,SFRP1,STK3,MAPT,NDRG4,NRCAM,CDKN1B,BASP1,CFLAR,SYT17,RGS4
GO:BP	regulation of phosphorus metabolic process	GO:0051174	2.80817e-11	2.65516e+16	1645	598	76	60607	PARVA,ELFN1,PPP2R2C,NKX3-1,PTGS2,EPHA10,NR2F2,TENM1,GH1,CARTPT,GNG3,WWTR1,NRP1,ACVRL1,SLC8A1,ZGPAT,ADAM8,MUC20,NTRK2,DRD2,ERBB4,CXCR4,CLU,RET,ITPKB,ADCYAP1R1,EGR1,SPRY1,RBPMS,NEURL1,FZD7,SYK,DLG2,PHACTR1,FN1,CNTN1,SMAD3,RD3,ATP7A,EPHB4,IGF2,SLC8A3,LRP4,PLPP3,DKK1,ACVR1,CNKSR3,CHRNA7,RELN,SWAP70,SFRP1,MAPK8IP1,STK3,MAPT,LPAR1,PDGFRA,PKMYT1,LYN,CDKN1B,SLC9A3R1,ROR1,TNIK,RGS4,CCDC88C,IRS2,EEF1A2,OPR…
GO:BP	vasculature development	GO:0001944	2.86785e-12	2654244366878000	830	614	56	60607	PARVA,ADGRG1,NKX3-1,PTGS2,NR2F2,ADM,THBS2,LAMA4,NRP1,ACVRL1,ANGPT2,ADAM8,COL1A1,ADGRB1,NTRK2,EPAS1,AQP1,PTPN14,CXCR4,YAP1,ROBO2,STARD13,PRKCA,EGR1,SYK,EFNB2,FN1,MYO1E,ATP7A,EPHB4,AMOTL2,NR4A1,NOTCH2,FOXC1,ACVR1,ANTXR1,CHRNA7,SFRP1,TEAD2,ADAM12,PDGFRA,AMOT,NRCAM,NFATC4,HAND1,CFLAR,RHOB,DDAH1,CDH2,HSPG2,TBX2,STRA6,NFE2L2,FLNA,ADAMTS9,QKI
GO:BP	anion transport	GO:0006820	3.04344e-11	2.65166e+16	2889	614	103	60607	SLC6A11,PPFIA2,CACNG2,CHRM1,SLC6A17,NKX3-1,PTGS2,TENM1,GH1,CARTPT,ABCC6,RPH3AL,GLRA3,GJA1,AQP10,RBFOX1,TBC1D30,GOLGA7B,CALY,CADPS,ARRDC4,ADAM8,COL1A1,SLC24A2,GPR68,GABRB3,NTRK2,SLC18A1,ZDHHC22,BRSK2,AQP1,DRD2,ZDHHC11B,PTPN14,CLU,KCNB1,PTPRN,CEBPB,ABCA12,SYT9,ITPR3,PRKCA,SYT3,DISP3,LRP1B,NNAT,CHGA,CLCN4,XKR7,SYK,DLG2,PTPRN2,RIMS2,SYT7,SMAD3,TSPOAP1,AKAP6,RD3,ARC,SLC43A2,ABAT,INSIG1,AP3B2,CACNA1D,S…
GO:BP	signal release	GO:0023061	3.35102e-12	2647482355773840	496	612	45	60607	PPFIA2,NKX3-1,ADM,CARTPT,GJA1,CPLX2,CADPS,TRIM9,GPR68,GAD1,BRSK2,DRD2,KCNB1,PTPRN,SYT9,ITPR3,PRKCA,SYT3,RIMS4,NNAT,CHGA,SYK,PTPRN2,RIMS2,SYT7,TSPOAP1,SYP,ABAT,CACNA1D,UNC13A,SFRP1,GRIK5,REST,LYN,WLS,SYT17,IRS2,CACNA2D2,OPRM1,ICA1,ITPR1,EGFR,CHRNB4,HMGCR,NCS1
GO:BP	supramolecular fiber organization	GO:0097435	7.41925e-12	2612963986380140	734	597	52	60607	TENM1,STMN4,TCAP,COBL,NRP1,S100A10,COL3A1,COL1A1,SORBS2,TPPP,SHANK1,CLU,NEFM,TPPP3,ADAMTS3,PHACTR1,MYO1E,SMAD3,NEFL,ATP7A,FOXC1,MAP2,CHRNA7,SWAP70,NEFH,SFRP1,VIM,MAPT,TMOD2,LPAR1,PDGFRA,ELN,SLK,SVIL,AMOT,NEBL,CDKN1B,RAC3,ARHGEF10L,CFLAR,RHOB,STMN3,RGS4,CCDC88C,DPYSL3,LIMA1,OBSL1,LATS1,SYNPO2,FLNA,MYADM,CTNNA1
GO:BP	establishment of localization in cell	GO:0051649	7.63719e-12	2.61171e+16	2813	594	99	60607	SLC6A11,PPFIA2,CACNG2,CHRM1,PTGS2,TENM1,RPH3AL,GJA1,KCNJ2,TBC1D30,GOLGA7B,CALY,CPLX2,CADPS,SLC8A1,KCND3,ADAM8,TRIM9,SLC24A2,GPR68,GRIN1,RYR2,SLIT1,ANK1,GAD1,SLC18A1,ZDHHC22,CNN2,BRSK2,DRD2,ZDHHC11B,PTPN14,CLU,KCNB1,PTPRN,UNC13D,SYT9,FEZ1,ITPR3,ADCYAP1R1,DOK3,RIMS4,SPRY1,MAP6,CHGA,SYK,SCG3,DLG2,PTPRN2,RIMS2,STK11IP,FN1,MYO1E,SYT7,SMAD3,TSPOAP1,NEFL,SYP,AKAP6,ARC,IGF2,S100A11,SLC8A3,NFASC,INSIG1,AP…
GO:BP	cellular biosynthetic process	GO:0044249	1.35424e-10	2.58683e+16	6154	618	158	60607	TOX3,FOSB,PTPRK,NPAS4,ST8SIA1,SOHLH2,ZNF662,PSTK,NKX3-1,PTGS2,SCML4,NR2F2,TENM1,ADM,HMX1,CYP27B1,CYTL1,ZSCAN31,GJA1,CHST15,WWTR1,GOLGA7B,B3GALT5,AK8,PPP1R3C,HOXC11,ACVRL1,TRIM29,BHLHE40,FOS,ZGPAT,ADAM8,MUC20,RARB,COL1A1,HES7,GRIN1,MRPL33,MUC1,NCAN,CHD5,GAD1,ZDHHC22,EPAS1,DRD2,ZDHHC11B,ERBB4,B3GAT1,PTPN14,TBX18,CLU,YAP1,PTPRN,RET,CEBPB,ZNF44,FOXO1,ADCYAP1R1,ACTL6B,EGR1,GPR37,LMO1,RBPMS,NEURL1,FZD7…
GO:BP	regulation of cell migration	GO:0030334	1.626e-10	2.57889e+16	999	616	60	60607	IGSF10,PTPRK,ADGRG1,PTGS2,NR2F2,GJA1,LAMA4,OSGIN1,NRP1,ACVRL1,SLC8A1,ANGPT2,COL3A1,ADAM8,COL1A1,ADGRB1,CNN2,DRD2,ERBB4,CXCR4,EPB41L4B,RET,STARD13,PRKCA,ELP6,PHACTR1,FN1,SMAD3,ATP7A,AMOTL2,S100A11,PLPP3,ACVR1,RREB1,RELN,SWAP70,SFRP1,LPAR1,PDGFRA,SLK,NDRG4,AMOT,LYN,SYDE1,SLC9A3R1,RHOB,IRS2,DPYSL3,CD151,IGF1R,SYNE2,EGFR,NFE2L2,PODXL,SYNPO2,FLNA,MYADM,UNC5C,ADAMTS9,DOCK1
GO:BP	cell surface receptor signaling pathway involved in cell-cell signaling	GO:1905114	2.36301e-10	2.56265e+16	636	585	48	60607	NPAS4,GRID2,APCDD1,RSPO4,GLRA3,DKK2,WWTR1,SHANK2,COL1A1,GRIN1,AMER3,SHANK1,DRD2,CELSR1,TBX18,YAP1,LGR5,SULF2,EGR1,FZD7,SEZ6,RIMS2,SMAD3,AMOTL2,SLC8A3,LRP4,ABAT,PLPP3,DKK1,CHRNA7,RELN,SFRP1,GRIK5,STK3,NFATC4,RAC3,GNAO1,WLS,SLC9A3R1,ROR1,TNIK,RGS4,CCDC88C,CDH2,OPRM1,EGFR,LATS1,CHRNB4
GO:BP	gene expression	GO:0010467	3.02026e-11	2.552e+16	6179	620	158	60607	PCSK2,TOX3,FOSB,PTPRK,NPAS4,ADGRG1,SOHLH2,CORIN,ZNF662,PSTK,NKX3-1,PTGS2,SCML4,NR2F2,TENM1,HMX1,CARTPT,CYTL1,ZSCAN31,GJA1,RBFOX1,WWTR1,HOXC11,ACVRL1,TRIM29,SLC8A1,BHLHE40,ANGPT2,FOS,ZGPAT,CNTN2,ADAM8,RARB,COL1A1,VSTM2A,HES7,GRIN1,MRPL33,MUC1,NTRK2,CHD5,OLFM1,CNN2,EPAS1,DRD2,ERBB4,PTPN14,TBX18,TYW1B,EPB41L4B,CLU,YAP1,PTPRN,RET,CEBPB,ZNF44,FOXO1,SULF2,PRKCA,ACTL6B,EGR1,LTBP1,LMO1,RBPMS,NNAT,NEURL1,…
GO:BP	export from cell	GO:0140352	3.32188e-11	2547861658159410	1418	593	69	60607	PPFIA2,NKX3-1,ADM,CARTPT,RPH3AL,GJA1,CPLX2,CADPS,SLC8A1,KCND3,ADAM8,TRIM9,GPR68,ANK1,NTRK2,GAD1,CNN2,BRSK2,DRD2,CLU,KCNB1,PTPRN,ABCA12,UNC13D,SYT9,ITPR3,PRKCA,SYT3,DOK3,RIMS4,NNAT,CHGA,SYK,SCG3,PTPRN2,RIMS2,STK11IP,PRSS12,FN1,SYT7,TSPOAP1,SYP,IGF2,ATP1A3,S100A11,SLC8A3,NFASC,ABAT,CACNA1D,UNC13A,SFRP1,FURIN,GRIK5,REST,TEX264,SCAMP5,LYN,WLS,RAB3C,SYT17,IRS2,CACNA2D2,OPRM1,ICA1,ITPR1,EGFR,CHRNB4,HMG…
GO:BP	negative regulation of cellular metabolic process	GO:0031324	3.81254e-10	2541878534561750	2719	604	97	60607	FOSB,PTPRK,PARVA,ELFN1,TFPI,NKX3-1,PTGS2,SCML4,NR2F2,HMX1,CYP27B1,GJA1,WWTR1,ACVRL1,TRIM29,SLC8A1,BHLHE40,ZGPAT,RARB,ADGRB1,HES7,LRRTM2,MUC1,TPPP,NTRK2,AQP1,DRD2,TBX18,CLU,YAP1,CEBPB,FOXO1,FEZ1,EGR1,LMO1,SPRY1,SPOCK2,PAX5,GLIS2,DLG2,PHACTR1,SMAD3,ATCAY,BTG2,RD3,MYT1L,IGF2,S100A11,SLC8A3,NR4A1,LHX9,NOTCH2,INSIG1,PLPP3,FOXC1,DKK1,RREB1,DHCR24,CNKSR3,CHRNA7,SWAP70,SFRP1,MAPK8IP1,FURIN,RORB,MAPT,REST…
GO:BP	circulatory system process	GO:0003013	4.52947e-13	2.5344e+16	637	593	48	60607	ARHGAP42,CORIN,DSG2,CACNG2,SLC6A17,PTGS2,NR2F2,ADM,CARTPT,GJA1,TCAP,KCNJ2,WWTR1,ACVRL1,SLC8A1,KCND3,ATP2B2,RYR2,PTGER2,EPAS1,DRD2,CXCR4,TBX18,YAP1,ITPR3,SCN3B,CHGA,NAV2,SMAD3,POPDC2,ATP1A3,SLC8A3,ABAT,CACNA1D,FOXC1,ELN,AMOT,GNAO1,SLC9A3R1,DDAH1,RGS4,CACNA2D2,PDE3A,TBX2,ITPR1,EGFR,ANK2,FLNA
GO:BP	embryo development	GO:0009790	1.1744e-10	2493018397701560	1035	596	59	60607	NKX3-1,NR2F2,ADM,GJA1,LAMA4,TCAP,COBL,HOXC11,ACVRL1,PDZD7,RARB,COL1A1,LFNG,HES7,RYR2,EPAS1,ERBB4,CELSR1,TBX18,YAP1,RET,CEBPB,SULF2,MAB21L2,FZD7,PAX5,MMP15,ADAMTS3,SOBP,FN1,MYO1E,SMAD3,ATP7A,IGF2,LRP4,NOTCH2,INSIG1,FOXC1,DKK1,ACVR1,SFRP1,FURIN,STK3,TEAD2,PDGFRA,NDRG4,TGIF2,AMOT,HAND1,BASP1,SLC9A3R1,STMN3,GPR161,TBX2,STRA6,NFE2L2,MMP16,LATS1,MYADM
GO:BP	organic substance transport	GO:0071702	1.19844e-09	2.49214e+16	2766	614	98	60607	SLC6A11,PPFIA2,CACNG2,CHRM1,SLC6A17,NKX3-1,PTGS2,TENM1,GH1,CARTPT,ABCC6,RPH3AL,GJA1,AQP10,RBFOX1,TBC1D30,GOLGA7B,CALY,CADPS,ARRDC4,ADAM8,COL1A1,GPR68,NTRK2,SLC18A1,ZDHHC22,BRSK2,AQP1,DRD2,ZDHHC11B,PTPN14,CLU,KCNB1,PTPRN,ABCA12,SYT9,ITPR3,PRKCA,SYT3,DISP3,LRP1B,NNAT,CHGA,XKR7,SYK,DLG2,PTPRN2,RIMS2,SYT7,SMAD3,TSPOAP1,AKAP6,RD3,ARC,SLC43A2,ABAT,INSIG1,AP3B2,CACNA1D,SFRP1,ARL3,FURIN,REST,IFT22,SCAMP5…
GO:BP	ion transmembrane transport	GO:0034220	1.20069e-10	2.49206e+16	1397	615	69	60607	GRIK3,KCNA3,SLC6A11,KCNT1,CACNG2,SLC6A17,GRID2,CNGB1,GH1,GLRA3,GJA1,AQP10,GRIK4,KCNK9,KCNJ2,SLC8A1,SHANK2,KCND3,ATP2B2,DPP6,SLC24A2,GRIN1,RYR2,GABRB3,SHANK1,AQP1,DRD2,CLU,KCNB1,ABCA12,ITPR3,GRID1,SCN3B,CLCN4,SCN9A,DPP10,AHNAK,DLG2,NEFL,AKAP6,ATP7A,ARC,ATP1A3,SLC8A3,SLC43A2,CACNA1D,UNC79,CHRNA7,RELN,GRIK5,UNC80,LYN,SLC9A3R1,SFXN3,RGS4,IRS2,SLC46A1,CACNA2D2,OPRM1,STRA6,ITPR1,ATP6V0D1,NFE2L2,CACHD1,…
GO:BP	regulation of protein localization	GO:0032880	1.2163e-09	2.4915e+16	922	597	56	60607	CACNG2,CHRM1,NKX3-1,PTGS2,TENM1,CARTPT,RPH3AL,GJA1,DCLK3,TRIM67,WWTR1,TRIM29,ADAM8,GPR68,BRSK2,DRD2,ERBB4,PTPN14,YAP1,KCNB1,ABCA12,SYT9,ITPR3,PRKCA,NNAT,CHGA,GLIS2,DPP10,SYT7,SMAD3,ATCAY,ARC,LRP4,ABAT,INSIG1,CACNA1D,MAP2,SWAP70,SFRP1,MAPT,REST,VCPIP1,WLS,IRS2,CREBRF,CDH2,CACNA2D2,OPRM1,PPP1R13B,ICA1,ITPR1,EGFR,LATS1,HMGCR,FLNA,CTNNA1
GO:BP	nitrogen compound transport	GO:0071705	1.64903e-09	2.47828e+16	2322	614	89	60607	SLC6A11,PPFIA2,CACNG2,CHRM1,SLC6A17,PTGS2,TENM1,CARTPT,ABCC6,RPH3AL,GJA1,AQP10,RBFOX1,TBC1D30,GOLGA7B,CALY,CADPS,ARRDC4,ADAM8,COL1A1,GPR68,NTRK2,SLC18A1,ZDHHC22,BRSK2,AQP1,DRD2,ZDHHC11B,PTPN14,CLU,KCNB1,PTPRN,ABCA12,SYT9,ITPR3,PRKCA,SYT3,LRP1B,NNAT,CHGA,SYK,DLG2,PTPRN2,RIMS2,SYT7,SMAD3,TSPOAP1,AKAP6,RD3,ARC,SLC43A2,ABAT,INSIG1,AP3B2,CACNA1D,SFRP1,ARL3,REST,IFT22,SCAMP5,NSG1,LYN,WLS,SLC9A3R1,RHOB,…
GO:BP	epithelium development	GO:0060429	1.75395e-09	2475598238579310	1325	596	66	60607	DSG2,NKX3-1,NR2F2,ADM,APCDD1,CYP27B1,GJA1,TCAP,WWTR1,COBL,NRP1,ACVRL1,PDZD7,RARB,LFNG,HES7,RYR2,BRSK2,ERBB4,CELSR1,CXCR4,TBX18,YAP1,RET,CEBPB,ROBO2,ABCA12,LGR5,STARD13,SPRY1,FZD7,MYO1E,SMAD3,ATP7A,LRP4,NOTCH2,FOXC1,FSTL1,DKK1,ACVR1,RREB1,TNC,SFRP1,FURIN,VIM,STK3,TEAD2,NDRG4,NFATC4,CDKN1B,HAND1,BASP1,SLC9A3R1,RHOB,ROR1,CCDC88C,GPR161,CD151,CDH2,TBX2,STRA6,EGFR,LATS1,PODXL,FLNA,MYADM
GO:BP	regulation of gene expression	GO:0010468	3.23379e-11	2449028819291920	5196	604	138	60607	TOX3,FOSB,PTPRK,NPAS4,SOHLH2,ZNF662,PSTK,NKX3-1,PTGS2,SCML4,NR2F2,TENM1,HMX1,CARTPT,CYTL1,ZSCAN31,GJA1,RBFOX1,WWTR1,HOXC11,ACVRL1,TRIM29,SLC8A1,BHLHE40,FOS,ZGPAT,CNTN2,ADAM8,RARB,COL1A1,VSTM2A,HES7,GRIN1,MUC1,NTRK2,CHD5,OLFM1,CNN2,EPAS1,DRD2,ERBB4,PTPN14,TBX18,EPB41L4B,CLU,YAP1,PTPRN,RET,CEBPB,ZNF44,FOXO1,SULF2,PRKCA,ACTL6B,EGR1,LTBP1,LMO1,RBPMS,NEURL1,FZD7,PAX5,GLIS2,AHNAK,SYK,TNIP2,AHNAK2,CELF3…
GO:BP	cell death	GO:0008219	3.67231e-09	2.44351e+16	2292	616	88	60607	TOX3,DSG2,GRID2,NKX3-1,VSTM2L,PTGS2,ADM,GJA1,OSGIN1,UNC5A,FOS,ADAM8,RARB,RYR2,MUC1,NTRK2,OLFM1,BRSK2,AQP1,DRD2,ERBB4,CXCR4,CLU,YAP1,KCNB1,RET,CEBPB,ROBO2,ITPKB,FOXO1,ADCYAP1R1,PRKCA,EGR1,GPR37,NEURL1,CHGA,XKR7,SYK,TNIP2,EFNB2,SMAD3,ATCAY,BTG2,NEFL,STK17B,NR4A1,NOTCH2,FOXC1,FSTL1,DKK1,ACVR1,DHCR24,CHRNA7,SFRP1,MAPK8IP1,FURIN,GRIK5,STK3,MAPT,TEAD2,REST,LPAR1,SLK,NSG1,LYN,NFATC4,CDKN1B,SLC9A3R1,CFLA…
GO:BP	regulation of phosphorylation	GO:0042325	4.96227e-10	2.43043e+16	1431	598	68	60607	PARVA,NKX3-1,PTGS2,EPHA10,NR2F2,TENM1,GH1,CARTPT,GNG3,WWTR1,NRP1,ACVRL1,SLC8A1,ZGPAT,ADAM8,MUC20,NTRK2,DRD2,ERBB4,CXCR4,CLU,RET,ITPKB,EGR1,SPRY1,RBPMS,NEURL1,FZD7,SYK,FN1,CNTN1,ATP7A,EPHB4,IGF2,SLC8A3,LRP4,PLPP3,DKK1,ACVR1,CNKSR3,CHRNA7,RELN,SFRP1,MAPK8IP1,STK3,MAPT,LPAR1,PDGFRA,PKMYT1,LYN,CDKN1B,SLC9A3R1,ROR1,TNIK,RGS4,CCDC88C,IRS2,EEF1A2,OPRD1,INPP5F,IGF1R,DBNDD1,EGFR,LATS1,SYNPO2,HMGCR,MYADM,T…
GO:BP	negative regulation of metabolic process	GO:0009892	6.23412e-10	2420522449963280	3479	605	109	60607	FOSB,PTPRK,PARVA,ELFN1,TFPI,NKX3-1,PTGS2,SCML4,NR2F2,HMX1,CYP27B1,GJA1,LAMA4,WWTR1,ACVRL1,TRIM29,SLC8A1,BHLHE40,ZGPAT,RARB,ADGRB1,HES7,LRRTM2,MUC1,TPPP,NTRK2,OLFM1,AQP1,DRD2,TBX18,CLU,YAP1,CEBPB,FOXO1,FEZ1,PRKCA,EGR1,LMO1,SPRY1,SPOCK2,PAX5,GLIS2,DLG2,PHACTR1,FN1,SMAD3,ATCAY,BTG2,RD3,MYT1L,IGF2,S100A11,SLC8A3,NR4A1,LHX9,NOTCH2,INSIG1,PLPP3,FOXC1,DKK1,RREB1,DHCR24,CNKSR3,CHRNA7,SWAP70,SFRP1,MAPK8IP…
GO:BP	cellular response to organonitrogen compound	GO:0071417	6.33451e-10	2419828721674080	666	603	48	60607	COL16A1,CHRM1,PTGS2,GH1,GJA1,CALY,SLC8A1,COL1A1,RYR2,GABRB3,NTRK2,PTPRE,AQP1,DRD2,CEBPB,LAMTOR4,FOXO1,EGR1,NEURL1,AKAP6,ATP7A,IGF2,ATP1A3,SLC8A3,NR4A1,INSIG1,HTR1E,PALM,SFRP1,VIM,PDGFRA,NSG1,LYN,GNAO1,SLC9A3R1,CFLAR,RGS4,IRS2,OPRM1,PDE3A,SESN3,IGF1R,ATP6V0D1,NFE2L2,APLP1,FLNA,CTNNA1,LPIN1
GO:BP	growth	GO:0040007	7.38555e-10	2413161711580450	967	591	56	60607	ADM,GH1,CYP27B1,GJA1,OSGIN1,WWTR1,COBL,NRP1,ACVRL1,SHANK2,KIAA0319,RARB,CDH4,SLIT1,SORBS2,SHANK1,OLFM1,DRD2,ERBB4,CXCR4,YAP1,GAP43,RTN4R,SYT3,SPRY1,FZD7,L1CAM,RIMS2,FN1,SMAD3,AKAP6,JADE2,IGF2,LRP4,NOTCH2,FOXC1,MAP2,TNC,UNC13A,SFRP1,STK3,MAPT,NDRG4,NRCAM,CDKN1B,BASP1,CFLAR,SYT17,RGS4,SERTAD2,TBX2,STRA6,EGFR,LATS1,KIF26A,RFTN1
GO:BP	phosphorylation	GO:0016310	7.38555e-10	2413161711580450	2138	598	83	60607	KSR2,DGKK,PARVA,PSTK,NKX3-1,PTGS2,EPHA10,NR2F2,TENM1,GH1,CARTPT,DCLK3,GNG3,WWTR1,NRP1,AK8,ACVRL1,ALPK3,SLC8A1,ZGPAT,ADAM8,MUC20,NTRK2,BRSK2,DRD2,ERBB4,CXCR4,CLU,RET,ITPKB,PRKCA,EGR1,SPRY1,RBPMS,NEURL1,FZD7,SYK,FN1,CNTN1,ATP7A,EPHB4,STK17B,IGF2,SLC8A3,LRP4,PLPP3,DKK1,ACVR1,CNKSR3,CHRNA7,RELN,SFRP1,MAPK8IP1,STK3,MAPT,LPAR1,CKMT1B,PDGFRA,PKMYT1,SLK,LYN,CDKN1B,SLC9A3R1,ROR1,TNIK,RGS4,CCDC88C,IRS2,EEF…
GO:BP	blood circulation	GO:0008015	7.51786e-10	2.41239e+16	553	593	44	60607	ARHGAP42,CORIN,DSG2,CACNG2,PTGS2,NR2F2,ADM,CARTPT,GJA1,TCAP,KCNJ2,ACVRL1,SLC8A1,KCND3,ATP2B2,RYR2,PTGER2,EPAS1,DRD2,CXCR4,TBX18,ITPR3,SCN3B,CHGA,NAV2,SMAD3,POPDC2,ATP1A3,SLC8A3,ABAT,CACNA1D,FOXC1,ELN,AMOT,GNAO1,DDAH1,RGS4,CACNA2D2,PDE3A,TBX2,ITPR1,EGFR,ANK2,FLNA
GO:BP	response to wounding	GO:0009611	2.6581e-08	2.35754e+16	674	616	48	60607	DGKK,TFPI,ADM,GJA1,NRP1,ACVRL1,COL3A1,KIAA0319,COL1A1,CNN2,DRD2,CELSR1,CXCR4,EPB41L4B,YAP1,GAP43,RTN4R,SULF2,ITPR3,PRKCA,FZD7,SYK,FN1,SYT7,SMAD3,NEFL,ATP7A,ABAT,NOTCH2,PLPP3,RREB1,TNC,PDGFRA,LYN,CFLAR,GGCX,DPYSL3,CD151,CREB3L2,OPRM1,INPP5F,ITPR1,EGFR,NFE2L2,HMGCR,FLNA,CTNNA1,DOCK1
GO:BP	regulation of cell death	GO:0010941	2.69854e-08	2.35689e+16	1720	607	74	60607	TOX3,GRID2,NKX3-1,VSTM2L,PTGS2,ADM,GJA1,OSGIN1,FOS,ADAM8,RARB,MUC1,NTRK2,OLFM1,AQP1,DRD2,ERBB4,CXCR4,CLU,YAP1,KCNB1,RET,CEBPB,ITPKB,FOXO1,ADCYAP1R1,PRKCA,EGR1,GPR37,NEURL1,CHGA,SYK,TNIP2,EFNB2,SMAD3,BTG2,NEFL,STK17B,NR4A1,NOTCH2,FOXC1,FSTL1,DKK1,ACVR1,DHCR24,CHRNA7,SFRP1,MAPK8IP1,GRIK5,STK3,MAPT,TEAD2,REST,LPAR1,SLK,LYN,NFATC4,CDKN1B,SLC9A3R1,CFLAR,RHOB,IRS2,EEF1A2,NME1,PDE3A,PPP1R13B,IGF1R,EGFR,…
GO:BP	cellular response to nitrogen compound	GO:1901699	2.96323e-08	2.35282e+16	724	603	49	60607	COL16A1,CHRM1,PTGS2,GH1,GJA1,CALY,SLC8A1,COL1A1,RYR2,GABRB3,NTRK2,PTPRE,AQP1,DRD2,CEBPB,LAMTOR4,FOXO1,EGR1,NEURL1,AKAP6,ATP7A,IGF2,ATP1A3,SLC8A3,NR4A1,INSIG1,HTR1E,PALM,CHRNA7,SFRP1,VIM,PDGFRA,NSG1,LYN,GNAO1,SLC9A3R1,CFLAR,RGS4,IRS2,OPRM1,PDE3A,SESN3,IGF1R,ATP6V0D1,NFE2L2,APLP1,FLNA,CTNNA1,LPIN1
GO:BP	secretion by cell	GO:0032940	3.54476e-09	2345041355801640	1364	593	65	60607	PPFIA2,NKX3-1,ADM,CARTPT,RPH3AL,GJA1,CPLX2,CADPS,ADAM8,TRIM9,GPR68,ANK1,NTRK2,GAD1,CNN2,BRSK2,DRD2,CLU,KCNB1,PTPRN,ABCA12,UNC13D,SYT9,ITPR3,PRKCA,SYT3,DOK3,RIMS4,NNAT,CHGA,SYK,SCG3,PTPRN2,RIMS2,STK11IP,PRSS12,FN1,SYT7,TSPOAP1,SYP,IGF2,S100A11,NFASC,ABAT,CACNA1D,UNC13A,SFRP1,FURIN,GRIK5,REST,TEX264,SCAMP5,LYN,WLS,RAB3C,SYT17,IRS2,CACNA2D2,OPRM1,ICA1,ITPR1,EGFR,CHRNB4,HMGCR,FLNA
GO:BP	negative regulation of signal transduction	GO:0009968	5.14024e-09	2.3289e+16	1364	597	65	60607	ARHGAP42,NKX3-1,PTGS2,ADM,APCDD1,TRIM67,DKK2,WWTR1,SHANK2,ZGPAT,LFNG,MUC1,PTPRE,DRD2,TBX18,CLU,YAP1,RGS7,FOXO1,SULF2,EGR1,LTBP1,SPRY1,NEURL1,GLIS2,SMAD3,LINC00473,LRP4,INSIG1,DKK1,ACVR1,PALM,NOTCH3,DLK1,CNKSR3,SFRP1,MAPK8IP1,STK3,LPAR1,NDRG4,LYN,NFATC4,SLC9A3R1,CFLAR,STMN3,RGS4,CCDC88C,CREBRF,GPR161,CDH2,OPRM1,PDE3A,LEMD2,SESN3,INPP5F,IGF1R,ITPR1,EGFR,NFE2L2,APLP1,LATS1,KIF26A,HMGCR,MYADM,CTNNA1
GO:BP	regulation of protein metabolic process	GO:0051246	5.63292e-09	2.32493e+16	2704	614	94	60607	PARVA,ELFN1,PPP2R2C,TFPI,PSTK,NKX3-1,PTGS2,NR2F2,TENM1,GH1,CARTPT,GJA1,TRIM67,GNG3,WWTR1,NRP1,ACVRL1,SLC8A1,ZGPAT,ARRDC4,CNTN2,ADAM8,MUC20,ADGRB1,GRIN1,MUC1,TPPP,NTRK2,EPAS1,AQP1,DRD2,ERBB4,CXCR4,CLU,RET,ITPKB,FOXO1,EGR1,SPRY1,RBPMS,SPOCK2,NEURL1,PAX5,SYK,PHACTR1,FN1,CNTN1,SMAD3,BTG2,IGF2,SLC8A3,NR4A1,LRP4,PLPP3,DKK1,ACVR1,ANTXR1,DHCR24,CNKSR3,CHRNA7,RELN,SWAP70,SFRP1,MAPK8IP1,FURIN,VIM,STK3,MAPT…
GO:BP	synapse assembly	GO:0007416	1.07132e-08	2.29701e+16	180	530	27	60607	NPAS4,GRID2,THBS2,LRRTM1,SHANK2,ADGRB1,LRRTM2,SLIT1,GABRB3,DNER,NTRK2,SHANK1,DRD2,ERBB4,GAP43,ROBO2,SPOCK2,CLSTN2,EFNB2,TPBG,CBLN2,LRP4,MAPT,NRCAM,CDH2,OBSL1,BSN
GO:BP	chemical homeostasis	GO:0048878	1.34736e-07	2.28705e+16	1229	592	61	60607	CORIN,ADM,CNGB1,CARTPT,CYP27B1,GJA1,GNG3,KCNJ2,SLC8A1,ATP2B2,SLC24A2,GPR68,GRIN1,RYR2,PTGER2,BRSK2,EPAS1,AQP1,DRD2,CXCR4,KCNB1,PTPRN,ABCA12,FOXO1,ITPR3,ADCYAP1R1,DISP3,SCN3B,PTPRN2,SMAD3,TSPOAP1,AKAP6,ATP7A,ATP1A3,SLC8A3,INSIG1,CACNA1D,CHRNA7,SWAP70,STC2,GRIK5,UNC80,LPAR1,PDGFRA,TMTC2,LYN,SLC9A3R1,IRS2,GRAMD1B,NR1D2,SLC46A1,LIMA1,OPRM1,NME1,SESN3,IGF1R,ITPR1,ATP6V0D1,EGFR,ANK2,HMGCR
GO:BP	MAPK cascade	GO:0000165	1.44847e-07	2283909186968460	935	601	54	60607	TENM1,GPBAR1,GH1,GNG3,NRP1,ADAM8,MUC20,GRIN1,NTRK2,DRD2,ERBB4,CXCR4,RET,ITPKB,FOXO1,PRKCA,GPR37,GFRA3,SPRY1,FZD7,SYK,TNIP2,DLG2,FN1,TPBG,NEFL,IGF2,DOK4,NOTCH2,DKK1,CNKSR3,CHRNA7,SFRP1,MAPK8IP1,STK3,LPAR1,PDGFRA,NDRG4,GAREM1,LYN,SLC9A3R1,CFLAR,ROR1,TNIK,RGS4,IRS2,CDH2,OPRM1,LEMD2,IGF1R,EGFR,HMGCR,TAB2,NCAM1
GO:BP	regulation of synaptic plasticity	GO:0048167	1.64043e-07	2278504257168740	185	465	26	60607	NPAS4,GRID2,PTGS2,CPLX2,SHANK2,CNTN2,ADGRB1,SLC24A2,GRIN1,LRRTM2,NTRK2,SHANK1,DRD2,KCNB1,ITPR3,NEURL1,RIMS2,SYT7,SYP,ARC,SLC8A3,CHRNA7,RELN,MAPT,NSG1,NFATC4
GO:BP	vesicle-mediated transport	GO:0016192	1.88029e-08	2272577602263120	2180	616	83	60607	PPFIA2,CACNG2,ADM,RPH3AL,CALY,CPLX2,CADPS,NRP1,S100A10,CNTN2,ADAM8,TRIM9,ADGRB1,LRRTM2,ANK1,DNER,SLC18A1,CNN2,BRSK2,DRD2,CLU,KCNB1,ABCA12,UNC13D,SYT9,SYT3,DOK3,RIMS4,LRP1B,CHGA,XKR7,SYK,SCG3,PTPRN2,RIMS2,STK11IP,PRSS12,FN1,MYO1E,SYT7,SYP,ARC,IGF2,S100A11,LRP4,NFASC,INSIG1,AP3B2,PLPP3,CACNA1D,DKK1,UNC13A,MAPK8IP1,ARL3,GRIK5,REST,TEX264,NDRG4,SCAMP5,NSG1,LYN,MRC2,RHOB,RAB3C,SYT17,CD151,CDH2,CREB3L2…
GO:BP	cellular macromolecule biosynthetic process	GO:0034645	2.13e-07	2267162112636100	5051	618	134	60607	TOX3,FOSB,PTPRK,NPAS4,ST8SIA1,SOHLH2,ZNF662,PSTK,NKX3-1,SCML4,NR2F2,TENM1,HMX1,CYTL1,ZSCAN31,GJA1,CHST15,WWTR1,GOLGA7B,B3GALT5,PPP1R3C,HOXC11,ACVRL1,TRIM29,BHLHE40,FOS,ZGPAT,ADAM8,MUC20,RARB,COL1A1,HES7,GRIN1,MRPL33,MUC1,NCAN,CHD5,ZDHHC22,EPAS1,DRD2,ZDHHC11B,ERBB4,B3GAT1,PTPN14,TBX18,CLU,YAP1,PTPRN,RET,CEBPB,ZNF44,FOXO1,ACTL6B,EGR1,LMO1,RBPMS,NEURL1,FZD7,PAX5,GLIS2,SYK,TNIP2,CELF3,ST8SIA3,MYT1,SM…
GO:BP	macromolecule biosynthetic process	GO:0009059	2.13779e-07	2267003595424850	5114	618	135	60607	TOX3,FOSB,PTPRK,NPAS4,ST8SIA1,SOHLH2,ZNF662,PSTK,NKX3-1,SCML4,NR2F2,TENM1,HMX1,CYTL1,ZSCAN31,GJA1,CHST15,WWTR1,GOLGA7B,B3GALT5,PPP1R3C,HOXC11,ACVRL1,TRIM29,BHLHE40,FOS,ZGPAT,ADAM8,MUC20,RARB,COL1A1,HES7,GRIN1,MRPL33,MUC1,NCAN,CHD5,ZDHHC22,EPAS1,DRD2,ZDHHC11B,ERBB4,B3GAT1,PTPN14,TBX18,CLU,YAP1,PTPRN,RET,CEBPB,ZNF44,FOXO1,ACTL6B,EGR1,LMO1,RBPMS,NEURL1,FZD7,PAX5,GLIS2,SYK,TNIP2,CELF3,ST8SIA3,MYT1,SM…
GO:BP	regulation of secretion	GO:0051046	2.18911e-07	2.26597e+16	647	612	46	60607	PPFIA2,CORIN,NKX3-1,CARTPT,RPH3AL,GJA1,CPLX2,CADPS,ADAM8,TRIM9,GPR68,BRSK2,AQP1,DRD2,KCNB1,UNC13D,SYT9,ITPR3,PRKCA,SYT3,RIMS4,NNAT,CHGA,SYK,RIMS2,SYT7,SYP,ABAT,CACNA1D,SFRP1,REST,SCAMP5,LYN,WLS,SLC9A3R1,RAB3C,SYT17,IRS2,CACNA2D2,OPRM1,ICA1,ITPR1,EGFR,CHRNB4,HMGCR,NCS1
GO:BP	regulation of nervous system development	GO:0051960	2.57209e-07	2.25897e+16	443	529	37	60607	GRID2,THBS2,NRP1,BHLHE40,KIAA0319,RARB,LINGO1,CDH4,ADGRB1,HES7,LRRTM2,SLIT1,TPPP,NTRK2,DRD2,CXCR4,YAP1,ROBO2,RTN4R,MAP6,NEURL1,CLSTN2,L1CAM,FN1,TPBG,NEFL,JADE2,CBLN2,LRP4,MAP2,RELN,MAPT,REST,LYN,NFATC4,OBSL1,OPRM1
GO:BP	positive regulation of macromolecule metabolic process	GO:0010604	2.64757e-08	2.25772e+16	3483	604	106	60607	TOX3,FOSB,NPAS4,NKX3-1,PTGS2,NR2F2,TENM1,GH1,CARTPT,CYTL1,GJA1,TRIM67,GNG3,WWTR1,NRP1,HOXC11,ACVRL1,FOS,ARRDC4,CNTN2,ADAM8,MUC20,RARB,COL1A1,VSTM2A,GRIN1,MUC1,NTRK2,OLFM1,CNN2,EPAS1,DRD2,ERBB4,CXCR4,EPB41L4B,CLU,YAP1,PTPRN,RET,CEBPB,FOXO1,SULF2,ACTL6B,EGR1,LMO1,RBPMS,NEURL1,FZD7,PAX5,GLIS2,SYK,TNIP2,CELF3,RIMS2,FN1,CNTN1,SMAD3,BTG2,IGF2,NR4A1,LRP4,FOXC1,DKK1,ACVR1,RREB1,ANTXR1,NOTCH3,TNC,CHRNA7,R…
GO:BP	axon guidance	GO:0007411	3.29826e-07	2248171558247070	283	621	33	60607	VSTM2L,EPHA10,CNTN6,UNC5A,NRP1,CNTN2,CDH4,SLIT1,CXCR4,GAP43,RET,ROBO2,FEZ1,PRKCA,GFRA3,L1CAM,EFNB2,EPHB4,DOK4,NFASC,LHX9,NOTCH2,NOTCH3,RELN,NRCAM,CRMP1,IRS2,KIF5C,TUBB3,DPYSL5,NCAM1,UNC5C,ALCAM
GO:BP	transmembrane transport	GO:0055085	3.38652e-07	2.24702e+16	1635	615	71	60607	GRIK3,KCNA3,SLC6A11,KCNT1,CACNG2,SLC6A17,GRID2,CNGB1,GH1,ABCC6,GLRA3,GJA1,AQP10,GRIK4,KCNK9,KCNJ2,SLC8A1,SHANK2,KCND3,ATP2B2,DPP6,SLC24A2,GRIN1,RYR2,GABRB3,SHANK1,SLC18A1,AQP1,DRD2,CLU,KCNB1,ABCA12,ITPR3,GRID1,SCN3B,CLCN4,SCN9A,DPP10,AHNAK,DLG2,NEFL,AKAP6,ATP7A,ARC,ATP1A3,SLC8A3,SLC43A2,CACNA1D,UNC79,CHRNA7,RELN,GRIK5,UNC80,LYN,SLC9A3R1,SFXN3,RGS4,IRS2,SLC46A1,CACNA2D2,OPRM1,STRA6,ITPR1,ATP6V0D1,…
GO:BP	positive regulation of intracellular signal transduction	GO:1902533	3.60435e-08	2244317270014370	1037	598	56	60607	ADGRG1,NKX3-1,TENM1,GPBAR1,GH1,GJA1,GNG3,NRP1,COL3A1,ADAM8,MUC20,NTRK2,CHD5,DRD2,ERBB4,CXCR4,RET,LAMTOR4,ITPKB,RTN4R,ADCYAP1R1,PRKCA,GPR37,FZD7,SYK,TNIP2,FN1,TPBG,AKAP6,IGF2,DOK4,NOTCH2,DKK1,CHRNA7,RELN,MAPK8IP1,STK3,LPAR1,PDGFRA,RUNDC3A,NDRG4,GAREM1,LYN,WLS,SLC9A3R1,CFLAR,ROR1,TNIK,IRS2,CDH2,OPRM1,IGF1R,EGFR,HMGCR,FLNA,TAB2
GO:BP	neuron projection guidance	GO:0097485	3.64716e-08	2243804530150980	284	621	33	60607	VSTM2L,EPHA10,CNTN6,UNC5A,NRP1,CNTN2,CDH4,SLIT1,CXCR4,GAP43,RET,ROBO2,FEZ1,PRKCA,GFRA3,L1CAM,EFNB2,EPHB4,DOK4,NFASC,LHX9,NOTCH2,NOTCH3,RELN,NRCAM,CRMP1,IRS2,KIF5C,TUBB3,DPYSL5,NCAM1,UNC5C,ALCAM
GO:BP	cellular nitrogen compound metabolic process	GO:0034641	4.30956e-08	2.23656e+16	6563	620	157	60607	PCSK2,TOX3,FOSB,PTPRK,NPAS4,RNF212,SOHLH2,CORIN,ZNF662,PSTK,GGN,NKX3-1,PTGS2,SCML4,NR2F2,TENM1,HMX1,CYTL1,ZSCAN31,GJA1,RBFOX1,WWTR1,AK8,HOXC11,GNMT,ACVRL1,TRIM29,BHLHE40,FOS,ZGPAT,ADAM8,RARB,COL1A1,HES7,GRIN1,MRPL33,MUC1,NTRK2,CHD5,EPAS1,DRD2,ERBB4,PTPN14,TBX18,TYW1B,CLU,YAP1,SARDH,PTPRN,RET,CEBPB,ZNF44,FOXO1,PRKCA,ACTL6B,EGR1,GPR37,LMO1,RBPMS,NEURL1,FZD7,PAX5,ELP6,GLIS2,AHNAK,SYK,TNIP2,AHNAK2,CE…
GO:BP	chemotaxis	GO:0006935	5.69747e-08	2.22443e+16	653	621	46	60607	PARVA,VSTM2L,EPHA10,CNTN6,UNC5A,NRP1,ANGPT2,CNTN2,ADAM8,CDH4,SLIT1,CXCR4,GAP43,RET,ROBO2,FEZ1,PRKCA,GFRA3,CHGA,SYK,L1CAM,EFNB2,TPBG,SMAD3,EPHB4,DOK4,NR4A1,NFASC,LHX9,NOTCH2,NOTCH3,RELN,SWAP70,LPAR1,PDGFRA,AMOT,NRCAM,LYN,CRMP1,IRS2,KIF5C,TUBB3,DPYSL5,NCAM1,UNC5C,ALCAM
GO:BP	taxis	GO:0042330	6.86102e-08	2.21636e+16	656	621	46	60607	PARVA,VSTM2L,EPHA10,CNTN6,UNC5A,NRP1,ANGPT2,CNTN2,ADAM8,CDH4,SLIT1,CXCR4,GAP43,RET,ROBO2,FEZ1,PRKCA,GFRA3,CHGA,SYK,L1CAM,EFNB2,TPBG,SMAD3,EPHB4,DOK4,NR4A1,NFASC,LHX9,NOTCH2,NOTCH3,RELN,SWAP70,LPAR1,PDGFRA,AMOT,NRCAM,LYN,CRMP1,IRS2,KIF5C,TUBB3,DPYSL5,NCAM1,UNC5C,ALCAM
GO:BP	regulation of cellular protein metabolic process	GO:0032268	7.05496e-08	2.21515e+16	2541	614	89	60607	PARVA,ELFN1,PPP2R2C,TFPI,PSTK,NKX3-1,PTGS2,NR2F2,TENM1,GH1,CARTPT,TRIM67,GNG3,WWTR1,NRP1,ACVRL1,SLC8A1,ZGPAT,ARRDC4,CNTN2,ADAM8,MUC20,ADGRB1,GRIN1,MUC1,TPPP,NTRK2,EPAS1,AQP1,DRD2,ERBB4,CXCR4,CLU,RET,ITPKB,EGR1,SPRY1,RBPMS,SPOCK2,NEURL1,PAX5,SYK,PHACTR1,FN1,CNTN1,SMAD3,BTG2,IGF2,SLC8A3,NR4A1,LRP4,PLPP3,DKK1,ACVR1,ANTXR1,DHCR24,CNKSR3,CHRNA7,RELN,SWAP70,SFRP1,MAPK8IP1,FURIN,VIM,STK3,MAPT,REST,LPAR1…
GO:BP	cellular response to organic cyclic compound	GO:0071407	8.65344e-08	2206281116583950	587	597	43	60607	NPAS4,TFPI,CHRM1,NKX3-1,PTGS2,GPBAR1,CYP27B1,CALY,SLC8A1,COL1A1,RYR2,GABRB3,AQP1,DRD2,CLU,YAP1,CEBPB,FOXO1,EGR1,AKAP6,ATP1A3,SLC8A3,INSIG1,HTR1E,PALM,TNC,SFRP1,REST,NSG1,NFATC4,CDKN1B,GNAO1,SLC9A3R1,CFLAR,RGS4,GRAMD1B,OPRM1,PDE3A,EGFR,APLP1,LATS1,FLNA,CTNNA1
GO:BP	protein phosphorylation	GO:0006468	9.63857e-08	2201598733526760	1668	598	70	60607	KSR2,PARVA,NKX3-1,PTGS2,EPHA10,NR2F2,TENM1,GH1,CARTPT,DCLK3,GNG3,WWTR1,NRP1,ACVRL1,ALPK3,SLC8A1,ZGPAT,ADAM8,MUC20,NTRK2,BRSK2,DRD2,ERBB4,CXCR4,CLU,RET,ITPKB,PRKCA,EGR1,SPRY1,RBPMS,NEURL1,SYK,FN1,CNTN1,EPHB4,STK17B,IGF2,SLC8A3,LRP4,PLPP3,DKK1,ACVR1,CNKSR3,CHRNA7,RELN,SFRP1,MAPK8IP1,STK3,LPAR1,PDGFRA,PKMYT1,SLK,LYN,CDKN1B,SLC9A3R1,ROR1,TNIK,RGS4,CCDC88C,OPRD1,INPP5F,IGF1R,DBNDD1,EGFR,LATS1,SYNPO2,H…
GO:BP	regulation of protein modification process	GO:0031399	1.06269e-07	2197359472321810	1671	598	70	60607	PARVA,ELFN1,PPP2R2C,NKX3-1,PTGS2,NR2F2,TENM1,GH1,CARTPT,GNG3,WWTR1,NRP1,ACVRL1,SLC8A1,ZGPAT,ARRDC4,ADAM8,MUC20,ADGRB1,MUC1,TPPP,NTRK2,EPAS1,DRD2,ERBB4,CXCR4,CLU,RET,ITPKB,EGR1,SPRY1,RBPMS,NEURL1,PAX5,SYK,PHACTR1,FN1,CNTN1,IGF2,SLC8A3,LRP4,PLPP3,DKK1,ACVR1,CNKSR3,CHRNA7,RELN,SWAP70,SFRP1,MAPK8IP1,STK3,MAPT,LPAR1,PKMYT1,LYN,CDKN1B,SLC9A3R1,TNIK,RGS4,CCDC88C,OPRD1,INPP5F,IGF1R,DBNDD1,EGFR,LATS1,SYNP…
GO:BP	blood vessel morphogenesis	GO:0048514	1.56423e-06	2.18057e+16	711	614	47	60607	PARVA,ADGRG1,PTGS2,NR2F2,ADM,THBS2,NRP1,ACVRL1,ANGPT2,ADAM8,ADGRB1,NTRK2,EPAS1,AQP1,CXCR4,YAP1,STARD13,PRKCA,SYK,EFNB2,FN1,MYO1E,EPHB4,AMOTL2,NR4A1,NOTCH2,FOXC1,ACVR1,CHRNA7,SFRP1,TEAD2,ADAM12,PDGFRA,AMOT,NRCAM,NFATC4,HAND1,RHOB,DDAH1,CDH2,HSPG2,TBX2,STRA6,NFE2L2,FLNA,ADAMTS9,QKI
GO:BP	positive regulation of nitrogen compound metabolic process	GO:0051173	1.84733e-06	2173345482224520	3083	579	95	60607	TOX3,FOSB,NPAS4,NKX3-1,PTGS2,NR2F2,TENM1,GH1,CARTPT,CYTL1,GJA1,TRIM67,GNG3,WWTR1,NRP1,HOXC11,ACVRL1,FOS,ARRDC4,CNTN2,ADAM8,MUC20,RARB,COL1A1,GRIN1,MUC1,NTRK2,EPAS1,DRD2,ERBB4,CXCR4,CLU,YAP1,PTPRN,RET,CEBPB,FOXO1,ACTL6B,EGR1,GPR37,LMO1,RBPMS,NEURL1,FZD7,PAX5,GLIS2,SYK,TNIP2,CELF3,FN1,CNTN1,SMAD3,BTG2,IGF2,NR4A1,LRP4,ABAT,FOXC1,DKK1,ACVR1,RREB1,ANTXR1,NOTCH3,CHRNA7,RELN,SFRP1,FURIN,VIM,RORB,STK3,MA…
GO:BP	negative regulation of nitrogen compound metabolic process	GO:0051172	1.90819e-06	2171937891266760	2518	604	87	60607	FOSB,PTPRK,PARVA,ELFN1,TFPI,NKX3-1,PTGS2,SCML4,NR2F2,HMX1,GJA1,WWTR1,ACVRL1,TRIM29,SLC8A1,BHLHE40,ZGPAT,RARB,ADGRB1,HES7,MUC1,TPPP,NTRK2,AQP1,DRD2,TBX18,CLU,YAP1,CEBPB,FOXO1,EGR1,LMO1,SPRY1,SPOCK2,PAX5,GLIS2,PHACTR1,SMAD3,ATCAY,BTG2,RD3,MYT1L,IGF2,SLC8A3,NR4A1,LHX9,NOTCH2,PLPP3,FOXC1,DKK1,RREB1,DHCR24,CNKSR3,CHRNA7,SWAP70,SFRP1,MAPK8IP1,FURIN,RORB,MAPT,REST,TGIF2,LYN,NFATC4,CDKN1B,HAND1,BASP1,RGS…
GO:BP	organic cyclic compound metabolic process	GO:1901360	2.11593e-07	2.16745e+16	6201	620	150	60607	TOX3,FOSB,PTPRK,NPAS4,RNF212,SOHLH2,ZNF662,PSTK,GGN,NKX3-1,PTGS2,SCML4,NR2F2,TENM1,ADM,HMX1,CYP27B1,CYTL1,ZSCAN31,GJA1,RBFOX1,WWTR1,AK8,HOXC11,GNMT,ACVRL1,TRIM29,BHLHE40,FOS,ZGPAT,ADAM8,RARB,COL1A1,HES7,GRIN1,MUC1,CHD5,EPAS1,DRD2,ERBB4,PTPN14,TBX18,TYW1B,CLU,YAP1,PTPRN,RET,CEBPB,ZNF44,FOXO1,PRKCA,ACTL6B,EGR1,GPR37,DISP3,LMO1,RBPMS,FZD7,PAX5,ELP6,GLIS2,AHNAK,SYK,TNIP2,AHNAK2,CELF3,DLG2,CPOX,SULT1C…
GO:BP	regulation of secretion by cell	GO:1903530	2.37455e-06	2.16244e+16	588	612	43	60607	PPFIA2,NKX3-1,CARTPT,RPH3AL,GJA1,CPLX2,CADPS,ADAM8,TRIM9,GPR68,BRSK2,DRD2,KCNB1,UNC13D,SYT9,ITPR3,PRKCA,SYT3,RIMS4,NNAT,CHGA,SYK,RIMS2,SYT7,SYP,ABAT,CACNA1D,SFRP1,REST,SCAMP5,LYN,WLS,RAB3C,SYT17,IRS2,CACNA2D2,OPRM1,ICA1,ITPR1,EGFR,CHRNB4,HMGCR,NCS1
GO:BP	actin cytoskeleton organization	GO:0030036	3.17623e-08	2149808865865770	709	597	46	60607	PARVA,TENM1,TCAP,COBL,NRP1,S100A10,SORBS2,SHANK1,CNN2,BRSK2,AQP1,CELSR1,EPB41L4B,STARD13,PHACTR1,MYO1E,SMAD3,FRMD6,AMOTL2,NOTCH2,ANTXR1,SWAP70,SFRP1,TMOD2,LPAR1,PDGFRA,ELN,SVIL,AMOT,NEBL,SYDE1,RAC3,ARHGEF10L,SLC9A3R1,CFLAR,RHOB,TNIK,RGS4,DPYSL3,LIMA1,OBSL1,LATS1,SYNPO2,FLNA,MYADM,CTNNA1
GO:BP	cation transmembrane transport	GO:0098655	5.73142e-08	2.12417e+16	914	615	52	60607	KCNA3,SLC6A11,KCNT1,CACNG2,SLC6A17,CNGB1,KCNK9,KCNJ2,SLC8A1,SHANK2,KCND3,ATP2B2,DPP6,SLC24A2,GRIN1,RYR2,SHANK1,AQP1,DRD2,KCNB1,ITPR3,SCN3B,CLCN4,SCN9A,DPP10,AHNAK,DLG2,NEFL,AKAP6,ATP7A,ARC,ATP1A3,SLC8A3,SLC43A2,CACNA1D,CHRNA7,RELN,UNC80,LYN,SLC9A3R1,SFXN3,RGS4,SLC46A1,CACNA2D2,OPRM1,ITPR1,ATP6V0D1,CACHD1,ANK2,FLNA,NCS1,KCNQ2
GO:BP	positive regulation of transport	GO:0051050	7.09959e-07	2114876654401540	923	612	52	60607	CACNG2,CHRM1,NKX3-1,PTGS2,TENM1,GH1,CARTPT,RPH3AL,GJA1,KCNJ2,CALY,CADPS,ADAM8,GPR68,GRIN1,RYR2,AQP1,DRD2,CLU,KCNB1,CEBPB,ABCA12,UNC13D,SYT9,FEZ1,ADCYAP1R1,NNAT,SCN3B,SYK,CNTN1,SYT7,SMAD3,AKAP6,ARC,ABAT,CACNA1D,MAP2,CNKSR3,RELN,SCAMP5,WLS,SLC9A3R1,IRS2,CREBRF,CD151,CDH2,PPP1R13B,EGFR,NFE2L2,ANK2,FLNA,NCS1
GO:BP	regulation of protein phosphorylation	GO:0001932	1.01425e-06	2.09939e+16	1240	598	59	60607	PARVA,NKX3-1,PTGS2,NR2F2,TENM1,GH1,CARTPT,GNG3,WWTR1,NRP1,ACVRL1,SLC8A1,ZGPAT,ADAM8,MUC20,NTRK2,DRD2,ERBB4,CXCR4,CLU,RET,ITPKB,EGR1,SPRY1,RBPMS,NEURL1,SYK,FN1,CNTN1,IGF2,SLC8A3,LRP4,PLPP3,DKK1,ACVR1,CNKSR3,CHRNA7,RELN,SFRP1,MAPK8IP1,STK3,LPAR1,PKMYT1,LYN,CDKN1B,SLC9A3R1,TNIK,RGS4,CCDC88C,OPRD1,INPP5F,IGF1R,DBNDD1,EGFR,LATS1,SYNPO2,HMGCR,MYADM,TAB2
GO:BP	regulation of MAPK cascade	GO:0043408	1.10791e-05	2095549408518880	730	598	46	60607	TENM1,GPBAR1,GH1,GNG3,NRP1,ADAM8,MUC20,NTRK2,DRD2,ERBB4,CXCR4,RET,FOXO1,PRKCA,GPR37,SPRY1,FZD7,SYK,FN1,TPBG,IGF2,DOK4,NOTCH2,DKK1,CNKSR3,CHRNA7,SFRP1,MAPK8IP1,STK3,LPAR1,PDGFRA,NDRG4,GAREM1,LYN,SLC9A3R1,CFLAR,ROR1,TNIK,RGS4,CDH2,OPRM1,LEMD2,IGF1R,EGFR,HMGCR,TAB2
GO:BP	regulation of biosynthetic process	GO:0009889	1.50097e-05	2.08236e+16	4361	618	119	60607	TOX3,FOSB,PTPRK,NPAS4,SOHLH2,ZNF662,PSTK,NKX3-1,PTGS2,SCML4,NR2F2,TENM1,ADM,HMX1,CYP27B1,CYTL1,ZSCAN31,GJA1,WWTR1,PPP1R3C,HOXC11,GNMT,ACVRL1,TRIM29,BHLHE40,FOS,ZGPAT,ADAM8,RARB,COL1A1,ADGRB1,HES7,GRIN1,MUC1,CHD5,EPAS1,DRD2,ERBB4,PTPN14,TBX18,CLU,YAP1,PTPRN,RET,CEBPB,ZNF44,FOXO1,ADCYAP1R1,ACTL6B,EGR1,LMO1,RBPMS,NEURL1,FZD7,PAX5,GLIS2,SYK,TNIP2,MYT1,SMAD3,BTG2,RD3,MYT1L,IGF2,ZNF75D,S100A11,NR4A1,LH…
GO:BP	apoptotic process	GO:0006915	1.63464e-06	2078657715879960	1990	616	76	60607	TOX3,GRID2,NKX3-1,VSTM2L,PTGS2,ADM,GJA1,OSGIN1,UNC5A,ADAM8,RARB,RYR2,MUC1,NTRK2,OLFM1,BRSK2,AQP1,ERBB4,CXCR4,CLU,YAP1,KCNB1,RET,CEBPB,ROBO2,ITPKB,FOXO1,PRKCA,EGR1,NEURL1,XKR7,TNIP2,SMAD3,ATCAY,BTG2,NEFL,STK17B,NR4A1,NOTCH2,FOXC1,FSTL1,DKK1,ACVR1,DHCR24,SFRP1,MAPK8IP1,GRIK5,STK3,REST,LPAR1,SLK,NSG1,LYN,NFATC4,CDKN1B,SLC9A3R1,CFLAR,RHOB,IRS2,EEF1A2,NME1,PDE3A,PPP1R13B,USP28,IGF1R,ITPR1,EGFR,NFE2L2,…
GO:BP	programmed cell death	GO:0012501	1.84544e-07	2.07339e+16	2143	616	79	60607	TOX3,DSG2,GRID2,NKX3-1,VSTM2L,PTGS2,ADM,GJA1,OSGIN1,UNC5A,ADAM8,RARB,RYR2,MUC1,NTRK2,OLFM1,BRSK2,AQP1,ERBB4,CXCR4,CLU,YAP1,KCNB1,RET,CEBPB,ROBO2,ITPKB,FOXO1,PRKCA,EGR1,NEURL1,XKR7,SYK,TNIP2,SMAD3,ATCAY,BTG2,NEFL,STK17B,NR4A1,NOTCH2,FOXC1,FSTL1,DKK1,ACVR1,DHCR24,SFRP1,MAPK8IP1,FURIN,GRIK5,STK3,REST,LPAR1,SLK,NSG1,LYN,NFATC4,CDKN1B,SLC9A3R1,CFLAR,RHOB,IRS2,EEF1A2,NME1,PDE3A,PPP1R13B,USP28,IGF1R,ITP…
GO:BP	cell-cell adhesion	GO:0098609	2.05392e-05	2068741736758230	894	621	51	60607	HMCN1,LPP,PARVA,FGFRL1,IGSF21,CADM3,DSG2,GRID2,VSTM2L,TENM1,CNTN6,TRIM29,CNTN2,ADAM8,CDH4,CELSR1,KIFC3,RET,CEBPB,ROBO2,PCDH1,ITPKB,CDH11,PRKCA,SYK,CLSTN2,L1CAM,DLG2,FN1,IGF2,S100A11,NFASC,ABAT,PLPP3,ACVR1,SWAP70,FBLIM1,PDGFRA,ARVCF,NRCAM,LYN,CDH2,OBSL1,TENM3,TLN2,EGFR,PODXL,FLNA,MYADM,CTNNA1,ALCAM
GO:BP	regulation of cell development	GO:0060284	4.19492e-05	2.03773e+16	502	616	39	60607	NRP1,S100A10,BHLHE40,KIAA0319,LINGO1,CDH4,GPR68,HES7,NTRK2,DRD2,CXCR4,YAP1,RET,ROBO2,UNC13D,RTN4R,MAP6,NEURL1,L1CAM,FN1,NEFL,JADE2,LRP4,NOTCH2,MAP2,RREB1,RELN,MAPT,REST,LYN,NFATC4,RAC3,OBSL1,OPRM1,PDE3A,FLNA,MYADM,CTNNA1,DOCK1
GO:BP	heart process	GO:0003015	6.22378e-06	2.02059e+16	298	593	31	60607	CORIN,DSG2,CACNG2,ADM,GJA1,TCAP,KCNJ2,WWTR1,SLC8A1,KCND3,ATP2B2,RYR2,EPAS1,DRD2,CXCR4,TBX18,YAP1,ITPR3,SCN3B,CHGA,POPDC2,ATP1A3,SLC8A3,CACNA1D,GNAO1,RGS4,CACNA2D2,TBX2,ITPR1,ANK2,FLNA
GO:BP	regulation of blood circulation	GO:1903522	8.36805e-06	2.00774e+16	301	593	31	60607	ARHGAP42,CORIN,DSG2,CACNG2,PTGS2,ADM,GJA1,KCNJ2,SLC8A1,KCND3,ATP2B2,RYR2,PTGER2,EPAS1,DRD2,TBX18,ITPR3,SCN3B,CHGA,POPDC2,ATP1A3,SLC8A3,CACNA1D,GNAO1,RGS4,CACNA2D2,TBX2,ITPR1,EGFR,ANK2,FLNA
GO:BP	regulation of cellular biosynthetic process	GO:0031326	8.68464e-06	2006124823661680	4273	618	116	60607	TOX3,FOSB,PTPRK,NPAS4,SOHLH2,ZNF662,PSTK,NKX3-1,PTGS2,SCML4,NR2F2,TENM1,ADM,HMX1,CYP27B1,CYTL1,ZSCAN31,GJA1,WWTR1,PPP1R3C,HOXC11,ACVRL1,TRIM29,BHLHE40,FOS,ZGPAT,ADAM8,RARB,COL1A1,HES7,GRIN1,MUC1,CHD5,EPAS1,DRD2,ERBB4,PTPN14,TBX18,CLU,YAP1,PTPRN,RET,CEBPB,ZNF44,FOXO1,ADCYAP1R1,ACTL6B,EGR1,LMO1,RBPMS,NEURL1,FZD7,PAX5,GLIS2,SYK,TNIP2,MYT1,SMAD3,BTG2,RD3,MYT1L,IGF2,ZNF75D,S100A11,NR4A1,LHX9,NOTCH2,IN…
GO:BP	regulation of kinase activity	GO:0043549	8.8013e-06	200554533898888	921	598	50	60607	PARVA,EPHA10,NR2F2,TENM1,GH1,CARTPT,GNG3,WWTR1,SLC8A1,ZGPAT,ADAM8,MUC20,NTRK2,DRD2,ERBB4,CXCR4,CLU,RET,EGR1,SPRY1,NEURL1,SYK,EPHB4,IGF2,SLC8A3,DKK1,CHRNA7,RELN,SFRP1,MAPK8IP1,STK3,MAPT,LPAR1,PDGFRA,PKMYT1,LYN,CDKN1B,SLC9A3R1,ROR1,TNIK,RGS4,IRS2,EEF1A2,IGF1R,DBNDD1,EGFR,LATS1,SYNPO2,HMGCR,TAB2
GO:BP	cellular homeostasis	GO:0019725	0.000102887	1.99876e+16	981	612	52	60607	ADM,CNGB1,CARTPT,GJA1,GNG3,KCNJ2,SLC8A1,ATP2B2,SLC24A2,GPR68,GRIN1,RYR2,PTGER2,BRSK2,AQP1,DRD2,CXCR4,KCNB1,PTPRN,NELL2,ABCA12,FOXO1,ITPR3,ADCYAP1R1,PTPRN2,SMAD3,TSPOAP1,AKAP6,ATP7A,ATP1A3,SLC8A3,CACNA1D,RPA3,CHRNA7,SWAP70,STC2,GRIK5,LPAR1,PDGFRA,LYN,SLC9A3R1,IRS2,SLC46A1,OPRM1,NME1,IGF1R,ITPR1,ATP6V0D1,NFE2L2,ANK2,HMGCR,NCS1
GO:BP	cognition	GO:0050890	0.000104387	1.99814e+16	298	604	31	60607	NPAS4,CHRM1,PTGS2,SHANK2,FOS,CNTN2,SLC24A2,GRIN1,NTRK2,SHANK1,DRD2,NPTX2,CEBPB,ITPR3,SOBP,CNTNAP2,TPBG,BTG2,ARC,SLC8A3,DKK1,CHRNA7,RELN,MAPT,TMOD2,NDRG4,NFATC4,STRA6,EGFR,HMGCR,ELAVL4
GO:BP	positive regulation of molecular function	GO:0044093	0.000116051	1993535073630410	1771	598	69	60607	ARHGAP42,CACNG2,NKX3-1,EPHA10,TENM1,GH1,CARTPT,CYP27B1,CYTL1,GNG3,TBC1D30,NRP1,S100A10,ARRDC4,ADAM8,MUC20,GRIN1,RYR2,NTRK2,DRD2,ERBB4,CXCR4,CLU,RET,RGS7,RTN4R,ADCYAP1R1,STARD13,EGR1,NEURL1,SYK,FN1,SMAD3,AKAP6,ATP7A,ARC,EPHB4,IGF2,PLPP3,CACNA1D,FOXC1,DKK1,ANTXR1,CHRNA7,RELN,ARHGAP31,SFRP1,STK3,MAPT,REST,LPAR1,PDGFRA,LYN,SYDE1,CDKN1B,ARHGEF10L,GNAO1,CFLAR,ROR1,TNIK,RGS4,EEF1A2,OPRD1,NME1,ASAP1,IGF1…
GO:BP	regulation of RNA metabolic process	GO:0051252	0.000154167	1.9812e+16	3822	618	108	60607	TOX3,FOSB,PTPRK,NPAS4,SOHLH2,ZNF662,NKX3-1,SCML4,NR2F2,TENM1,HMX1,CYTL1,ZSCAN31,RBFOX1,WWTR1,HOXC11,ACVRL1,TRIM29,BHLHE40,FOS,ZGPAT,ADAM8,RARB,COL1A1,HES7,GRIN1,MUC1,CHD5,EPAS1,DRD2,ERBB4,PTPN14,TBX18,CLU,YAP1,PTPRN,RET,CEBPB,ZNF44,FOXO1,PRKCA,ACTL6B,EGR1,LMO1,RBPMS,FZD7,PAX5,GLIS2,AHNAK,SYK,TNIP2,AHNAK2,CELF3,MYT1,SMAD3,BTG2,SRRM4,MYT1L,IGF2,ZNF75D,NR4A1,LHX9,NOTCH2,PLPP3,FOXC1,DKK1,ACVR1,RREB1,…
GO:BP	cellular aromatic compound metabolic process	GO:0006725	1.7056e-05	1.97681e+16	5956	620	142	60607	TOX3,FOSB,PTPRK,NPAS4,RNF212,SOHLH2,ZNF662,PSTK,GGN,NKX3-1,PTGS2,SCML4,NR2F2,TENM1,HMX1,CYTL1,ZSCAN31,GJA1,RBFOX1,WWTR1,AK8,HOXC11,GNMT,ACVRL1,TRIM29,BHLHE40,FOS,ZGPAT,ADAM8,RARB,COL1A1,HES7,GRIN1,MUC1,CHD5,EPAS1,DRD2,ERBB4,PTPN14,TBX18,TYW1B,CLU,YAP1,PTPRN,RET,CEBPB,ZNF44,FOXO1,PRKCA,ACTL6B,EGR1,GPR37,LMO1,RBPMS,FZD7,PAX5,ELP6,GLIS2,AHNAK,SYK,TNIP2,AHNAK2,CELF3,DLG2,CPOX,SULT1C4,MYT1,SMAD3,BTG2,…
GO:BP	cellular chemical homeostasis	GO:0055082	0.000199322	1.97004e+16	841	612	48	60607	ADM,CNGB1,CARTPT,GJA1,GNG3,KCNJ2,SLC8A1,ATP2B2,SLC24A2,GPR68,GRIN1,RYR2,PTGER2,BRSK2,AQP1,DRD2,CXCR4,KCNB1,PTPRN,FOXO1,ITPR3,ADCYAP1R1,PTPRN2,SMAD3,TSPOAP1,AKAP6,ATP7A,ATP1A3,SLC8A3,CACNA1D,CHRNA7,SWAP70,STC2,GRIK5,LPAR1,PDGFRA,LYN,SLC9A3R1,IRS2,SLC46A1,OPRM1,NME1,IGF1R,ITPR1,ATP6V0D1,ANK2,HMGCR,NCS1
GO:BP	organic cyclic compound biosynthetic process	GO:1901362	2.20034e-05	1.96575e+16	4439	603	116	60607	TOX3,FOSB,PTPRK,NPAS4,SOHLH2,ZNF662,PSTK,NKX3-1,PTGS2,SCML4,NR2F2,TENM1,ADM,HMX1,CYP27B1,CYTL1,ZSCAN31,GJA1,WWTR1,AK8,HOXC11,ACVRL1,TRIM29,BHLHE40,FOS,ZGPAT,ADAM8,RARB,COL1A1,HES7,GRIN1,MUC1,CHD5,EPAS1,DRD2,ERBB4,PTPN14,TBX18,CLU,YAP1,PTPRN,RET,CEBPB,ZNF44,FOXO1,ACTL6B,EGR1,GPR37,LMO1,RBPMS,FZD7,PAX5,GLIS2,SYK,TNIP2,CELF3,CPOX,MYT1,SMAD3,TSPOAP1,BTG2,RD3,LINC00473,MYT1L,IGF2,ZNF75D,NR4A1,LHX9,NOT…
GO:BP	learning or memory	GO:0007611	0.00022622	1.96455e+16	257	604	29	60607	NPAS4,PTGS2,SHANK2,FOS,CNTN2,SLC24A2,GRIN1,NTRK2,SHANK1,DRD2,NPTX2,CEBPB,ITPR3,CNTNAP2,TPBG,BTG2,ARC,SLC8A3,DKK1,CHRNA7,RELN,MAPT,TMOD2,NDRG4,NFATC4,STRA6,EGFR,HMGCR,ELAVL4
GO:BP	positive regulation of cell projection organization	GO:0031346	0.000229117	1.96399e+16	359	604	33	60607	TENM1,TRIM67,COBL,NRP1,CDH4,NTRK2,RET,ROBO2,FEZ1,MAP6,NEURL1,L1CAM,FN1,CNTN1,NEFL,ATP7A,RREB1,PALM,RELN,MAPT,NDRG4,PLPPR5,LYN,CFLAR,ROR1,DPYSL3,CREB3L2,OBSL1,TENM3,NME1,NFE2L2,FLNA,ELAVL4
GO:BP	regulation of programmed cell death	GO:0043067	2.77458e-05	1.95568e+16	1582	607	65	60607	TOX3,GRID2,NKX3-1,VSTM2L,PTGS2,ADM,GJA1,OSGIN1,ADAM8,RARB,MUC1,NTRK2,OLFM1,AQP1,ERBB4,CXCR4,CLU,YAP1,KCNB1,RET,CEBPB,ITPKB,FOXO1,PRKCA,EGR1,NEURL1,SYK,TNIP2,SMAD3,BTG2,NEFL,STK17B,NR4A1,NOTCH2,FOXC1,FSTL1,DKK1,ACVR1,DHCR24,SFRP1,MAPK8IP1,GRIK5,STK3,REST,LPAR1,SLK,LYN,NFATC4,CDKN1B,SLC9A3R1,CFLAR,RHOB,IRS2,EEF1A2,NME1,PDE3A,PPP1R13B,IGF1R,EGFR,NFE2L2,LATS1,HMGCR,FLNA,CTNNA1,UNC5C
GO:BP	regulation of organelle organization	GO:0033043	0.000299944	1952296018051310	1203	596	56	60607	GRID2,TENM1,STMN4,LRRTM1,TBC1D30,CPLX2,NRP1,S100A10,TRIM9,LRRTM2,MUC1,TPPP,ANK1,SHANK1,CELSR1,CLU,YAP1,GAP43,SYT9,FEZ1,MAP6,SMAD3,RASSF8,IGF2,NOTCH2,MAP2,SWAP70,SFRP1,GRIK5,MAPT,TMOD2,LPAR1,PDGFRA,PKMYT1,ELN,SVIL,AMOT,SYDE1,CDKN1B,RAC3,ARHGEF10L,RHOB,STMN3,RGS4,CDH2,LIMA1,OBSL1,TMEM39A,PDE3A,PPP1R13B,ASAP1,SYNE2,LATS1,SYNPO2,FLNA,MYADM
GO:BP	forebrain development	GO:0030900	0.000425412	193711901356086	385	619	34	60607	ADGRG1,NR2F2,SLC8A1,COL3A1,CNTN2,RARB,SLIT1,NTRK2,CHD5,AQP1,DRD2,ERBB4,CXCR4,ROBO2,FEZ1,RTN4R,PAX5,PHACTR1,CNTNAP2,BTG2,NEFL,ATP7A,SLC8A3,RELN,LPAR1,RAC3,GNAO1,CDH2,NME1,SYNE2,APLP1,FLNA,ELAVL4,GNG12
GO:BP	establishment of protein localization	GO:0045184	0.000479484	1.93192e+16	2035	594	73	60607	CACNG2,CHRM1,PTGS2,TENM1,CARTPT,RPH3AL,GJA1,TBC1D30,GOLGA7B,CALY,CADPS,PDZD7,ARRDC4,CNTN2,ADAM8,COL1A1,GPR68,RYR2,ZDHHC22,BRSK2,DRD2,ZDHHC11B,PTPN14,CLU,REEP1,KCNB1,PTPRN,SYT9,ITPR3,PRKCA,LRP1B,NNAT,CHGA,SYK,DLG2,PTPRN2,RIMS2,SYT7,SMAD3,AKAP6,RD3,ARC,ABAT,INSIG1,AP3B2,CACNA1D,SFRP1,ARL3,MAPT,REST,IFT22,SCAMP5,NSG1,WLS,RHOB,RAB3C,IRS2,KIF5C,CREBRF,CACNA2D2,NACAD,OPRM1,PPP1R13B,ICA1,ITPR1,ATP6V0D1,…
GO:BP	heterocycle metabolic process	GO:0046483	5.71247e-05	1.92432e+16	5904	620	140	60607	TOX3,FOSB,PTPRK,NPAS4,RNF212,SOHLH2,ZNF662,PSTK,GGN,NKX3-1,PTGS2,SCML4,NR2F2,TENM1,HMX1,CYTL1,ZSCAN31,GJA1,RBFOX1,WWTR1,AK8,HOXC11,GNMT,ACVRL1,TRIM29,BHLHE40,FOS,ZGPAT,ADAM8,RARB,COL1A1,HES7,GRIN1,MUC1,CHD5,EPAS1,DRD2,ERBB4,PTPN14,TBX18,TYW1B,CLU,YAP1,PTPRN,RET,CEBPB,ZNF44,FOXO1,PRKCA,ACTL6B,EGR1,LMO1,RBPMS,FZD7,PAX5,ELP6,GLIS2,AHNAK,SYK,TNIP2,AHNAK2,CELF3,DLG2,CPOX,SULT1C4,MYT1,SMAD3,BTG2,RD3,AT…
GO:BP	positive regulation of catalytic activity	GO:0043085	6.42477e-05	1.91921e+16	1418	498	55	60607	ARHGAP42,NKX3-1,EPHA10,TENM1,GH1,CARTPT,CYP27B1,GNG3,TBC1D30,NRP1,S100A10,ARRDC4,ADAM8,MUC20,GRIN1,NTRK2,DRD2,ERBB4,CXCR4,CLU,RET,RGS7,RTN4R,ADCYAP1R1,STARD13,EGR1,NEURL1,SYK,FN1,SMAD3,ATP7A,EPHB4,IGF2,CACNA1D,DKK1,ANTXR1,CHRNA7,RELN,ARHGAP31,SFRP1,STK3,MAPT,REST,LPAR1,PDGFRA,LYN,SYDE1,CDKN1B,ARHGEF10L,GNAO1,CFLAR,ROR1,TNIK,RGS4,EEF1A2
GO:BP	embryonic morphogenesis	GO:0048598	6.42692e-07	1919199678940790	595	596	40	60607	ADM,GJA1,TCAP,COBL,HOXC11,PDZD7,RARB,RYR2,CELSR1,TBX18,YAP1,RET,MAB21L2,FZD7,PAX5,MMP15,SOBP,FN1,SMAD3,IGF2,LRP4,NOTCH2,INSIG1,FOXC1,DKK1,ACVR1,SFRP1,STK3,TEAD2,PDGFRA,NDRG4,TGIF2,AMOT,HAND1,SLC9A3R1,TBX2,STRA6,MMP16,LATS1,MYADM
GO:BP	regulation of anion transport	GO:0044070	7.04673e-05	1.9152e+16	896	593	48	60607	CHRM1,NKX3-1,PTGS2,TENM1,GH1,CARTPT,RPH3AL,GJA1,ADAM8,GPR68,BRSK2,DRD2,PTPN14,KCNB1,CEBPB,ABCA12,SYT9,ITPR3,PRKCA,SYT3,DISP3,NNAT,CHGA,SYK,SYT7,SMAD3,ARC,SLC43A2,ABAT,INSIG1,CACNA1D,SFRP1,FURIN,REST,WLS,SYT17,RGS4,IRS2,CREBRF,CACNA2D2,OPRM1,PPP1R13B,ICA1,ITPR1,EGFR,NFE2L2,HMGCR,FLNA
GO:BP	regulation of cellular localization	GO:0060341	7.0787e-05	1.915e+16	851	597	47	60607	CACNG2,CHRM1,PTGS2,TENM1,DCLK3,TRIM67,WWTR1,CALY,TRIM29,SLC8A1,GPR68,GRIN1,RYR2,BRSK2,ERBB4,PTPN14,YAP1,KCNB1,ABCA12,UNC13D,FEZ1,ADCYAP1R1,GLIS2,DPP10,SYK,SMAD3,KIAA1614,AKAP6,ARC,LRP4,INSIG1,MAP2,NEFH,MAPT,NDRG4,VCPIP1,LYN,CREBRF,CDH2,PPP1R13B,INPP5F,EGFR,LATS1,ANK2,HMGCR,FLNA,CTNNA1
GO:BP	amide transport	GO:0042886	9.02575e-05	1904451648812700	2007	594	72	60607	CACNG2,CHRM1,PTGS2,TENM1,CARTPT,RPH3AL,GJA1,AQP10,TBC1D30,GOLGA7B,CALY,CADPS,ARRDC4,ADAM8,COL1A1,GPR68,ZDHHC22,BRSK2,DRD2,ZDHHC11B,PTPN14,CLU,KCNB1,PTPRN,ABCA12,SYT9,ITPR3,PRKCA,LRP1B,NNAT,CHGA,SYK,DLG2,PTPRN2,RIMS2,SYT7,SMAD3,AKAP6,RD3,ARC,ABAT,INSIG1,AP3B2,CACNA1D,SFRP1,ARL3,REST,IFT22,SCAMP5,NSG1,WLS,SLC9A3R1,RHOB,RAB3C,IRS2,KIF5C,CREBRF,SLC46A1,CACNA2D2,NACAD,OPRM1,PPP1R13B,ICA1,ITPR1,ATP6V0D…
GO:BP	nucleobase-containing compound metabolic process	GO:0006139	0.00104912	1.89792e+16	5746	620	137	60607	TOX3,FOSB,PTPRK,NPAS4,RNF212,SOHLH2,ZNF662,PSTK,GGN,NKX3-1,PTGS2,SCML4,NR2F2,TENM1,HMX1,CYTL1,ZSCAN31,GJA1,RBFOX1,WWTR1,AK8,HOXC11,GNMT,ACVRL1,TRIM29,BHLHE40,FOS,ZGPAT,ADAM8,RARB,COL1A1,HES7,GRIN1,MUC1,CHD5,EPAS1,DRD2,ERBB4,PTPN14,TBX18,TYW1B,CLU,YAP1,PTPRN,RET,CEBPB,ZNF44,FOXO1,PRKCA,ACTL6B,EGR1,LMO1,RBPMS,FZD7,PAX5,ELP6,GLIS2,AHNAK,SYK,TNIP2,AHNAK2,CELF3,DLG2,SULT1C4,MYT1,SMAD3,BTG2,RD3,SRRM4,L…
GO:BP	negative regulation of macromolecule metabolic process	GO:0010605	0.000111156	1895406622933170	3241	604	95	60607	FOSB,PTPRK,PARVA,ELFN1,TFPI,NKX3-1,PTGS2,SCML4,NR2F2,HMX1,GJA1,WWTR1,ACVRL1,TRIM29,SLC8A1,BHLHE40,ZGPAT,RARB,ADGRB1,HES7,LRRTM2,MUC1,TPPP,NTRK2,OLFM1,AQP1,DRD2,TBX18,CLU,YAP1,CEBPB,FOXO1,PRKCA,EGR1,LMO1,SPRY1,SPOCK2,PAX5,GLIS2,PHACTR1,FN1,SMAD3,BTG2,MYT1L,IGF2,S100A11,SLC8A3,NR4A1,LHX9,NOTCH2,PLPP3,FOXC1,DKK1,RREB1,DHCR24,CNKSR3,CHRNA7,SWAP70,SFRP1,MAPK8IP1,FURIN,VIM,STC2,RORB,MAPT,REST,TGIF2,LYN…
GO:BP	response to lipid	GO:0033993	0.00188891	1.87238e+16	918	619	49	60607	FOSB,NPAS4,DSG2,TFPI,NKX3-1,PTGS2,NR2F2,ADM,GPBAR1,GH1,CYP27B1,GJA1,FOS,COL1A1,AQP1,CLU,YAP1,RET,CEBPB,FOXO1,ADCYAP1R1,PRKCA,FZD7,MMP15,TNIP2,NEFL,ATP1A3,NR4A1,INSIG1,TNC,SFRP1,VIM,STC2,RORB,TEAD2,REST,LPAR1,LYN,NFATC4,CDKN1B,CFLAR,GRAMD1B,OPRM1,NME1,EGFR,LATS1,HMGCR,TAB2,GNG12
GO:BP	regulation of apoptotic process	GO:0042981	0.00019392	1.87124e+16	1549	607	63	60607	TOX3,GRID2,NKX3-1,VSTM2L,PTGS2,ADM,GJA1,OSGIN1,ADAM8,RARB,MUC1,NTRK2,OLFM1,AQP1,ERBB4,CLU,YAP1,KCNB1,RET,CEBPB,ITPKB,FOXO1,PRKCA,EGR1,NEURL1,TNIP2,SMAD3,BTG2,NEFL,STK17B,NR4A1,NOTCH2,FOXC1,FSTL1,DKK1,ACVR1,DHCR24,SFRP1,MAPK8IP1,GRIK5,STK3,REST,LPAR1,SLK,LYN,NFATC4,CDKN1B,SLC9A3R1,CFLAR,RHOB,IRS2,EEF1A2,NME1,PDE3A,PPP1R13B,IGF1R,EGFR,NFE2L2,LATS1,HMGCR,FLNA,CTNNA1,UNC5C
GO:BP	regulation of transferase activity	GO:0051338	0.00204165	1869001910236250	1035	598	51	60607	PARVA,EPHA10,NR2F2,TENM1,GH1,CARTPT,GNG3,WWTR1,SLC8A1,ZGPAT,ARRDC4,ADAM8,MUC20,NTRK2,DRD2,ERBB4,CXCR4,CLU,RET,EGR1,SPRY1,NEURL1,SYK,EPHB4,IGF2,SLC8A3,DKK1,CHRNA7,RELN,SFRP1,MAPK8IP1,STK3,MAPT,LPAR1,PDGFRA,PKMYT1,LYN,CDKN1B,SLC9A3R1,ROR1,TNIK,RGS4,IRS2,EEF1A2,IGF1R,DBNDD1,EGFR,LATS1,SYNPO2,HMGCR,TAB2
GO:BP	negative regulation of developmental process	GO:0051093	0.000218923	1865970769949500	977	609	50	60607	NKX3-1,THBS2,CARTPT,GJA1,WWTR1,NRP1,ACVRL1,ANGPT2,KIAA0319,CNTN2,RARB,LINGO1,ADGRB1,GPR68,SLIT1,YAP1,ROBO2,ITPKB,FOXO1,RTN4R,DISP3,SPRY1,FZD7,SMAD3,IGF2,LRP4,INSIG1,FOXC1,DKK1,MAP2,SFRP1,RORB,STK3,MAPT,REST,AMOT,LYN,NFATC4,CDKN1B,CFLAR,RGS4,NME1,HSPG2,ASAP1,INPP5F,TBX2,EGFR,NFE2L2,CTNNA1,ADAMTS9
GO:BP	cellular response to stress	GO:0033554	0.000234145	186305147022724	2111	604	74	60607	GPX8,PTPRK,ST8SIA1,GGN,NKX3-1,PTGS2,ADM,CARTPT,SLC8A1,FOS,KIAA0319,ADAM8,MUC1,BRSK2,EPAS1,AQP1,B3GAT1,CLU,YAP1,GAP43,CEBPB,FOXO1,RTN4R,EGR1,GPR37,FZD7,SYK,TNIP2,BTG2,NEFL,ATP7A,SLC8A3,INSIG1,RPA3,TNC,SFRP1,MAPK8IP1,STC2,STK3,MAPT,REST,PDGFRA,TEX264,SCAMP5,VCPIP1,LYN,NFATC4,CDKN1B,ARHGEF10L,CFLAR,RHOB,TNIK,DDAH1,CCDC88C,CREBRF,OPRD1,CREB3L2,OPRM1,SESN3,USP28,INPP5F,IGF1R,TBX2,ITPR1,ATP6V0D1,EGFR,N…
GO:BP	regulation of nucleobase-containing compound metabolic process	GO:0019219	0.000238598	1862233336218780	4091	618	110	60607	TOX3,FOSB,PTPRK,NPAS4,SOHLH2,ZNF662,NKX3-1,SCML4,NR2F2,TENM1,HMX1,CYTL1,ZSCAN31,GJA1,RBFOX1,WWTR1,HOXC11,ACVRL1,TRIM29,BHLHE40,FOS,ZGPAT,ADAM8,RARB,COL1A1,HES7,GRIN1,MUC1,CHD5,EPAS1,DRD2,ERBB4,PTPN14,TBX18,CLU,YAP1,PTPRN,RET,CEBPB,ZNF44,FOXO1,PRKCA,ACTL6B,EGR1,LMO1,RBPMS,FZD7,PAX5,GLIS2,AHNAK,SYK,TNIP2,AHNAK2,CELF3,MYT1,SMAD3,BTG2,RD3,SRRM4,MYT1L,IGF2,ZNF75D,NR4A1,LHX9,NOTCH2,PLPP3,FOXC1,DKK1,ACV…
GO:BP	positive regulation of cellular component biogenesis	GO:0044089	0.000286778	1.85425e+16	540	610	38	60607	COL16A1,GRID2,TENM1,THBS2,COBL,CALY,NRP1,S100A10,ADGRB1,LRRTM2,TPPP,NTRK2,CLU,PRKCA,NEURL1,CHGA,TPPP3,SYK,CLSTN2,TPBG,SMAD3,ATP7A,CBLN2,PALM,RPA3,SWAP70,SFRP1,MAPT,LPAR1,PLPPR5,AMOT,CDKN1B,ARHGEF10L,DPYSL3,ASAP1,SYNPO2,FLNA,ADGRL2
GO:BP	heart contraction	GO:0060047	0.000311107	1850708970298250	288	593	29	60607	CORIN,DSG2,CACNG2,ADM,GJA1,TCAP,KCNJ2,SLC8A1,KCND3,ATP2B2,RYR2,EPAS1,DRD2,CXCR4,TBX18,ITPR3,SCN3B,CHGA,POPDC2,ATP1A3,SLC8A3,CACNA1D,GNAO1,RGS4,CACNA2D2,TBX2,ITPR1,ANK2,FLNA
GO:BP	positive regulation of cellular component movement	GO:0051272	0.000341191	1.8467e+16	604	616	40	60607	PTGS2,CALY,NRP1,SLC8A1,ADAM8,COL1A1,CXCR4,EPB41L4B,RET,FEZ1,PRKCA,SPOCK2,ELP6,FN1,SMAD3,ATP7A,S100A11,PLPP3,MAP2,ACVR1,RREB1,RELN,SWAP70,LPAR1,PDGFRA,AMOT,LYN,SYDE1,RHOB,IRS2,CD151,IGF1R,SYNE2,EGFR,NFE2L2,PODXL,SYNPO2,FLNA,MYADM,DOCK1
GO:BP	morphogenesis of an epithelium	GO:0002009	0.00375602	1842527243908480	560	593	38	60607	NKX3-1,ADM,GJA1,TCAP,COBL,NRP1,ACVRL1,RYR2,BRSK2,CELSR1,CXCR4,TBX18,YAP1,RET,LGR5,STARD13,SPRY1,FZD7,SMAD3,ATP7A,NOTCH2,DKK1,ACVR1,RREB1,TNC,SFRP1,STK3,TEAD2,NDRG4,NFATC4,HAND1,SLC9A3R1,RHOB,ROR1,CD151,TBX2,PODXL,FLNA
GO:BP	regulation of hormone levels	GO:0010817	0.000641475	1.81928e+16	536	592	37	60607	PCSK2,CORIN,NKX3-1,ADM,CARTPT,CYP27B1,GJA1,GPR68,BRSK2,DRD2,KCNB1,PTPRN,SYT9,ITPR3,PRKCA,EGR1,NNAT,CHGA,PTPRN2,RIMS2,SYT7,TSPOAP1,ABAT,CACNA1D,SFRP1,FURIN,STC2,REST,PDGFRA,LYN,IRS2,HSD17B10,CACNA2D2,ICA1,ITPR1,EGFR,HMGCR
[truncated: 4,087 more rows]
