# Supplementary material for: α‐Synuclein antisense transcript SNCA‐AS1 regulates synapses‐ and aging‐related genes suggesting its implication in Parkinson's disease
Source: Aging Cell. 2021 Nov 19;20(12):e13504. doi: 10.1111/acel.13504 (PMC8672788; doi:10.1111/acel.13504)
Supplement: Supplementary file 19 — Table S11 [file ACEL-20-e13504-s022.xlsx]

## Sheet: SNCA-AS1
SNCAAS1	Aging Atlas	Gene Description	RNA Seq Databases	Link
IGSF10	YES	No summary for this gene.	13	https://ngdc.cncb.ac.cn/aging/rna-seq/rna-seq_search?data=IGSF10
PRH1-PRR4	NO
COL16A1	YES	This gene encodes the alpha chain of type XVI collagen, a member of the FACIT collagen family (fibril-associated collagens with interrupted helices). Members of this collagen family are found in association with fibril-forming collagens such as type I and II, and serve to maintain the integrity of the extracellular matrix. High levels of type XVI collagen have been found in fibroblasts and kerati…	22	https://ngdc.cncb.ac.cn/aging/rna-seq/rna-seq_search?data=COL16A1
RP11-561B11.2	NO
DUXAP8	NO
SNX18P3	NO
TMEM189-UBE2V1	NO
RP5-821D11.7	YES	No summary for this gene.	11	https://ngdc.cncb.ac.cn/aging/rna-seq/rna-seq_search?data=RP5-821D11.7
RPS4XP5	NO
AIM1	YES	This gene encodes a transporter protein that mediates melanin synthesis. The protein is expressed in a high percentage of melanoma cell lines. Mutations in this gene are a cause of oculocutaneous albinism type 4, and polymorphisms in this gene are associated with variations in skin and hair color. Multiple transcript variants encoding different isoforms have been found for this gene. [provided by…	14	https://ngdc.cncb.ac.cn/aging/rna-seq/rna-seq_search?data=AIM1
FAM166A	YES	No summary for this gene.	4	https://ngdc.cncb.ac.cn/aging/rna-seq/rna-seq_search?data=FAM166A
SYNJ2BP-COX16	NO
LINC01021	YES	No summary for this gene.	19	https://ngdc.cncb.ac.cn/aging/rna-seq/rna-seq_search?data=LINC01021
WDR11-AS1	YES	No summary for this gene.	2	https://ngdc.cncb.ac.cn/aging/rna-seq/rna-seq_search?data=WDR11-AS1
TOX3	YES	The protein encoded by this gene contains an HMG-box, indicating that it may be involved in bending and unwinding of DNA and alteration of chromatin structure. The C-terminus of the encoded protein is glutamine-rich due to CAG repeats in the coding sequence. A minor allele of this gene has been implicated in an elevated risk of breast cancer. Two transcript variants encoding different isoforms ha…	4	https://ngdc.cncb.ac.cn/aging/rna-seq/rna-seq_search?data=TOX3
AP003900.6	NO
DGKK	YES	The protein encoded by this gene is an enzyme that phosphorylates diacylglycerol, converting it to phosphatidic acid. The encoded protein is a membrane protein and is inhibited by hydrogen peroxide. Variations in this gene have been associated with hypospadias. [provided by RefSeq, Mar 2011]	3	https://ngdc.cncb.ac.cn/aging/rna-seq/rna-seq_search?data=DGKK
GPX8	YES	No summary for this gene.	13	https://ngdc.cncb.ac.cn/aging/rna-seq/rna-seq_search?data=GPX8
PTPRK	YES	The protein encoded by this gene is a member of the protein tyrosine phosphatase (PTP) family. PTPs are known to be signaling molecules that regulate a variety of cellular processes including cell growth	7	https://ngdc.cncb.ac.cn/aging/rna-seq/rna-seq_search?data=Ptprk
ARHGAP42	YES	This gene encodes a Rho GTPase-activating protein (RhoGAP), and member of the GRAF or BAR-PH family of proteins. Expression of this gene is enriched in vascular smooth muscle cells and the encoded protein inhibits RhoA activity to regulate vascular tone and control blood pressure. A mutation in the first intron of this gene modulates its expression and is associated with reduced blood pressure in…	9	https://ngdc.cncb.ac.cn/aging/rna-seq/rna-seq_search?data=ARHGAP42
SLC6A11	YES	The protein encoded by this gene is a sodium-dependent transporter that uptakes gamma-aminobutyric acid (GABA), an inhibitory neurotransmitter, which ends the GABA neurotransmission. Defects in this gene may result in epilepsy, behavioral problems, or intellectual problems. Two transcript variants encoding different isoforms have been found for this gene. [provided by RefSeq, Dec 2015]	5	https://ngdc.cncb.ac.cn/aging/rna-seq/rna-seq_search?data=SLC6A11
ST8SIA1	YES	Gangliosides are membrane-bound glycosphingolipids containing sialic acid. Ganglioside GD3 is known to be important for cell adhesion and growth of cultured malignant cells. The protein encoded by this gene is a type II membrane protein that catalyzes the transfer of sialic acid from CMP-sialic acid to GM3 to produce gangliosides GD3 and GT3. The encoded protein may be found in the Golgi apparatu…	13	https://ngdc.cncb.ac.cn/aging/rna-seq/rna-seq_search?data=ST8SIA1
KCNT1	YES	This gene encodes a member of the Slo potassium channel family that has shown to be activated by both sodium and chloride ions. This channel represents the largest potassium channel subunit yet identified. This channel may be important in development and pain signaling. Alternative splicing results in multiple transcript variants. [provided by RefSeq, Oct 2014]	7	https://ngdc.cncb.ac.cn/aging/rna-seq/rna-seq_search?data=Kcnt1
ADGRG1	YES	This gene encodes a member of the G protein-coupled receptor family and regulates brain cortical patterning. The encoded protein binds specifically to transglutaminase 2, a component of tissue and tumor stroma implicated as an inhibitor of tumor progression. Mutations in this gene are associated with a brain malformation known as bilateral frontoparietal polymicrogyria. Alternative splicing resul…	10	https://ngdc.cncb.ac.cn/aging/rna-seq/rna-seq_search?data=ADGRG1
RP11-1415C14.4	NO
PPP2R2C	YES	The product of this gene belongs to the phosphatase 2 regulatory subunit B family. Protein phosphatase 2 is one of the four major Ser/Thr phosphatases, and it is implicated in the negative control of cell growth and division. It consists of a common heteromeric core enzyme, which is composed of a catalytic subunit and a constant regulatory subunit, that associates with a variety of regulatory sub…	13	https://ngdc.cncb.ac.cn/aging/rna-seq/rna-seq_search?data=PPP2R2C
PPFIA2	YES	The protein encoded by this gene is a member of the LAR protein-tyrosine phosphatase-interacting protein (liprin) family. Liprins interact with members of LAR family of transmembrane protein tyrosine phosphatases, which are known to be important for axon guidance and mammary gland development. It has been proposed that liprins are multivalent proteins that form complex structures and act as scaff…	15	https://ngdc.cncb.ac.cn/aging/rna-seq/rna-seq_search?data=PPFIA2
RP11-745O10.4	NO
AC013264.1	NO
SOHLH2	YES	This gene encodes one of testis-specific transcription factors which are essential for spermatogenesis, oogenesis and folliculogenesis. This gene is located on chromosome 13. The proteins encoded by this gene and another testis-specific transcription factor, SOHLH1, can form heterodimers, in addition to homodimers. There is a read-through locus (GeneID: 100526761) that shares sequence identity wi…	1	https://ngdc.cncb.ac.cn/aging/rna-seq/rna-seq_search?data=SOHLH2
RAD23BP1	NO
TCEB1P19	NO
DSG2	YES	This gene encodes a member of the desmoglein family and cadherin cell adhesion molecule superfamily of proteins. Desmogleins are calcium-binding transmembrane glycoprotein components of desmosomes, cell-cell junctions between epithelial, myocardial, and other cell types. The encoded preproprotein is proteolytically processed to generate the mature glycoprotein. This gene is present in a gene clus…	21	https://ngdc.cncb.ac.cn/aging/rna-seq/rna-seq_search?data=DSG2
ZNF662	YES	No summary for this gene.	4	https://ngdc.cncb.ac.cn/aging/rna-seq/rna-seq_search?data=ZNF662
AC023908.1	NO
KIAA2022	YES	An inversion on the X chromosome which disrupts this gene and a G-protein coupled purinergic receptor gene located in the pseudoautosomal region of the X chromosome has been linked to X linked cognitive disability.[provided by RefSeq, Mar 2009]	1	https://ngdc.cncb.ac.cn/aging/rna-seq/rna-seq_search?data=KIAA2022
TFPI	YES	This gene encodes a Kunitz-type serine protease inhibitor that regulates the tissue factor (TF)-dependent pathway of blood coagulation. The coagulation process initiates with the formation of a factor VIIa-TF complex, which proteolytically activates additional proteases (factors IX and X) and ultimately leads to the formation of a fibrin clot. The product of this gene inhibits the activated facto…	13	https://ngdc.cncb.ac.cn/aging/rna-seq/rna-seq_search?data=TFPI
PSTK	YES	No summary for this gene.	2	https://ngdc.cncb.ac.cn/aging/rna-seq/rna-seq_search?data=Pstk
RP11-1055B8.4	YES	No summary for this gene.	2	https://ngdc.cncb.ac.cn/aging/rna-seq/rna-seq_search?data=RP11-1055B8.4
GGN	YES	This gene is a germ cell-specific gene that encodes proteins that interact with POG (proliferation of germ cells). Alternatively spliced transcript variants of a similar mouse gene encode at least three different proteins, namely gametogenetin protein 1a, gametogenetin protein 2, and gametogenetin protein 3, which show a perinuclear, cytoplasmic, and nucleolar localization, respectively. These pr…	6	https://ngdc.cncb.ac.cn/aging/rna-seq/rna-seq_search?data=GGN
HIST2H2BC	YES	Histones are basic nuclear proteins responsible for nucleosome structure of the chromosomal fiber in eukaryotes. Two molecules of each of the four core histones (H2A, H2B, H3, and H4) form an octamer, around which approximately 146 bp of DNA is wrapped in repeating units, called nucleosomes. The linker histone, H1, interacts with linker DNA between nucleosomes and functions in the compaction of c…	2	https://ngdc.cncb.ac.cn/aging/rna-seq/rna-seq_search?data=HIST2H2BC
NKX3-1	YES	This gene encodes a homeobox-containing transcription factor. This transcription factor functions as a negative regulator of epithelial cell growth in prostate tissue. Aberrant expression of this gene is associated with prostate tumor progression. Alternate splicing results in multiple transcript variants of this gene. [provided by RefSeq, Jan 2012]	9	https://ngdc.cncb.ac.cn/aging/rna-seq/rna-seq_search?data=NKX3-1
VSTM2L	YES	No summary for this gene.	22	https://ngdc.cncb.ac.cn/aging/rna-seq/rna-seq_search?data=VSTM2L
PTGS2	YES	PTGS2 may play a role in inflammation. PTGS2-null mice developed severe nephropathy and female reproductive failures. Age-related changes in PTGS2 have been reported in various tissues in mice. [provided by GenAge]	20	https://ngdc.cncb.ac.cn/aging/rna-seq/rna-seq_search?data=PTGS2
NOTCH2NL	YES	No summary for this gene.	3	https://ngdc.cncb.ac.cn/aging/rna-seq/rna-seq_search?data=NOTCH2NL
DLGAP3	YES	No summary for this gene.	9	https://ngdc.cncb.ac.cn/aging/rna-seq/rna-seq_search?data=DLGAP3
NR2F2	YES	This gene encodes a member of the steroid thyroid hormone superfamily of nuclear receptors. The encoded protein is a ligand inducible transcription factor that is involved in the regulation of many different genes. Alternate splicing results in multiple transcript variants. [provided by RefSeq, Mar 2010]	10	https://ngdc.cncb.ac.cn/aging/rna-seq/rna-seq_search?data=NR2F2
TENM1	YES	The protein encoded by this gene belongs to the tenascin family and teneurin subfamily. It is expressed in the neurons and may function as a cellular signal transducer. Several alternatively spliced transcript variants encoding different isoforms have been found for this gene. [provided by RefSeq, Sep 2009]	14	https://ngdc.cncb.ac.cn/aging/rna-seq/rna-seq_search?data=TENM1
ADM	YES	The protein encoded by this gene is a preprohormone which is cleaved to form two biologically active peptides, adrenomedullin and proadrenomedullin N-terminal 20 peptide. Adrenomedullin is a 52 aa peptide with several functions, including vasodilation, regulation of hormone secretion, promotion of angiogenesis, and antimicrobial activity. The antimicrobial activity is antibacterial, as the peptid…	19	https://ngdc.cncb.ac.cn/aging/rna-seq/rna-seq_search?data=ADM
GPBAR1	NO
RP11-244B22.10	NO
THBS2	YES	The protein encoded by this gene belongs to the thrombospondin family. It is a disulfide-linked homotrimeric glycoprotein that mediates cell-to-cell and cell-to-matrix interactions. This protein has been shown to function as a potent inhibitor of tumor growth and angiogenesis. Studies of the mouse counterpart suggest that this protein may modulate the cell surface properties of mesenchymal cells …	21	https://ngdc.cncb.ac.cn/aging/rna-seq/rna-seq_search?data=THBS2
RNU2-2P	NO
CNTN6	YES	The protein encoded by this gene is a member of the immunoglobulin superfamily. It is a glycosylphosphatidylinositol (GPI)-anchored neuronal membrane protein that functions as a cell adhesion molecule. It may play a role in the formation of axon connections in the developing nervous system. Alternative splicing results in multiple transcript variants. [provided by RefSeq, Jan 2014]	6	https://ngdc.cncb.ac.cn/aging/rna-seq/rna-seq_search?data=CNTN6
RP1-161N10.1	NO
CTC-439O9.1	NO
HMX1	NO
CARTPT	YES	This gene encodes a preproprotein that is proteolytically processed to generate multiple biologically active peptides. These peptides play a role in appetite, energy balance, maintenance of body weight, reward and addiction, and the stress response. Expression of a similar gene transcript in rodents is upregulated following administration of cocaine and amphetamine. Mutations in this gene are ass…	2	https://ngdc.cncb.ac.cn/aging/rna-seq/rna-seq_search?data=CARTPT
RP11-455O6.9	NO
CYP27B1	YES	This gene encodes a member of the cytochrome P450 superfamily of enzymes. The cytochrome P450 proteins are monooxygenases which catalyze many reactions involved in drug metabolism and synthesis of cholesterol, steroids and other lipids. The protein encoded by this gene localizes to the inner mitochondrial membrane where it hydroxylates 25-hydroxyvitamin D3 at the 1alpha position. This reaction sy…	6	https://ngdc.cncb.ac.cn/aging/rna-seq/rna-seq_search?data=CYP27B1
SNORA71B	YES	No summary for this gene.	1	https://ngdc.cncb.ac.cn/aging/rna-seq/rna-seq_search?data=SNORA71B
RP11-1060G2.2	YES	No summary for this gene.	1	https://ngdc.cncb.ac.cn/aging/rna-seq/rna-seq_search?data=RP11-1060G2.2
IZUMO4	YES	No summary for this gene.	11	https://ngdc.cncb.ac.cn/aging/rna-seq/rna-seq_search?data=IZUMO4
ABCC6	YES	The protein encoded by this gene is a member of the superfamily of ATP-binding cassette (ABC) transporters. ABC proteins transport various molecules across extra- and intra-cellular membranes. ABC genes are divided into seven distinct subfamilies (ABC1, MDR/TAP, MRP, ALD, OABP, GCN20, White). The encoded protein, a member of the MRP subfamily, is involved in multi-drug resistance. Mutations in th…	17	https://ngdc.cncb.ac.cn/aging/rna-seq/rna-seq_search?data=ABCC6
RPH3AL	YES	The protein encoded by this gene plays a direct regulatory role in calcium-ion-dependent exocytosis in both endocrine and exocrine cells and plays a key role in insulin secretion by pancreatic cells. This gene is likely a tumor suppressor. Alternative splicing results in multiple transcript variants encoding distinct isoforms. [provided by RefSeq, Jun 2010]	7	https://ngdc.cncb.ac.cn/aging/rna-seq/rna-seq_search?data=RPH3AL
CYTL1	YES	C17 is a cytokine-like protein specifically expressed in bone marrow and cord blood mononuclear cells that bear the CD34 (MIM 142230) surface marker (Liu et al., 2000 [PubMed 10857752]).[supplied by OMIM, Mar 2008]	24	https://ngdc.cncb.ac.cn/aging/rna-seq/rna-seq_search?data=CYTL1
GLRA3	YES	This gene encodes a member of the ligand-gated ion channel protein family. The encoded protein is a member of the glycine receptor subfamily. Alternative splicing results in multiple transcript variants. [provided by RefSeq	1	https://ngdc.cncb.ac.cn/aging/rna-seq/rna-seq_search?data=GLRA3
CFAP54	NO
ZSCAN31	YES	This gene encodes a protein containing multiple C2H2-type zinc finger motifs. Alternative splicing results in multiple transcript variants. [provided by RefSeq, Jan 2016]	10	https://ngdc.cncb.ac.cn/aging/rna-seq/rna-seq_search?data=ZSCAN31
JAKMIP3	YES	No summary for this gene.	4	https://ngdc.cncb.ac.cn/aging/rna-seq/rna-seq_search?data=JAKMIP3
AQP10	YES	This gene encodes a member of the aquaglyceroporin family of integral membrane proteins. Members of this family function as water-permeable channels in the epithelia of organs that absorb and excrete water. This protein was shown to function as a water-selective channel, and could also permeate neutral solutes such as glycerol and urea. [provided by RefSeq, Jul 2008]	4	https://ngdc.cncb.ac.cn/aging/rna-seq/rna-seq_search?data=AQP10
LINC01158	YES	No summary for this gene.	2	https://ngdc.cncb.ac.cn/aging/rna-seq/rna-seq_search?data=LINC01158
GRIK4	YES	This gene encodes a protein that belongs to the glutamate-gated ionic channel family. Glutamate functions as the major excitatory neurotransmitter in the central nervous system through activation of ligand-gated ion channels and G protein-coupled membrane receptors. The protein encoded by this gene forms functional heteromeric kainate-preferring ionic channels with the subunits encoded by related…	10	https://ngdc.cncb.ac.cn/aging/rna-seq/rna-seq_search?data=GRIK4
RP11-264M12.4	NO
RP11-65F13.3	NO
ENSAP2	NO
LAMA4	YES	Laminins, a family of extracellular matrix glycoproteins, are the major noncollagenous constituent of basement membranes. They have been implicated in a wide variety of biological processes including cell adhesion, differentiation, migration, signaling, neurite outgrowth and metastasis. Laminins are composed of 3 non identical chains: laminin alpha, beta and gamma (formerly A, B1, and B2, respect…	29	https://ngdc.cncb.ac.cn/aging/rna-seq/rna-seq_search?data=LAMA4
RPL23AP7	YES	No summary for this gene.	4	https://ngdc.cncb.ac.cn/aging/rna-seq/rna-seq_search?data=RPL23AP7
SCARNA21	YES	No summary for this gene.	3	https://ngdc.cncb.ac.cn/aging/rna-seq/rna-seq_search?data=SCARNA21
CHST15	YES	Chondroitin sulfate (CS) is a glycosaminoglycan which is an important structural component of the extracellular matrix and which links to proteins to form proteoglycans. Chondroitin sulfate E (CS-E) is an isomer of chondroitin sulfate in which the C-4 and C-6 hydroxyl groups are sulfated. This gene encodes a type II transmembrane glycoprotein that acts as a sulfotransferase to transfer sulfate to…	17	https://ngdc.cncb.ac.cn/aging/rna-seq/rna-seq_search?data=CHST15
DCLK3	YES	No summary for this gene.	6	https://ngdc.cncb.ac.cn/aging/rna-seq/rna-seq_search?data=DCLK3
RP11-415J8.7	NO
ACTG1P12	NO
TRIM67	YES	No summary for this gene.	10	https://ngdc.cncb.ac.cn/aging/rna-seq/rna-seq_search?data=TRIM67
RP11-390P24.1	NO
KCNJ2	YES	Potassium channels are present in most mammalian cells, where they participate in a wide range of physiologic responses. The protein encoded by this gene is an integral membrane protein and inward-rectifier type potassium channel. The encoded protein, which has a greater tendency to allow potassium to flow into a cell rather than out of a cell, probably participates in establishing action potenti…	19	https://ngdc.cncb.ac.cn/aging/rna-seq/rna-seq_search?data=KCNJ2
TBC1D30	YES	No summary for this gene.	7	https://ngdc.cncb.ac.cn/aging/rna-seq/rna-seq_search?data=TBC1D30
RP11-627K11.6	NO
MROH6	YES	No summary for this gene.	10	https://ngdc.cncb.ac.cn/aging/rna-seq/rna-seq_search?data=MROH6
NPIPB7	YES	No summary for this gene.	3	https://ngdc.cncb.ac.cn/aging/rna-seq/rna-seq_search?data=NPIPB7
RP11-131M11.3	NO
CTD-2270L9.4	NO
EGFLAM	YES	No summary for this gene.	9	https://ngdc.cncb.ac.cn/aging/rna-seq/rna-seq_search?data=Egflam
GOLGA7B	YES	No summary for this gene.	14	https://ngdc.cncb.ac.cn/aging/rna-seq/rna-seq_search?data=GOLGA7B
B3GALT5	YES	This gene encodes a member of a family of membrane-bound glycoproteins. The encoded protein may synthesize type 1 Lewis antigens, which are elevated in gastrointestinal and pancreatic cancers. Alternatively spliced transcript variants using multiple alternate promoters have been observed for this gene. [provided by RefSeq, Sep 2017]	7	https://ngdc.cncb.ac.cn/aging/rna-seq/rna-seq_search?data=B3galt5
RP3-388M5.9	YES	No summary for this gene.	2	https://ngdc.cncb.ac.cn/aging/rna-seq/rna-seq_search?data=RP3-388M5.9
COBL	YES	This gene encodes a protein that contains WH2 domains (WASP, Wiskott-Aldrich syndrome protein, homology domain-2) that interact with actin. The encoded actin regulator protein is required for growth and assembly of brush border microvilli that play a role in maintaining intestinal homeostasis. A similar protein in mouse functions in midbrain neural tube closure. A pseudogene of this gene is locat…	11	https://ngdc.cncb.ac.cn/aging/rna-seq/rna-seq_search?data=Cobl
CALY	YES	The protein encoded by this gene is a type II single transmembrane protein. It is required for maximal stimulated calcium release after stimulation of purinergic or muscarinic but not beta-adrenergic receptors. The encoded protein interacts with D1 dopamine receptor and may interact with other DA receptor subtypes and/or GPCRs. [provided by RefSeq, Jul 2008]	9	https://ngdc.cncb.ac.cn/aging/rna-seq/rna-seq_search?data=CALY
LINC00176	YES	No summary for this gene.	3	https://ngdc.cncb.ac.cn/aging/rna-seq/rna-seq_search?data=LINC00176
DNAJC3-AS1	YES	No summary for this gene.	1	https://ngdc.cncb.ac.cn/aging/rna-seq/rna-seq_search?data=DNAJC3-AS1
RP11-261C10.7	NO
FAM81A	YES	No summary for this gene.	10	https://ngdc.cncb.ac.cn/aging/rna-seq/rna-seq_search?data=FAM81A
AC104451.2	NO
USP18	YES	The protein encoded by this gene belongs to the ubiquitin-specific proteases (UBP) family of enzymes that cleave ubiquitin from ubiquitinated protein substrates. It is highly expressed in liver and thymus, and is localized to the nucleus. This protein efficiently cleaves only ISG15 (a ubiquitin-like protein) fusions, and deletion of this gene in mice results in a massive increase of ISG15 conjuga…	9	https://ngdc.cncb.ac.cn/aging/rna-seq/rna-seq_search?data=USP18
RP11-574K11.32	NO
MGC39584	NO
AC018638.1	NO
RP11-435O5.5	YES	No summary for this gene.	3	https://ngdc.cncb.ac.cn/aging/rna-seq/rna-seq_search?data=RP11-435O5.5
NXPH1	YES	This gene is a member of the neurexophilin family and encodes a secreted protein with a variable N-terminal domain, a highly conserved, N-glycosylated central domain, a short linker region, and a cysteine-rich C-terminal domain. This protein forms a very tight complex with alpha neurexins, a group of proteins that promote adhesion between dendrites and axons. [provided by RefSeq, Jul 2008]	4	https://ngdc.cncb.ac.cn/aging/rna-seq/rna-seq_search?data=NXPH1
SNHG25	YES	No summary for this gene.	1	https://ngdc.cncb.ac.cn/aging/rna-seq/rna-seq_search?data=SNHG25
AF001548.5	YES	No summary for this gene.	3	https://ngdc.cncb.ac.cn/aging/rna-seq/rna-seq_search?data=AF001548.5
PPP1R3C	YES	This gene encodes a carbohydrate binding protein that is a subunit of the protein phosphatase 1 (PP1) complex. PP1 catalyzes reversible protein phosphorylation, which is important in a wide range of cellular activities. The encoded protein affects glycogen biosynthesis by activating glycogen synthase and limiting glycogen breakdown by reducing glycogen phosphorylase activity. DNA hypermethylation…	18	https://ngdc.cncb.ac.cn/aging/rna-seq/rna-seq_search?data=PPP1R3C
FAM89A	YES	No summary for this gene.	7	https://ngdc.cncb.ac.cn/aging/rna-seq/rna-seq_search?data=FAM89A
HOXC11	YES	This gene belongs to the homeobox family of genes. The homeobox genes encode a highly conserved family of transcription factors that play an important role in morphogenesis in all multicellular organisms. Mammals possess four similar homeobox gene clusters, HOXA, HOXB, HOXC and HOXD, which are located on different chromosomes and consist of 9 to 11 genes arranged in tandem. This gene is one of se…	4	https://ngdc.cncb.ac.cn/aging/rna-seq/rna-seq_search?data=Hoxc11
S100A10	YES	The protein encoded by this gene is a member of the S100 family of proteins containing 2 EF-hand calcium-binding motifs. S100 proteins are localized in the cytoplasm and/or nucleus of a wide range of cells, and involved in the regulation of a number of cellular processes such as cell cycle progression and differentiation. S100 genes include at least 13 members which are located as a cluster on ch…	9	https://ngdc.cncb.ac.cn/aging/rna-seq/rna-seq_search?data=S100A10
GNMT	YES	No summary for this gene.	4	https://ngdc.cncb.ac.cn/aging/rna-seq/rna-seq_search?data=GNMT
ACVRL1	YES	This gene encodes a type I cell-surface receptor for the TGF-beta superfamily of ligands. It shares with other type I receptors a high degree of similarity in serine-threonine kinase subdomains, a glycine- and serine-rich region (called the GS domain) preceding the kinase domain, and a short C-terminal tail. The encoded protein, sometimes termed ALK1, shares similar domain structures with other c…	11	https://ngdc.cncb.ac.cn/aging/rna-seq/rna-seq_search?data=ACVRL1
PDZD7	YES	This gene encodes a ciliary protein homologous to proteins which are mutated in Usher syndrome patients, and mutations and translocations involving this gene have been associated with two types of Usher syndrome. Multiple transcript variants encoding different isoforms have been found for this gene. [provided by RefSeq, Dec 2010]	9	https://ngdc.cncb.ac.cn/aging/rna-seq/rna-seq_search?data=PDZD7
ALPK3	YES	No summary for this gene.	13	https://ngdc.cncb.ac.cn/aging/rna-seq/rna-seq_search?data=ALPK3
TRIM29	YES	The protein encoded by this gene belongs to the TRIM protein family. It has multiple zinc finger motifs and a leucine zipper motif. It has been proposed to form homo- or heterodimers which are involved in nucleic acid binding. Thus, it may act as a transcriptional regulatory factor involved in carcinogenesis and/or differentiation. It may also function in the suppression of radiosensitivity since…	7	https://ngdc.cncb.ac.cn/aging/rna-seq/rna-seq_search?data=TRIM29
LA16c-380A1.2	NO
VN1R83P	NO
SLC8A1	YES	In cardiac myocytes, Ca(2+) concentrations alternate between high levels during contraction and low levels during relaxation. The increase in Ca(2+) concentration during contraction is primarily due to release of Ca(2+) from intracellular stores. However, some Ca(2+) also enters the cell through the sarcolemma (plasma membrane). During relaxation, Ca(2+) is sequestered within the intracellular st…	18	https://ngdc.cncb.ac.cn/aging/rna-seq/rna-seq_search?data=SLC8A1
SHANK2	YES	This gene encodes a protein that is a member of the Shank family of synaptic proteins that may function as molecular scaffolds in the postsynaptic density of excitatory synapses. Shank proteins contain multiple domains for protein-protein interaction, including ankyrin repeats, and an SH3 domain. This particular family member contains a PDZ domain, a consensus sequence for cortactin SH3 domain-bi…	18	https://ngdc.cncb.ac.cn/aging/rna-seq/rna-seq_search?data=SHANK2
BHLHE40	YES	This gene encodes a basic helix-loop-helix protein expressed in various tissues. The encoded protein can interact with ARNTL or compete for E-box binding sites in the promoter of PER1 and repress CLOCK/ARNTL's transactivation of PER1. This gene is believed to be involved in the control of circadian rhythm and cell differentiation. [provided by RefSeq, Feb 2014]	18	https://ngdc.cncb.ac.cn/aging/rna-seq/rna-seq_search?data=BHLHE40
ANGPT2	YES	The protein encoded by this gene is an antagonist of angiopoietin 1 (Ang-1), and both (Ang-1 and Ang-2) are ligands for the endothelial tyrosine kinase receptor (Tie2). These two ligands affect angiogenesis during embryogenesis and tumorigenesis. The encoded protein disrupts the vascular remodeling ability of Ang-1 and may induce endothelial cell apoptosis. Three transcript variants encoding thre…	11	https://ngdc.cncb.ac.cn/aging/rna-seq/rna-seq_search?data=ANGPT2
PMS2P10	NO
KCND3	YES	Voltage-gated potassium (Kv) channels represent the most complex class of voltage-gated ion channels from both functional and structural standpoints. Their diverse functions include regulating neurotransmitter release	11	https://ngdc.cncb.ac.cn/aging/rna-seq/rna-seq_search?data=Kcnd3
C10orf35	YES	No summary for this gene.	3	https://ngdc.cncb.ac.cn/aging/rna-seq/rna-seq_search?data=C10orf35
TUG1_3	NO
ZGPAT	YES	No summary for this gene.	3	https://ngdc.cncb.ac.cn/aging/rna-seq/rna-seq_search?data=ZGPAT
COL3A1	YES	This gene encodes the pro-alpha1 chains of type III collagen, a fibrillar collagen that is found in extensible connective tissues such as skin, lung, uterus, intestine and the vascular system, frequently in association with type I collagen. Mutations in this gene are associated with Ehlers-Danlos syndrome types IV, and with aortic and arterial aneurysms. Two transcripts, resulting from the use of…	46	https://ngdc.cncb.ac.cn/aging/rna-seq/rna-seq_search?data=COL3A1
RP5-1126H10.2	NO
ARRDC4	YES	No summary for this gene.	27	https://ngdc.cncb.ac.cn/aging/rna-seq/rna-seq_search?data=ARRDC4
CNTN2	YES	This gene encodes a member of the contactin family of proteins, part of the immunoglobulin superfamily of cell adhesion molecules. The encoded glycosylphosphatidylinositol (GPI)-anchored neuronal membrane protein plays a role in the proliferation, migration, and axon guidance of neurons of the developing cerebellum. A mutation in this gene may be associated with adult myoclonic epilepsy. [provide…	8	https://ngdc.cncb.ac.cn/aging/rna-seq/rna-seq_search?data=CNTN2
ADAM8	YES	This gene encodes a member of the ADAM (a disintegrin and metalloprotease domain) family. Members of this family are membrane-anchored proteins structurally related to snake venom disintegrins, and have been implicated in a variety of biological processes involving cell-cell and cell-matrix interactions, including fertilization, muscle development, and neurogenesis. The protein encoded by this ge…	12	https://ngdc.cncb.ac.cn/aging/rna-seq/rna-seq_search?data=ADAM8
MUC20	YES	This gene encodes a member of the mucin protein family. Mucins are high molecular weight glycoproteins secreted by many epithelial tissues to form an insoluble mucous barrier. The C-terminus of this family member associates with the multifunctional docking site of the MET proto-oncogene and suppresses activation of some downstream MET signaling cascades. The protein features a mucin tandem repeat…	13	https://ngdc.cncb.ac.cn/aging/rna-seq/rna-seq_search?data=MUC20
ATP2B2	YES	The protein encoded by this gene belongs to the family of P-type primary ion transport ATPases characterized by the formation of an aspartyl phosphate intermediate during the reaction cycle. These enzymes remove bivalent calcium ions from eukaryotic cells against very large concentration gradients and play a critical role in intracellular calcium homeostasis. The mammalian plasma membrane calcium…	9	https://ngdc.cncb.ac.cn/aging/rna-seq/rna-seq_search?data=ATP2B2
ZNF781	YES	No summary for this gene.	6	https://ngdc.cncb.ac.cn/aging/rna-seq/rna-seq_search?data=ZNF781
TRIM9	YES	The protein encoded by this gene is a member of the tripartite motif (TRIM) family. The TRIM motif includes three zinc-binding domains, a RING, a B-box type 1 and a B-box type 2, and a coiled-coil region. The protein localizes to cytoplasmic bodies. Its function has not been identified. Alternate splicing of this gene generates two transcript variants encoding different isoforms. [provided by Ref…	7	https://ngdc.cncb.ac.cn/aging/rna-seq/rna-seq_search?data=TRIM9
LINGO1	YES	No summary for this gene.	6	https://ngdc.cncb.ac.cn/aging/rna-seq/rna-seq_search?data=LINGO1
IGF2-AS	YES	This gene is expressed in antisense to the insulin-like growth factor 2 (IGF2) gene and is imprinted and paternally expressed. It is thought to be non-coding because the putative protein is not conserved and translation is predicted to trigger nonsense mediated decay (NMD). Transcripts from this gene are produced in tumors and may function to suppress cell growth. Alternative splicing results in …	3	https://ngdc.cncb.ac.cn/aging/rna-seq/rna-seq_search?data=IGF2-AS
CDH4	YES	This gene is a classical cadherin from the cadherin superfamily. The encoded protein is a calcium-dependent cell-cell adhesion glycoprotein comprised of five extracellular cadherin repeats, a transmembrane region and a highly conserved cytoplasmic tail. Based on studies in chicken and mouse, this cadherin is thought to play an important role during brain segmentation and neuronal outgrowth. In ad…	16	https://ngdc.cncb.ac.cn/aging/rna-seq/rna-seq_search?data=CDH4
LRFN2	YES	No summary for this gene.	6	https://ngdc.cncb.ac.cn/aging/rna-seq/rna-seq_search?data=LRFN2
ADGRB1	YES	Angiogenesis is controlled by a local balance between stimulators and inhibitors of new vessel growth and is suppressed under normal physiologic conditions. Angiogenesis has been shown to be essential for growth and metastasis of solid tumors. In order to obtain blood supply for their growth, tumor cells are potently angiogenic and attract new vessels as results of increased secretion of inducers…	7	https://ngdc.cncb.ac.cn/aging/rna-seq/rna-seq_search?data=ADGRB1
SLC24A2	YES	catalyzes potassium ion dependent exchange of sodium and calcium ions; may facilitate calcium mediated signalling and calcium homeostasis [RGD, Feb 2006]	1	https://ngdc.cncb.ac.cn/aging/rna-seq/rna-seq_search?data=Slc24a2
GPR68	YES	The protein encoded by this gene is a G protein-coupled receptor for sphingosylphosphorylcholine. The encoded protein is a proton-sensing receptor, inactive at pH 7.8 but active at pH 6.8. Mutations in this gene are a cause of amelogenesis imperfecta. [provided by RefSeq, Feb 2017]	13	https://ngdc.cncb.ac.cn/aging/rna-seq/rna-seq_search?data=GPR68
LFNG	YES	This gene is a member of the glycosyltransferase 31 gene family. Members of this gene family, which also includes the MFNG (GeneID: 4242) and RFNG (GeneID: 5986) genes, encode evolutionarily conserved glycosyltransferases that act in the Notch signaling pathway to define boundaries during embryonic development. While their genomic structure is distinct from other glycosyltransferases, these prote…	33	https://ngdc.cncb.ac.cn/aging/rna-seq/rna-seq_search?data=LFNG
U47924.6	NO
HES7	YES	This gene encodes a member of the hairy and enhancer of split family of bHLH transcription factors. The mouse ortholog of this gene is regulated by Notch signaling. The protein functions as a transcriptional repressor	3	https://ngdc.cncb.ac.cn/aging/rna-seq/rna-seq_search?data=HES7
RYR2	YES	This gene encodes a ryanodine receptor found in cardiac muscle sarcoplasmic reticulum. The encoded protein is one of the components of a calcium channel, composed of a tetramer of the ryanodine receptor proteins and a tetramer of FK506 binding protein 1B proteins, that supplies calcium to cardiac muscle. Mutations in this gene are associated with stress-induced polymorphic ventricular tachycardia…	8	https://ngdc.cncb.ac.cn/aging/rna-seq/rna-seq_search?data=RYR2
LRRTM2	YES	No summary for this gene.	8	https://ngdc.cncb.ac.cn/aging/rna-seq/rna-seq_search?data=LRRTM2
MRPL33	YES	Mammalian mitochondrial ribosomal proteins are encoded by nuclear genes and help in protein synthesis within the mitochondrion. Mitochondrial ribosomes (mitoribosomes) consist of a small 28S subunit and a large 39S subunit. They have an estimated 75% protein to rRNA composition compared to prokaryotic ribosomes, where this ratio is reversed. Another difference between mammalian mitoribosomes and …	2	https://ngdc.cncb.ac.cn/aging/rna-seq/rna-seq_search?data=MRPL33
SLIT1	YES	No summary for this gene.	12	https://ngdc.cncb.ac.cn/aging/rna-seq/rna-seq_search?data=SLIT1
CTD-2595P9.4	NO
SORBS2	YES	Arg and c-Abl represent the mammalian members of the Abelson family of non-receptor protein-tyrosine kinases. They interact with the Arg/Abl binding proteins via the SH3 domains present in the carboxy end of the latter group of proteins. This gene encodes the sorbin and SH3 domain containing 2 protein. It has three C-terminal SH3 domains and an N-terminal sorbin homology (SoHo) domain that intera…	18	https://ngdc.cncb.ac.cn/aging/rna-seq/rna-seq_search?data=SORBS2
BAHCC1	YES	No summary for this gene.	12	https://ngdc.cncb.ac.cn/aging/rna-seq/rna-seq_search?data=BAHCC1
TPPP	YES	No summary for this gene.	9	https://ngdc.cncb.ac.cn/aging/rna-seq/rna-seq_search?data=TPPP
CGN	YES	No summary for this gene.	12	https://ngdc.cncb.ac.cn/aging/rna-seq/rna-seq_search?data=CGN
CPED1	YES	No summary for this gene.	19	https://ngdc.cncb.ac.cn/aging/rna-seq/rna-seq_search?data=CPED1
NCAN	YES	Neurocan is a chondroitin sulfate proteoglycan thought to be involved in the modulation of cell adhesion and migration.[supplied by OMIM, Jul 2002]	4	https://ngdc.cncb.ac.cn/aging/rna-seq/rna-seq_search?data=NCAN
ANK1	YES	Ankyrins are a family of proteins that link the integral membrane proteins to the underlying spectrin-actin cytoskeleton and play key roles in activities such as cell motility, activation, proliferation, contact and the maintenance of specialized membrane domains. Multiple isoforms of ankyrin with different affinities for various target proteins are expressed in a tissue-specific, developmentally…	20	https://ngdc.cncb.ac.cn/aging/rna-seq/rna-seq_search?data=ANK1
NTRK2	YES	This gene encodes a member of the neurotrophic tyrosine receptor kinase (NTRK) family. This kinase is a membrane-bound receptor that, upon neurotrophin binding, phosphorylates itself and members of the MAPK pathway. Signalling through this kinase leads to cell differentiation. Mutations in this gene have been associated with obesity and mood disorders. Alternative splicing results in multiple tra…	14	https://ngdc.cncb.ac.cn/aging/rna-seq/rna-seq_search?data=NTRK2
SLC18A1	YES	The vesicular monoamine transporter acts to accumulate cytosolic monoamines into vesicles, using the proton gradient maintained across the vesicular membrane. Its proper function is essential to the correct activity of the monoaminergic systems that have been implicated in several human neuropsychiatric disorders. The transporter is a site of action of important drugs, including reserpine and tet…	8	https://ngdc.cncb.ac.cn/aging/rna-seq/rna-seq_search?data=SLC18A1
AC097468.4	NO
IFITM10	YES	No summary for this gene.	21	https://ngdc.cncb.ac.cn/aging/rna-seq/rna-seq_search?data=IFITM10
PTGER2	YES	This gene encodes a receptor for prostaglandin E2, a metabolite of arachidonic acid which has different biologic activities in a wide range of tissues. Mutations in this gene are associated with aspirin-induced susceptibility to asthma. [provided by RefSeq, Oct 2009]	17	https://ngdc.cncb.ac.cn/aging/rna-seq/rna-seq_search?data=PTGER2
RN7SKP9	YES	No summary for this gene.	2	https://ngdc.cncb.ac.cn/aging/rna-seq/rna-seq_search?data=RN7SKP95
BRSK2	YES	No summary for this gene.	16	https://ngdc.cncb.ac.cn/aging/rna-seq/rna-seq_search?data=BRSK2
AQP1	YES	This gene encodes a small integral membrane protein with six bilayer spanning domains that functions as a water channel protein. This protein permits passive transport of water along an osmotic gradient. This gene is a possible candidate for disorders involving imbalance in ocular fluid movement. [provided by RefSeq, Aug 2016]	18	https://ngdc.cncb.ac.cn/aging/rna-seq/rna-seq_search?data=AQP1
DRD2	YES	This gene encodes the D2 subtype of the dopamine receptor. This G-protein coupled receptor inhibits adenylyl cyclase activity. A missense mutation in this gene causes myoclonus dystonia; other mutations have been associated with schizophrenia. Alternative splicing of this gene results in two transcript variants encoding different isoforms. A third variant has been described, but it has not been d…	6	https://ngdc.cncb.ac.cn/aging/rna-seq/rna-seq_search?data=DRD2
NYAP2	YES	No summary for this gene.	9	https://ngdc.cncb.ac.cn/aging/rna-seq/rna-seq_search?data=NYAP2
LA16c-306E5.2	NO
ZDHHC11B	YES	No summary for this gene.	2	https://ngdc.cncb.ac.cn/aging/rna-seq/rna-seq_search?data=ZDHHC11B
USP32P1	YES	No summary for this gene.	1	https://ngdc.cncb.ac.cn/aging/rna-seq/rna-seq_search?data=USP32P1
B3GAT1	YES	The protein encoded by this gene is a member of the glucuronyltransferase gene family. These enzymes exhibit strict acceptor specificity, recognizing nonreducing terminal sugars and their anomeric linkages. This gene product functions as the key enzyme in a glucuronyl transfer reaction during the biosynthesis of the carbohydrate epitope HNK-1 (human natural killer-1, also known as CD57 and LEU7).…	13	https://ngdc.cncb.ac.cn/aging/rna-seq/rna-seq_search?data=B3GAT1
MIAT_exon5_3	NO
CELSR1	YES	The protein encoded by this gene is a member of the flamingo subfamily, part of the cadherin superfamily. The flamingo subfamily consists of nonclassic-type cadherins; a subpopulation that does not interact with catenins. The flamingo cadherins are located at the plasma membrane and have nine cadherin domains, seven epidermal growth factor-like repeats and two laminin A G-type repeats in their ec…	21	https://ngdc.cncb.ac.cn/aging/rna-seq/rna-seq_search?data=CELSR1
CXCR4	YES	This gene encodes a CXC chemokine receptor specific for stromal cell-derived factor-1. The protein has 7 transmembrane regions and is located on the cell surface. It acts with the CD4 protein to support HIV entry into cells and is also highly expressed in breast cancer cells. Mutations in this gene have been associated with WHIM (warts, hypogammaglobulinemia, infections, and myelokathexis) syndro…	9	https://ngdc.cncb.ac.cn/aging/rna-seq/rna-seq_search?data=CXCR4
TBX18	YES	This genes codes for a member of an evolutionarily conserved family of transcription factors that plays a crucial role in embryonic development. The family is characterized by the presence of the DNA-binding T-box domain and is divided into five sub-families based on sequence conservation in this domain. The encoded protein belongs to the vertebrate specific Tbx1 sub-family. The protein acts as a…	12	https://ngdc.cncb.ac.cn/aging/rna-seq/rna-seq_search?data=TBX18
TYW1B	YES	Wybutosine is a hypermodified guanosine found in phenylalanine tRNA. Wybutosine functions to stabilize codon-anticodon interactions during ribosome decoding and therefore supports the maintenance of the reading frame. In yeast, the homolog of this gene is essential for the synthesis of wybutosine. The human genome contains two closely related genes that putatively function in wybutosine synthesis…	1	https://ngdc.cncb.ac.cn/aging/rna-seq/rna-seq_search?data=TYW1B
CLU	YES	The functions of CLU are still unclear, but it may be involved in apoptosis. In flies, overexpression of human clusterin increased stress resistance and significantly extended lifespan. CLU-null mice had 50% less brain injury following neonatal hypoxia-ischemia. Inflammation was more severe in CLU-deficient mice. In humans, serum levels of CLU increase during type 2 diabetes and coronary heart di…	17	https://ngdc.cncb.ac.cn/aging/rna-seq/rna-seq_search?data=CLU
YAP1	YES	No summary for this gene.	3	https://ngdc.cncb.ac.cn/aging/rna-seq/rna-seq_search?data=YAP1
TMEM130	YES	No summary for this gene.	21	https://ngdc.cncb.ac.cn/aging/rna-seq/rna-seq_search?data=TMEM130
SARDH	YES	This gene encodes an enzyme localized to the mitochondrial matrix which catalyzes the oxidative demethylation of sarcosine. This enzyme is distinct from another mitochondrial matrix enzyme, dimethylglycine dehydrogenase, which catalyzes a reaction resulting in the formation of sarcosine. Mutations in this gene are associated with sarcosinemia. Alternatively spliced transcript variants have been d…	16	https://ngdc.cncb.ac.cn/aging/rna-seq/rna-seq_search?data=SARDH
REEP1	YES	This gene encodes a mitochondrial protein that functions to enhance the cell surface expression of odorant receptors. Mutations in this gene cause spastic paraplegia autosomal dominant type 31	5	https://ngdc.cncb.ac.cn/aging/rna-seq/rna-seq_search?data=Reep1
RBMS2P1	YES	No summary for this gene.	3	https://ngdc.cncb.ac.cn/aging/rna-seq/rna-seq_search?data=RBMS2P1
GAP43	YES	The protein encoded by this gene has been termed a 'growth' or 'plasticity' protein because it is expressed at high levels in neuronal growth cones during development and axonal regeneration. This protein is considered a crucial component of an effective regenerative response in the nervous system. Alternatively spliced transcript variants encoding distinct isoforms have been found for this gene.…	18	https://ngdc.cncb.ac.cn/aging/rna-seq/rna-seq_search?data=GAP43
CEBPB	YES	Like CEBPA, CEBPB is a transcription factor involved in fat metabolism. CEBPB also appears to play a role in liver regeneration. Albeit it was not clear their ageing process was retarded, mice carrying the CEBPB gene instead of CEBPA lived 20% more than controls, burned more fat, and their mitochondria were more active. As such, it is possible that CEBPB plays a role in human ageing, though furth…	16	https://ngdc.cncb.ac.cn/aging/rna-seq/rna-seq_search?data=CEBPB
RN7SKP230	NO
ZNF44	YES	No summary for this gene.	1	https://ngdc.cncb.ac.cn/aging/rna-seq/rna-seq_search?data=ZNF44
ADGRG2	YES	This gene encodes a member of the G protein-coupled receptor family described as an epididymis-specific transmembrane protein. The encoded protein may be proteolytically processed as it contains a motif shown to be a protein scission motif in some members of this family (PMID: 11973329). Multiple transcript variants encoding different isoforms have been found for this gene. [provided by RefSeq, A…	13	https://ngdc.cncb.ac.cn/aging/rna-seq/rna-seq_search?data=ADGRG2
7SK	YES	No summary for this gene.	17	https://ngdc.cncb.ac.cn/aging/rna-seq/rna-seq_search?data=7SK
UNC13D	YES	This gene encodes a protein that is a member of the UNC13 family, containing similar domain structure as other family members but lacking an N-terminal phorbol ester-binding C1 domain present in other Munc13 proteins. The protein appears to play a role in vesicle maturation during exocytosis and is involved in regulation of cytolytic granules secretion. Mutations in this gene are associated with …	14	https://ngdc.cncb.ac.cn/aging/rna-seq/rna-seq_search?data=UNC13D
LAMTOR4	YES	No summary for this gene.	3	https://ngdc.cncb.ac.cn/aging/rna-seq/rna-seq_search?data=LAMTOR4
RN7SKP80	YES	No summary for this gene.	2	https://ngdc.cncb.ac.cn/aging/rna-seq/rna-seq_search?data=RN7SKP80
RP11-403F21.4	NO
RGS7	YES	No summary for this gene.	11	https://ngdc.cncb.ac.cn/aging/rna-seq/rna-seq_search?data=RGS7
FEZ1	YES	This gene is an ortholog of the C. elegans unc-76 gene, which is necessary for normal axonal bundling and elongation within axon bundles. Expression of this gene in C. elegans unc-76 mutants can restore to the mutants partial locomotion and axonal fasciculation, suggesting that it also functions in axonal outgrowth. The N-terminal half of the gene product is highly acidic. Alternatively spliced t…	9	https://ngdc.cncb.ac.cn/aging/rna-seq/rna-seq_search?data=FEZ1
RTN4R	YES	This gene encodes the receptor for reticulon 4, oligodendrocyte myelin glycoprotein and myelin-associated glycoprotein. This receptor mediates axonal growth inhibition and may play a role in regulating axonal regeneration and plasticity in the adult central nervous system. [provided by RefSeq, Jul 2008]	5	https://ngdc.cncb.ac.cn/aging/rna-seq/rna-seq_search?data=RTN4R
STARD13	YES	No summary for this gene.	9	https://ngdc.cncb.ac.cn/aging/rna-seq/rna-seq_search?data=STARD13
SCARNA5	NO
SYT3	YES	No summary for this gene.	9	https://ngdc.cncb.ac.cn/aging/rna-seq/rna-seq_search?data=SYT3
DOK3	YES	No summary for this gene.	11	https://ngdc.cncb.ac.cn/aging/rna-seq/rna-seq_search?data=DOK3
RP11-552M11.4	YES	No summary for this gene.	3	https://ngdc.cncb.ac.cn/aging/rna-seq/rna-seq_search?data=RP11-552M11.4
RP11-586D19.1	NO
HIST2H2BB	YES	No summary for this gene.	3	https://ngdc.cncb.ac.cn/aging/rna-seq/rna-seq_search?data=Hist2h2bb
DISP3	YES	No summary for this gene.	3	https://ngdc.cncb.ac.cn/aging/rna-seq/rna-seq_search?data=DISP3
MAB21L2	YES	This gene is similar to the C. elegans MAB-21 cell fate-determining gene, a downstream target of transforming growth factor-beta signaling. It is thought that this gene may be involved in neural development. The protein encoded by this gene is primarily nuclear, although some cytoplasmic localization has been observed. [provided by RefSeq, Jul 2008]	18	https://ngdc.cncb.ac.cn/aging/rna-seq/rna-seq_search?data=MAB21L2
NEFM	YES	Neurofilaments are type IV intermediate filament heteropolymers composed of light, medium, and heavy chains. Neurofilaments comprise the axoskeleton and functionally maintain neuronal caliber. They may also play a role in intracellular transport to axons and dendrites. This gene encodes the medium neurofilament protein. This protein is commonly used as a biomarker of neuronal damage. Alternative …	24	https://ngdc.cncb.ac.cn/aging/rna-seq/rna-seq_search?data=NEFM
LMO1	YES	This locus encodes a transcriptional regulator that contains two cysteine-rich LIM domains but lacks a DNA-binding domain. LIM domains may play a role in protein interactions; thus the encoded protein may regulate transcription by competitively binding to specific DNA-binding transcription factors. Alterations at this locus have been associated with acute lymphoblastic T-cell leukemia. Chromosoma…	4	https://ngdc.cncb.ac.cn/aging/rna-seq/rna-seq_search?data=LMO1
GRID1	YES	No summary for this gene.	2	https://ngdc.cncb.ac.cn/aging/rna-seq/rna-seq_search?data=GRID1
KRT18P6	NO
RN7SKP203	YES	No summary for this gene.	2	https://ngdc.cncb.ac.cn/aging/rna-seq/rna-seq_search?data=RN7SKP203
SPOCK2	YES	This gene encodes a protein which binds with glycosaminoglycans to form part of the extracellular matrix. The protein contains thyroglobulin type-1, follistatin-like, and calcium-binding domains, and has glycosaminoglycan attachment sites in the acidic C-terminal region. Three alternatively spliced transcript variants that encode different protein isoforms have been described for this gene. [prov…	15	https://ngdc.cncb.ac.cn/aging/rna-seq/rna-seq_search?data=SPOCK2
NEURL1	YES	No summary for this gene.	2	https://ngdc.cncb.ac.cn/aging/rna-seq/rna-seq_search?data=NEURL1
CLCN4	YES	The CLCN family of voltage-dependent chloride channel genes comprises nine members (CLCN1-7, Ka and Kb) which demonstrate quite diverse functional characteristics while sharing significant sequence homology. Chloride channel 4 has an evolutionary conserved CpG island and is conserved in both mouse and hamster. This gene is mapped in close proximity to APXL (Apical protein Xenopus laevis-like) and…	4	https://ngdc.cncb.ac.cn/aging/rna-seq/rna-seq_search?data=CLCN4
ELP6	YES	No summary for this gene.	1	https://ngdc.cncb.ac.cn/aging/rna-seq/rna-seq_search?data=Elp6
SEZ6	YES	The protein encoded by this gene is thought to contain five cysteine-rich motifs that are similar to sushi domains, as well as two domains similar to the amino terminal half of the CUB (for complement C1r/C1s, Uegf, Bmp1) domain. Mutations in this gene have been associated with febrile seizures. [provided by RefSeq, Jul 2016]	9	https://ngdc.cncb.ac.cn/aging/rna-seq/rna-seq_search?data=SEZ6
ZSCAN12P1	YES	No summary for this gene.	3	https://ngdc.cncb.ac.cn/aging/rna-seq/rna-seq_search?data=ZSCAN12P1
MMP15	YES	This gene encodes a member of the peptidase M10 family and membrane-type subfamily of matrix metalloproteinases (MMPs). Proteins in this family are involved in the breakdown of extracellular matrix in normal physiological processes, such as embryonic development, reproduction, and tissue remodeling, as well as in disease processes, such as arthritis and metastasis. Members of this subfamily conta…	22	https://ngdc.cncb.ac.cn/aging/rna-seq/rna-seq_search?data=MMP15
GLIS2	YES	This gene is a member of the GLI-similar zinc finger protein family and encodes a nuclear transcription factor with five C2H2-type zinc finger domains. The protein encoded by this gene is widely expressed at low levels in the neural tube and peripheral nervous system and likely promotes neuronal differentiation. It is abundantly expressed in the kidney and may have a role in the regulation of kid…	9	https://ngdc.cncb.ac.cn/aging/rna-seq/rna-seq_search?data=GLIS2
DPP10	YES	This gene encodes a single-pass type II membrane protein that is a member of the S9B family in clan SC of the serine proteases. This protein has no detectable protease activity, most likely due to the absence of the conserved serine residue normally present in the catalytic domain of serine proteases. However, it does bind specific voltage-gated potassium channels and alters their expression and …	5	https://ngdc.cncb.ac.cn/aging/rna-seq/rna-seq_search?data=DPP10
TPPP3	YES	No summary for this gene.	11	https://ngdc.cncb.ac.cn/aging/rna-seq/rna-seq_search?data=TPPP3
SYK	YES	This gene encodes a member of the family of non-receptor type Tyr protein kinases. This protein is widely expressed in hematopoietic cells and is involved in coupling activated immunoreceptors to downstream signaling events that mediate diverse cellular responses	9	https://ngdc.cncb.ac.cn/aging/rna-seq/rna-seq_search?data=Syk
ADAMTS3	YES	This gene encodes a member of the ADAMTS (a disintegrin and metalloproteinase with thrombospondin motifs) protein family. Members of the family share several distinct protein modules, including a propeptide region, a metalloproteinase domain, a disintegrin-like domain, and a thrombospondin type 1 (TS) motif. Individual members of this family differ in the number of C-terminal TS motifs, and some …	12	https://ngdc.cncb.ac.cn/aging/rna-seq/rna-seq_search?data=ADAMTS3
PDZD2	YES	The protein encoded by this gene contains six PDZ domains and shares sequence similarity with pro-interleukin-16 (pro-IL-16). Like pro-IL-16, the encoded protein localizes to the endoplasmic reticulum and is thought to be cleaved by a caspase to produce a secreted peptide containing two PDZ domains. In addition, this gene is upregulated in primary prostate tumors and may be involved in the early …	9	https://ngdc.cncb.ac.cn/aging/rna-seq/rna-seq_search?data=PDZD2
SOBP	YES	The protein encoded by this gene is a nuclear zinc finger protein that is involved in development of the cochlea. Defects in this gene have also been linked to intellectual disability. [provided by RefSeq, Mar 2011]	14	https://ngdc.cncb.ac.cn/aging/rna-seq/rna-seq_search?data=SOBP
TNIP2	YES	This gene encodes a protein which acts as an inhibitor of NFkappaB activation. The encoded protein is also involved in MAP/ERK signaling pathway in specific cell types. It may be involved in apoptosis of endothelial cells. Alternative splicing results in multiple transcript variants. A pseudogene related to this gene is located on the X chromosome.[provided by RefSeq, May 2014]	2	https://ngdc.cncb.ac.cn/aging/rna-seq/rna-seq_search?data=Tnip2
CLSTN2	YES	No summary for this gene.	33	https://ngdc.cncb.ac.cn/aging/rna-seq/rna-seq_search?data=CLSTN2
AHNAK2	YES	This gene encodes a large nucleoprotein. The encoded protein has a tripartite domain structure with a relatively short N-terminus and a long C-terminus, separated by a large body of repeats. The N-terminal PSD-95/Discs-large/ZO-1 (PDZ)-like domain is thought to function in the formation of stable homodimers. The encoded protein may play a role in calcium signaling by associating with calcium chan…	13	https://ngdc.cncb.ac.cn/aging/rna-seq/rna-seq_search?data=AHNAK2
RP11-815I9.4	YES	No summary for this gene.	1	https://ngdc.cncb.ac.cn/aging/rna-seq/rna-seq_search?data=RP11-815I9.4
L1CAM	YES	The protein encoded by this gene is an axonal glycoprotein belonging to the immunoglobulin supergene family. The ectodomain, consisting of several immunoglobulin-like domains and fibronectin-like repeats (type III), is linked via a single transmembrane sequence to a conserved cytoplasmic domain. This cell adhesion molecule plays an important role in nervous system development, including neuronal …	30	https://ngdc.cncb.ac.cn/aging/rna-seq/rna-seq_search?data=L1CAM
DLG2	YES	This gene encodes a member of the membrane-associated guanylate kinase (MAGUK) family. The encoded protein forms a heterodimer with a related family member that may interact at postsynaptic sites to form a multimeric scaffold for the clustering of receptors, ion channels, and associated signaling proteins. Multiple transcript variants encoding different isoforms have been found for this gene. Add…	7	https://ngdc.cncb.ac.cn/aging/rna-seq/rna-seq_search?data=DLG2
CPOX	YES	The protein encoded by this gene is the sixth enzyme of the heme biosynthetic pathway. The encoded enzyme is soluble and found in the intermembrane space of mitochondria. This enzyme catalyzes the stepwise oxidative decarboxylation of coproporphyrinogen III to protoporphyrinogen IX, a precursor of heme. Defects in this gene are a cause of hereditary coproporphyria (HCP).[provided by RefSeq, Oct 2…	4	https://ngdc.cncb.ac.cn/aging/rna-seq/rna-seq_search?data=CPOX
PTPRN2	YES	This gene encodes a protein with sequence similarity to receptor-like protein tyrosine phosphatases. However, tyrosine phosphatase activity has not been experimentally validated for this protein. Studies of the rat ortholog suggest that the encoded protein may instead function as a phosphatidylinositol phosphatase with the ability to dephosphorylate phosphatidylinositol 3-phosphate and phosphatid…	12	https://ngdc.cncb.ac.cn/aging/rna-seq/rna-seq_search?data=PTPRN2
STK11IP	NO
ARSK	YES	Sulfatases (EC 3.1.5.6), such as ARSK, hydrolyze sulfate esters from sulfated steroids, carbohydrates, proteoglycans, and glycolipids. They are involved in hormone biosynthesis, modulation of cell signaling, and degradation of macromolecules (Sardiello et al., 2005 [PubMed 16174644]).[supplied by OMIM, Mar 2008]	4	https://ngdc.cncb.ac.cn/aging/rna-seq/rna-seq_search?data=ARSK
EFNB2	YES	This gene encodes a member of the ephrin (EPH) family. The ephrins and EPH-related receptors comprise the largest subfamily of receptor protein-tyrosine kinases and have been implicated in mediating developmental events, especially in the nervous system and in erythropoiesis. Based on their structures and sequence relationships, ephrins are divided into the ephrin-A (EFNA) class, which are anchor…	16	https://ngdc.cncb.ac.cn/aging/rna-seq/rna-seq_search?data=EFNB2
MYO1E	YES	This gene encodes a member of the nonmuscle class I myosins which are a subgroup of the unconventional myosin protein family. The unconventional myosin proteins function as actin-based molecular motors. Class I myosins are characterized by a head (motor) domain, a regulatory domain and a either a short or long tail domain. Among the class I myosins, this protein is distinguished by a long tail do…	15	https://ngdc.cncb.ac.cn/aging/rna-seq/rna-seq_search?data=MYO1E
SYT7	YES	This gene is a member of the synaptotagmin gene family and encodes a protein similar to other family members that mediate calcium-dependent regulation of membrane trafficking in synaptic transmission. A similar protein in rodents mediates hormone secretion and lysosome exocytosis. In humans	9	https://ngdc.cncb.ac.cn/aging/rna-seq/rna-seq_search?data=SYT7
BTG2	YES	The protein encoded by this gene is a member of the BTG/Tob family. This family has structurally related proteins that appear to have antiproliferative properties. This encoded protein is involved in the regulation of the G1/S transition of the cell cycle. [provided by RefSeq, Jul 2008]	32	https://ngdc.cncb.ac.cn/aging/rna-seq/rna-seq_search?data=BTG2
KIAA1614	YES	No summary for this gene.	5	https://ngdc.cncb.ac.cn/aging/rna-seq/rna-seq_search?data=KIAA1614
ABHD14A	YES	No summary for this gene.	5	https://ngdc.cncb.ac.cn/aging/rna-seq/rna-seq_search?data=ABHD14A
LMLN	YES	This gene encodes a zinc-metallopeptidase. The encoded protein may play a role in cell migration and invasion. Studies of a similar protein in Drosophila indicate a potential role in mitotic progression. Alternatively spliced transcript variants have been described. [provided by RefSeq, Feb 2009]	1	https://ngdc.cncb.ac.cn/aging/rna-seq/rna-seq_search?data=LMLN
NEFL	YES	Neurofilaments are type IV intermediate filament heteropolymers composed of light, medium, and heavy chains. Neurofilaments comprise the axoskeleton and they functionally maintain the neuronal caliber. They may also play a role in intracellular transport to axons and dendrites. This gene encodes the light chain neurofilament protein. Mutations in this gene cause Charcot-Marie-Tooth disease types …	22	https://ngdc.cncb.ac.cn/aging/rna-seq/rna-seq_search?data=NEFL
RASSF8	YES	This gene encodes a member of the Ras-assocation domain family (RASSF) of tumor suppressor proteins. This gene is essential for maintaining adherens junction function in epithelial cells and has a role in epithelial cell migration. It is a lung tumor suppressor gene candidate. A chromosomal translocation t(12;22)(p11.2;q13.3) leading to the fusion of this gene and the FBLN1 gene is found in a com…	14	https://ngdc.cncb.ac.cn/aging/rna-seq/rna-seq_search?data=RASSF8
ATP5J2	YES	No summary for this gene.	5	https://ngdc.cncb.ac.cn/aging/rna-seq/rna-seq_search?data=ATP5J2
RP11-345P4.9	NO
RP11-89K21.1	NO
AKAP6	YES	The A-kinase anchor proteins (AKAPs) are a group of structurally diverse proteins, which have the common function of binding to the regulatory subunit of protein kinase A (PKA) and confining the holoenzyme to discrete locations within the cell. This gene encodes a member of the AKAP family. The encoded protein is highly expressed in various brain regions and cardiac and skeletal muscle. It is spe…	18	https://ngdc.cncb.ac.cn/aging/rna-seq/rna-seq_search?data=AKAP6
RD3	NO
FRMD6	YES	No summary for this gene.	12	https://ngdc.cncb.ac.cn/aging/rna-seq/rna-seq_search?data=FRMD6
GAPDHP65	NO
JADE2	YES	No summary for this gene.	7	https://ngdc.cncb.ac.cn/aging/rna-seq/rna-seq_search?data=JADE2
CBLN2	YES	No summary for this gene.	5	https://ngdc.cncb.ac.cn/aging/rna-seq/rna-seq_search?data=CBLN2
TRIL	YES	TRIL is a component of the TLR4 (MIM 603030) complex and is induced in a number of cell types by lipopolysaccharide (LPS) (Carpenter et al., 2009 [PubMed 19710467]).[supplied by OMIM, Apr 2010]	13	https://ngdc.cncb.ac.cn/aging/rna-seq/rna-seq_search?data=TRIL
PLPPR4	YES	The protein encoded by this gene belongs to the lipid phosphate phosphatase (LPP) family. LPPs catalyze the dephosphorylation of a number of bioactive lipid mediators that regulate a variety of cell functions. This protein is specifically expressed in neurons. It is located in the membranes of outgrowing axons and has been shown to be important for axonal outgrowth during development and regenera…	6	https://ngdc.cncb.ac.cn/aging/rna-seq/rna-seq_search?data=PLPPR4
HIST1H4C	YES	No summary for this gene.	5	https://ngdc.cncb.ac.cn/aging/rna-seq/rna-seq_search?data=HIST1H4C
FAM222A	YES	No summary for this gene.	19	https://ngdc.cncb.ac.cn/aging/rna-seq/rna-seq_search?data=FAM222A
RP5-882O7.1	NO
CCDC33	YES	No summary for this gene.	3	https://ngdc.cncb.ac.cn/aging/rna-seq/rna-seq_search?data=CCDC33
VAT1L	YES	No summary for this gene.	25	https://ngdc.cncb.ac.cn/aging/rna-seq/rna-seq_search?data=VAT1L
MTND4P35	NO
LINC00473	YES	No summary for this gene.	8	https://ngdc.cncb.ac.cn/aging/rna-seq/rna-seq_search?data=LINC00473
POPDC2	YES	This gene encodes a member of the POP family of proteins which contain three putative transmembrane domains. This membrane associated protein is predominantly expressed in skeletal and cardiac muscle, and may have an important function in these tissues. [provided by RefSeq, Jul 2008]	6	https://ngdc.cncb.ac.cn/aging/rna-seq/rna-seq_search?data=Popdc2
MYT1L	YES	This gene encodes a member of the zinc finger superfamily of transcription factors whose expression, thus far, has been found only in neuronal tissues. The encoded protein belongs to a novel class of cystein-cystein-histidine-cystein zinc finger proteins that function in the developing mammalian central nervous system. Forced expression of this gene in combination with the basic helix-loop-helix …	2	https://ngdc.cncb.ac.cn/aging/rna-seq/rna-seq_search?data=MYT1L
AC132217.4	YES	No summary for this gene.	3	https://ngdc.cncb.ac.cn/aging/rna-seq/rna-seq_search?data=AC132217.4
HSPA12A	YES	No summary for this gene.	15	https://ngdc.cncb.ac.cn/aging/rna-seq/rna-seq_search?data=HSPA12A
IGF2	YES	Like IGF1, IGF2 is involved in growth and development. Unlike IGF1, IGF2 appears to be only active at early stages of development, such as embryonic growth. IGF2's role in ageing is unproven and its interest derives mostly from its connection with IGF1 and how the IGF1/GH1 axis appears to regulate ageing in model organisms. Mice with disrupted IGF2 are growth-deficient but their lifespan has not …	10	https://ngdc.cncb.ac.cn/aging/rna-seq/rna-seq_search?data=IGF2
ZNF75D	YES	This gene encodes a protein that likely functions as a transcription factor. The protein, which belongs to the ZNF75 family, includes an N-terminal SCAN domain, a KRAB box, and five C2H2-type zinc finger motifs. Another functional gene belonging to this family is located on chromosome 16, while pseudogenes have been identified on chromosomes 11 and 12. Alternative splicing results in multiple tra…	3	https://ngdc.cncb.ac.cn/aging/rna-seq/rna-seq_search?data=ZNF75D
ATP1A3	YES	The protein encoded by this gene belongs to the family of P-type cation transport ATPases	12	https://ngdc.cncb.ac.cn/aging/rna-seq/rna-seq_search?data=ATP1A3
HPCAL4	YES	The protein encoded by this gene is highly similar to human hippocalcin protein and hippocalcin like-1 protein. It also has similarity to rat neural visinin-like Ca2+-binding protein-type 1 and 2 proteins. This encoded protein may be involved in the calcium-dependent regulation of rhodopsin phosphorylation. The transcript of this gene has multiple polyadenylation sites. Alternatively spliced tran…	5	https://ngdc.cncb.ac.cn/aging/rna-seq/rna-seq_search?data=Hpcal4
FAM13C	YES	No summary for this gene.	18	https://ngdc.cncb.ac.cn/aging/rna-seq/rna-seq_search?data=FAM13C
DOK4	YES	No summary for this gene.	8	https://ngdc.cncb.ac.cn/aging/rna-seq/rna-seq_search?data=DOK4
SLC8A3	YES	This gene encodes a member of the sodium/calcium exchanger integral membrane protein family. Na+/Ca2+ exchange proteins are involved in maintaining Ca2+ homeostasis in a wide variety of cell types. The protein is regulated by intracellular calcium ions and is found in both the plasma membrane and intracellular organellar membranes	9	https://ngdc.cncb.ac.cn/aging/rna-seq/rna-seq_search?data=Slc8a3
SLC43A2	YES	This gene encodes a member of the L-amino acid transporter-3 or SLC43 family of transporters. The encoded protein mediates sodium-, chloride-, and pH-independent transport of L-isomers of neutral amino acids, including leucine, phenylalanine, valine and methionine. This protein may contribute to the transfer of amino acids across the placental membrane to the fetus. [provided by RefSeq, Mar 2016]	20	https://ngdc.cncb.ac.cn/aging/rna-seq/rna-seq_search?data=SLC43A2
NR4A1	YES	This gene encodes a member of the steroid-thyroid hormone-retinoid receptor superfamily. Expression is induced by phytohemagglutinin in human lymphocytes and by serum stimulation of arrested fibroblasts. The encoded protein acts as a nuclear transcription factor. Translocation of the protein from the nucleus to mitochondria induces apoptosis. Multiple transcript variants encoding different isofor…	37	https://ngdc.cncb.ac.cn/aging/rna-seq/rna-seq_search?data=NR4A1
ABAT	YES	4-aminobutyrate aminotransferase (ABAT) is responsible for catabolism of gamma-aminobutyric acid (GABA), an important, mostly inhibitory neurotransmitter in the central nervous system, into succinic semialdehyde. The active enzyme is a homodimer of 50-kD subunits complexed to pyridoxal-5-phosphate. The protein sequence is over 95% similar to the pig protein. GABA is estimated to be present in nea…	21	https://ngdc.cncb.ac.cn/aging/rna-seq/rna-seq_search?data=ABAT
LHX9	YES	This gene encodes a member of the LIM homeobox gene family of developmentally expressed transcription factors. The encoded protein contains a homeodomain and two cysteine-rich zinc-binding LIM domains involved in protein-protein interactions. The protein is highly similar to a mouse protein that causes gonadal agenesis when inactivated, suggesting a role in gonadal development. Alternative splici…	5	https://ngdc.cncb.ac.cn/aging/rna-seq/rna-seq_search?data=LHX9
INSIG1	YES	This gene encodes an endoplasmic reticulum membrane protein that regulates cholesterol metabolism, lipogenesis, and glucose homeostasis. The encoded protein has six transmembrane helices which contain an effector protein binding site. It binds the sterol-sensing domains of sterol regulatory element-binding protein (SREBP) cleavage-activating protein (SCAP) and 3-hydroxy-3-methylglutaryl-coenzyme …	21	https://ngdc.cncb.ac.cn/aging/rna-seq/rna-seq_search?data=INSIG1
GPR153	YES	This gene encodes an integral membrane protein that belongs to the Class A rhodopsin superfamily of G protein coupled receptors. The encoded protein is expressed primarily in the central nervous system. A knockdown of the orthologous gene in rat is associated with a significant reduction in food intake and impaired decision making ability. Mutations in this gene are associated with schizophrenia,…	16	https://ngdc.cncb.ac.cn/aging/rna-seq/rna-seq_search?data=GPR153
AP3B2	YES	Adaptor protein complex 3 (AP-3 complex) is a heterotrimeric protein complex involved in the formation of clathrin-coated synaptic vesicles. The protein encoded by this gene represents the beta subunit of the neuron-specific AP-3 complex and was first identified as the target antigen in human paraneoplastic neurologic disorders. The encoded subunit binds clathrin and is phosphorylated by a casein…	12	https://ngdc.cncb.ac.cn/aging/rna-seq/rna-seq_search?data=AP3B2
RN7SL1	YES	The signal recognition particle (SRP) is a cytoplasmic ribonucleoprotein complex that mediates cotranslational insertion of secretory proteins into the lumen of the endoplasmic reticulum. The SRP consists of 6 polypeptides (e.g., SRP19; MIM 182175) and a 7SL RNA molecule, such as RN7SL1, that is partially homologous to Alu DNA (Ullu and Weiner, 1984 [PubMed 6084597]).[supplied by OMIM, Jul 2008]	2	https://ngdc.cncb.ac.cn/aging/rna-seq/rna-seq_search?data=RN7SL1
C14orf159	YES	No summary for this gene.	8	https://ngdc.cncb.ac.cn/aging/rna-seq/rna-seq_search?data=C14orf159
RN7SK	YES	No summary for this gene.	7	https://ngdc.cncb.ac.cn/aging/rna-seq/rna-seq_search?data=Rn7sk
PLPP3	YES	The protein encoded by this gene is a member of the phosphatidic acid phosphatase (PAP) family. PAPs convert phosphatidic acid to diacylglycerol, and function in de novo synthesis of glycerolipids as well as in receptor-activated signal transduction mediated by phospholipase D. This protein is a membrane glycoprotein localized at the cell plasma membrane. It has been shown to actively hydrolyze e…	5	https://ngdc.cncb.ac.cn/aging/rna-seq/rna-seq_search?data=PLPP3
CACNA1D	YES	Voltage-dependent calcium channels mediate the entry of calcium ions into excitable cells, and are also involved in a variety of calcium-dependent processes, including muscle contraction, hormone or neurotransmitter release, and gene expression. Calcium channels are multisubunit complexes composed of alpha-1, beta, alpha-2/delta, and gamma subunits. The channel activity is directed by the pore-fo…	8	https://ngdc.cncb.ac.cn/aging/rna-seq/rna-seq_search?data=CACNA1D
EML1	YES	No summary for this gene.	13	https://ngdc.cncb.ac.cn/aging/rna-seq/rna-seq_search?data=Eml1
FOXC1	YES	This gene belongs to the forkhead family of transcription factors which is characterized by a distinct DNA-binding forkhead domain. The specific function of this gene has not yet been determined; however, it has been shown to play a role in the regulation of embryonic and ocular development. Mutations in this gene cause various glaucoma phenotypes including primary congenital glaucoma, autosomal …	12	https://ngdc.cncb.ac.cn/aging/rna-seq/rna-seq_search?data=FOXC1
HTR1E	YES	No summary for this gene.	3	https://ngdc.cncb.ac.cn/aging/rna-seq/rna-seq_search?data=HTR1E
MAP2	YES	This gene encodes a protein that belongs to the microtubule-associated protein family. The proteins of this family are thought to be involved in microtubule assembly, which is an essential step in neurogenesis. The products of similar genes in rat and mouse are neuron-specific cytoskeletal proteins that are enriched in dentrites, implicating a role in determining and stabilizing dentritic shape d…	15	https://ngdc.cncb.ac.cn/aging/rna-seq/rna-seq_search?data=MAP2
PALM	YES	This gene encodes a member of the paralemmin protein family. The product of this gene is a prenylated and palmitoylated phosphoprotein that associates with the cytoplasmic face of plasma membranes and is implicated in plasma membrane dynamics in neurons and other cell types. Several alternatively spliced transcript variants have been identified, but the full-length nature of only two transcript v…	11	https://ngdc.cncb.ac.cn/aging/rna-seq/rna-seq_search?data=PALM
RPA3	YES	No summary for this gene.	4	https://ngdc.cncb.ac.cn/aging/rna-seq/rna-seq_search?data=RPA3
DLK1	YES	This gene encodes a transmembrane protein that contains multiple epidermal growth factor repeats that functions as a regulator of cell growth. The encoded protein is involved in the differentiation of several cell types including adipocytes. This gene is located in a region of chromosome 14 frequently showing unparental disomy, and is imprinted and expressed from the paternal allele. A single nuc…	25	https://ngdc.cncb.ac.cn/aging/rna-seq/rna-seq_search?data=DLK1
DHCR24	YES	This gene encodes a flavin adenine dinucleotide (FAD)-dependent oxidoreductase which catalyzes the reduction of the delta-24 double bond of sterol intermediates during cholesterol biosynthesis. The protein contains a leader sequence that directs it to the endoplasmic reticulum membrane. Missense mutations in this gene have been associated with desmosterolosis. Also, reduced expression of the gene…	21	https://ngdc.cncb.ac.cn/aging/rna-seq/rna-seq_search?data=DHCR24
CNKSR3	YES	No summary for this gene.	10	https://ngdc.cncb.ac.cn/aging/rna-seq/rna-seq_search?data=CNKSR3
CHRNA7	YES	No summary for this gene.	2	https://ngdc.cncb.ac.cn/aging/rna-seq/rna-seq_search?data=Chrna7
SWAP70	YES	No summary for this gene.	7	https://ngdc.cncb.ac.cn/aging/rna-seq/rna-seq_search?data=SWAP70
CRYBG3	YES	No summary for this gene.	12	https://ngdc.cncb.ac.cn/aging/rna-seq/rna-seq_search?data=CRYBG3
NEFH	YES	Neurofilaments are type IV intermediate filament heteropolymers composed of light, medium, and heavy chains. Neurofilaments comprise the axoskeleton and functionally maintain neuronal caliber. They may also play a role in intracellular transport to axons and dendrites. This gene encodes the heavy neurofilament protein. This protein is commonly used as a biomarker of neuronal damage and susceptibi…	12	https://ngdc.cncb.ac.cn/aging/rna-seq/rna-seq_search?data=NEFH
MAPK8IP1	YES	This gene encodes a regulator of the pancreatic beta-cell function. It is highly similar to JIP-1, a mouse protein known to be a regulator of c-Jun amino-terminal kinase (Mapk8). This protein has been shown to prevent MAPK8 mediated activation of transcription factors, and to decrease IL-1 beta and MAP kinase kinase 1 (MEKK1) induced apoptosis in pancreatic beta cells. This protein also functions…	6	https://ngdc.cncb.ac.cn/aging/rna-seq/rna-seq_search?data=MAPK8IP1
ARL3	YES	ADP-ribosylation factor-like 3 is a member of the ADP-ribosylation factor family of GTP-binding proteins. ARL3 binds guanine nucleotides but lacks ADP-ribosylation factor activity. [provided by RefSeq, Jul 2008]	4	https://ngdc.cncb.ac.cn/aging/rna-seq/rna-seq_search?data=Arl3
FURIN	YES	This gene encodes a member of the subtilisin-like proprotein convertase family, which includes proteases that process protein and peptide precursors trafficking through regulated or constitutive branches of the secretory pathway. It encodes a type 1 membrane bound protease that is expressed in many tissues, including neuroendocrine, liver, gut, and brain. The encoded protein undergoes an initial …	9	https://ngdc.cncb.ac.cn/aging/rna-seq/rna-seq_search?data=FURIN
STC2	YES	No summary for this gene.	21	https://ngdc.cncb.ac.cn/aging/rna-seq/rna-seq_search?data=STC2
GRIK5	YES	This gene encodes a protein that belongs to the glutamate-gated ionic channel family. Glutamate functions as the major excitatory neurotransmitter in the central nervous system through activation of ligand-gated ion channels and G protein-coupled membrane receptors. The protein encoded by this gene forms functional heteromeric kainate-preferring ionic channels with the subunits encoded by related…	6	https://ngdc.cncb.ac.cn/aging/rna-seq/rna-seq_search?data=GRIK5
STK3	YES	This gene encodes a serine/threonine protein kinase activated by proapoptotic molecules indicating the encoded protein functions as a growth suppressor. Cleavage of the protein product by caspase removes the inhibitory C-terminal portion. The N-terminal portion is transported to the nucleus where it homodimerizes to form the active kinase which promotes the condensation of chromatin during apopto…	2	https://ngdc.cncb.ac.cn/aging/rna-seq/rna-seq_search?data=STK3
TEAD2	YES	No summary for this gene.	12	https://ngdc.cncb.ac.cn/aging/rna-seq/rna-seq_search?data=TEAD2
TMOD2	YES	This gene encodes a neuronal-specific member of the tropomodulin family of actin-regulatory proteins. The encoded protein caps the pointed end of actin filaments preventing both elongation and depolymerization. The capping activity of this protein is dependent on its association with tropomyosin. Alternatively spliced transcript variants encoding different isoforms have been described. [provided …	17	https://ngdc.cncb.ac.cn/aging/rna-seq/rna-seq_search?data=TMOD2
LPAR1	YES	The integral membrane protein encoded by this gene is a lysophosphatidic acid (LPA) receptor from a group known as EDG receptors. These receptors are members of the G protein-coupled receptor superfamily. Utilized by LPA for cell signaling, EDG receptors mediate diverse biologic functions, including proliferation, platelet aggregation, smooth muscle contraction, inhibition of neuroblastoma cell d…	21	https://ngdc.cncb.ac.cn/aging/rna-seq/rna-seq_search?data=LPAR1
ADAM12	YES	This gene encodes a member of a family of proteins that are structurally related to snake venom disintegrins and have been implicated in a variety of biological processes involving cell-cell and cell-matrix interactions, including fertilization, muscle development, and neurogenesis. Expression of this gene has been used as a maternal serum marker for pre-natal development. Alternative splicing re…	28	https://ngdc.cncb.ac.cn/aging/rna-seq/rna-seq_search?data=ADAM12
IFT22	YES	No summary for this gene.	1	https://ngdc.cncb.ac.cn/aging/rna-seq/rna-seq_search?data=IFT22
TEX264	YES	No summary for this gene.	2	https://ngdc.cncb.ac.cn/aging/rna-seq/rna-seq_search?data=TEX264
PKMYT1	YES	This gene encodes a member of the serine/threonine protein kinase family. The encoded protein is a membrane-associated kinase that negatively regulates the G2/M transition of the cell cycle by phosphorylating and inactivating cyclin-dependent kinase 1. The activity of the encoded protein is regulated by polo-like kinase 1. Alternatively spliced transcript variants encoding multiple isoforms have …	24	https://ngdc.cncb.ac.cn/aging/rna-seq/rna-seq_search?data=PKMYT1
ELN	YES	ELN is structural protein that may be related to arterial morphogenesis. Mice without ELN die of obstructive arterial disease. In humans, mutations in ELN have been associated with vascular disease. Large deletions resulting in hemizygosity of the elastin gene cause Williams-Beuren syndrome, which has been suggested to resemble accelerated ageing. ELN also plays a role in skin ageing. Therefore, …	17	https://ngdc.cncb.ac.cn/aging/rna-seq/rna-seq_search?data=Eln
ARVCF	YES	Armadillo Repeat gene deleted in Velo-Cardio-Facial syndrome (ARVCF) is a member of the catenin family. This family plays an important role in the formation of adherens junction complexes, which are thought to facilitate communication between the inside and outside environments of a cell. The ARVCF gene was isolated in the search for the genetic defect responsible for the autosomal dominant Velo-…	12	https://ngdc.cncb.ac.cn/aging/rna-seq/rna-seq_search?data=ARVCF
NDRG4	YES	No summary for this gene.	15	https://ngdc.cncb.ac.cn/aging/rna-seq/rna-seq_search?data=NDRG4
SCAMP5	YES	No summary for this gene.	14	https://ngdc.cncb.ac.cn/aging/rna-seq/rna-seq_search?data=SCAMP5
GAREM1	YES	No summary for this gene.	2	https://ngdc.cncb.ac.cn/aging/rna-seq/rna-seq_search?data=GAREM1
RADIL	YES	No summary for this gene.	7	https://ngdc.cncb.ac.cn/aging/rna-seq/rna-seq_search?data=RADIL
NSG1	YES	No summary for this gene.	15	https://ngdc.cncb.ac.cn/aging/rna-seq/rna-seq_search?data=NSG1
PLPPR5	YES	The protein encoded by this gene is a type 2 member of the phosphatidic acid phosphatase (PAP) family. All type 2 members of this protein family contain 6 transmembrane regions, and a consensus N-glycosylation site. PAPs convert phosphatidic acid to diacylglycerol, and function in de novo synthesis of glycerolipids as well as in receptor-activated signal transduction mediated by phospholipase D. …	3	https://ngdc.cncb.ac.cn/aging/rna-seq/rna-seq_search?data=PLPPR5
AMOT	YES	No summary for this gene.	10	https://ngdc.cncb.ac.cn/aging/rna-seq/rna-seq_search?data=Amot
NRCAM	YES	Cell adhesion molecules (CAMs) are members of the immunoglobulin superfamily. This gene encodes a neuronal cell adhesion molecule with multiple immunoglobulin-like C2-type domains and fibronectin type-III domains. This ankyrin-binding protein is involved in neuron-neuron adhesion and promotes directional signaling during axonal cone growth. This gene is also expressed in non-neural tissues and ma…	18	https://ngdc.cncb.ac.cn/aging/rna-seq/rna-seq_search?data=NRCAM
NEBL	YES	This gene encodes a nebulin like protein that is abundantly expressed in cardiac muscle. The encoded protein binds actin and interacts with thin filaments and Z-line associated proteins in striated muscle. This protein may be involved in cardiac myofibril assembly. A shorter isoform of this protein termed LIM nebulette is expressed in non-muscle cells and may function as a component of focal adhe…	10	https://ngdc.cncb.ac.cn/aging/rna-seq/rna-seq_search?data=NEBL
LYN	YES	This gene encodes a tyrosine protein kinase, which maybe involved in the regulation of mast cell degranulation, and erythroid differentiation. Alternatively spliced transcript variants encoding different isoforms have been found for this gene. [provided by RefSeq, Jul 2011]	13	https://ngdc.cncb.ac.cn/aging/rna-seq/rna-seq_search?data=LYN
HIST1H3G	YES	No summary for this gene.	9	https://ngdc.cncb.ac.cn/aging/rna-seq/rna-seq_search?data=HIST1H3G
HIST1H4L	YES	No summary for this gene.	5	https://ngdc.cncb.ac.cn/aging/rna-seq/rna-seq_search?data=HIST1H4L
RAC3	YES	The protein encoded by this gene is a GTPase which belongs to the RAS superfamily of small GTP-binding proteins. Members of this superfamily appear to regulate a diverse array of cellular events, including the control of cell growth, cytoskeletal reorganization, and the activation of protein kinases. Alternative splicing results in multiple transcript variants. [provided by RefSeq, Oct 2015]	3	https://ngdc.cncb.ac.cn/aging/rna-seq/rna-seq_search?data=RAC3
ZC3H12C	YES	No summary for this gene.	6	https://ngdc.cncb.ac.cn/aging/rna-seq/rna-seq_search?data=ZC3H12C
RP1-34B20.21	NO
HAND1	YES	The protein encoded by this gene belongs to the basic helix-loop-helix family of transcription factors. This gene product is one of two closely related family members, the HAND proteins, which are asymmetrically expressed in the developing ventricular chambers and play an essential role in cardiac morphogenesis. Working in a complementary fashion, they function in the formation of the right ventr…	2	https://ngdc.cncb.ac.cn/aging/rna-seq/rna-seq_search?data=HAND1
BASP1	YES	This gene encodes a membrane bound protein with several transient phosphorylation sites and PEST motifs. Conservation of proteins with PEST sequences among different species supports their functional significance. PEST sequences typically occur in proteins with high turnover rates. Immunological characteristics of this protein are species specific. This protein also undergoes N-terminal myristoyl…	14	https://ngdc.cncb.ac.cn/aging/rna-seq/rna-seq_search?data=BASP1
SLC9A3R1	YES	This gene encodes a sodium/hydrogen exchanger regulatory cofactor. The protein interacts with and regulates various proteins including the cystic fibrosis transmembrane conductance regulator and G-protein coupled receptors such as the beta2-adrenergic receptor and the parathyroid hormone 1 receptor. The protein also interacts with proteins that function as linkers between integral membrane and cy…	11	https://ngdc.cncb.ac.cn/aging/rna-seq/rna-seq_search?data=SLC9A3R1
RN7SL2	YES	The signal recognition particle (SRP) is a cytoplasmic ribonucleoprotein complex that mediates cotranslational insertion of secretory proteins into the lumen of the endoplasmic reticulum. The SRP consists of 6 polypeptides (e.g., SRP19; MIM 182175) and a 7SL RNA molecule, such as RN7SL2, that is partially homologous to Alu DNA (Ullu and Weiner, 1984 [PubMed 6084597]).[supplied by OMIM, Jul 2008]	2	https://ngdc.cncb.ac.cn/aging/rna-seq/rna-seq_search?data=RN7SL2
PTRHD1	YES	This gene encodes the enzyme peptidyl-tRNA hydrolase. Peptidyl-tRNA hydrolases perform the essential function of recycling peptidyl-tRNAs. Mutations in this gene are associated with autosomal-recessive intellectual disability and parkinsonism. [provided by RefSeq, May 2017]	4	https://ngdc.cncb.ac.cn/aging/rna-seq/rna-seq_search?data=Ptrhd1
CFLAR	YES	The protein encoded by this gene is a regulator of apoptosis and is structurally similar to caspase-8. However, the encoded protein lacks caspase activity and appears to be itself cleaved into two peptides by caspase-8. Several transcript variants encoding different isoforms have been found for this gene, and partial evidence for several more variants exists. [provided by RefSeq, Feb 2011]	9	https://ngdc.cncb.ac.cn/aging/rna-seq/rna-seq_search?data=CFLAR
RHOB	YES	No summary for this gene.	18	https://ngdc.cncb.ac.cn/aging/rna-seq/rna-seq_search?data=RHOB
ROR1	YES	This gene encodes a receptor tyrosine kinase-like orphan receptor that modulates neurite growth in the central nervous system. The encoded protein is a glycosylated type I membrane protein that belongs to the ROR subfamily of cell surface receptors. It is a pseudokinase that lacks catalytic activity and may interact with the non-canonical Wnt signalling pathway. This gene is highly expressed duri…	16	https://ngdc.cncb.ac.cn/aging/rna-seq/rna-seq_search?data=ROR1
SFXN3	YES	No summary for this gene.	5	https://ngdc.cncb.ac.cn/aging/rna-seq/rna-seq_search?data=SFXN3
TNIK	YES	Wnt signaling plays important roles in carcinogenesis and embryonic development. The protein encoded by this gene is a serine/threonine kinase that functions as an activator of the Wnt signaling pathway. Mutations in this gene are associated with an autosomal recessive form of cognitive disability. Alternative splicing results in multiple transcript variants encoding different isoforms. [provided…	13	https://ngdc.cncb.ac.cn/aging/rna-seq/rna-seq_search?data=TNIK
GALNT13	YES	The GALNT13 protein is a member of the UDP-N-acetyl-alpha-D-galactosamine:polypeptide N-acetylgalactosaminyltransferase (GalNAcT; EC 2.4.1.41) family, which initiate O-linked glycosylation of mucins (see MUC3A, MIM 158371) by the initial transfer of N-acetylgalactosamine (GalNAc) with an alpha-linkage to a serine or threonine residue.[supplied by OMIM, Apr 2004]	8	https://ngdc.cncb.ac.cn/aging/rna-seq/rna-seq_search?data=GALNT13
DDAH1	YES	This gene belongs to the dimethylarginine dimethylaminohydrolase (DDAH) gene family. The encoded enzyme plays a role in nitric oxide generation by regulating cellular concentrations of methylarginines, which in turn inhibit nitric oxide synthase activity. [provided by RefSeq, Jul 2008]	16	https://ngdc.cncb.ac.cn/aging/rna-seq/rna-seq_search?data=DDAH1
RGS4	YES	Regulator of G protein signaling (RGS) family members are regulatory molecules that act as GTPase activating proteins (GAPs) for G alpha subunits of heterotrimeric G proteins. RGS proteins are able to deactivate G protein subunits of the Gi alpha, Go alpha and Gq alpha subtypes. They drive G proteins into their inactive GDP-bound forms. Regulator of G protein signaling 4 belongs to this family. A…	29	https://ngdc.cncb.ac.cn/aging/rna-seq/rna-seq_search?data=RGS4
TRPS1	YES	This gene encodes a transcription factor that represses GATA-regulated genes and binds to a dynein light chain protein. Binding of the encoded protein to the dynein light chain protein affects binding to GATA consensus sequences and suppresses its transcriptional activity. Defects in this gene are a cause of tricho-rhino-phalangeal syndrome (TRPS) types I-III. [provided by RefSeq, Jul 2008]	12	https://ngdc.cncb.ac.cn/aging/rna-seq/rna-seq_search?data=TRPS1
ATP5I	YES	No summary for this gene.	2	https://ngdc.cncb.ac.cn/aging/rna-seq/rna-seq_search?data=ATP5I
EML6	YES	No summary for this gene.	7	https://ngdc.cncb.ac.cn/aging/rna-seq/rna-seq_search?data=EML6
KIAA1683	YES	No summary for this gene.	10	https://ngdc.cncb.ac.cn/aging/rna-seq/rna-seq_search?data=KIAA1683
FAM167A	YES	No summary for this gene.	22	https://ngdc.cncb.ac.cn/aging/rna-seq/rna-seq_search?data=FAM167A
IRS2	YES	IRS2 and IRS1 mediate many of the cellular actions of insulin (INS). Results from model organisms suggest IRS2 is involved in the IGF1/GH1 axis that appears to influence ageing in model organisms. In Drosophila, loss of chico, an insulin receptor substrate, extends lifespan. IRS2 brain-specific knockout mice were overweight, hyperinsulinemic, glucose intolerant, yet more active and lived up to 18…	18	https://ngdc.cncb.ac.cn/aging/rna-seq/rna-seq_search?data=IRS2
EEF1A2	YES	This gene encodes an isoform of the alpha subunit of the elongation factor-1 complex, which is responsible for the enzymatic delivery of aminoacyl tRNAs to the ribosome. This isoform (alpha 2) is expressed in brain, heart and skeletal muscle, and the other isoform (alpha 1) is expressed in brain, placenta, lung, liver, kidney, and pancreas. This gene may be critical in the development of ovarian …	28	https://ngdc.cncb.ac.cn/aging/rna-seq/rna-seq_search?data=EEF1A2
KIF5C	YES	The protein encoded by this gene is a kinesin heavy chain subunit involved in the transport of cargo within the central nervous system. The encoded protein, which acts as a tetramer by associating with another heavy chain and two light chains, interacts with protein kinase CK2. Mutations in this gene have been associated with complex cortical dysplasia with other brain malformations-2. Two transc…	10	https://ngdc.cncb.ac.cn/aging/rna-seq/rna-seq_search?data=KIF5C
MIR99AHG	YES	No summary for this gene.	2	https://ngdc.cncb.ac.cn/aging/rna-seq/rna-seq_search?data=MIR99AHG
CREBRF	YES	No summary for this gene.	9	https://ngdc.cncb.ac.cn/aging/rna-seq/rna-seq_search?data=CREBRF
SERTAD2	YES	No summary for this gene.	3	https://ngdc.cncb.ac.cn/aging/rna-seq/rna-seq_search?data=SERTAD2
GPR161	YES	The protein encoded by this gene is an orphan G protein-coupled receptor whose ligand is unknown. This gene is overexpressed in triple-negative breast cancer	7	https://ngdc.cncb.ac.cn/aging/rna-seq/rna-seq_search?data=GPR161
GGCX	YES	This gene encodes an integral membrane protein of the rough endoplasmic reticulum that carboxylates glutamate residues of vitamin K-dependent proteins to gamma carboxyl glutamate, a modification that is required for their activity. The vitamin K-dependent protein substrates have a propeptide that binds the enzyme, with carbon dioxide, dioxide, and reduced vitamin K acting as co-substrates. Vitami…	6	https://ngdc.cncb.ac.cn/aging/rna-seq/rna-seq_search?data=Ggcx
NR1D2	YES	This gene encodes a member of the nuclear hormone receptor family, specifically the NR1 subfamily of receptors. The encoded protein functions as a transcriptional repressor and may play a role in circadian rhythms and carbohydrate and lipid metabolism. Alternatively spliced transcript variants have been described. [provided by RefSeq, Feb 2009]	14	https://ngdc.cncb.ac.cn/aging/rna-seq/rna-seq_search?data=NR1D2
HSD17B10	YES	This gene encodes 3-hydroxyacyl-CoA dehydrogenase type II, a member of the short-chain dehydrogenase/reductase superfamily. The gene product is a mitochondrial protein that catalyzes the oxidation of a wide variety of fatty acids and steroids, and is a subunit of mitochondrial ribonuclease P, which is involved in tRNA maturation. The protein has been implicated in the development of Alzheimer dis…	3	https://ngdc.cncb.ac.cn/aging/rna-seq/rna-seq_search?data=Hsd17b10
CD151	YES	The protein encoded by this gene is a member of the transmembrane 4 superfamily, also known as the tetraspanin family. Most of these members are cell-surface proteins that are characterized by the presence of four hydrophobic domains. The proteins mediate signal transduction events that play a role in the regulation of cell development, activation, growth and motility. This encoded protein is a c…	8	https://ngdc.cncb.ac.cn/aging/rna-seq/rna-seq_search?data=CD151
FAM219A	YES	The protein encoded by this gene has homologs that have been identified in mouse, macaque, etc organisms. Multiple alternatively spliced transcript variants that encode different protein isoforms have been described for this gene. [provided by RefSeq, Dec 2010]	7	https://ngdc.cncb.ac.cn/aging/rna-seq/rna-seq_search?data=FAM219A
NR2F1	YES	The protein encoded by this gene is a nuclear hormone receptor and transcriptional regulator. The encoded protein acts as a homodimer and binds to 5'-AGGTCA-3' repeats. Defects in this gene are a cause of Bosch-Boonstra optic atrophy syndrome (BBOAS). [provided by RefSeq, Apr 2014]	20	https://ngdc.cncb.ac.cn/aging/rna-seq/rna-seq_search?data=NR2F1
CDH2	YES	This gene encodes a classical cadherin and member of the cadherin superfamily. Alternative splicing results in multiple transcript variants, at least one of which encodes a preproprotein is proteolytically processed to generate a calcium-dependent cell adhesion molecule and glycoprotein. This protein plays a role in the establishment of left-right asymmetry, development of the nervous system and …	10	https://ngdc.cncb.ac.cn/aging/rna-seq/rna-seq_search?data=CDH2
ZBTB2	YES	No summary for this gene.	2	https://ngdc.cncb.ac.cn/aging/rna-seq/rna-seq_search?data=ZBTB2
FAM135A	YES	No summary for this gene.	7	https://ngdc.cncb.ac.cn/aging/rna-seq/rna-seq_search?data=FAM135A
CREB3L2	YES	This gene encodes a member of the oasis bZIP transcription factor family. Members of this family can dimerize but form homodimers only. The encoded protein is a transcriptional activator. Translocations between this gene on chromosome 7 and the gene fused in sarcoma on chromosome 16 can be found in some tumors. Multiple transcript variants encoding different isoforms have been found for this gene…	14	https://ngdc.cncb.ac.cn/aging/rna-seq/rna-seq_search?data=CREB3L2
SLC46A1	YES	This gene encodes a transmembrane proton-coupled folate transporter protein that facilitates the movement of folate and antifolate substrates across cell membranes, optimally in acidic pH environments. This protein is also expressed in the brain and choroid plexus where it transports folates into the central nervous system. This protein further functions as a heme transporter in duodenal enterocy…	5	https://ngdc.cncb.ac.cn/aging/rna-seq/rna-seq_search?data=SLC46A1
TBRG1	YES	No summary for this gene.	2	https://ngdc.cncb.ac.cn/aging/rna-seq/rna-seq_search?data=Tbrg1
OBSL1	YES	Cytoskeletal adaptor proteins function in linking the internal cytoskeleton of cells to the cell membrane. This gene encodes a cytoskeletal adaptor protein, which is a member of the Unc-89/obscurin family. The protein contains multiple N- and C-terminal immunoglobulin (Ig)-like domains and a central fibronectin type 3 domain. Mutations in this gene cause 3M syndrome type 2. Alternatively spliced …	7	https://ngdc.cncb.ac.cn/aging/rna-seq/rna-seq_search?data=OBSL1
CASC15	YES	This gene produces a long non-coding RNA that may regulate cell proliferation. This RNA is upregulated in hepatocellular carcinoma, where it is thought to function as an oncogene. However, some splice variants of this gene may function as a tumor suppressor in neuroblastoma and other tumor types. Circular RNA variants were observed at this gene. [provided by RefSeq, Dec 2017]	7	https://ngdc.cncb.ac.cn/aging/rna-seq/rna-seq_search?data=CASC15
TENM3	YES	This gene encodes a large transmembrane protein that may be involved in the regulation of neuronal development. Mutation in this gene causes microphthalmia. [provided by RefSeq, Aug 2015]	15	https://ngdc.cncb.ac.cn/aging/rna-seq/rna-seq_search?data=TENM3
CACNA2D2	YES	Calcium channels mediate the entry of calcium ions into the cell upon membrane polarization. This gene encodes the alpha-2/delta subunit of the voltage-dependent calcium channel complex. The complex consists of the main channel-forming subunit alpha-1, and auxiliary subunits alpha-2/delta, beta, and gamma. The auxiliary subunits function in the assembly and membrane localization of the complex, a…	13	https://ngdc.cncb.ac.cn/aging/rna-seq/rna-seq_search?data=CACNA2D2
MTND1P23	YES	No summary for this gene.	2	https://ngdc.cncb.ac.cn/aging/rna-seq/rna-seq_search?data=MTND1P23
MTCO1P40	YES	No summary for this gene.	1	https://ngdc.cncb.ac.cn/aging/rna-seq/rna-seq_search?data=MTCO1P40
NACAD	YES	No summary for this gene.	8	https://ngdc.cncb.ac.cn/aging/rna-seq/rna-seq_search?data=NACAD
TCEB2	YES	No summary for this gene.	2	https://ngdc.cncb.ac.cn/aging/rna-seq/rna-seq_search?data=TCEB2
NDUFA11	YES	No summary for this gene.	4	https://ngdc.cncb.ac.cn/aging/rna-seq/rna-seq_search?data=Ndufa11
NDUFS5	YES	This gene is a member of the NADH dehydrogenase (ubiquinone) iron-sulfur protein family. The encoded protein is a subunit of the NADH:ubiquinone oxidoreductase (complex I), the first enzyme complex in the electron transport chain located in the inner mitochondrial membrane. Alternative splicing results in multiple transcript variants and pseudogenes have been identified on chromosomes 1, 4 and 17…	4	https://ngdc.cncb.ac.cn/aging/rna-seq/rna-seq_search?data=NDUFS5
PRIMA1	YES	The product of this gene functions to organize acetylcholinesterase (AChE) into tetramers, and to anchor AChE at neural cell membranes. [provided by RefSeq, Nov 2008]	6	https://ngdc.cncb.ac.cn/aging/rna-seq/rna-seq_search?data=PRIMA1
TMEM39A	YES	No summary for this gene.	6	https://ngdc.cncb.ac.cn/aging/rna-seq/rna-seq_search?data=TMEM39A
RLF	YES	No summary for this gene.	3	https://ngdc.cncb.ac.cn/aging/rna-seq/rna-seq_search?data=Rlf
NME1	YES	This gene (NME1) was identified because of its reduced mRNA transcript levels in highly metastatic cells. Nucleoside diphosphate kinase (NDK) exists as a hexamer composed of 'A' (encoded by this gene) and 'B' (encoded by NME2) isoforms. Mutations in this gene have been identified in aggressive neuroblastomas. Two transcript variants encoding different isoforms have been found for this gene. Co-tr…	12	https://ngdc.cncb.ac.cn/aging/rna-seq/rna-seq_search?data=NME1
PDE3A	YES	This gene encodes a member of the cGMP-inhibited cyclic nucleotide phosphodiesterase (cGI-PDE) family. cGI-PDE enzymes hydrolyze both cAMP and cGMP, and play critical roles in many cellular processes by regulating the amplitude and duration of intracellular cyclic nucleotide signals. The encoded protein mediates platelet aggregation and also plays important roles in cardiovascular function by reg…	21	https://ngdc.cncb.ac.cn/aging/rna-seq/rna-seq_search?data=PDE3A
LEMD2	YES	No summary for this gene.	1	https://ngdc.cncb.ac.cn/aging/rna-seq/rna-seq_search?data=Lemd2
SESN3	YES	This gene encodes a member of the sestrin family of stress-induced proteins. The encoded protein reduces the levels of intracellular reactive oxygen species induced by activated Ras downstream of RAC-alpha serine/threonine-protein kinase (Akt) and FoxO transcription factor. The protein is required for normal regulation of blood glucose, insulin resistance and plays a role in lipid storage in obes…	15	https://ngdc.cncb.ac.cn/aging/rna-seq/rna-seq_search?data=SESN3
OST4	YES	No summary for this gene.	3	https://ngdc.cncb.ac.cn/aging/rna-seq/rna-seq_search?data=OST4
TLN2	YES	This gene encodes a protein related to talin 1, a cytoskeletal protein that plays a significant role in the assembly of actin filaments and in spreading and migration of various cell types, including fibroblasts and osteoclasts. This protein has a different pattern of expression compared to talin 1 but, like talin 1, is thought to associate with unique transmembrane receptors to form novel linkag…	7	https://ngdc.cncb.ac.cn/aging/rna-seq/rna-seq_search?data=TLN2
WSB1	YES	This gene encodes a member of the WD-protein subfamily. This protein shares a high sequence identity to mouse and chick proteins. It contains several WD-repeats spanning most of the protein and an SOCS box in the C-terminus. Alternatively spliced transcript variants encoding distinct isoforms have been found for this gene. [provided by RefSeq, Jul 2008]	12	https://ngdc.cncb.ac.cn/aging/rna-seq/rna-seq_search?data=WSB1
FAM131A	YES	No summary for this gene.	6	https://ngdc.cncb.ac.cn/aging/rna-seq/rna-seq_search?data=Fam131a
UNC45A	YES	This gene encodes a regulatory component of the progesterone receptor/heat shock protein 90 chaperoning complex, which functions in the assembly and folding of the progesterone receptor. The encoded protein is thought to be essential for normal cell proliferation, and for the accumulation of myosin during development of muscle cells. [provided by RefSeq, Sep 2018]	3	https://ngdc.cncb.ac.cn/aging/rna-seq/rna-seq_search?data=UNC45A
USP28	YES	The protein encoded by this gene is a deubiquitinase involved in the DNA damage pathway and DNA damage-induced apoptosis. Overexpression of this gene is seen in several cancers. [provided by RefSeq, Oct 2016]	13	https://ngdc.cncb.ac.cn/aging/rna-seq/rna-seq_search?data=USP28
CDR1-AS	NO
ASAP1	YES	This gene encodes an ADP-ribosylation factor (ARF) GTPase-activating protein. The GTPase-activating activity is stimulated by phosphatidylinositol 4,5-biphosphate (PIP2), and is greater towards ARF1 and ARF5, and lesser for ARF6. This gene maybe involved in regulation of membrane trafficking and cytoskeleton remodeling. Alternatively spliced transcript variants encoding different isoforms have be…	8	https://ngdc.cncb.ac.cn/aging/rna-seq/rna-seq_search?data=ASAP1
INPP5F	YES	The protein encoded by this gene is an inositol 1,4,5-trisphosphate (InsP3) 5-phosphatase and contains a Sac domain. The activity of this protein is specific for phosphatidylinositol 4,5-bisphosphate and phosphatidylinositol 3,4,5-trisphosphate. Alternatively spliced transcript variants encoding multiple isoforms have been observed for this gene. [provided by RefSeq, Aug 2011]	10	https://ngdc.cncb.ac.cn/aging/rna-seq/rna-seq_search?data=INPP5F
CHGB	YES	This gene encodes a tyrosine-sulfated secretory protein abundant in peptidergic endocrine cells and neurons. This protein may serve as a precursor for regulatory peptides. [provided by RefSeq, Jan 2009]	14	https://ngdc.cncb.ac.cn/aging/rna-seq/rna-seq_search?data=CHGB
TUBB3	YES	This gene encodes a class III member of the beta tubulin protein family. Beta tubulins are one of two core protein families (alpha and beta tubulins) that heterodimerize and assemble to form microtubules. This protein is primarily expressed in neurons and may be involved in neurogenesis and axon guidance and maintenance. Mutations in this gene are the cause of congenital fibrosis of the extraocul…	15	https://ngdc.cncb.ac.cn/aging/rna-seq/rna-seq_search?data=TUBB3
IGF1R	YES	The receptor for IGF1, IGF1R, mediates the activation of the IGF1-stimulated signalling cascade. Evidence from model organisms, including results from flies and roundworms, relates IGF1R homologues to ageing, most likely as part of the GH1/IGF1 axis. Mice (129/SvPas genetic background) heterozygous for IGF1R live 26% longer, though it is unclear whether they age slower. Null mutants are not viabl…	14	https://ngdc.cncb.ac.cn/aging/rna-seq/rna-seq_search?data=IGF1R
DBNDD1	YES	No summary for this gene.	9	https://ngdc.cncb.ac.cn/aging/rna-seq/rna-seq_search?data=DBNDD1
CLPP	YES	The protein encoded by this gene belongs to the peptidase family S14 and hydrolyzes proteins into small peptides in the presence of ATP and magnesium. The protein is transported into mitochondrial matrix and is associated with the inner mitochondrial membrane. [provided by RefSeq, Jul 2008]	5	https://ngdc.cncb.ac.cn/aging/rna-seq/rna-seq_search?data=Clpp
MTMR12	YES	Phosphatidylinositide 3-kinase-derived membrane-anchored phosphatidylinositides, such as phosphatidylinositol 3-phosphate (PtdIns(3)P), regulate diverse cellular processes. The protein encoded by this gene functions as an adaptor subunit in a complex with an active PtdIns(3)P 3-phosphatase. Alternatively spliced transcript variants encoding different isoforms have been found for this gene. [provi…	2	https://ngdc.cncb.ac.cn/aging/rna-seq/rna-seq_search?data=Mtmr12
TBX2	YES	This gene is a member of a phylogenetically conserved family of genes that share a common DNA-binding domain, the T-box. T-box genes encode transcription factors involved in the regulation of developmental processes. This gene product is the human homolog of mouse Tbx2, and shares strong sequence similarity with Drosophila omb protein. Expression studies indicate that this gene may have a potenti…	25	https://ngdc.cncb.ac.cn/aging/rna-seq/rna-seq_search?data=TBX2
STRA6	YES	The protein encoded by this gene is a membrane protein involved in the metabolism of retinol. The encoded protein acts as a receptor for retinol/retinol binding protein complexes. This protein removes the retinol from the complex and transports it across the cell membrane. Defects in this gene are a cause of syndromic microphthalmia type 9 (MCOPS9). Several transcript variants encoding a few diff…	22	https://ngdc.cncb.ac.cn/aging/rna-seq/rna-seq_search?data=STRA6
SYNE2	YES	The protein encoded by this gene is a nuclear outer membrane protein that binds cytoplasmic F-actin. This binding tethers the nucleus to the cytoskeleton and aids in the maintenance of the structural integrity of the nucleus. Several transcript variants encoding different isoforms have been found for this gene. [provided by RefSeq, Mar 2009]	24	https://ngdc.cncb.ac.cn/aging/rna-seq/rna-seq_search?data=SYNE2
CERK	YES	CERK converts ceramide to ceramide 1-phosphate (C1P), a sphingolipid metabolite. Both CERK and C1P have been implicated in various cellular processes, including proliferation, apoptosis, phagocytosis, and inflammation (Kim et al., 2006 [PubMed 16488390]).[supplied by OMIM, Mar 2008]	9	https://ngdc.cncb.ac.cn/aging/rna-seq/rna-seq_search?data=CERK
NFIA	YES	This gene encodes a member of the NF1 (nuclear factor 1) family of transcription factors. Multiple transcript variants encoding different isoforms have been found for this gene. [provided by RefSeq, Sep 2011]	14	https://ngdc.cncb.ac.cn/aging/rna-seq/rna-seq_search?data=NFIA
PTMS	YES	No summary for this gene.	8	https://ngdc.cncb.ac.cn/aging/rna-seq/rna-seq_search?data=PTMS
ACOT7	YES	This gene encodes a member of the acyl coenzyme family. The encoded protein hydrolyzes the CoA thioester of palmitoyl-CoA and other long-chain fatty acids. Decreased expression of this gene may be associated with mesial temporal lobe epilepsy. Alternatively spliced transcript variants encoding distinct isoforms with different subcellular locations have been characterized. [provided by RefSeq, Jul…	17	https://ngdc.cncb.ac.cn/aging/rna-seq/rna-seq_search?data=ACOT7
B3GALNT2	YES	This gene encodes a member of the glycosyltransferase 31 family. The encoded protein synthesizes GalNAc:beta-1,3GlcNAc, a novel carbohydrate structure, on N- and O-glycans. Alternatively spliced transcript variants that encode different isoforms have been described. [provided by RefSeq, Mar 2013]	2	https://ngdc.cncb.ac.cn/aging/rna-seq/rna-seq_search?data=B3galnt2
RRM2	YES	This gene encodes one of two non-identical subunits for ribonucleotide reductase. This reductase catalyzes the formation of deoxyribonucleotides from ribonucleotides. Synthesis of the encoded protein (M2) is regulated in a cell-cycle dependent fashion. Transcription from this gene can initiate from alternative promoters, which results in two isoforms that differ in the lengths of their N-termini.…	32	https://ngdc.cncb.ac.cn/aging/rna-seq/rna-seq_search?data=RRM2
ITPR1	YES	This gene encodes an intracellular receptor for inositol 1,4,5-trisphosphate. Upon stimulation by inositol 1,4,5-trisphosphate, this receptor mediates calcium release from the endoplasmic reticulum. Mutations in this gene cause spinocerebellar ataxia type 15, a disease associated with an heterogeneous group of cerebellar disorders. Multiple transcript variants have been identified for this gene. …	10	https://ngdc.cncb.ac.cn/aging/rna-seq/rna-seq_search?data=ITPR1
ATP6V0D1	YES	This gene encodes a component of vacuolar ATPase (V-ATPase), a multisubunit enzyme that mediates acidification of eukaryotic intracellular organelles. V-ATPase dependent organelle acidification is necessary for such intracellular processes as protein sorting, zymogen activation, receptor-mediated endocytosis, and synaptic vesicle proton gradient generation. V-ATPase is composed of a cytosolic V1 …	5	https://ngdc.cncb.ac.cn/aging/rna-seq/rna-seq_search?data=ATP6V0D1
UBE2QL1	YES	No summary for this gene.	4	https://ngdc.cncb.ac.cn/aging/rna-seq/rna-seq_search?data=UBE2QL1
MALAT1	YES	This gene produces a precursor transcript from which a long non-coding RNA is derived by RNase P cleavage of a tRNA-like small ncRNA (known as mascRNA) from its 3' end. The resultant mature transcript lacks a canonical poly(A) tail but is instead stabilized by a 3' triple helical structure. This transcript is retained in the nucleus where it is thought to form molecular scaffolds for ribonucleopr…	17	https://ngdc.cncb.ac.cn/aging/rna-seq/rna-seq_search?data=MALAT1
NFE2L2	YES	Also known as NFE2L2, NF-E2-related factor 2 (NRF2) is a transcription factor that is activated by oxidative stress and electrophiles and has a role in inducing a number of antioxidative and carcinogen-detoxifying enzymes. Nrf2-deficient mice develop more tumors in response to carcinogens, and caloric restriction is ineffective in suppressing them in knockout mice. In contrast, caloric restrictio…	8	https://ngdc.cncb.ac.cn/aging/rna-seq/rna-seq_search?data=NFE2L2
ETV6	YES	This gene encodes an ETS family transcription factor. The product of this gene contains two functional domains: a N-terminal pointed (PNT) domain that is involved in protein-protein interactions with itself and other proteins, and a C-terminal DNA-binding domain. Gene knockout studies in mice suggest that it is required for hematopoiesis and maintenance of the developing vascular network. This ge…	5	https://ngdc.cncb.ac.cn/aging/rna-seq/rna-seq_search?data=ETV6
MMP16	YES	Proteins of the matrix metalloproteinase (MMP) family are involved in the breakdown of extracellular matrix in normal physiological processes, such as embryonic development, reproduction, and tissue remodeling, as well as in disease processes, such as arthritis and metastasis. Most MMP's are secreted as inactive proproteins which are activated when cleaved by extracellular proteinases. The encode…	18	https://ngdc.cncb.ac.cn/aging/rna-seq/rna-seq_search?data=MMP16
ADI1	YES	This gene encodes an enzyme that belongs to the aci-reductone dioxygenase family of metal-binding enzymes, which are involved in methionine salvage. This enzyme may regulate mRNA processing in the nucleus, and may carry out different functions depending on its localization. Related pseudogenes have been defined on chromosomes 8 and 20. Alternative splicing results in multiple transcript variants …	6	https://ngdc.cncb.ac.cn/aging/rna-seq/rna-seq_search?data=ADI1
HIST2H2BE	YES	Histones are basic nuclear proteins that are responsible for the nucleosome structure of the chromosomal fiber in eukaryotes. Two molecules of each of the four core histones (H2A, H2B, H3, and H4) form an octamer, around which approximately 146 bp of DNA is wrapped in repeating units, called nucleosomes. The linker histone, H1, interacts with linker DNA between nucleosomes and functions in the co…	20	https://ngdc.cncb.ac.cn/aging/rna-seq/rna-seq_search?data=HIST2H2BE
APLP1	YES	This gene encodes a member of the highly conserved amyloid precursor protein gene family. The encoded protein is a membrane-associated glycoprotein that is cleaved by secretases in a manner similar to amyloid beta A4 precursor protein cleavage. This cleavage liberates an intracellular cytoplasmic fragment that may act as a transcriptional activator. The encoded protein may also play a role in syn…	28	https://ngdc.cncb.ac.cn/aging/rna-seq/rna-seq_search?data=APLP1
LATS1	YES	The protein encoded by this gene is a putative serine/threonine kinase that localizes to the mitotic apparatus and complexes with cell cycle controller CDC2 kinase in early mitosis. The protein is phosphorylated in a cell-cycle dependent manner, with late prophase phosphorylation remaining through metaphase. The N-terminal region of the protein binds CDC2 to form a complex showing reduced H1 hist…	2	https://ngdc.cncb.ac.cn/aging/rna-seq/rna-seq_search?data=LATS1
ZC3HAV1L	YES	No summary for this gene.	3	https://ngdc.cncb.ac.cn/aging/rna-seq/rna-seq_search?data=ZC3HAV1L
CACHD1	YES	No summary for this gene.	9	https://ngdc.cncb.ac.cn/aging/rna-seq/rna-seq_search?data=CACHD1
KLHL13	YES	This gene encodes a BTB and kelch domain containing protein and belongs to the kelch repeat domain containing superfamily of proteins. The encoded protein functions as an adaptor protein that complexes with Cullin 3 and other proteins to form the Cullin 3-based E3 ubiquitin-protein ligase complex. This complex is necessary for proper chromosome segregation and completion of cytokinesis. Alternate…	10	https://ngdc.cncb.ac.cn/aging/rna-seq/rna-seq_search?data=KLHL13
RPS17	YES	Ribosomes, the organelles that catalyze protein synthesis, consist of a small 40S subunit and a large 60S subunit. Together these subunits are composed of four RNA species and approximately 80 structurally distinct proteins. This gene encodes a ribosomal protein that is a component of the 40S subunit. The protein belongs to the S17E family of ribosomal proteins and is located in the cytoplasm. Mu…	8	https://ngdc.cncb.ac.cn/aging/rna-seq/rna-seq_search?data=RPS17
CHRNB4	YES	This gene is found within a conserved gene cluster and encodes one of the beta subunits of the nicotinic acetylcholine receptor (nAChRs) superfamily which form ligand-gated ion channels with a central pore that forms a cation channel. Neuronal nAChRs are pentameric structures that can be either homomeric or heteromeric, with heteromeric structures containing both alpha and beta subunits. Each sub…	4	https://ngdc.cncb.ac.cn/aging/rna-seq/rna-seq_search?data=CHRNB4
PODXL	YES	This gene encodes a member of the sialomucin protein family. The encoded protein was originally identified as an important component of glomerular podocytes. Podocytes are highly differentiated epithelial cells with interdigitating foot processes covering the outer aspect of the glomerular basement membrane. Other biological activities of the encoded protein include: binding in a membrane protein…	31	https://ngdc.cncb.ac.cn/aging/rna-seq/rna-seq_search?data=PODXL
HIVEP2	YES	This gene encodes a member of a family of closely related, large, zinc finger-containing transcription factors. The encoded protein regulates transcription by binding to regulatory regions of various cellular and viral genes that maybe involved in growth, development and metastasis. The protein contains the ZAS domain comprised of two widely separated regions of zinc finger motifs, a stretch of h…	10	https://ngdc.cncb.ac.cn/aging/rna-seq/rna-seq_search?data=HIVEP2
RFTN1	YES	No summary for this gene.	8	https://ngdc.cncb.ac.cn/aging/rna-seq/rna-seq_search?data=RFTN1
HMGCR	YES	HMG-CoA reductase is the rate-limiting enzyme for cholesterol synthesis and is regulated via a negative feedback mechanism mediated by sterols and non-sterol metabolites derived from mevalonate, the product of the reaction catalyzed by reductase. Normally in mammalian cells this enzyme is suppressed by cholesterol derived from the internalization and degradation of low density lipoprotein (LDL) v…	18	https://ngdc.cncb.ac.cn/aging/rna-seq/rna-seq_search?data=HMGCR
RPL27	YES	Ribosomes, the organelles that catalyze protein synthesis, consist of a small 40S subunit and a large 60S subunit. Together these subunits are composed of four RNA species and approximately 80 structurally distinct proteins. This gene encodes a member of the L27e family of ribosomal proteins and a component of the 60S subunit. A splice site mutation in this gene has been identified in a Diamond-B…	7	https://ngdc.cncb.ac.cn/aging/rna-seq/rna-seq_search?data=RPL27
UBXN7	YES	No summary for this gene.	2	https://ngdc.cncb.ac.cn/aging/rna-seq/rna-seq_search?data=UBXN7
MYADM	YES	No summary for this gene.	11	https://ngdc.cncb.ac.cn/aging/rna-seq/rna-seq_search?data=MYADM
CTNNA1	YES	This gene encodes a member of the catenin family of proteins that play an important role in cell adhesion process by connecting cadherins located on the plasma membrane to the actin filaments inside the cell. The encoded mechanosensing protein contains three vinculin homology domains and undergoes conformational changes in response to cytoskeletal tension	1	https://ngdc.cncb.ac.cn/aging/rna-seq/rna-seq_search?data=CTNNA1
TAB2	YES	The protein encoded by this gene is an activator of MAP3K7/TAK1, which is required for for the IL-1 induced activation of nuclear factor kappaB and MAPK8/JNK. This protein forms a kinase complex with TRAF6, MAP3K7 and TAB1, and it thus serves as an adaptor that links MAP3K7 and TRAF6. This protein, along with TAB1 and MAP3K7, also participates in the signal transduction induced by TNFSF11/RANKl t…	6	https://ngdc.cncb.ac.cn/aging/rna-seq/rna-seq_search?data=TAB2
PCBP4	YES	This gene encodes a member of the KH-domain protein subfamily. Proteins of this subfamily, also referred to as alpha-CPs, bind to RNA with a specificity for C-rich pyrimidine regions. Alpha-CPs play important roles in post-transcriptional activities and have different cellular distributions. This gene is induced by the p53 tumor suppressor, and the encoded protein can suppress cell proliferation …	7	https://ngdc.cncb.ac.cn/aging/rna-seq/rna-seq_search?data=PCBP4
NCAM1	YES	This gene encodes a cell adhesion protein which is a member of the immunoglobulin superfamily. The encoded protein is involved in cell-to-cell interactions as well as cell-matrix interactions during development and differentiation. The encoded protein plays a role in the development of the nervous system by regulating neurogenesis, neurite outgrowth, and cell migration. This protein is also invol…	22	https://ngdc.cncb.ac.cn/aging/rna-seq/rna-seq_search?data=NCAM1
CENPO	YES	This gene encodes a component of the interphase centromere complex. The encoded protein is localized to the centromere throughout the cell cycle and is required for bipolar spindle assembly, chromosome segregation and checkpoint signaling during mitosis. Alternatively spliced transcript variants encoding multiple protein isoforms have been observed for this gene. [provided by RefSeq, Dec 2010]	4	https://ngdc.cncb.ac.cn/aging/rna-seq/rna-seq_search?data=CENPO
LPIN1	YES	This gene encodes a magnesium-ion-dependent phosphatidic acid phosphohydrolase enzyme that catalyzes the penultimate step in triglyceride synthesis including the dephosphorylation of phosphatidic acid to yield diacylglycerol. Expression of this gene is required for adipocyte differentiation and it also functions as a nuclear transcriptional coactivator with some peroxisome proliferator-activated …	14	https://ngdc.cncb.ac.cn/aging/rna-seq/rna-seq_search?data=LPIN1
ELAVL4	YES	No summary for this gene.	11	https://ngdc.cncb.ac.cn/aging/rna-seq/rna-seq_search?data=ELAVL4
36892	NO
RUSC2	YES	This gene encodes a RUN and SH3 domain containing protein that interacts with Rab1b and Rab1-binding protein GM130. Alternatively spliced transcript variants have been observed for this gene. [provided by RefSeq, Jun 2012]	16	https://ngdc.cncb.ac.cn/aging/rna-seq/rna-seq_search?data=RUSC2
RP11-156E6.1	NO
UNC5C	YES	This gene product belongs to the UNC-5 family of netrin receptors. Netrins are secreted proteins that direct axon extension and cell migration during neural development. They are bifunctional proteins that act as attractants for some cell types and as repellents for others, and these opposite actions are thought to be mediated by two classes of receptors. The UNC-5 family of receptors mediate the…	13	https://ngdc.cncb.ac.cn/aging/rna-seq/rna-seq_search?data=UNC5C
DPP9	YES	This gene encodes a protein that is a member of the S9B family in clan SC of the serine proteases. The protein has been shown to have post-proline dipeptidyl aminopeptidase activity, cleaving Xaa-Pro dipeptides from the N-termini of proteins. Although the activity of this protein is similar to that of dipeptidyl peptidase 4 (DPP4), it does not appear to be membrane bound. In general, dipeptidyl p…	6	https://ngdc.cncb.ac.cn/aging/rna-seq/rna-seq_search?data=Dpp9
ADGRL2	YES	This gene encodes a member of the latrophilin subfamily of G-protein coupled receptors. The encoded protein participates in the regulation of exocytosis. The proprotein is thought to be further cleaved within a cysteine-rich G-protein-coupled receptor proteolysis site into two chains that are non-covalently bound at the cell membrane. Alternative splicing results in multiple transcript variants. …	11	https://ngdc.cncb.ac.cn/aging/rna-seq/rna-seq_search?data=ADGRL2
CRIP2	YES	This gene encodes a putative transcription factor with two LIM zinc-binding domains. The encoded protein may participate in the differentiation of smooth muscle tissue. Alternative splicing results in multiple transcript variants. [provided by RefSeq, Aug 2012]	23	https://ngdc.cncb.ac.cn/aging/rna-seq/rna-seq_search?data=CRIP2
ATP5G3	YES	The protein encoded by this gene is a subunit of mitochondrial membrane ATP synthase, the enzyme that catalyzes ATP synthesis during oxidative phosphorylation. This gene encodes subunit 9, which is present in multiple copies in the transmembrane part of the ATP synthase complex. Phenotype and gene expression profiles suggest correlations between this gene and alcoholism- and obesity-related pheno…	4	https://ngdc.cncb.ac.cn/aging/rna-seq/rna-seq_search?data=Atp5g3
NCS1	YES	No summary for this gene.	9	https://ngdc.cncb.ac.cn/aging/rna-seq/rna-seq_search?data=NCS1
GYS1	YES	The protein encoded by this gene catalyzes the addition of glucose monomers to the growing glycogen molecule through the formation of alpha-1,4-glycoside linkages. Mutations in this gene are associated with muscle glycogen storage disease. Alternatively spliced transcript variants encoding different isoforms have been found for this gene.[provided by RefSeq, Sep 2009]	8	https://ngdc.cncb.ac.cn/aging/rna-seq/rna-seq_search?data=GYS1
DOCK1	YES	This gene encodes a member of the dedicator of cytokinesis protein family. Dedicator of cytokinesis proteins act as guanine nucleotide exchange factors for small Rho family G proteins. The encoded protein regulates the small GTPase Rac, thereby influencing several biological processes, including phagocytosis and cell migration. Overexpression of this gene has also been associated with certain can…	3	https://ngdc.cncb.ac.cn/aging/rna-seq/rna-seq_search?data=DOCK1
NT5DC2	YES	No summary for this gene.	12	https://ngdc.cncb.ac.cn/aging/rna-seq/rna-seq_search?data=NT5DC2
MXD4	YES	This gene is a member of the MAD gene family . The MAD genes encode basic helix-loop-helix-leucine zipper proteins that heterodimerize with MAX protein, forming a transcriptional repression complex. The MAD proteins compete for MAX binding with MYC, which heterodimerizes with MAX forming a transcriptional activation complex. Studies in rodents suggest that the MAD genes are tumor suppressors and …	9	https://ngdc.cncb.ac.cn/aging/rna-seq/rna-seq_search?data=MXD4
SF3B5	YES	No summary for this gene.	6	https://ngdc.cncb.ac.cn/aging/rna-seq/rna-seq_search?data=SF3B5
ALCAM	YES	This gene encodes activated leukocyte cell adhesion molecule (ALCAM), also known as CD166 (cluster of differentiation 166), which is a member of a subfamily of immunoglobulin receptors with five immunoglobulin-like domains (VVC2C2C2) in the extracellular domain. This protein binds to T-cell differentiation antigene CD6, and is implicated in the processes of cell adhesion and migration. Multiple a…	18	https://ngdc.cncb.ac.cn/aging/rna-seq/rna-seq_search?data=ALCAM
HMCN1	YES	This gene encodes a large extracellular member of the immunoglobulin superfamily. A similar protein in C. elegans forms long, fine tracks at specific extracellular sites that are involved in many processes such as stabilization of the germline syncytium, anchorage of mechanosensory neurons to the epidermis, and organization of hemidesmosomes in the epidermis. Mutations in this gene may be associa…	10	https://ngdc.cncb.ac.cn/aging/rna-seq/rna-seq_search?data=HMCN1
RP11-371I20.2	NO
C1orf116	YES	No summary for this gene.	6	https://ngdc.cncb.ac.cn/aging/rna-seq/rna-seq_search?data=C1orf116
RP4-803J11.2	NO
PCSK2	YES	This gene encodes a member of the subtilisin-like proprotein convertase family, which includes proteases that process protein and peptide precursors trafficking through regulated or constitutive branches of the secretory pathway. The protein undergoes an initial autocatalytic processing event and interacts with a neuroendocrine secretory protein in the ER, exits the ER and sorts to secretory gran…	11	https://ngdc.cncb.ac.cn/aging/rna-seq/rna-seq_search?data=PCSK2
RP1-37E16.12	NO
TMEM133	NO
KSR2	YES	No summary for this gene.	8	https://ngdc.cncb.ac.cn/aging/rna-seq/rna-seq_search?data=KSR2
FOSB	YES	The Fos gene family consists of 4 members: FOS, FOSB, FOSL1, and FOSL2. These genes encode leucine zipper proteins that can dimerize with proteins of the JUN family, thereby forming the transcription factor complex AP-1. As such, the FOS proteins have been implicated as regulators of cell proliferation, differentiation, and transformation. Alternatively spliced transcript variants encoding differ…	29	https://ngdc.cncb.ac.cn/aging/rna-seq/rna-seq_search?data=FOSB
GRIK3	YES	Glutamate receptors are the predominant excitatory neurotransmitter receptors in the mammalian brain and are activated in a variety of normal neurophysiologic processes. This gene product belongs to the kainate family of glutamate receptors, which are composed of four subunits and function as ligand-activated ion channels. It is not certain if the subunit encoded by this gene is subject to RNA ed…	6	https://ngdc.cncb.ac.cn/aging/rna-seq/rna-seq_search?data=GRIK3
LPP	YES	This gene encodes a member of a subfamily of LIM domain proteins that are characterized by an N-terminal proline-rich region and three C-terminal LIM domains. The encoded protein localizes to the cell periphery in focal adhesions and may be involved in cell-cell adhesion and cell motility. This protein also shuttles through the nucleus and may function as a transcriptional co-activator. This gene…	12	https://ngdc.cncb.ac.cn/aging/rna-seq/rna-seq_search?data=LPP
PARVA	YES	This gene encodes a member of the parvin family of actin-binding proteins. Parvins are associated with focal contacts and contain calponin homology domains that bind to actin filaments. The encoded protein is part of the integrin-linked kinase signaling complex and plays a role in cell adhesion, motility and survival. [provided by RefSeq, Dec 2010]	4	https://ngdc.cncb.ac.cn/aging/rna-seq/rna-seq_search?data=PARVA
NPAS4	YES	NXF is a member of the basic helix-loop-helix-PER (MIM 602260)-ARNT (MIM 126110)-SIM (see SIM2; MIM 600892) (bHLH-PAS) class of transcriptional regulators, which are involved in a wide range of physiologic and developmental events (Ooe et al., 2004 [PubMed 14701734]).[supplied by OMIM, Mar 2008]	12	https://ngdc.cncb.ac.cn/aging/rna-seq/rna-seq_search?data=NPAS4
KCNA3	YES	Potassium channels represent the most complex class of voltage-gated ion channels from both functional and structural standpoints. Their diverse functions include regulating neurotransmitter release, heart rate, insulin secretion, neuronal excitability, epithelial electrolyte transport, smooth muscle contraction, and cell volume. Four sequence-related potassium channel genes - shaker, shaw, shab,…	9	https://ngdc.cncb.ac.cn/aging/rna-seq/rna-seq_search?data=KCNA3
RNF212	YES	This gene encodes a RING finger protein that may function as a ubiquitin ligase. The encoded protein may be involved in meiotic recombination. This gene is located within a linkage disequilibrium block and polymorphisms in this gene may influence recombination rates. Alternate splicing results in multiple transcript variants.[provided by RefSeq	5	https://ngdc.cncb.ac.cn/aging/rna-seq/rna-seq_search?data=RNF212
ELFN1	YES	No summary for this gene.	18	https://ngdc.cncb.ac.cn/aging/rna-seq/rna-seq_search?data=ELFN1
FGFRL1	YES	The protein encoded by this gene is a member of the fibroblast growth factor receptor (FGFR) family, where amino acid sequence is highly conserved between members and throughout evolution. FGFR family members differ from one another in their ligand affinities and tissue distribution. A full-length representative protein would consist of an extracellular region, composed of three immunoglobulin-li…	9	https://ngdc.cncb.ac.cn/aging/rna-seq/rna-seq_search?data=FGFRL1
TAS2R46	NO
IGSF21	YES	No summary for this gene.	4	https://ngdc.cncb.ac.cn/aging/rna-seq/rna-seq_search?data=IGSF21
FAM135B	YES	No summary for this gene.	4	https://ngdc.cncb.ac.cn/aging/rna-seq/rna-seq_search?data=FAM135B
SNORD17	YES	No summary for this gene.	2	https://ngdc.cncb.ac.cn/aging/rna-seq/rna-seq_search?data=SNORD17
CADM3	YES	The protein encoded by this gene is a calcium-independent cell-cell adhesion protein that can form homodimers or heterodimers with other nectin proteins. The encoded protein has both homophilic and heterophilic cell-cell adhesion activity. This gene is reported to be a tumor suppressor gene. [provided by RefSeq, Oct 2016]	15	https://ngdc.cncb.ac.cn/aging/rna-seq/rna-seq_search?data=CADM3
CORIN	YES	This gene encodes a member of the type II transmembrane serine protease class of the trypsin superfamily. Members of this family are composed of multiple structurally distinct domains. The encoded protein converts pro-atrial natriuretic peptide to biologically active atrial natriuretic peptide, a cardiac hormone that regulates blood volume and pressure. This protein may also function as a pro-bra…	11	https://ngdc.cncb.ac.cn/aging/rna-seq/rna-seq_search?data=CORIN
CACNG2	YES	The protein encoded by this gene is a type I transmembrane AMPA receptor regulatory protein (TARP). TARPs regulate both trafficking and channel gating of the AMPA receptors. The AMPA subtype of ionotropic glutamate receptors are ligand gated ion channels that are typically activated by glutamate released from presynaptic neuron terminals and mediate fast neurotransmission in excitatory synapses. …	4	https://ngdc.cncb.ac.cn/aging/rna-seq/rna-seq_search?data=CACNG2
CHRM1	YES	No summary for this gene.	4	https://ngdc.cncb.ac.cn/aging/rna-seq/rna-seq_search?data=CHRM1
DGCR5	YES	No summary for this gene.	6	https://ngdc.cncb.ac.cn/aging/rna-seq/rna-seq_search?data=DGCR5
SLC6A17	YES	The protein encoded by this gene is a member of the SLC6 family of transporters, which are responsible for the presynaptic uptake of most neurotransmitters. The encoded vesicular transporter is selective for proline, glycine, leucine and alanine. In mouse, the strongest expression of this gene was in cortical and hippocampal tissues where expression increased during embryonic brain development an…	20	https://ngdc.cncb.ac.cn/aging/rna-seq/rna-seq_search?data=SLC6A17
GRID2	YES	The protein encoded by this gene is a member of the family of ionotropic glutamate receptors which are the predominant excitatory neurotransmitter receptors in the mammalian brain. The encoded protein is a multi-pass membrane protein that is expressed selectively in cerebellar Purkinje cells. A point mutation in the mouse ortholog, associated with the phenotype named 'lurcher', in the heterozygou…	4	https://ngdc.cncb.ac.cn/aging/rna-seq/rna-seq_search?data=GRID2
TVP23C-CDRT4	NO
CABP7	YES	No summary for this gene.	4	https://ngdc.cncb.ac.cn/aging/rna-seq/rna-seq_search?data=CABP7
GPR158	YES	No summary for this gene.	7	https://ngdc.cncb.ac.cn/aging/rna-seq/rna-seq_search?data=GPR158
PLCH2	YES	PLCH2 is a member of the PLC-eta family of the phosphoinositide-specific phospholipase C (PLC) superfamily of enzymes that cleave PtdIns(4,5) P2 to generate second messengers inositol 1,4,5-trisphosphate and diacylglycerol (Zhou et al., 2005 [PubMed 16107206]).[supplied by OMIM, Jun 2009]	13	https://ngdc.cncb.ac.cn/aging/rna-seq/rna-seq_search?data=PLCH2
EPHA10	YES	Ephrin receptors, the largest subfamily of receptor tyrosine kinases (RTKs), and their ephrin ligands are important mediators of cell-cell communication regulating cell attachment, shape, and mobility in neuronal and epithelial cells (Aasheim et al., 2005 [PubMed 15777695]). See MIM 179610 for additional background on Eph receptors and ephrins.[supplied by OMIM, Mar 2008]	3	https://ngdc.cncb.ac.cn/aging/rna-seq/rna-seq_search?data=Epha10
SCML4	YES	No summary for this gene.	8	https://ngdc.cncb.ac.cn/aging/rna-seq/rna-seq_search?data=SCML4
TTC9B	YES	No summary for this gene.	6	https://ngdc.cncb.ac.cn/aging/rna-seq/rna-seq_search?data=TTC9B
RP11-441F2.2	NO
CNTNAP3B	YES	No summary for this gene.	9	https://ngdc.cncb.ac.cn/aging/rna-seq/rna-seq_search?data=CNTNAP3B
CNGB1	YES	No summary for this gene.	5	https://ngdc.cncb.ac.cn/aging/rna-seq/rna-seq_search?data=CNGB1
GH1	YES	A secreted hormone crucial in growth control, GH1 (also known as somatotropin) stimulates IGF1 secretion. GH1 levels decline with age in humans and may contribute to loss of body mass. Several results from model organisms, including rodents, suggest that the GH1/IGF1 axis plays a role in ageing. However, it is the attenuation of GH1/IGF1 activity that is associated with longevity in model organis…	No RNA-Seq Studies (ChIP -Seq)
KLHDC9	YES	No summary for this gene.	4	https://ngdc.cncb.ac.cn/aging/rna-seq/rna-seq_search?data=KLHDC9
RP5-1119A7.17	NO
APCDD1	YES	This locus encodes an inhibitor of the Wnt signaling pathway. Mutations at this locus have been associated with hereditary hypotrichosis simplex. Increased expression of this gene may also be associated with colorectal carcinogenesis.[provided by RefSeq, Sep 2010]	12	https://ngdc.cncb.ac.cn/aging/rna-seq/rna-seq_search?data=APCDD1
RSPO4	YES	This gene encodes a member of the R-spondin family of proteins that share a common domain organization consisting of a signal peptide, cysteine-rich/furin-like domain, thrombospondin domain and a C-terminal basic region. The encoded protein may be involved in activation of Wnt/beta-catenin signaling pathways. Mutations in this gene are associated with anonychia congenital. Alternate splicing resu…	4	https://ngdc.cncb.ac.cn/aging/rna-seq/rna-seq_search?data=RSPO4
MAPT-IT1	NO
RP11-863P13.4	NO
TUNAR	YES	This gene produces a spliced long non-coding RNA that may play a role in maintaining pluripotency and the neural differentiation of embryonic stem cells. Expression of this lncRNA in the caudate nucleus of brains from Huntington's Disease patients has been found to decrease as the disease progresses. It has also been suggested that this transcript may play a role in the progression of breast canc…	6	https://ngdc.cncb.ac.cn/aging/rna-seq/rna-seq_search?data=TUNAR
MIR7-3HG	YES	No summary for this gene.	1	https://ngdc.cncb.ac.cn/aging/rna-seq/rna-seq_search?data=MIR7-3HG
CTD-2517M22.14	YES	No summary for this gene.	2	https://ngdc.cncb.ac.cn/aging/rna-seq/rna-seq_search?data=CTD-2517M22.14
RP11-1391J7.1	YES	No summary for this gene.	1	https://ngdc.cncb.ac.cn/aging/rna-seq/rna-seq_search?data=RP11-1391J7.1
GJA1	YES	This gene is a member of the connexin gene family. The encoded protein is a component of gap junctions, which are composed of arrays of intercellular channels that provide a route for the diffusion of low molecular weight materials from cell to cell. The encoded protein is the major protein of gap junctions in the heart that are thought to have a crucial role in the synchronized contraction of th…	19	https://ngdc.cncb.ac.cn/aging/rna-seq/rna-seq_search?data=GJA1
RP11-347I19.7	NO
STMN4	YES	No summary for this gene.	3	https://ngdc.cncb.ac.cn/aging/rna-seq/rna-seq_search?data=STMN4
AGBL1	YES	Polyglutamylation is a reversible posttranslational modification catalyzed by polyglutamylases that results in the addition of glutamate side chains on the modified protein. This gene encodes a glutamate decarboxylase that catalyzes the deglutamylation of polyglutamylated proteins. Mutations in this gene result in dominant late-onset Fuchs corneal dystrophy. [provided by RefSeq, Nov 2013]	2	https://ngdc.cncb.ac.cn/aging/rna-seq/rna-seq_search?data=Agbl1
RBFOX1	YES	The Fox-1 family of RNA-binding proteins is evolutionarily conserved, and regulates tissue-specific alternative splicing in metazoa. Fox-1 recognizes a (U)GCAUG stretch in regulated exons or in flanking introns. The protein binds to the C-terminus of ataxin-2 and may contribute to the restricted pathology of spinocerebellar ataxia type 2 (SCA2). Ataxin-2 is the product of the SCA2 gene which caus…	5	https://ngdc.cncb.ac.cn/aging/rna-seq/rna-seq_search?data=RBFOX1
GNG3	YES	Guanine nucleotide binding proteins are heterotrimeric signal-transducing molecules consisting of alpha, beta, and gamma subunits. The gamma subunit determines the specificity of which signaling pathways will be affected by this particular complex. The protein encoded by this gene represents the gamma subunit of both inhibitory and stimulatory complexes. [provided by RefSeq, Jan 2012]	3	https://ngdc.cncb.ac.cn/aging/rna-seq/rna-seq_search?data=GNG3
TCAP	YES	Sarcomere assembly is regulated by the muscle protein titin. Titin is a giant elastic protein with kinase activity that extends half the length of a sarcomere. It serves as a scaffold to which myofibrils and other muscle related proteins are attached. This gene encodes a protein found in striated and cardiac muscle that binds to the titin Z1-Z2 domains and is a substrate of titin kinase, interact…	8	https://ngdc.cncb.ac.cn/aging/rna-seq/rna-seq_search?data=TCAP
KCNK9	YES	This gene encodes a protein that contains multiple transmembrane regions and two pore-forming P domains and functions as a pH-dependent potassium channel. Amplification and overexpression of this gene have been observed in several types of human carcinomas. This gene is imprinted in the brain, with preferential expression from the maternal allele. A mutation in this gene was associated with Birk-…	3	https://ngdc.cncb.ac.cn/aging/rna-seq/rna-seq_search?data=KCNK9
LRRTM1	YES	No summary for this gene.	7	https://ngdc.cncb.ac.cn/aging/rna-seq/rna-seq_search?data=LRRTM1
NAP1L3	YES	This gene is intronless and encodes a member of the nucleosome assembly protein (NAP) family. This gene is linked closely to a region of genes responsible for several X-linked cognitive disability syndromes. [provided by RefSeq, Dec 2010]	16	https://ngdc.cncb.ac.cn/aging/rna-seq/rna-seq_search?data=NAP1L3
BAGE2	YES	No summary for this gene.	1	https://ngdc.cncb.ac.cn/aging/rna-seq/rna-seq_search?data=BAGE2
DKK2	YES	This gene encodes a protein that is a member of the dickkopf family. The secreted protein contains two cysteine rich regions and is involved in embryonic development through its interactions with the Wnt signaling pathway. It can act as either an agonist or antagonist of Wnt/beta-catenin signaling, depending on the cellular context and the presence of the co-factor kremen 2. Activity of this prot…	17	https://ngdc.cncb.ac.cn/aging/rna-seq/rna-seq_search?data=DKK2
LCMT1-AS1	NO
OSGIN1	YES	This gene encodes an oxidative stress response protein that regulates cell death. Expression of the gene is regulated by p53 and is induced by DNA damage. The protein regulates apoptosis by inducing cytochrome c release from mitochondria. It also appears to be a key regulator of both inflammatory and anti-inflammatory molecules. The loss of this protein correlates with uncontrolled cell growth an…	20	https://ngdc.cncb.ac.cn/aging/rna-seq/rna-seq_search?data=OSGIN1
WWTR1	YES	No summary for this gene.	11	https://ngdc.cncb.ac.cn/aging/rna-seq/rna-seq_search?data=WWTR1
RP11-307C12.11	YES	No summary for this gene.	1	https://ngdc.cncb.ac.cn/aging/rna-seq/rna-seq_search?data=RP11-307C12.11
CPLX2	YES	Proteins encoded by the complexin/synaphin gene family are cytosolic proteins that function in synaptic vesicle exocytosis. These proteins bind syntaxin	10	https://ngdc.cncb.ac.cn/aging/rna-seq/rna-seq_search?data=CPLX2
CTB-193M12.5	NO
CADPS	YES	This gene encodes a novel neural/endocrine-specific cytosolic and peripheral membrane protein required for the Ca2+-regulated exocytosis of secretory vesicles. The protein acts at a stage in exocytosis that follows ATP-dependent priming, which involves the essential synthesis of phosphatidylinositol 4,5-bisphosphate (PtdIns(4,5)P2). Alternative splicing has been observed at this locus and three v…	6	https://ngdc.cncb.ac.cn/aging/rna-seq/rna-seq_search?data=CADPS
RP11-88I18.2	YES	No summary for this gene.	2	https://ngdc.cncb.ac.cn/aging/rna-seq/rna-seq_search?data=RP11-88I18.2
UNC5A	YES	UNC5A belongs to a family of netrin-1 (MIM 601614) receptors thought to mediate the chemorepulsive effect of netrin-1 on specific axons. For more information on UNC5 proteins, see UNC5C (MIM 603610).[supplied by OMIM, Apr 2004]	11	https://ngdc.cncb.ac.cn/aging/rna-seq/rna-seq_search?data=UNC5A
NRP1	YES	This gene encodes one of two neuropilins, which contain specific protein domains which allow them to participate in several different types of signaling pathways that control cell migration. Neuropilins contain a large N-terminal extracellular domain, made up of complement-binding, coagulation factor V/VIII, and meprin domains. These proteins also contains a short membrane-spanning domain and a s…	22	https://ngdc.cncb.ac.cn/aging/rna-seq/rna-seq_search?data=NRP1
RN7SKP71	YES	No summary for this gene.	2	https://ngdc.cncb.ac.cn/aging/rna-seq/rna-seq_search?data=RN7SKP71
AK8	YES	No summary for this gene.	3	https://ngdc.cncb.ac.cn/aging/rna-seq/rna-seq_search?data=AK8
FOS	YES	The FOS oncogene plays an important role in development, cell proliferation, and differentiation. As part of the AP-1 transcriptional complex, FOS has been associated with age-related changes and with the attenuated cellular response in older cells. Still, its relevance to human ageing remains under debate. [provided by GenAge]	44	https://ngdc.cncb.ac.cn/aging/rna-seq/rna-seq_search?data=FOS
TMEM178B	YES	No summary for this gene.	20	https://ngdc.cncb.ac.cn/aging/rna-seq/rna-seq_search?data=TMEM178B
KIAA0319	YES	This gene encodes a transmembrane protein that contains a large extracellular domain with multiple polycystic kidney disease (PKD) domains. The encoded protein may play a role in the development of the cerebral cortex by regulating neuronal migration and cell adhesion. Single nucleotide polymorphisms in this gene are associated with dyslexia. Alternatively spliced transcript variants encoding mul…	6	https://ngdc.cncb.ac.cn/aging/rna-seq/rna-seq_search?data=KIAA0319
RARB	YES	This gene encodes retinoic acid receptor beta, a member of the thyroid-steroid hormone receptor superfamily of nuclear transcriptional regulators. This receptor localizes to the cytoplasm and to subnuclear compartments. It binds retinoic acid, the biologically active form of vitamin A which mediates cellular signalling in embryonic morphogenesis, cell growth and differentiation. It is thought tha…	15	https://ngdc.cncb.ac.cn/aging/rna-seq/rna-seq_search?data=RARB
SMIM18	YES	No summary for this gene.	1	https://ngdc.cncb.ac.cn/aging/rna-seq/rna-seq_search?data=SMIM18
COL1A1	YES	This gene encodes the pro-alpha1 chains of type I collagen whose triple helix comprises two alpha1 chains and one alpha2 chain. Type I is a fibril-forming collagen found in most connective tissues and is abundant in bone, cornea, dermis and tendon. Mutations in this gene are associated with osteogenesis imperfecta types I-IV, Ehlers-Danlos syndrome type VIIA, Ehlers-Danlos syndrome Classical type…	35	https://ngdc.cncb.ac.cn/aging/rna-seq/rna-seq_search?data=COL1A1
MARCH4	NO
DPP6	YES	This gene encodes a single-pass type II membrane protein that is a member of the peptidase S9B family of serine proteases. This protein has no detectable protease activity, most likely due to the absence of the conserved serine residue normally present in the catalytic domain of serine proteases. However, it does bind specific voltage-gated potassium channels and alters their expression and bioph…	7	https://ngdc.cncb.ac.cn/aging/rna-seq/rna-seq_search?data=DPP6
VSTM2A	YES	No summary for this gene.	2	https://ngdc.cncb.ac.cn/aging/rna-seq/rna-seq_search?data=VSTM2A
GRIN1	YES	The protein encoded by this gene is a critical subunit of N-methyl-D-aspartate receptors	6	https://ngdc.cncb.ac.cn/aging/rna-seq/rna-seq_search?data=GRIN1
SEZ6L	YES	No summary for this gene.	5	https://ngdc.cncb.ac.cn/aging/rna-seq/rna-seq_search?data=SEZ6L
GABRB3	YES	This gene encodes a member of the ligand-gated ionic channel family. The encoded protein is one the subunits of a multi-subunit chloride channel that serves as the receptor for gamma-aminobutyric acid, a major inhibitory neurotransmitter of the mammalian nervous system. This gene is located on the long arm of chromosome 15 in a cluster with two other genes encoding related subunits of the family.…	13	https://ngdc.cncb.ac.cn/aging/rna-seq/rna-seq_search?data=GABRB3
AMER3	YES	No summary for this gene.	2	https://ngdc.cncb.ac.cn/aging/rna-seq/rna-seq_search?data=AMER3
MUC1	YES	This gene encodes a membrane-bound protein that is a member of the mucin family. Mucins are O-glycosylated proteins that play an essential role in forming protective mucous barriers on epithelial surfaces. These proteins also play a role in intracellular signaling. This protein is expressed on the apical surface of epithelial cells that line the mucosal surfaces of many different tissues includin…	13	https://ngdc.cncb.ac.cn/aging/rna-seq/rna-seq_search?data=MUC1
DNER	YES	No summary for this gene.	17	https://ngdc.cncb.ac.cn/aging/rna-seq/rna-seq_search?data=DNER
CHD5	YES	This gene encodes a member of the chromodomain helicase DNA-binding protein family. Members of this family are characterized by a chromodomain, a helicase ATP-binding domain and an additional functional domain. This gene encodes a neuron-specific protein that may function in chromatin remodeling and gene transcription. This gene is a potential tumor suppressor gene that may play a role in the dev…	9	https://ngdc.cncb.ac.cn/aging/rna-seq/rna-seq_search?data=CHD5
SHANK1	YES	This gene encodes a member of the SHANK (SH3 domain and ankyrin repeat containing) family of proteins. Members of this family act as scaffold proteins that are required for the development and function of neuronal synapses. Deletions in this gene may be associated with autism spectrum disorder in males. [provided by RefSeq, Apr 2016]	18	https://ngdc.cncb.ac.cn/aging/rna-seq/rna-seq_search?data=SHANK1
GAD1	YES	This gene encodes one of several forms of glutamic acid decarboxylase, identified as a major autoantigen in insulin-dependent diabetes. The enzyme encoded is responsible for catalyzing the production of gamma-aminobutyric acid from L-glutamic acid. A pathogenic role for this enzyme has been identified in the human pancreas since it has been identified as an autoantigen and an autoreactive T cell …	5	https://ngdc.cncb.ac.cn/aging/rna-seq/rna-seq_search?data=GAD1
PTPRE	YES	The protein encoded by this gene is a member of the protein tyrosine phosphatase (PTP) family. PTPs are known to be signaling molecules that regulate a variety of cellular processes including cell growth, differentiation, mitotic cycle, and oncogenic transformation. Several alternatively spliced transcript variants of this gene have been reported, at least two of which encode a receptor-type PTP …	24	https://ngdc.cncb.ac.cn/aging/rna-seq/rna-seq_search?data=PTPRE
OLFM1	YES	This gene product shares extensive sequence similarity with the rat neuronal olfactomedin-related ER localized protein. While the exact function of the encoded protein is not known, its abundant expression in brain suggests that it may have an essential role in nerve tissue. Several alternatively spliced transcripts encoding different isoforms have been found for this gene. [provided by RefSeq, J…	16	https://ngdc.cncb.ac.cn/aging/rna-seq/rna-seq_search?data=OLFM1
ZDHHC22	YES	No summary for this gene.	7	https://ngdc.cncb.ac.cn/aging/rna-seq/rna-seq_search?data=ZDHHC22
CNN2	YES	The protein encoded by this gene, which can bind actin, calmodulin, troponin C, and tropomyosin, may function in the structural organization of actin filaments. The encoded protein could play a role in smooth muscle contraction and cell adhesion. Several pseudogenes of this gene have been identified, and are present on chromosomes 1, 2, 3, 6, 9, 11, 13, 15, 16, 21 and 22. Alternative splicing res…	7	https://ngdc.cncb.ac.cn/aging/rna-seq/rna-seq_search?data=CNN2
EPAS1	YES	This gene encodes a transcription factor involved in the induction of genes regulated by oxygen	19	https://ngdc.cncb.ac.cn/aging/rna-seq/rna-seq_search?data=Epas1
ERBB4	YES	This gene is a member of the Tyr protein kinase family and the epidermal growth factor receptor subfamily. It encodes a single-pass type I membrane protein with multiple cysteine rich domains, a transmembrane domain, a tyrosine kinase domain, a phosphotidylinositol-3 kinase binding site and a PDZ domain binding motif. The protein binds to and is activated by neuregulins and other factors and indu…	9	https://ngdc.cncb.ac.cn/aging/rna-seq/rna-seq_search?data=ERBB4
PTPN14	YES	The protein encoded by this gene is a member of the protein tyrosine phosphatase (PTP) family. PTPs are known to be signaling molecules that regulate a variety of cellular processes including cell growth, differentiation, mitotic cycle, and oncogenic transformation. This PTP contains an N-terminal noncatalytic domain similar to that of band 4.1 superfamily cytoskeleton-associated proteins, which …	9	https://ngdc.cncb.ac.cn/aging/rna-seq/rna-seq_search?data=PTPN14
EPB41L4B	YES	No summary for this gene.	12	https://ngdc.cncb.ac.cn/aging/rna-seq/rna-seq_search?data=EPB41L4B
KIFC3	YES	This gene encodes a member of the kinesin-14 family of microtubule motors. Members of this family play a role in the formation, maintenance and remodeling of the bipolar mitotic spindle. The protein encoded by this gene has cytoplasmic functions in the interphase cells. It may also be involved in the final stages of cytokinesis. Alternative splicing results in multiple transcript variants encodin…	6	https://ngdc.cncb.ac.cn/aging/rna-seq/rna-seq_search?data=KIFC3
KCNB1	YES	Voltage-gated potassium (Kv) channels represent the most complex class of voltage-gated ion channels from both functional and structural standpoints. Their diverse functions include regulating neurotransmitter release, heart rate, insulin secretion, neuronal excitability, epithelial electrolyte transport, smooth muscle contraction, and cell volume. Four sequence-related potassium channel genes - …	6	https://ngdc.cncb.ac.cn/aging/rna-seq/rna-seq_search?data=KCNB1
PTPRN	YES	The protein encoded by this gene is a member of the protein tyrosine phosphatase (PTP) family. PTPs are known to be signaling molecules that regulate a variety of cellular processes including cell growth, differentiation, mitotic cycle, and oncogenic transformation. This PTP possesses an extracellular region, a single transmembrane region, and a single catalytic domain, and thus represents a rece…	20	https://ngdc.cncb.ac.cn/aging/rna-seq/rna-seq_search?data=PTPRN
NPTX2	YES	This gene encodes a member of the family of neuronal petraxins, synaptic proteins that are related to C-reactive protein. This protein is involved in excitatory synapse formation. It also plays a role in clustering of alpha-amino-3-hydroxy-5-methyl-4-isoxazolepropionic acid (AMPA)-type glutamate receptors at established synapses, resulting in non-apoptotic cell death of dopaminergic nerve cells. …	20	https://ngdc.cncb.ac.cn/aging/rna-seq/rna-seq_search?data=NPTX2
NELL2	YES	The protein encoded by this gene is a glycoprotein containing several von Willebrand factor C domains and epidermal growth factor (EGF)-like domains. The encoded protein acts as a homotrimer and is found in the cytoplasm. Several variants encoding a few different isoforms exist, and at least one isoform appears to be a secreted protein. Studies in mouse suggest that this protein plays a role in n…	8	https://ngdc.cncb.ac.cn/aging/rna-seq/rna-seq_search?data=NELL2
RET	YES	This gene encodes a transmembrane receptor and member of the tyrosine protein kinase family of proteins. Binding of ligands such as GDNF (glial cell-line derived neurotrophic factor) and other related proteins to the encoded receptor stimulates receptor dimerization and activation of downstream signaling pathways that play a role in cell differentiation, growth, migration and survival. The encode…	13	https://ngdc.cncb.ac.cn/aging/rna-seq/rna-seq_search?data=RET
ROBO2	YES	The protein encoded by this gene belongs to the ROBO family, part of the immunoglobulin superfamily of proteins that are highly conserved from fly to human. The encoded protein is a transmembrane receptor for the slit homolog 2 protein and functions in axon guidance and cell migration. Mutations in this gene are associated with vesicoureteral reflux, characterized by the backward flow of urine fr…	12	https://ngdc.cncb.ac.cn/aging/rna-seq/rna-seq_search?data=ROBO2
ABCA12	YES	The membrane-associated protein encoded by this gene is a member of the superfamily of ATP-binding cassette (ABC) transporters. ABC proteins transport various molecules across extra- and intracellular membranes. ABC genes are divided into seven distinct subfamilies (ABC1, MDR/TAP, MRP, ALD, OABP, GCN20, and White). This encoded protein is a member of the ABC1 subfamily, which is the only major AB…	11	https://ngdc.cncb.ac.cn/aging/rna-seq/rna-seq_search?data=ABCA12
HMP19	NO
PCDH1	YES	This gene belongs to the protocadherin subfamily within the cadherin superfamily. The encoded protein is a membrane protein found at cell-cell boundaries. It is involved in neural cell adhesion, suggesting a possible role in neuronal development. The protein includes an extracelllular region, containing 7 cadherin-like domains, a transmembrane region and a C-terminal cytoplasmic region. Cells exp…	18	https://ngdc.cncb.ac.cn/aging/rna-seq/rna-seq_search?data=PCDH1
ITPKB	YES	The protein encoded by this protein regulates inositol phosphate metabolism by phosphorylation of second messenger inositol 1,4,5-trisphosphate to Ins(1,3,4,5)P4. The activity of this encoded protein is responsible for regulating the levels of a large number of inositol polyphosphates that are important in cellular signaling. Both calcium/calmodulin and protein phosphorylation mechanisms control …	13	https://ngdc.cncb.ac.cn/aging/rna-seq/rna-seq_search?data=ITPKB
SYT9	YES	No summary for this gene.	6	https://ngdc.cncb.ac.cn/aging/rna-seq/rna-seq_search?data=SYT9
CDH11	YES	This gene encodes a type II classical cadherin from the cadherin superfamily, integral membrane proteins that mediate calcium-dependent cell-cell adhesion. Mature cadherin proteins are composed of a large N-terminal extracellular domain, a single membrane-spanning domain, and a small, highly conserved C-terminal cytoplasmic domain. Type II (atypical) cadherins are defined based on their lack of a…	20	https://ngdc.cncb.ac.cn/aging/rna-seq/rna-seq_search?data=CDH11
FOXO1	YES	A transcription factor of the Fox family, FOXO1 is important in development. It also appears to regulate apoptotic signals.A homologue of FOXO1A, daf-16, has been associated with ageing in roundworms, and overexpression of another homologue, dFOXO, in adult fat body of fruit flies increased longevity in females. Mice overexpressing FOXO1 in skeletal muscle weighed less than controls and had a red…	9	https://ngdc.cncb.ac.cn/aging/rna-seq/rna-seq_search?data=FOXO1
MTND5P19	NO
LGR5	YES	The protein encoded by this gene is a leucine-rich repeat-containing receptor (LGR) and member of the G protein-coupled, 7-transmembrane receptor (GPCR) superfamily. The encoded protein is a receptor for R-spondins and is involved in the canonical Wnt signaling pathway. This protein plays a role in the formation and maintenance of adult intestinal stem cells during postembryonic development. Seve…	12	https://ngdc.cncb.ac.cn/aging/rna-seq/rna-seq_search?data=LGR5
SULF2	YES	Heparan sulfate proteoglycans (HSPGs) act as coreceptors for numerous heparin-binding growth factors and cytokines and are involved in cell signaling. Heparan sulfate 6-O-endosulfatases, such as SULF2, selectively remove 6-O-sulfate groups from heparan sulfate. This activity modulates the effects of heparan sulfate by altering binding sites for signaling molecules (Dai et al., 2005 [PubMed 161922…	21	https://ngdc.cncb.ac.cn/aging/rna-seq/rna-seq_search?data=SULF2
ITPR3	YES	This gene encodes a receptor for inositol 1,4,5-trisphosphate, a second messenger that mediates the release of intracellular calcium. The receptor contains a calcium channel at the C-terminus and the ligand-binding site at the N-terminus. Knockout studies in mice suggest that type 2 and type 3 inositol 1,4,5-trisphosphate receptors play a key role in exocrine secretion underlying energy metabolis…	18	https://ngdc.cncb.ac.cn/aging/rna-seq/rna-seq_search?data=ITPR3
ADCYAP1R1	YES	This gene encodes type I adenylate cyclase activating polypeptide receptor, which is a membrane-associated protein and shares significant homology with members of the glucagon/secretin receptor family. This receptor mediates diverse biological actions of adenylate cyclase activating polypeptide 1 and is positively coupled to adenylate cyclase. Multiple alternatively spliced transcript variants en…	9	https://ngdc.cncb.ac.cn/aging/rna-seq/rna-seq_search?data=ADCYAP1R1
LRRN2	YES	The protein encoded by this gene belongs to the leucine-rich repeat superfamily. This gene was found to be amplified and overexpressed in malignant gliomas. The encoded protein has homology with other proteins that function as cell-adhesion molecules or as signal transduction receptors and is a candidate for the target gene in the 1q32.1 amplicon in malignant gliomas. Two alternatively spliced tr…	11	https://ngdc.cncb.ac.cn/aging/rna-seq/rna-seq_search?data=LRRN2
PRKCA	YES	PRKCA is a phorbol ester receptor involved in signal transduction. It appears to interact with many proteins, including some that have been related to ageing, such as LMNA and INSR. In the medfly, PRKCA levels are age-dependent. PRKCA has not been directly related to human ageing. [provided by GenAge]	13	https://ngdc.cncb.ac.cn/aging/rna-seq/rna-seq_search?data=PRKCA
ACTL6B	YES	The protein encoded by this gene is a member of a family of actin-related proteins (ARPs) which share significant amino acid sequence identity to conventional actins. Both actins and ARPs have an actin fold, which is an ATP-binding cleft, as a common feature. The ARPs are involved in diverse cellular processes, including vesicular transport, spindle orientation, nuclear migration and chromatin re…	3	https://ngdc.cncb.ac.cn/aging/rna-seq/rna-seq_search?data=ACTL6B
EGR1	YES	An important regulator of the cell cycle, EGR1 has been suggested to act upstream of ageing-related genes such as TP53. It also appears to be pro-apoptotic. EGR1's role in ageing is unknown, but it might be part of its signalling cascade. Further studies are necessary to establish whether EGR1 is a factor in human ageing. [provided by GenAge]	39	https://ngdc.cncb.ac.cn/aging/rna-seq/rna-seq_search?data=EGR1
CADM2	YES	This gene encodes a member of the synaptic cell adhesion molecule 1 (SynCAM) family which belongs to the immunoglobulin (Ig) superfamily. The encoded protein has three Ig-like domains and a cytosolic protein 4.1 binding site near the C-terminus. Proteins belonging to the protein 4.1 family crosslink spectrin and interact with other cytoskeletal proteins. Multiple transcript variants encoding diff…	16	https://ngdc.cncb.ac.cn/aging/rna-seq/rna-seq_search?data=CADM2
GPR37	YES	This gene is a member of the G protein-coupled receptor family. The encoded protein contains seven transmembrane domains and is found in cell and endoplasmic reticulum membranes. G protein-coupled receptors are involved in translating outside signals into G protein mediated intracellular effects. This gene product interacts with Parkin and is involved in juvenile Parkinson disease. [provided by R…	11	https://ngdc.cncb.ac.cn/aging/rna-seq/rna-seq_search?data=GPR37
LTBP1	YES	The protein encoded by this gene belongs to the family of latent TGF-beta binding proteins (LTBPs). The secretion and activation of TGF-betas is regulated by their association with latency-associated proteins and with latent TGF-beta binding proteins. The product of this gene targets latent complexes of transforming growth factor beta to the extracellular matrix, where the latent cytokine is subs…	17	https://ngdc.cncb.ac.cn/aging/rna-seq/rna-seq_search?data=LTBP1
GFRA3	YES	The protein encoded by this gene is a glycosylphosphatidylinositol(GPI)-linked cell surface receptor and a member of the GDNF receptor family. It forms a signaling receptor complex with RET tyrosine kinase receptor and binds the ligand, artemin. [provided by RefSeq, Jul 2008]	6	https://ngdc.cncb.ac.cn/aging/rna-seq/rna-seq_search?data=GFRA3
RIMS4	YES	No summary for this gene.	9	https://ngdc.cncb.ac.cn/aging/rna-seq/rna-seq_search?data=RIMS4
SNORA73B	YES	No summary for this gene.	2	https://ngdc.cncb.ac.cn/aging/rna-seq/rna-seq_search?data=SNORA73B
SPRY1	YES	No summary for this gene.	15	https://ngdc.cncb.ac.cn/aging/rna-seq/rna-seq_search?data=SPRY1
RBPMS	YES	This gene encodes a member of the RNA recognition motif family of RNA-binding proteins. The RNA recognition motif is between 80-100 amino acids in length and family members contain one to four copies of the motif. The RNA recognition motif consists of two short stretches of conserved sequence, as well as a few highly conserved hydrophobic residues. The encoded protein has a single, putative RNA r…	8	https://ngdc.cncb.ac.cn/aging/rna-seq/rna-seq_search?data=RBPMS
LRP1B	YES	This gene encodes a member of the low density lipoprotein (LDL) receptor family. These receptors play a wide variety of roles in normal cell function and development due to their interactions with multiple ligands. Disruption of this gene has been reported in several types of cancer. [provided by RefSeq, Jun 2016]	9	https://ngdc.cncb.ac.cn/aging/rna-seq/rna-seq_search?data=LRP1B
NNAT	YES	The protein encoded by this gene is a proteolipid that may be involved in the regulation of ion channels during brain development. The encoded protein may also play a role in forming and maintaining the structure of the nervous system. This gene is found within an intron of another gene, bladder cancer associated protein, but on the opposite strand. This gene is imprinted and is expressed only fr…	18	https://ngdc.cncb.ac.cn/aging/rna-seq/rna-seq_search?data=NNAT
MAP6	YES	This gene encodes a microtubule-associated protein. The encoded protein is a calmodulin-binding and calmodulin-regulated protein that is involved in microtubule stabilization. Two transcript variants encoding distinct isoforms have been identified for this gene. [provided by RefSeq, Jul 2008]	13	https://ngdc.cncb.ac.cn/aging/rna-seq/rna-seq_search?data=MAP6
SCN3B	YES	Voltage-gated sodium channels are transmembrane glycoprotein complexes composed of a large alpha subunit and one or more regulatory beta subunits. They are responsible for the generation and propagation of action potentials in neurons and muscle. This gene encodes one member of the sodium channel beta subunit gene family, and influences the inactivation kinetics of the sodium channel. Two alterna…	13	https://ngdc.cncb.ac.cn/aging/rna-seq/rna-seq_search?data=SCN3B
CHGA	YES	The protein encoded by this gene is a member of the chromogranin/secretogranin family of neuroendocrine secretory proteins. It is found in secretory vesicles of neurons and endocrine cells. This gene product is a precursor to three biologically active peptides; vasostatin, pancreastatin, and parastatin. These peptides act as autocrine or paracrine negative modulators of the neuroendocrine system.…	10	https://ngdc.cncb.ac.cn/aging/rna-seq/rna-seq_search?data=CHGA
FZD7	YES	Members of the 'frizzled' gene family encode 7-transmembrane domain proteins that are receptors for Wnt signaling proteins. The FZD7 protein contains an N-terminal signal sequence, 10 cysteine residues typical of the cysteine-rich extracellular domain of Fz family members, 7 putative transmembrane domains, and an intracellular C-terminal tail with a PDZ domain-binding motif. FZD7 gene expression …	15	https://ngdc.cncb.ac.cn/aging/rna-seq/rna-seq_search?data=FZD7
XKR7	YES	No summary for this gene.	8	https://ngdc.cncb.ac.cn/aging/rna-seq/rna-seq_search?data=XKR7
PAX5	YES	This gene encodes a member of the paired box (PAX) family of transcription factors.	9	https://ngdc.cncb.ac.cn/aging/rna-seq/rna-seq_search?data=PAX5
PPFIBP2	YES	This gene encodes a member of the LAR protein-tyrosine phosphatase-interacting protein (liprin) family. The encoded protein is a beta liprin and plays a role in axon guidance and neuronal synapse development by recruiting LAR protein-tyrosine phosphatases to the plasma membrane. Alternatively spliced transcript variants encoding multiple isoforms have been observed for this gene. [provided by Ref…	8	https://ngdc.cncb.ac.cn/aging/rna-seq/rna-seq_search?data=PPFIBP2
SCN9A	YES	This gene encodes a voltage-gated sodium channel which plays a significant role in nociception signaling. Mutations in this gene have been associated with primary erythermalgia, channelopathy-associated insensitivity to pain, and paroxysmal extreme pain disorder. [provided by RefSeq, Aug 2009]	17	https://ngdc.cncb.ac.cn/aging/rna-seq/rna-seq_search?data=SCN9A
AHNAK	YES	The protein encoded by this gene is a large (700 kDa) structural scaffold protein consisting of a central domain with 128 aa repeats. The encoded protein may play a role in such diverse processes as blood-brain barrier formation, cell structure and migration, cardiac calcium channel regulation, and tumor metastasis. A much shorter variant encoding a 17 kDa isoform exists for this gene, and the sh…	14	https://ngdc.cncb.ac.cn/aging/rna-seq/rna-seq_search?data=AHNAK
MTCO2P2	NO
SCG3	YES	The protein encoded by this gene is a member of the chromogranin/secretogranin family of neuroendocrine secretory proteins. Granins may serve as precursors for biologically active peptides. Some granins have been shown to function as helper proteins in sorting and proteolytic processing of prohormones; however, the function of this protein is unknown. Two transcript variants encoding different is…	8	https://ngdc.cncb.ac.cn/aging/rna-seq/rna-seq_search?data=SCG3
CELF3	YES	Members of the CELF/BRUNOL protein family contain two N-terminal RNA recognition motif (RRM) domains, one C-terminal RRM domain, and a divergent segment of 160-230 aa between the second and third RRM domains. Members of this protein family regulate pre-mRNA alternative splicing and may also be involved in mRNA editing, and translation. Multiple alternatively spliced transcript variants encoding d…	8	https://ngdc.cncb.ac.cn/aging/rna-seq/rna-seq_search?data=CELF3
NAV2	YES	This gene encodes a member of the neuron navigator gene family	15	https://ngdc.cncb.ac.cn/aging/rna-seq/rna-seq_search?data=NAV2
RIMS2	YES	The protein encoded by this gene is a presynaptic protein that interacts with RAB3, a protein important for normal neurotransmitter release. The encoded protein can also bind several other synaptic proteins, including UNC-13 homolog B, ELKS/Rab6-interacting/CAST family member 1, and synaptotagmin 1. This protein is involved in synaptic membrane exocytosis. Polymorphisms in this gene have been ass…	10	https://ngdc.cncb.ac.cn/aging/rna-seq/rna-seq_search?data=RIMS2
PHACTR1	YES	The protein encoded by this gene is a member of the phosphatase and actin regulator family of proteins. This family member can bind actin and regulate the reorganization of the actin cytoskeleton. It plays a role in tubule formation and in endothelial cell survival. Polymorphisms in this gene are associated with susceptibility to myocardial infarction, coronary artery disease and cervical artery …	8	https://ngdc.cncb.ac.cn/aging/rna-seq/rna-seq_search?data=PHACTR1
SULT1C4	YES	Sulfotransferase enzymes catalyze the sulfate conjugation of many hormones, neurotransmitters, drugs, and xenobiotic compounds. These cytosolic enzymes are different in their tissue distributions and substrate specificities. The gene structure (number and length of exons) is similar among family members. This gene encodes a protein that belongs to the SULT1 subfamily, responsible for transferring…	16	https://ngdc.cncb.ac.cn/aging/rna-seq/rna-seq_search?data=SULT1C4
ST8SIA3	YES	No summary for this gene.	15	https://ngdc.cncb.ac.cn/aging/rna-seq/rna-seq_search?data=ST8SIA3
CNTNAP2	YES	This gene encodes a member of the neurexin family which functions in the vertebrate nervous system as cell adhesion molecules and receptors. This protein, like other neurexin proteins, contains epidermal growth factor repeats and laminin G domains. In addition, it includes an F5/8 type C domain, discoidin/neuropilin- and fibrinogen-like domains, thrombospondin N-terminal-like domains and a putati…	16	https://ngdc.cncb.ac.cn/aging/rna-seq/rna-seq_search?data=CNTNAP2
PRSS12	YES	This gene encodes a member of the trypsin family of serine proteases and contains a signal peptide, a proline-rich region, a Kringle domain, four scavenger receptor cysteine-rich domains, and a trypsin-like serine protease domain. The protein, sometimes referred to as neurotrypsin or motopsin, is secreted from neuronal cells and localizes to the synaptic cleft. Studies in mice show that this prot…	20	https://ngdc.cncb.ac.cn/aging/rna-seq/rna-seq_search?data=PRSS12
FN1	YES	This gene encodes fibronectin, a glycoprotein present in a soluble dimeric form in plasma, and in a dimeric or multimeric form at the cell surface and in extracellular matrix. The encoded preproprotein is proteolytically processed to generate the mature protein. Fibronectin is involved in cell adhesion and migration processes including embryogenesis, wound healing, blood coagulation, host defense…	26	https://ngdc.cncb.ac.cn/aging/rna-seq/rna-seq_search?data=FN1
CNTN1	YES	The protein encoded by this gene is a member of the immunoglobulin superfamily. It is a glycosylphosphatidylinositol (GPI)-anchored neuronal membrane protein that functions as a cell adhesion molecule. It may play a role in the formation of axon connections in the developing nervous system. Multiple alternatively spliced transcript variants encoding different isoforms have been found for this gen…	19	https://ngdc.cncb.ac.cn/aging/rna-seq/rna-seq_search?data=CNTN1
MYT1	YES	The protein encoded by this gene is a member of a family of neural specific, zinc finger-containing DNA-binding proteins. The protein binds to the promoter regions of proteolipid proteins of the central nervous system and plays a role in the developing nervous system. [provided by RefSeq, Jul 2008]	1	https://ngdc.cncb.ac.cn/aging/rna-seq/rna-seq_search?data=MYT1
TPBG	YES	This gene encodes a leucine-rich transmembrane glycoprotein that may be involved in cell adhesion. The encoded protein is an oncofetal antigen that is specific to trophoblast cells. In adults this protein is highly expressed in many tumor cells and is associated with poor clinical outcome in numerous cancers. Alternate splicing in the 5' UTR results in multiple transcript variants that encode the…	12	https://ngdc.cncb.ac.cn/aging/rna-seq/rna-seq_search?data=TPBG
SMAD3	YES	The SMAD family of proteins are a group of intracellular signal transducer proteins similar to the gene products of the Drosophila gene 'mothers against decapentaplegic' (Mad) and the C. elegans gene Sma. The SMAD3 protein functions in the transforming growth factor-beta signaling pathway, and transmits signals from the cell surface to the nucleus, regulating gene activity and cell proliferation.…	18	https://ngdc.cncb.ac.cn/aging/rna-seq/rna-seq_search?data=SMAD3
ATCAY	YES	This gene encodes a neuron-restricted protein that contains a CRAL-TRIO motif common to proteins that bind small lipophilic molecules. Mutations in this gene are associated with cerebellar ataxia, Cayman type. [provided by RefSeq, Jul 2008]	11	https://ngdc.cncb.ac.cn/aging/rna-seq/rna-seq_search?data=ATCAY
TSPOAP1	YES	No summary for this gene.	8	https://ngdc.cncb.ac.cn/aging/rna-seq/rna-seq_search?data=TSPOAP1
SYP	YES	This gene encodes an integral membrane protein of small synaptic vesicles in brain and endocrine cells. The protein also binds cholesterol and is thought to direct targeting of vesicle-associated membrane protein 2 (synaptobrevin) to intracellular compartments. Mutations in this gene are associated with an X-linked form of cognitive disability. [provided by RefSeq, Jul 2017]	6	https://ngdc.cncb.ac.cn/aging/rna-seq/rna-seq_search?data=SYP
ATP7A	YES	This gene encodes a transmembrane protein that functions in copper transport across membranes. This protein is localized to the trans Golgi network, where it is predicted to supply copper to copper-dependent enzymes in the secretory pathway. It relocalizes to the plasma membrane under conditions of elevated extracellular copper, and functions in the efflux of copper from cells. Mutations in this …	4	https://ngdc.cncb.ac.cn/aging/rna-seq/rna-seq_search?data=ATP7A
CDC14A	YES	The protein encoded by this gene is a dual-specificity phosphatase that preferentially dephosphorylates cyclin dependent kinase substrates to regulate the cell cycle. In human cell lines, this protein localizes to interphase chromosomes, and depletion of the transcript results in centrosome separation and cytokinesis defects. In mouse, the protein localizes to the nucleus of prophase I arrested o…	No RNA-Seq Studies (scRNA-Seq & ChIP -Seq)
ARC	YES	No summary for this gene.	20	https://ngdc.cncb.ac.cn/aging/rna-seq/rna-seq_search?data=ARC
EPHB4	YES	Ephrin receptors and their ligands, the ephrins, mediate numerous developmental processes, particularly in the nervous system. Based on their structures and sequence relationships, ephrins are divided into the ephrin-A (EFNA) class, which are anchored to the membrane by a glycosylphosphatidylinositol linkage, and the ephrin-B (EFNB) class, which are transmembrane proteins. The Eph family of recep…	8	https://ngdc.cncb.ac.cn/aging/rna-seq/rna-seq_search?data=EPHB4
AMOTL2	YES	Angiomotin is a protein that binds angiostatin, a circulating inhibitor of the formation of new blood vessels (angiogenesis). Angiomotin mediates angiostatin inhibition of endothelial cell migration and tube formation in vitro. The protein encoded by this gene is related to angiomotin and is a member of the motin protein family. Alternative splicing results in multiple transcript variants of this…	13	https://ngdc.cncb.ac.cn/aging/rna-seq/rna-seq_search?data=Amotl2
SRRM4	YES	SRRM4 promotes alternative splicing and inclusion of neural-specific exons in target mRNAs (Calarco et al., 2009 [PubMed 19737518]).[supplied by OMIM, Oct 2009]	5	https://ngdc.cncb.ac.cn/aging/rna-seq/rna-seq_search?data=SRRM4
STK17B	YES	No summary for this gene.	13	https://ngdc.cncb.ac.cn/aging/rna-seq/rna-seq_search?data=STK17B
ZCCHC24	YES	No summary for this gene.	13	https://ngdc.cncb.ac.cn/aging/rna-seq/rna-seq_search?data=ZCCHC24
S100A11	YES	The protein encoded by this gene is a member of the S100 family of proteins containing 2 EF-hand calcium-binding motifs. S100 proteins are localized in the cytoplasm and/or nucleus of a wide range of cells, and involved in the regulation of a number of cellular processes such as cell cycle progression and differentiation. S100 genes include at least 13 members which are located as a cluster on ch…	9	https://ngdc.cncb.ac.cn/aging/rna-seq/rna-seq_search?data=S100A11
LRP4	YES	This gene encodes a member of the low-density lipoprotein receptor-related protein family. The encoded protein may be a regulator of Wnt signaling. Mutations in this gene are associated with Cenani-Lenz syndrome. [provided by RefSeq, May 2010]	12	https://ngdc.cncb.ac.cn/aging/rna-seq/rna-seq_search?data=LRP4
NFASC	YES	This gene encodes an L1 family immunoglobulin cell adhesion molecule with multiple IGcam and fibronectin domains. The protein functions in neurite outgrowth, neurite fasciculation, and organization of the axon initial segment (AIS) and nodes of Ranvier on axons during early development. Both the AIS and nodes of Ranvier contain high densities of voltage-gated Na+ (Nav) channels which are clustere…	27	https://ngdc.cncb.ac.cn/aging/rna-seq/rna-seq_search?data=NFASC
FREM1	YES	This gene encodes a basement membrane protein that may play a role in craniofacial and renal development. Mutations in this gene have been associated with bifid nose with or without anorectal and renal anomalies. Alternatively spliced transcript variants encoding different isoforms have been described. PubMed ID 19940113 describes one such variant that initiates transcription within a distinct, i…	10	https://ngdc.cncb.ac.cn/aging/rna-seq/rna-seq_search?data=FREM1
NOTCH2	YES	This gene encodes a member of the Notch family. Members of this Type 1 transmembrane protein family share structural characteristics including an extracellular domain consisting of multiple epidermal growth factor-like (EGF) repeats, and an intracellular domain consisting of multiple, different domain types. Notch family members play a role in a variety of developmental processes by controlling c…	7	https://ngdc.cncb.ac.cn/aging/rna-seq/rna-seq_search?data=NOTCH2
TNS3	YES	No summary for this gene.	12	https://ngdc.cncb.ac.cn/aging/rna-seq/rna-seq_search?data=TNS3
RPPH1	YES	H1RNA is the RNA component of the RNase P ribonucleoprotein, an endoribonuclease that cleaves tRNA precursor molecules to form the mature 5-prime termini of their tRNA sequences (Baer et al., 1989 [PubMed 2308839]).[supplied by OMIM, Mar 2008]	5	https://ngdc.cncb.ac.cn/aging/rna-seq/rna-seq_search?data=RPPH1
FSTL1	YES	This gene encodes a protein with similarity to follistatin, an activin-binding protein. It contains an FS module, a follistatin-like sequence containing 10 conserved cysteine residues. This gene product is thought to be an autoantigen associated with rheumatoid arthritis. [provided by RefSeq, Jul 2008]	17	https://ngdc.cncb.ac.cn/aging/rna-seq/rna-seq_search?data=FSTL1
DKK1	YES	This gene encodes a member of the dickkopf family of proteins. Members of this family are secreted proteins characterized by two cysteine-rich domains that mediate protein-protein interactions. The encoded protein binds to the LRP6 co-receptor and inhibits beta-catenin-dependent Wnt signaling. This gene plays a role in embryonic development and may be important in bone formation in adults. Elevat…	25	https://ngdc.cncb.ac.cn/aging/rna-seq/rna-seq_search?data=DKK1
ADAMTS19	YES	This gene encodes a member of the ADAMTS (a disintegrin and metalloproteinase with thrombospondin motif) protein family. Members of the family share several distinct protein modules, including a propeptide region, a metalloproteinase domain, a disintegrin-like domain, and a thrombospondin type 1 (TS) motif. Individual members of this family differ in the number of C-terminal TS motifs, and some h…	12	https://ngdc.cncb.ac.cn/aging/rna-seq/rna-seq_search?data=ADAMTS19
NID1	YES	This gene encodes a member of the nidogen family of basement membrane glycoproteins. The protein interacts with several other components of basement membranes, and may play a role in cell interactions with the extracellular matrix. [provided by RefSeq, Jul 2008]	14	https://ngdc.cncb.ac.cn/aging/rna-seq/rna-seq_search?data=NID1
ACVR1	YES	Activins are dimeric growth and differentiation factors which belong to the transforming growth factor-beta (TGF-beta) superfamily of structurally related signaling proteins. Activins signal through a heteromeric complex of receptor serine kinases which include at least two type I ( I and IB) and two type II (II and IIB) receptors. These receptors are all transmembrane proteins, composed of a lig…	5	https://ngdc.cncb.ac.cn/aging/rna-seq/rna-seq_search?data=ACVR1
MANEAL	YES	No summary for this gene.	7	https://ngdc.cncb.ac.cn/aging/rna-seq/rna-seq_search?data=MANEAL
RREB1	YES	The protein encoded by this gene is a zinc finger transcription factor that binds to RAS-responsive elements (RREs) of gene promoters. It has been shown that the calcitonin gene promoter contains an RRE and that the encoded protein binds there and increases expression of calcitonin, which may be involved in Ras/Raf-mediated cell differentiation. Multiple transcript variants encoding several diffe…	6	https://ngdc.cncb.ac.cn/aging/rna-seq/rna-seq_search?data=RREB1
ANTXR1	YES	This gene encodes a type I transmembrane protein and is a tumor-specific endothelial marker that has been implicated in colorectal cancer. The encoded protein has been shown to also be a docking protein or receptor for Bacillus anthracis toxin, the causative agent of the disease, anthrax. The binding of the protective antigen (PA) component, of the tripartite anthrax toxin, to this receptor prote…	12	https://ngdc.cncb.ac.cn/aging/rna-seq/rna-seq_search?data=ANTXR1
NOTCH3	YES	This gene encodes the third discovered human homologue of the Drosophilia melanogaster type I membrane protein notch. In Drosophilia, notch interaction with its cell-bound ligands (delta, serrate) establishes an intercellular signalling pathway that plays a key role in neural development. Homologues of the notch-ligands have also been identified in human, but precise interactions between these li…	23	https://ngdc.cncb.ac.cn/aging/rna-seq/rna-seq_search?data=NOTCH3
UNC79	YES	The NALCN channel is responsible for Na(+) leak currents. The protein encoded by this gene, along with UNC80, is an accessory subunit of the NALCN channel that contributes to the Ca(2+) sensitivity of the channel. [provided by RefSeq, Sep 2016]	8	https://ngdc.cncb.ac.cn/aging/rna-seq/rna-seq_search?data=UNC79
TNC	YES	This gene encodes an extracellular matrix protein with a spatially and temporally restricted tissue distribution. This protein is homohexameric with disulfide-linked subunits, and contains multiple EGF-like and fibronectin type-III domains. It is implicated in guidance of migrating neurons as well as axons during development, synaptic plasticity, and neuronal regeneration. [provided by RefSeq, Ju…	31	https://ngdc.cncb.ac.cn/aging/rna-seq/rna-seq_search?data=TNC
UNC13A	YES	This gene encodes a member of the UNC13 family. UNC13 proteins bind to phorbol esters and diacylglycerol and play important roles in neurotransmitter release at synapses. Single nucleotide polymorphisms in this gene may be associated with sporadic amyotrophic lateral sclerosis. [provided by RefSeq, Feb 2012]	24	https://ngdc.cncb.ac.cn/aging/rna-seq/rna-seq_search?data=UNC13A
RELN	YES	This gene encodes a large secreted extracellular matrix protein thought to control cell-cell interactions critical for cell positioning and neuronal migration during brain development. This protein may be involved in schizophrenia, autism, bipolar disorder, major depression and in migration defects associated with temporal lobe epilepsy. Mutations of this gene are associated with autosomal recess…	30	https://ngdc.cncb.ac.cn/aging/rna-seq/rna-seq_search?data=RELN
ARHGAP31	YES	This gene encodes a GTPase-activating protein (GAP). A variety of cellular processes are regulated by Rho GTPases which cycle between an inactive form bound to GDP and an active form bound to GTP. This cycling between inactive and active forms is regulated by guanine nucleotide exchange factors and GAPs. The encoded protein is a GAP shown to regulate two GTPases involved in protein trafficking an…	10	https://ngdc.cncb.ac.cn/aging/rna-seq/rna-seq_search?data=ARHGAP31
SFRP1	YES	This gene encodes a member of the SFRP family that contains a cysteine-rich domain homologous to the putative Wnt-binding site of Frizzled proteins. Members of this family act as soluble modulators of Wnt signaling; epigenetic silencing of SFRP genes leads to deregulated activation of the Wnt-pathway which is associated with cancer. This gene may also be involved in determining the polarity of ph…	24	https://ngdc.cncb.ac.cn/aging/rna-seq/rna-seq_search?data=SFRP1
SEZ6L2	YES	This gene encodes a seizure-related protein that is localized on the cell surface. The gene is located in a region of chromosome 16p11.2 that is thought to contain candidate genes for autism spectrum disorders (ASD), though there is no evidence directly implicating this gene in ASD. Increased expression of this gene has been found in lung cancers, and the protein is therefore considered to be a n…	18	https://ngdc.cncb.ac.cn/aging/rna-seq/rna-seq_search?data=SEZ6L2
FBLIM1	YES	This gene encodes a protein with an N-terminal filamin-binding domain, a central proline-rich domain, and, multiple C-terminal LIM domains. This protein localizes at cell junctions and may link cell adhesion structures to the actin cytoskeleton. This protein may be involved in the assembly and stabilization of actin-filaments and likely plays a role in modulating cell adhesion, cell morphology an…	7	https://ngdc.cncb.ac.cn/aging/rna-seq/rna-seq_search?data=FBLIM1
VIM	YES	This gene encodes a type III intermediate filament protein. Intermediate filaments, along with microtubules and actin microfilaments, make up the cytoskeleton. The encoded protein is responsible for maintaining cell shape and integrity of the cytoplasm, and stabilizing cytoskeletal interactions. This protein is involved in neuritogenesis and cholesterol transport and functions as an organizer of …	12	https://ngdc.cncb.ac.cn/aging/rna-seq/rna-seq_search?data=VIM
RORB	YES	The protein encoded by this gene is a member of the NR1 subfamily of nuclear hormone receptors. It is a DNA-binding protein that can bind as a monomer or as a homodimer to hormone response elements upstream of several genes to enhance the expression of those genes. The encoded protein has been shown to interact with NM23-2, a nucleoside diphosphate kinase involved in organogenesis and differentia…	6	https://ngdc.cncb.ac.cn/aging/rna-seq/rna-seq_search?data=RORB
UNC80	YES	The protein encoded by this gene is a component of a voltage-independent 'leak' ion-channel complex, in which it performs essential functions, such as serving as a bridge between two other components (sodium leak channel non-selective and UNC79) and as a scaffold for Src kinases. Leak channels play an importnat role in establishment and maintenance of resting membrane potentials in neurons. Mutat…	9	https://ngdc.cncb.ac.cn/aging/rna-seq/rna-seq_search?data=UNC80
MAPT	YES	The MAPT protein appears to promote microtubule assembly and stability. MAPT undergoes complex alternative splicing and its transcripts are differentially expressed in the nervous system depending on neuron type and maturation. Abundant evidence exists linking mutations in MAPT to neurodegenerative diseases in humans. [provided by GenAge]	8	https://ngdc.cncb.ac.cn/aging/rna-seq/rna-seq_search?data=Mapt
REST	YES	This gene was initially identified as a transcriptional repressor that represses neuronal genes in non-neuronal tissues. However, depending on the cellular context, this gene can act as either an oncogene or a tumor suppressor. The encoded protein is a member of the Kruppel-type zinc finger transcription factor family. It represses transcription by binding a DNA sequence element called the neuron…	1	https://ngdc.cncb.ac.cn/aging/rna-seq/rna-seq_search?data=REST
CKMT1B	NO
CARMIL3	YES	No summary for this gene.	2	https://ngdc.cncb.ac.cn/aging/rna-seq/rna-seq_search?data=CARMIL3
VCAN	YES	This gene is a member of the aggrecan/versican proteoglycan family. The protein encoded is a large chondroitin sulfate proteoglycan and is a major component of the extracellular matrix. This protein is involved in cell adhesion, proliferation, proliferation, migration and angiogenesis and plays a central role in tissue morphogenesis and maintenance. Mutations in this gene are the cause of Wagner …	34	https://ngdc.cncb.ac.cn/aging/rna-seq/rna-seq_search?data=VCAN
PDGFRA	YES	The PDGFRA gene encodes a cell surface tyrosine kinase receptor for members of the platelet-derived growth factor family. These growth factors are mitogens for cells of mesenchymal origin. PDGFRA binds PDGFB and thus may be related to age-related changes in the heart. With age, there is a decline in the PDGFRA levels of beta-cell in mice, accompanied by a reduction in beta-cell replication. The c…	25	https://ngdc.cncb.ac.cn/aging/rna-seq/rna-seq_search?data=PDGFRA
TMTC2	YES	The protein encoded by this gene is an integral membrane protein localized to the endoplasmic reticulum (ER). The encoded protein contains many tetratricopeptide repeats, sequences known for being involved in protein-protein interactions. This protein binds both the calcium uptake pump SERCA2B and the carbohydrate-binding chaperone calnexin, and it appears to play a role in calcium homeostasis in…	17	https://ngdc.cncb.ac.cn/aging/rna-seq/rna-seq_search?data=TMTC2
RUNDC3A	YES	No summary for this gene.	9	https://ngdc.cncb.ac.cn/aging/rna-seq/rna-seq_search?data=RUNDC3A
SLK	YES	No summary for this gene.	3	https://ngdc.cncb.ac.cn/aging/rna-seq/rna-seq_search?data=SLK
VCPIP1	YES	No summary for this gene.	2	https://ngdc.cncb.ac.cn/aging/rna-seq/rna-seq_search?data=VCPIP1
SVIL	YES	This gene encodes a bipartite protein with distinct amino- and carboxy-terminal domains. The amino-terminus contains nuclear localization signals and the carboxy-terminus contains numerous consecutive sequences with extensive similarity to proteins in the gelsolin family of actin-binding proteins, which cap, nucleate, and/or sever actin filaments. The gene product is tightly associated with both …	14	https://ngdc.cncb.ac.cn/aging/rna-seq/rna-seq_search?data=SVIL
C11orf96	YES	No summary for this gene.	15	https://ngdc.cncb.ac.cn/aging/rna-seq/rna-seq_search?data=C11orf96
TGIF2	YES	The protein encoded by this gene is a DNA-binding homeobox protein and a transcriptional repressor	4	https://ngdc.cncb.ac.cn/aging/rna-seq/rna-seq_search?data=TGIF2
SYDE1	YES	The protein encoded by this gene is a Rho GTPase-activating protein highly expressed in placenta. The encoded protein is involved in cytoskeletal remodeling and trophoblast cell migration. Decreased expression of this gene has been associated with intrauterine growth restriction (IUGR). [provided by RefSeq, Feb 2017]	4	https://ngdc.cncb.ac.cn/aging/rna-seq/rna-seq_search?data=SYDE1
NFATC4	YES	This gene encodes a member of the nuclear factor of activated T cells (NFAT) protein family. The encoded protein is part of a DNA-binding transcription complex. This complex consists of at least two components: a preexisting cytosolic component that translocates to the nucleus upon T cell receptor stimulation and an inducible nuclear component. NFAT proteins are activated by the calmodulin-depend…	12	https://ngdc.cncb.ac.cn/aging/rna-seq/rna-seq_search?data=NFATC4
B4GALT4	YES	This gene is one of seven beta-1,4-galactosyltransferase (beta4GalT) genes. They encode type II membrane-bound glycoproteins that appear to have exclusive specificity for the donor substrate UDP-galactose; all transfer galactose in a beta1,4 linkage to similar acceptor sugars: GlcNAc, Glc, and Xyl. Each beta4GalT has a distinct function in the biosynthesis of different glycoconjugates and sacchar…	4	https://ngdc.cncb.ac.cn/aging/rna-seq/rna-seq_search?data=B4GALT4
MRC2	YES	This gene encodes a member of the mannose receptor family of proteins that contain a fibronectin type II domain and multiple C-type lectin-like domains. The encoded protein plays a role in extracellular matrix remodeling by mediating the internalization and lysosomal degradation of collagen ligands. Expression of this gene may play a role in the tumorigenesis and metastasis of several malignancie…	15	https://ngdc.cncb.ac.cn/aging/rna-seq/rna-seq_search?data=MRC2
CDKN1B	YES	This gene encodes a cyclin-dependent kinase inhibitor, which shares a limited similarity with CDK inhibitor CDKN1A/p21. The encoded protein binds to and prevents the activation of cyclin E-CDK2 or cyclin D-CDK4 complexes, and thus controls the cell cycle progression at G1. The degradation of this protein, which is triggered by its CDK dependent phosphorylation and subsequent ubiquitination by SCF…	10	https://ngdc.cncb.ac.cn/aging/rna-seq/rna-seq_search?data=CDKN1B
ARHGEF10L	YES	This gene belongs to the RhoGEF subfamily of RhoGTPases. Members of this subfamily are activated by specific guanine nucleotide exchange factors (GEFs) and are involved in signal transduction. The encoded protein shows cytosolic distribution. Alternative splicing results in multiple transcript variants. [provided by RefSeq, Jun 2016]	12	https://ngdc.cncb.ac.cn/aging/rna-seq/rna-seq_search?data=ARHGEF10L
GNAO1	YES	The protein encoded by this gene represents the alpha subunit of the Go heterotrimeric G-protein signal-transducing complex. Defects in this gene are a cause of early-onset epileptic encephalopathy. Two transcript variants encoding different isoforms have been found for this gene. [provided by RefSeq	12	https://ngdc.cncb.ac.cn/aging/rna-seq/rna-seq_search?data=GNAO1
WLS	YES	No summary for this gene.	16	https://ngdc.cncb.ac.cn/aging/rna-seq/rna-seq_search?data=WLS
ST6GAL1	YES	This gene encodes a member of glycosyltransferase family 29. The encoded protein is a type II membrane protein that catalyzes the transfer of sialic acid from CMP-sialic acid to galactose-containing substrates. The protein, which is normally found in the Golgi but can be proteolytically processed to a soluble form, is involved in the generation of the cell-surface carbohydrate determinants and di…	13	https://ngdc.cncb.ac.cn/aging/rna-seq/rna-seq_search?data=St6gal1
CRMP1	YES	This gene encodes a member of a family of cytosolic phosphoproteins expressed exclusively in the nervous system. The encoded protein is thought to be a part of the semaphorin signal transduction pathway implicated in semaphorin-induced growth cone collapse during neural development. Alternative splicing results in multiple transcript variants. [provided by RefSeq, Jul 2008]	10	https://ngdc.cncb.ac.cn/aging/rna-seq/rna-seq_search?data=CRMP1
RAB3C	YES	This gene is a member of the RAS oncogene family and encodes a small GTPase. Other similar small GTPases are known to be involved in vesicle trafficking, and the encoded protein was shown to play a role in recycling phagocytosed MHC class 1 complexes to the cell surface. Two transcript variants encoding different isoforms have been found for this gene. [provided by RefSeq, Dec 2015]	9	https://ngdc.cncb.ac.cn/aging/rna-seq/rna-seq_search?data=RAB3C
HGH1	NO
STMN3	YES	This gene encodes a protein which is a member of the stathmin protein family. Members of this protein family form a complex with tubulins at a ratio of 2 tubulins for each stathmin protein. Microtubules require the ordered assembly of alpha- and beta-tubulins, and formation of a complex with stathmin disrupts microtubule formation and function. A pseudogene of this gene is located on chromosome 2…	16	https://ngdc.cncb.ac.cn/aging/rna-seq/rna-seq_search?data=STMN3
SYT17	YES	No summary for this gene.	13	https://ngdc.cncb.ac.cn/aging/rna-seq/rna-seq_search?data=SYT17
CCDC88C	YES	This gene encodes a ubiquitously expressed coiled-coil domain-containing protein that interacts with the dishevelled protein and is a negative regulator of the Wnt signalling pathway. The protein encoded by this gene has a PDZ-domain binding motif in its C-terminus with which it interacts with the dishevelled protein. Dishevelled is a scaffold protein involved in the regulation of the Wnt signali…	8	https://ngdc.cncb.ac.cn/aging/rna-seq/rna-seq_search?data=CCDC88C
GRAMD1B	YES	No summary for this gene.	17	https://ngdc.cncb.ac.cn/aging/rna-seq/rna-seq_search?data=GRAMD1B
DPYSL3	YES	No summary for this gene.	29	https://ngdc.cncb.ac.cn/aging/rna-seq/rna-seq_search?data=DPYSL3
OPRD1	YES	No summary for this gene.	4	https://ngdc.cncb.ac.cn/aging/rna-seq/rna-seq_search?data=OPRD1
PPFIBP1	YES	The protein encoded by this gene is a member of the LAR protein-tyrosine phosphatase-interacting protein (liprin) family. Liprins interact with members of LAR family of transmembrane protein tyrosine phosphatases, which are known to be important for axon guidance and mammary gland development. It has been proposed that liprins are multivalent proteins that form complex structures and act as scaff…	10	https://ngdc.cncb.ac.cn/aging/rna-seq/rna-seq_search?data=PPFIBP1
LIMA1	YES	This gene encodes a cytoskeleton-associated protein that inhibits actin filament depolymerization and cross-links filaments in bundles. It is downregulated in some cancer cell lines. Alternatively spliced transcript variants encoding different isoforms have been described for this gene, and expression of some of the variants maybe independently regulated. [provided by RefSeq, Aug 2011]	15	https://ngdc.cncb.ac.cn/aging/rna-seq/rna-seq_search?data=LIMA1
OPRM1	NO
BSN	YES	Neurotransmitters are released from a specific site in the axon terminal called the active zone, which is composed of synaptic vesicles and a meshwork of cytoskeleton underlying the plasma membrane. The protein encoded by this gene is thought to be a scaffolding protein involved in organizing the presynaptic cytoskeleton. The gene is expressed primarily in neurons in the brain. A similar gene pro…	8	https://ngdc.cncb.ac.cn/aging/rna-seq/rna-seq_search?data=BSN
TNS1	YES	The protein encoded by this gene localizes to focal adhesions, regions of the plasma membrane where the cell attaches to the extracellular matrix. This protein crosslinks actin filaments and contains a Src homology 2 (SH2) domain, which is often found in molecules involved in signal transduction. This protein is a substrate of calpain II. Alternative splicing results in multiple transcript varian…	11	https://ngdc.cncb.ac.cn/aging/rna-seq/rna-seq_search?data=TNS1
MZF1	YES	No summary for this gene.	3	https://ngdc.cncb.ac.cn/aging/rna-seq/rna-seq_search?data=MZF1
HSPG2	YES	This gene encodes the perlecan protein, which consists of a core protein to which three long chains of glycosaminoglycans (heparan sulfate or chondroitin sulfate) are attached. The perlecan protein is a large multidomain proteoglycan that binds to and cross-links many extracellular matrix components and cell-surface molecules. It has been shown that this protein interacts with laminin, prolargin,…	23	https://ngdc.cncb.ac.cn/aging/rna-seq/rna-seq_search?data=HSPG2
PPP1R13B	YES	This gene encodes a member of the ASPP (apoptosis-stimulating protein of p53) family of p53 interacting proteins. The protein contains four ankyrin repeats and an SH3 domain involved in protein-protein interactions. ASPP proteins are required for the induction of apoptosis by p53-family proteins. They promote DNA binding and transactivation of p53-family proteins on the promoters of proapoptotic …	7	https://ngdc.cncb.ac.cn/aging/rna-seq/rna-seq_search?data=PPP1R13B
ICA1	YES	This gene encodes a protein with an arfaptin homology domain that is found both in the cytosol and as membrane-bound form on the Golgi complex and immature secretory granules. This protein is believed to be an autoantigen in insulin-dependent diabetes mellitus and primary Sjogren's syndrome. Several transcript variants encoding two different isoforms have been found for this gene. [provided by Re…	6	https://ngdc.cncb.ac.cn/aging/rna-seq/rna-seq_search?data=ICA1
PACS1	YES	This gene encodes a protein with a putative role in the localization of trans-Golgi network (TGN) membrane proteins. Mouse and rat homologs have been identified and studies of the homologous rat protein indicate a role in directing TGN localization of furin by binding to the protease's phosphorylated cytosolic domain. In addition, the human protein plays a role in HIV-1 Nef-mediated downregulatio…	10	https://ngdc.cncb.ac.cn/aging/rna-seq/rna-seq_search?data=PACS1
EGFR	YES	EGFR is a glycoprotein and oncogene involved in cell proliferation. It has been associated with age-related declines in stress-response, but it is not known whether this is a cause or effect of ageing. EGFR has also been related to age-related declines in rat hepatocytes. Whether EGFR plays a role in human ageing remains to be determined. [provided by GenAge]	15	https://ngdc.cncb.ac.cn/aging/rna-seq/rna-seq_search?data=EGFR
DPYSL5	YES	This gene encodes a member of the CRMP (collapsing response mediator protein) family thought to be involved in neural development. Antibodies to the encoded protein were found in some patients with neurologic symptoms who had paraneoplastic syndrome. A pseudogene of this gene is found on chromosome 11. Multiple alternatively spliced variants, encoding the same protein, have been identified. [prov…	11	https://ngdc.cncb.ac.cn/aging/rna-seq/rna-seq_search?data=DPYSL5
GLCCI1	YES	This gene encodes a protein of unknown function. Expression of this gene is induced by glucocorticoids and may be an early marker for glucocorticoid-induced apoptosis. Single nucleotide polymorphisms in this gene are associated with a decreased response to inhaled glucocorticoids in asthmatic patients. [provided by RefSeq, Feb 2012]	7	https://ngdc.cncb.ac.cn/aging/rna-seq/rna-seq_search?data=GLCCI1
KIF26A	YES	No summary for this gene.	11	https://ngdc.cncb.ac.cn/aging/rna-seq/rna-seq_search?data=KIF26A
ANK2	YES	This gene encodes a member of the ankyrin family of proteins that link the integral membrane proteins to the underlying spectrin-actin cytoskeleton. Ankyrins play key roles in activities such as cell motility, activation, proliferation, contact and the maintenance of specialized membrane domains. Most ankyrins are typically composed of three structural domains: an amino-terminal domain containing…	20	https://ngdc.cncb.ac.cn/aging/rna-seq/rna-seq_search?data=ANK2
SYNPO2	YES	No summary for this gene.	14	https://ngdc.cncb.ac.cn/aging/rna-seq/rna-seq_search?data=SYNPO2
FLNA	YES	The protein encoded by this gene is an actin-binding protein that crosslinks actin filaments and links actin filaments to membrane glycoproteins. The encoded protein is involved in remodeling the cytoskeleton to effect changes in cell shape and migration. This protein interacts with integrins, transmembrane receptor complexes, and second messengers. Defects in this gene are a cause of several syn…	7	https://ngdc.cncb.ac.cn/aging/rna-seq/rna-seq_search?data=FLNA
REC8	YES	This gene encodes a member of the kleisin family of SMC (structural maintenance of chromosome) protein partners. The protein localizes to the axial elements of chromosomes during meiosis in both oocytes and spermatocytes. In the mouse, the homologous protein is a key component of the meiotic cohesion complex, which regulates sister chromatid cohesion and recombination between homologous chromosom…	11	https://ngdc.cncb.ac.cn/aging/rna-seq/rna-seq_search?data=REC8
BSCL2	YES	Mutations in the human BSCL2 gene have been associated with Bernardinelli-Seip congenital lipodystrophy, a possible segmental progeroid syndrome. Its functions are unknown. [provided by GenAge]	1	https://ngdc.cncb.ac.cn/aging/rna-seq/rna-seq_search?data=BSCL2
ADAMTS9	YES	This gene encodes a member of the ADAMTS (a disintegrin and metalloproteinase with thrombospondin motifs) protein family. Members of the family share several distinct protein modules, including a propeptide region, a metalloproteinase domain, a disintegrin-like domain, and a thrombospondin type 1 (TS) motif. Individual members of this family differ in the number of C-terminal TS motifs, and some …	19	https://ngdc.cncb.ac.cn/aging/rna-seq/rna-seq_search?data=ADAMTS9
QKI	YES	The protein encoded by this gene is an RNA-binding protein that regulates pre-mRNA splicing, export of mRNAs from the nucleus, protein translation, and mRNA stability. The encoded protein is involved in myelinization and oligodendrocyte differentiation and may play a role in schizophrenia. Multiple transcript variants encoding different isoforms have been found for this gene. [provided by RefSeq,…	6	https://ngdc.cncb.ac.cn/aging/rna-seq/rna-seq_search?data=QKI
KCNQ2	YES	The M channel is a slowly activating and deactivating potassium channel that plays a critical role in the regulation of neuronal excitability. The M channel is formed by the association of the protein encoded by this gene and a related protein encoded by the KCNQ3 gene, both integral membrane proteins. M channel currents are inhibited by M1 muscarinic acetylcholine receptors and activated by reti…	5	https://ngdc.cncb.ac.cn/aging/rna-seq/rna-seq_search?data=KCNQ2
GNG12	YES	No summary for this gene.	9	https://ngdc.cncb.ac.cn/aging/rna-seq/rna-seq_search?data=GNG12

## Sheet: SNCA
SNCA	Aging Atlas	Gene Description	RNA Seq Databases	Link
SPECC1L-ADORA2A	NO
ICAM1	YES	This gene encodes a cell surface glycoprotein which is typically expressed on endothelial cells and cells of the immune system. It binds to integrins of type CD11a / CD18, or CD11b / CD18 and is also exploited by Rhinovirus as a receptor. [provided by RefSeq, Jul 2008]	25	https://ngdc.cncb.ac.cn/aging/rna-seq/rna-seq_search?data=ICAM1
DLG3	YES	This gene encodes a member of the membrane-associated guanylate kinase protein family. The encoded protein may play a role in clustering of NMDA receptors at excitatory synapses. It may also negatively regulate cell proliferation through interaction with the C-terminal region of the adenomatosis polyposis coli tumor suppressor protein. Mutations in this gene have been associated with X-linked cog…	14	https://ngdc.cncb.ac.cn/aging/rna-seq/rna-seq_search?data=DLG3
RP11-51F16.8	NO
SMG1P2	YES	No summary for this gene.	2	https://ngdc.cncb.ac.cn/aging/rna-seq/rna-seq_search?data=SMG1P2
TSPAN32	YES	This gene, which is a member of the tetraspanin superfamily, is one of several tumor-suppressing subtransferable fragments located in the imprinted gene domain of chromosome 11p15.5, an important tumor-suppressor gene region. Alterations in this region have been associated with Beckwith-Wiedemann syndrome, Wilms tumor, rhabdomyosarcoma, adrenocortical carcinoma, and lung, ovarian and breast cance…	5	https://ngdc.cncb.ac.cn/aging/rna-seq/rna-seq_search?data=TSPAN32
RSPH14	YES	This gene encodes a protein with no known function but with slight similarity to a yeast vacuolar protein. The gene is located in a region deleted in pediatric rhabdoid tumors of the brain, kidney and soft tissues, but mutations in this gene have not been associated with the disease. [provided by RefSeq, Jul 2008]	3	https://ngdc.cncb.ac.cn/aging/rna-seq/rna-seq_search?data=RSPH14
RP11-774O3.3	YES	No summary for this gene.	5	https://ngdc.cncb.ac.cn/aging/rna-seq/rna-seq_search?data=RP11-774O3.3
MRM1	YES	No summary for this gene.	4	https://ngdc.cncb.ac.cn/aging/rna-seq/rna-seq_search?data=MRM1
ZNF404	YES	No summary for this gene.	4	https://ngdc.cncb.ac.cn/aging/rna-seq/rna-seq_search?data=ZNF404
LHFPL3	YES	This gene is a member of the lipoma HMGIC fusion partner (LHFP) gene family	6	https://ngdc.cncb.ac.cn/aging/rna-seq/rna-seq_search?data=Lhfpl3
AP002954.3	NO
IGF2BP1	YES	This gene encodes a member of the insulin-like growth factor 2 mRNA-binding protein family. The protein encoded by this gene contains four K homology domains and two RNA recognition motifs. It functions by binding to the mRNAs of certain genes, including insulin-like growth factor 2, beta-actin and beta-transducin repeat-containing protein, and regulating their translation. Two transcript variant…	5	https://ngdc.cncb.ac.cn/aging/rna-seq/rna-seq_search?data=IGF2BP1
RP5-1024N4.4	YES	No summary for this gene.	3	https://ngdc.cncb.ac.cn/aging/rna-seq/rna-seq_search?data=RP5-1024N4.4
ADAM20	NO
RP11-415I12.2	NO
NEK10	YES	No summary for this gene.	15	https://ngdc.cncb.ac.cn/aging/rna-seq/rna-seq_search?data=NEK10
RP11-231C18.3	NO
CTB-181H17.1	NO
SNCA-AS1	NO
ADAMTS17	YES	This gene encodes a member of the ADAMTS (a disintegrin and metalloproteinase with thrombospondin motifs) protein family. ADAMTS family members share several distinct protein modules	10	https://ngdc.cncb.ac.cn/aging/rna-seq/rna-seq_search?data=ADAMTS17
SYN1	YES	This gene is a member of the synapsin gene family. Synapsins encode neuronal phosphoproteins which associate with the cytoplasmic surface of synaptic vesicles. Family members are characterized by common protein domains, and they are implicated in synaptogenesis and the modulation of neurotransmitter release, suggesting a potential role in several neuropsychiatric diseases. This member of the syna…	8	https://ngdc.cncb.ac.cn/aging/rna-seq/rna-seq_search?data=SYN1
CTD-2516F10.2	YES	No summary for this gene.	2	https://ngdc.cncb.ac.cn/aging/rna-seq/rna-seq_search?data=CTD-2516F10.2
CNTNAP4	YES	No summary for this gene.	3	https://ngdc.cncb.ac.cn/aging/rna-seq/rna-seq_search?data=CNTNAP4
CCDC24	YES	No summary for this gene.	4	https://ngdc.cncb.ac.cn/aging/rna-seq/rna-seq_search?data=CCDC24
RP11-235E17.2	NO
RP11-29A19.2	NO
ADAMTS14	YES	This gene encodes a member of the ADAMTS (a disintegrin and metalloproteinase with thrombospondin motif) protein family. Members of the family share several distinct protein modules, including a propeptide region, a metalloproteinase domain, a disintegrin-like domain, and a thrombospondin type 1 (TS) motif. Individual members of this family differ in the number of C-terminal TS motifs, and some h…	16	https://ngdc.cncb.ac.cn/aging/rna-seq/rna-seq_search?data=ADAMTS14
C7orf55-LUC7L2	YES	No summary for this gene.	1	https://ngdc.cncb.ac.cn/aging/rna-seq/rna-seq_search?data=C7orf55-LUC7L2
GSTT2	YES	No summary for this gene.	3	https://ngdc.cncb.ac.cn/aging/rna-seq/rna-seq_search?data=Gstt2
RP4-761J14.10	YES	No summary for this gene.	1	https://ngdc.cncb.ac.cn/aging/rna-seq/rna-seq_search?data=RP4-761J14.10
RP5-1021I20.4	NO
RP11-2E11.6	NO
CLVS2	YES	This gene encodes a protein that belongs to the SEC14/CRAL-TRIO family of proteins. A similar protein in rat is thought to function in the endosomal pathway between early endosomes and mature lysosomes. [provided by RefSeq, Aug 2013]	3	https://ngdc.cncb.ac.cn/aging/rna-seq/rna-seq_search?data=CLVS2
INO80B-WBP1	NO
VPS9D1-AS1	YES	No summary for this gene.	1	https://ngdc.cncb.ac.cn/aging/rna-seq/rna-seq_search?data=VPS9D1-AS1
RP13-204A15.5	NO
RP11-313P13.5	NO
SYT2	YES	This gene encodes a synaptic vesicle membrane protein. The encoded protein is thought to function as a calcium sensor in vesicular trafficking and exocytosis. Mutations in this gene are associated with myasthenic syndrome, presynaptic, congenital, with or without motor neuropathy. Alternative splicing results in multiple transcript variants. [provided by RefSeq, Oct 2014]	6	https://ngdc.cncb.ac.cn/aging/rna-seq/rna-seq_search?data=SYT2
RP11-434B12.1	YES	No summary for this gene.	3	https://ngdc.cncb.ac.cn/aging/rna-seq/rna-seq_search?data=RP11-434B12.1
RP11-546B8.6	NO
LSR	YES	No summary for this gene.	6	https://ngdc.cncb.ac.cn/aging/rna-seq/rna-seq_search?data=LSR
SLC2A3P2	NO
KIAA1324	YES	Expression of this gene is induced by estrogen and the encoded protein has been characterized as a transmembrane protein. The encoded protein has been found in to correlate with survival in certain carcinomas (PMID: 21102415) and may be important for cellular response to stress (PMID: 21072319). Alternative splicing results in multiple transcript variants. [provided by RefSeq, May 2012]	14	https://ngdc.cncb.ac.cn/aging/rna-seq/rna-seq_search?data=KIAA1324
KCNJ9	YES	Potassium channels are present in most mammalian cells, where they participate in a wide range of physiologic responses. The protein encoded by this gene is an integral membrane protein and inward-rectifier type potassium channel. The encoded protein, which has a greater tendency to allow potassium to flow into a cell rather than out of a cell, is controlled by G-proteins. It associates with anot…	2	https://ngdc.cncb.ac.cn/aging/rna-seq/rna-seq_search?data=KCNJ9
POU2F2	YES	The protein encoded by this gene is a homeobox-containing transcription factor of the POU domain family. The encoded protein binds the octamer sequence 5'-ATTTGCAT-3', a common transcription factor binding site in immunoglobulin gene promoters. Several transcript variants encoding different isoforms have been found for this gene. [provided by RefSeq, Oct 2011]	13	https://ngdc.cncb.ac.cn/aging/rna-seq/rna-seq_search?data=POU2F2
CTC-513N18.7	NO
CDK3	YES	This gene encodes a member of the cyclin-dependent protein kinase family. The protein promotes entry into S phase, in part by activating members of the E2F family of transcription factors. The protein also associates with cyclin C and phosphorylates the retinoblastoma 1 protein to promote exit from G0. [provided by RefSeq, Jul 2008]	3	https://ngdc.cncb.ac.cn/aging/rna-seq/rna-seq_search?data=CDK3
BTBD11	YES	No summary for this gene.	16	https://ngdc.cncb.ac.cn/aging/rna-seq/rna-seq_search?data=BTBD11
LINC00893	YES	No summary for this gene.	5	https://ngdc.cncb.ac.cn/aging/rna-seq/rna-seq_search?data=LINC00893
LINC01341	NO
ASPDH	YES	No summary for this gene.	6	https://ngdc.cncb.ac.cn/aging/rna-seq/rna-seq_search?data=ASPDH
APTR	YES	No summary for this gene.	1	https://ngdc.cncb.ac.cn/aging/rna-seq/rna-seq_search?data=APTR
STARD8	YES	No summary for this gene.	13	https://ngdc.cncb.ac.cn/aging/rna-seq/rna-seq_search?data=Stard8
SUSD4	YES	No summary for this gene.	11	https://ngdc.cncb.ac.cn/aging/rna-seq/rna-seq_search?data=SUSD4
CTC-559E9.6	YES	No summary for this gene.	2	https://ngdc.cncb.ac.cn/aging/rna-seq/rna-seq_search?data=CTC-559E9.6
ABCA11P	YES	No summary for this gene.	1	https://ngdc.cncb.ac.cn/aging/rna-seq/rna-seq_search?data=ABCA11P
NANOGP8	NO
EMC2	YES	No summary for this gene.	2	https://ngdc.cncb.ac.cn/aging/rna-seq/rna-seq_search?data=EMC2
MIR22HG	YES	No summary for this gene.	5	https://ngdc.cncb.ac.cn/aging/rna-seq/rna-seq_search?data=MIR22HG
SGK3	YES	This gene is a member of the Ser/Thr protein kinase family and encodes a phosphoprotein with a PX (phox homology) domain. The protein phosphorylates several target proteins and has a role in neutral amino acid transport and activation of potassium and chloride channels. Alternate transcriptional splice variants, encoding different isoforms, have been characterized. [provided by RefSeq, Jul 2008]	6	https://ngdc.cncb.ac.cn/aging/rna-seq/rna-seq_search?data=SGK3
TMEM110-MUSTN1	NO
CTD-3014M21.1	NO
STAM-AS1	NO
RP11-461O7.1	NO
FAM181B	YES	No summary for this gene.	4	https://ngdc.cncb.ac.cn/aging/rna-seq/rna-seq_search?data=FAM181B
TNFAIP2	YES	This gene was identified as a gene whose expression can be induced by the tumor necrosis factor alpha (TNF) in umbilical vein endothelial cells. The expression of this gene was shown to be induced by retinoic acid in a cell line expressing a oncogenic version of the retinoic acid receptor alpha fusion protein, which suggested that this gene may be a retinoic acid target gene in acute promyelocyti…	28	https://ngdc.cncb.ac.cn/aging/rna-seq/rna-seq_search?data=TNFAIP2
RP11-574M7.1	NO
ABHD1	NO
AGTR1	YES	AGTR1 is a gene encoding for one of the Ang II type 1 receptors. Ang II is the central product of the renin-angiotensin system and plays a role in cardiac and renal pathologies. Disruption of AGTR1 in mice resulted in a significant prolongation of maximal lifespan compared to controls. The mice also developed less cardiac and vascular injury, and multiple organs from these mice displayed less oxi…	21	https://ngdc.cncb.ac.cn/aging/rna-seq/rna-seq_search?data=AGTR1
ZNF709	YES	No summary for this gene.	1	https://ngdc.cncb.ac.cn/aging/rna-seq/rna-seq_search?data=ZNF709
USP32P2	YES	No summary for this gene.	2	https://ngdc.cncb.ac.cn/aging/rna-seq/rna-seq_search?data=USP32P2
ZNF843	YES	No summary for this gene.	3	https://ngdc.cncb.ac.cn/aging/rna-seq/rna-seq_search?data=ZNF843
ISG20	YES	No summary for this gene.	15	https://ngdc.cncb.ac.cn/aging/rna-seq/rna-seq_search?data=ISG20
NOS1	YES	The protein encoded by this gene belongs to the family of nitric oxide synthases, which synthesize nitric oxide from L-arginine. Nitric oxide is a reactive free radical, which acts as a biologic mediator in several processes, including neurotransmission, and antimicrobial and antitumoral activities. In the brain and peripheral nervous system, nitric oxide displays many properties of a neurotransm…	8	https://ngdc.cncb.ac.cn/aging/rna-seq/rna-seq_search?data=NOS1
RP3-337H4.6	NO
ENTPD3-AS1	NO
NBR2	NO
RP4-800G7.2	YES	No summary for this gene.	1	https://ngdc.cncb.ac.cn/aging/rna-seq/rna-seq_search?data=RP4-800G7.2
NAPRT	YES	Nicotinic acid (NA; niacin) is converted by nicotinic acid phosphoribosyltransferase (NAPRT; EC 2.4.2.11) to NA mononucleotide (NaMN), which is then converted to NA adenine dinucleotide (NaAD), and finally to nicotinamide adenine dinucleotide (NAD), which serves as a coenzyme in cellular redox reactions and is an essential component of a variety of processes in cellular metabolism including respo…	7	https://ngdc.cncb.ac.cn/aging/rna-seq/rna-seq_search?data=NAPRT
ZNF114	YES	No summary for this gene.	3	https://ngdc.cncb.ac.cn/aging/rna-seq/rna-seq_search?data=ZNF114
FDXR	YES	This gene encodes a mitochondrial flavoprotein that initiates electron transport for cytochromes P450 receiving electrons from NADPH. Multiple alternatively spliced transcript variants have been found for this gene. [provided by RefSeq, Apr 2012]	12	https://ngdc.cncb.ac.cn/aging/rna-seq/rna-seq_search?data=FDXR
MTCP1	YES	No summary for this gene.	1	https://ngdc.cncb.ac.cn/aging/rna-seq/rna-seq_search?data=Mtcp1
RP11-374M1.4	NO
ZNF702P	YES	No summary for this gene.	8	https://ngdc.cncb.ac.cn/aging/rna-seq/rna-seq_search?data=ZNF702P
NTM	YES	This gene encodes a member of the IgLON (LAMP, OBCAM, Ntm) family of immunoglobulin (Ig) domain-containing glycosylphosphatidylinositol (GPI)-anchored cell adhesion molecules. The encoded protein may promote neurite outgrowth and adhesion via a homophilic mechanism. This gene is closely linked to a related family member, opioid binding protein/cell adhesion molecule-like (OPCML), on chromosome 11…	28	https://ngdc.cncb.ac.cn/aging/rna-seq/rna-seq_search?data=NTM
CCDC177	YES	No summary for this gene.	4	https://ngdc.cncb.ac.cn/aging/rna-seq/rna-seq_search?data=CCDC177
AC005329.7	NO
RP11-10C24.3	YES	No summary for this gene.	5	https://ngdc.cncb.ac.cn/aging/rna-seq/rna-seq_search?data=RP11-10C24.3
CXCL12	YES	This antimicrobial gene encodes a stromal cell-derived alpha chemokine member of the intercrine family. The encoded protein functions as the ligand for the G-protein coupled receptor, chemokine (C-X-C motif) receptor 4, and plays a role in many diverse cellular functions, including embryogenesis, immune surveillance, inflammation response, tissue homeostasis, and tumor growth and metastasis. Muta…	32	https://ngdc.cncb.ac.cn/aging/rna-seq/rna-seq_search?data=CXCL12
AP000473.8	NO
GPR19	YES	No summary for this gene.	9	https://ngdc.cncb.ac.cn/aging/rna-seq/rna-seq_search?data=GPR19
ADGRE5	YES	This gene encodes a member of the EGF-TM7 subfamily of adhesion G protein-coupled receptors, which mediate cell-cell interactions. These proteins are cleaved by self-catalytic proteolysis into a large extracellular subunit and seven-span transmembrane subunit, which associate at the cell surface as a receptor complex. The encoded protein may play a role in cell adhesion as well as leukocyte recru…	6	https://ngdc.cncb.ac.cn/aging/rna-seq/rna-seq_search?data=ADGRE5
EEF1DP3	YES	No summary for this gene.	3	https://ngdc.cncb.ac.cn/aging/rna-seq/rna-seq_search?data=EEF1DP3
RP11-346C4.3	NO
RRAGC	YES	This gene encodes a member of the GTR/RAG GTP-binding protein family. The encoded protein is a monomeric guanine nucleotide-binding protein which forms a heterodimer with RRAGA and RRAGB and is primarily localized to the cytoplasm. The encoded protein promotes intracellular localization of the mTOR complex. Alternative splicing results in multiple transcript variants. [provided by RefSeq, Dec 201…	6	https://ngdc.cncb.ac.cn/aging/rna-seq/rna-seq_search?data=RRAGC
FGGY	YES	This gene encodes a protein that phosphorylates carbohydrates such as ribulose	7	https://ngdc.cncb.ac.cn/aging/rna-seq/rna-seq_search?data=Fggy
PHF24	YES	No summary for this gene.	6	https://ngdc.cncb.ac.cn/aging/rna-seq/rna-seq_search?data=PHF24
RP11-199F11.2	YES	No summary for this gene.	2	https://ngdc.cncb.ac.cn/aging/rna-seq/rna-seq_search?data=RP11-199F11.2
STRC	YES	This gene encodes a protein that is associated with the hair bundle of the sensory hair cells in the inner ear. The hair bundle is composed of stiff microvilli called stereocilia and is involved with mechanoreception of sound waves. This gene is part of a tandem duplication on chromosome 15; the second copy is a pseudogene. Mutations in this gene cause autosomal recessive non-syndromic deafness. …	3	https://ngdc.cncb.ac.cn/aging/rna-seq/rna-seq_search?data=STRC
CTD-2260A17.2	NO
CCDC183	YES	No summary for this gene.	3	https://ngdc.cncb.ac.cn/aging/rna-seq/rna-seq_search?data=CCDC183
RP11-355O1.11	NO
GUCA1A	YES	This gene encodes an enzyme that plays a role in the recovery of retinal photoreceptors from photobleaching. This enzyme promotes the activity of retinal guanylyl cyclase-1 (GC1) at low calcium concentrations and inhibits GC1 at high calcium concentrations. Mutations in this gene can cause cone dystrophy 3 and code-rod dystrophy 14. provided by RefSeq, Jul 2020]	7	https://ngdc.cncb.ac.cn/aging/rna-seq/rna-seq_search?data=Guca1a
AJAP1	YES	No summary for this gene.	10	https://ngdc.cncb.ac.cn/aging/rna-seq/rna-seq_search?data=AJAP1
C9orf147	NO
MTMR11	YES	No summary for this gene.	6	https://ngdc.cncb.ac.cn/aging/rna-seq/rna-seq_search?data=MTMR11
ADRA2C	YES	Alpha-2-adrenergic receptors are members of the G protein-coupled receptor superfamily. They include 3 highly homologous subtypes: alpha2A, alpha2B, and alpha2C. These receptors have a critical role in regulating neurotransmitter release from sympathetic nerves and from adrenergic neurons in the central nervous system. The mouse studies revealed that both the alpha2A and alpha2C subtypes were req…	11	https://ngdc.cncb.ac.cn/aging/rna-seq/rna-seq_search?data=ADRA2C
ADHFE1	YES	The ADHFE1 gene encodes hydroxyacid-oxoacid transhydrogenase (EC 1.1.99.24), which is responsible for the oxidation of 4-hydroxybutyrate in mammalian tissues (Kardon et al., 2006 [PubMed 16616524]).[supplied by OMIM, Mar 2008]	11	https://ngdc.cncb.ac.cn/aging/rna-seq/rna-seq_search?data=ADHFE1
RP3-412A9.16	YES	No summary for this gene.	3	https://ngdc.cncb.ac.cn/aging/rna-seq/rna-seq_search?data=RP3-412A9.16
RP11-12J10.3	NO
RP4-806M20.3	NO
U47924.31	NO
PCDHGB9P	YES	No summary for this gene.	1	https://ngdc.cncb.ac.cn/aging/rna-seq/rna-seq_search?data=PCDHGB9P
RP11-166O4.6	NO
ABHD14A-ACY1	NO
THBS4	YES	The protein encoded by this gene belongs to the thrombospondin protein family. Thrombospondin family members are adhesive glycoproteins that mediate cell-to-cell and cell-to-matrix interactions. This protein forms a pentamer and can bind to heparin and calcium. It is involved in local signaling in the developing and adult nervous system, and it contributes to spinal sensitization and neuropathic …	11	https://ngdc.cncb.ac.cn/aging/rna-seq/rna-seq_search?data=THBS4
LINC01359	NO
CTD-2541J13.1	YES	No summary for this gene.	1	https://ngdc.cncb.ac.cn/aging/rna-seq/rna-seq_search?data=CTD-2541J13.1
RP11-1C8.4	YES	No summary for this gene.	2	https://ngdc.cncb.ac.cn/aging/rna-seq/rna-seq_search?data=RP11-1C8.4
SEMA4A	YES	This gene encodes a member of the semaphorin family of soluble and transmembrane proteins. Semaphorins are involved in numerous functions, including axon guidance, morphogenesis, carcinogenesis, and immunomodulation. The encoded protein is a single-pass type I membrane protein containing an immunoglobulin-like C2-type domain, a PSI domain and a sema domain. It inhibits axonal extension by providi…	14	https://ngdc.cncb.ac.cn/aging/rna-seq/rna-seq_search?data=SEMA4A
SNAI1P1	NO
CHIC2	YES	This gene encodes a member of the CHIC family of proteins. The encoded protein contains a cysteine-rich hydrophobic (CHIC) motif, and is localized to vesicular structures and the plasma membrane. This gene is associated with some cases of acute myeloid leukemia. [provided by RefSeq, Jul 2008]	6	https://ngdc.cncb.ac.cn/aging/rna-seq/rna-seq_search?data=CHIC2
RP11-396M11.1	NO
RAPGEF3	YES	No summary for this gene.	14	https://ngdc.cncb.ac.cn/aging/rna-seq/rna-seq_search?data=RAPGEF3
RP4-730K3.3	NO
TMEM182	YES	No summary for this gene.	4	https://ngdc.cncb.ac.cn/aging/rna-seq/rna-seq_search?data=TMEM182
KCNMB3	YES	MaxiK channels are large conductance, voltage and calcium-sensitive potassium channels which are fundamental to the control of smooth muscle tone and neuronal excitability. MaxiK channels can be formed by 2 subunits: the pore-forming alpha subunit and the modulatory beta subunit. The protein encoded by this gene is an auxiliary beta subunit which may partially inactivate or slightly decrease the …	2	https://ngdc.cncb.ac.cn/aging/rna-seq/rna-seq_search?data=KCNMB3
TRIM71	YES	The protein encoded by this gene is an E3 ubiquitin-protein ligase that binds with miRNAs and maintains the growth and upkeep of embryonic stem cells. This gene also is involved in the G1-S phase transition of the cell cycle. [provided by RefSeq, Dec 2015]	3	https://ngdc.cncb.ac.cn/aging/rna-seq/rna-seq_search?data=Trim71
CFAP77	YES	No summary for this gene.	1	https://ngdc.cncb.ac.cn/aging/rna-seq/rna-seq_search?data=CFAP77
CRHR1	YES	The protein encoded by this gene is a G-protein coupled receptor that binds corticotropin-releasing factor (CRH) and urocortin (UCN) with high affinity. The encoded protein upregulates adenylate cyclase activity and intracellular cAMP levels. This protein is essential for the activation of signal transduction pathways that regulate diverse physiological processes including stress, reproduction, i…	2	https://ngdc.cncb.ac.cn/aging/rna-seq/rna-seq_search?data=Crhr1
RP11-231C14.7	NO
ZNF879	YES	This gene encodes a kruppel-associated box-containing zinc finger protein (KRAB-ZFP). The encoded protein contains an N-terminal kruppel-associated box (KRAB) domain and thirteen C-terminal C2H2-type zinc finger domains. The KRAB-ZFPs represent the largest family of mammalian transcriptional repressors, which function through the recruitment of the nuclear co-factor KRAB-Associated Protein 1 (KAP…	1	https://ngdc.cncb.ac.cn/aging/rna-seq/rna-seq_search?data=ZNF879
MAMDC2-AS1	YES	No summary for this gene.	5	https://ngdc.cncb.ac.cn/aging/rna-seq/rna-seq_search?data=MAMDC2-AS1
RP11-382D12.2	NO
TMEM108-AS1	YES	No summary for this gene.	1	https://ngdc.cncb.ac.cn/aging/rna-seq/rna-seq_search?data=TMEM108-AS1
SRRM2-AS1	YES	No summary for this gene.	4	https://ngdc.cncb.ac.cn/aging/rna-seq/rna-seq_search?data=SRRM2-AS1
AL133245.2	NO
RP11-941H19.1	NO
MROH7	YES	No summary for this gene.	4	https://ngdc.cncb.ac.cn/aging/rna-seq/rna-seq_search?data=Mroh7
EFCAB11	NO
GDAP1L1	YES	The ganglioside GD3 synthase causes cell differentiation with neurite sprouting when transfected into the mouse neuroblastoma cell line Neuro2a. After differentiation, the expression of several genes is upregulated, including one that encodes a protein termed ganglioside-induced differentiation-associated protein 1 (Gdap1). A similar gene was found in humans, and mutations in the human gene are a…	6	https://ngdc.cncb.ac.cn/aging/rna-seq/rna-seq_search?data=GDAP1L1
RP11-399K21.14	YES	No summary for this gene.	2	https://ngdc.cncb.ac.cn/aging/rna-seq/rna-seq_search?data=RP11-399K21.14
RP11-1072A3.3	NO
AHRR	YES	The protein encoded by this gene participates in the aryl hydrocarbon receptor (AhR) signaling cascade, which mediates dioxin toxicity, and is involved in regulation of cell growth and differentiation. It functions as a feedback modulator by repressing AhR-dependent gene expression. Alternatively spliced transcript variants encoding different isoforms have been described for this gene. [provided …	10	https://ngdc.cncb.ac.cn/aging/rna-seq/rna-seq_search?data=AHRR
RP11-504P24.9	NO
CSRNP1	YES	This gene encodes a protein that localizes to the nucleus and expression of this gene is induced in response to elevated levels of axin. The Wnt signalling pathway, which is negatively regulated by axin, is important in axis formation in early development and impaired regulation of this signalling pathway is often involved in tumors. A decreased level of expression of this gene in tumors compared…	13	https://ngdc.cncb.ac.cn/aging/rna-seq/rna-seq_search?data=CSRNP1
PHF7	YES	Spermatogenesis is a complex process regulated by extracellular and intracellular factors as well as cellular interactions among interstitial cells of the testis, Sertoli cells, and germ cells. This gene is expressed in the testis in Sertoli cells but not germ cells. The protein encoded by this gene contains plant homeodomain (PHD) finger domains, also known as leukemia associated protein (LAP) d…	2	https://ngdc.cncb.ac.cn/aging/rna-seq/rna-seq_search?data=PHF7
LLPH-AS1	NO
PAQR5	YES	No summary for this gene.	15	https://ngdc.cncb.ac.cn/aging/rna-seq/rna-seq_search?data=PAQR5
C10orf107	YES	No summary for this gene.	4	https://ngdc.cncb.ac.cn/aging/rna-seq/rna-seq_search?data=C10orf107
BRMS1L	YES	The protein encoded by this gene shows sequence similarity to the human breast carcinoma metastasis suppressor (BRMS1) protein and the mammalian Sds3 (suppressor of defective silencing 3) proteins. This protein is a component of the mSin3a family of histone deacetylase complexes (HDAC). [provided by RefSeq, Jul 2008]	1	https://ngdc.cncb.ac.cn/aging/rna-seq/rna-seq_search?data=BRMS1L
RP5-966M1.6	YES	No summary for this gene.	4	https://ngdc.cncb.ac.cn/aging/rna-seq/rna-seq_search?data=RP5-966M1.6
TSSK3	YES	This gene encodes a kinase expressed exclusively in the testis that is thought to play a role in either germ cell differentiation or mature sperm function. [provided by RefSeq, Jul 2008]	1	https://ngdc.cncb.ac.cn/aging/rna-seq/rna-seq_search?data=TSSK3
RP11-16N11.2	YES	No summary for this gene.	1	https://ngdc.cncb.ac.cn/aging/rna-seq/rna-seq_search?data=RP11-16N11.2
KLHL7-AS1	NO
RP11-195E2.1	YES	No summary for this gene.	2	https://ngdc.cncb.ac.cn/aging/rna-seq/rna-seq_search?data=RP11-195E2.1
AC007256.5	NO
CETN3	YES	The protein encoded by this gene contains four EF-hand calcium binding domains, and is a member of the centrin protein family. Centrins are evolutionarily conserved proteins similar to the CDC31 protein of S. cerevisiae. Yeast CDC31 is located at the centrosome of interphase and mitotic cells, where it plays a fundamental role in centrosome duplication and separation. Multiple forms of the protei…	3	https://ngdc.cncb.ac.cn/aging/rna-seq/rna-seq_search?data=CETN3
NAMA	NO
SRRM5	YES	No summary for this gene.	1	https://ngdc.cncb.ac.cn/aging/rna-seq/rna-seq_search?data=SRRM5
RP11-3D4.2	NO
RP11-155G14.6	NO
CYB5D2	YES	No summary for this gene.	8	https://ngdc.cncb.ac.cn/aging/rna-seq/rna-seq_search?data=CYB5D2
GIN1	YES	No summary for this gene.	2	https://ngdc.cncb.ac.cn/aging/rna-seq/rna-seq_search?data=Gin1
GLB1L	YES	No summary for this gene.	7	https://ngdc.cncb.ac.cn/aging/rna-seq/rna-seq_search?data=GLB1L
RP11-319G9.1	NO
LINC00271	NO
DRC3	NO
NECAB1	YES	No summary for this gene.	9	https://ngdc.cncb.ac.cn/aging/rna-seq/rna-seq_search?data=NECAB1
RP1-72A23.4	NO
NEK11	YES	This gene encodes a member of the never in mitosis gene A family of kinases. The encoded protein localizes to the nucleoli, and may function with NEK2A in the S-phase checkpoint. The encoded protein appears to play roles in DNA replication and response to genotoxic stress. Alternatively spliced transcript variants have been described.[provided by RefSeq, Mar 2009]	6	https://ngdc.cncb.ac.cn/aging/rna-seq/rna-seq_search?data=NEK11
LRRC29	YES	This gene encodes a member of the F-box protein family which is characterized by an approximately 40 amino acid motif, the F-box. The F-box proteins constitute one of the four subunits of ubiquitin protein ligase complex called SCFs (SKP1-cullin-F-box), which function in phosphorylation-dependent ubiquitination. The F-box proteins are divided into 3 classes: Fbws containing WD-40 domains, Fbls co…	5	https://ngdc.cncb.ac.cn/aging/rna-seq/rna-seq_search?data=LRRC29
ZNF14	YES	The protein encoded by this gene contains a zinc finger and a Kruppel-associated box (KRAB) domain. KRAB domain is known to be involved in the transcriptional repression of a number of zinc finger proteins. [provided by RefSeq, Jul 2008]	1	https://ngdc.cncb.ac.cn/aging/rna-seq/rna-seq_search?data=ZNF14
CTD-2526A2.2	NO
PCDHB7	YES	This gene is a member of the protocadherin beta gene cluster, one of three related gene clusters tandemly linked on chromosome five. The gene clusters demonstrate an unusual genomic organization similar to that of B-cell and T-cell receptor gene clusters. The beta cluster contains 16 genes and 3 pseudogenes, each encoding 6 extracellular cadherin domains and a cytoplasmic tail that deviates from …	6	https://ngdc.cncb.ac.cn/aging/rna-seq/rna-seq_search?data=PCDHB7
VIPR2	YES	This gene encodes a receptor for vasoactive intestinal peptide, a small neuropeptide. Vasoactive intestinal peptide is involved in smooth muscle relaxation, exocrine and endocrine secretion, and water and ion flux in lung and intestinal epithelia. Its actions are effected through integral membrane receptors associated with a guanine nucleotide binding protein which activates adenylate cyclase. [p…	5	https://ngdc.cncb.ac.cn/aging/rna-seq/rna-seq_search?data=Vipr2
RP11-403I13.8	YES	No summary for this gene.	3	https://ngdc.cncb.ac.cn/aging/rna-seq/rna-seq_search?data=RP11-403I13.8
RP11-216N14.7	NO
NDUFA4L2	YES	No summary for this gene.	18	https://ngdc.cncb.ac.cn/aging/rna-seq/rna-seq_search?data=NDUFA4L2
RP11-439E19.9	NO
TCN2	YES	This gene encodes a member of the vitamin B12-binding protein family. This family of proteins, alternatively referred to as R binders, is expressed in various tissues and secretions. This plasma protein binds cobalamin and mediates the transport of cobalamin into cells. This protein and other mammalian cobalamin-binding proteins, such as transcobalamin I and gastric intrisic factor, may have evol…	12	https://ngdc.cncb.ac.cn/aging/rna-seq/rna-seq_search?data=TCN2
RP5-1065J22.8	NO
AC007038.7	NO
CXorf40A	YES	No summary for this gene.	1	https://ngdc.cncb.ac.cn/aging/rna-seq/rna-seq_search?data=CXorf40A
SIX6	YES	The protein encoded by this gene is a homeobox protein that is similar to the Drosophila 'sine oculis' gene product. This gene is found in a cluster of related genes on chromosome 14 and is thought to be involved in eye development. Defects in this gene are a cause of isolated microphthalmia with cataract type 2 (MCOPCT2). [provided by RefSeq, Jul 2008]	1	https://ngdc.cncb.ac.cn/aging/rna-seq/rna-seq_search?data=SIX6
FBXO15	YES	Members of the F-box protein family, such as FBXO15, are characterized by an approximately 40-amino acid F-box motif. SCF complexes, formed by SKP1 (MIM 601434), cullin (see CUL1; MIM 603134), and F-box proteins, act as protein-ubiquitin ligases. F-box proteins interact with SKP1 through the F box, and they interact with ubiquitination targets through other protein interaction domains (Jin et al.…	6	https://ngdc.cncb.ac.cn/aging/rna-seq/rna-seq_search?data=FBXO15
SIX2	YES	This gene is a member of the vertebrate gene family which encode proteins homologous to the Drosophila 'sine oculis' homeobox protein. The encoded protein is a transcription factor which, like other members of this gene family, may be involved in limb or eye development. [provided by RefSeq, Dec 2008]	11	https://ngdc.cncb.ac.cn/aging/rna-seq/rna-seq_search?data=SIX2
MTRF1	YES	The protein encoded by this gene was determined by in silico methods to be a mitochondrial protein with similarity to the peptide chain release factors (RFs) discovered in bacteria and yeast. The peptide chain release factors direct the termination of translation in response to the peptide chain termination codons. Initially thought to have a role in the termination of mitochondria protein synthe…	1	https://ngdc.cncb.ac.cn/aging/rna-seq/rna-seq_search?data=MTRF1
F8	NO
AC110781.3	YES	No summary for this gene.	1	https://ngdc.cncb.ac.cn/aging/rna-seq/rna-seq_search?data=AC110781.3
ZNF257	YES	No summary for this gene.	5	https://ngdc.cncb.ac.cn/aging/rna-seq/rna-seq_search?data=ZNF257
FRAT1	YES	The protein encoded by this gene belongs to the GSK-3-binding protein family. The protein inhibits GSK-3-mediated phosphorylation of beta-catenin and positively regulates the Wnt signaling pathway. It may function in tumor progression and in lymphomagenesis. [provided by RefSeq, Oct 2008]	8	https://ngdc.cncb.ac.cn/aging/rna-seq/rna-seq_search?data=FRAT1
ID4	YES	This gene encodes a member of the inhibitor of DNA binding (ID) protein family. The encoded protein lacks DNA binding ability, and instead regulates gene expression through binding to and inhibiting basic helix-loop-helix transcription factors. This protein has been implicated in the regulation of diverse cellular processes that play a role in development and tumorigenesis. [provided by RefSeq, A…	23	https://ngdc.cncb.ac.cn/aging/rna-seq/rna-seq_search?data=ID4
CTB-119C2.1	YES	No summary for this gene.	3	https://ngdc.cncb.ac.cn/aging/rna-seq/rna-seq_search?data=CTB-119C2.1
RP13-395E19.2	NO
CD81-AS1	NO
PCDHA10	YES	This gene is a member of the protocadherin alpha gene cluster, one of three related gene clusters tandemly linked on chromosome five that demonstrate an unusual genomic organization similar to that of B-cell and T-cell receptor gene clusters. The alpha gene cluster is composed of 15 cadherin superfamily genes related to the mouse CNR genes and consists of 13 highly similar and 2 more distantly re…	13	https://ngdc.cncb.ac.cn/aging/rna-seq/rna-seq_search?data=PCDHA10
ENOX1	YES	No summary for this gene.	12	https://ngdc.cncb.ac.cn/aging/rna-seq/rna-seq_search?data=ENOX1
MSANTD3-TMEFF1	YES	No summary for this gene.	1	https://ngdc.cncb.ac.cn/aging/rna-seq/rna-seq_search?data=MSANTD3-TMEFF1
IQCC	YES	No summary for this gene.	4	https://ngdc.cncb.ac.cn/aging/rna-seq/rna-seq_search?data=IQCC
TRIM5	YES	The protein encoded by this gene is a member of the tripartite motif (TRIM) family. The TRIM motif includes three zinc-binding domains, a RING, a B-box type 1 and a B-box type 2, and a coiled-coil region. The protein forms homo-oligomers via the coilel-coil region and localizes to cytoplasmic bodies. It appears to function as a E3 ubiquitin-ligase and ubiqutinates itself to regulate its subcellul…	7	https://ngdc.cncb.ac.cn/aging/rna-seq/rna-seq_search?data=TRIM5
RPL22L1	YES	No summary for this gene.	11	https://ngdc.cncb.ac.cn/aging/rna-seq/rna-seq_search?data=RPL22L1
RP11-624A21.1	NO
LINC00936	YES	No summary for this gene.	8	https://ngdc.cncb.ac.cn/aging/rna-seq/rna-seq_search?data=LINC00936
CELF6	YES	Members of the CELF/BRUNOL protein family contain two N-terminal RNA recognition motif (RRM) domains, one C-terminal RRM domain, and a divergent segment of 160-230 aa between the second and third RRM domains. Members of this protein family regulate pre-mRNA alternative splicing and may also be involved in mRNA editing, and translation. Multiple alternatively spliced transcript variants encoding d…	10	https://ngdc.cncb.ac.cn/aging/rna-seq/rna-seq_search?data=CELF6
VLDLR-AS1	NO
KCNJ14	YES	Potassium channels are present in most mammalian cells, where they participate in a wide range of physiologic responses. The protein encoded by this gene is an integral membrane protein and inward-rectifier type potassium channel, and probably has a role in controlling the excitability of motor neurons. [provided by RefSeq, Feb 2013]	2	https://ngdc.cncb.ac.cn/aging/rna-seq/rna-seq_search?data=Kcnj14
ZC2HC1C	YES	No summary for this gene.	1	https://ngdc.cncb.ac.cn/aging/rna-seq/rna-seq_search?data=ZC2HC1C
METRNL	YES	No summary for this gene.	15	https://ngdc.cncb.ac.cn/aging/rna-seq/rna-seq_search?data=METRNL
TRIM17	NO
GRB14	YES	The product of this gene belongs to a small family of adapter proteins that are known to interact with a number of receptor tyrosine kinases and signaling molecules. This gene encodes a growth factor receptor-binding protein that interacts with insulin receptors and insulin-like growth-factor receptors. This protein likely has an inhibitory effect on receptor tyrosine kinase signaling and, in par…	12	https://ngdc.cncb.ac.cn/aging/rna-seq/rna-seq_search?data=Grb14
NPIPA7	YES	No summary for this gene.	1	https://ngdc.cncb.ac.cn/aging/rna-seq/rna-seq_search?data=NPIPA7
SLC18A2	YES	This gene encodes an transmembrane protein that functions as an ATP-dependent transporter of monoamines, such as dopamine, norepinephrine, serotonin, and histamine. This protein transports amine neurotransmitters into synaptic vesicles. Polymorphisms in this gene may be associated with schizophrenia, bipolar disorder, and other neurological/psychiatric ailments. [provided by RefSeq, Jun 2018]	8	https://ngdc.cncb.ac.cn/aging/rna-seq/rna-seq_search?data=SLC18A2
NIPAL4	YES	This gene likely encodes a membrane receptor. Mutations in this gene have been associated with autosomal recessive congenital ichthyosis. [provided by RefSeq, Feb 2010]	8	https://ngdc.cncb.ac.cn/aging/rna-seq/rna-seq_search?data=NIPAL4
RP11-490H24.5	NO
CCDC183-AS1	YES	No summary for this gene.	1	https://ngdc.cncb.ac.cn/aging/rna-seq/rna-seq_search?data=CCDC183-AS1
ATG101	YES	No summary for this gene.	4	https://ngdc.cncb.ac.cn/aging/rna-seq/rna-seq_search?data=ATG101
TSPOAP1-AS1	YES	No summary for this gene.	2	https://ngdc.cncb.ac.cn/aging/rna-seq/rna-seq_search?data=TSPOAP1-AS1
C8orf37	YES	This gene encodes a ubiquitously expressed protein of unknown function. It has high levels of mRNA expression in the brain, heart, and retina and the protein co-localizes with polyglutamylated tubulin at the base of the primary cilium in human retinal pigment epithelial cells. Mutations in this gene have been associated with autosomal recessive cone-rod dystrophy (arCRD) and retinitis pigmentosa …	4	https://ngdc.cncb.ac.cn/aging/rna-seq/rna-seq_search?data=C8orf37
LINC00890	NO
ZNF624	YES	No summary for this gene.	2	https://ngdc.cncb.ac.cn/aging/rna-seq/rna-seq_search?data=ZNF624
CATSPER2	YES	This gene encodes a member of a family of cation channel proteins that localize to the flagellum of spermatozoa. Defects at this locus causes male infertility. Alternatively spliced transcript variants have been observed at this locus. Readthrough transcription originates upstream of this locus in diphosphoinositol pentakisphosphate kinase 1 pseudogene 1 and is represented by GeneID:110006325. Re…	4	https://ngdc.cncb.ac.cn/aging/rna-seq/rna-seq_search?data=CATSPER2
BNC2	YES	This gene encodes a conserved zinc finger protein. The encoded protein functions in skin color saturation. Mutations in this gene are associated with facial pigmented spots. This gene is also associated with susceptibility to adolescent idiopathic scoliosis. [provided by RefSeq, Jul 2016]	22	https://ngdc.cncb.ac.cn/aging/rna-seq/rna-seq_search?data=BNC2
AP001062.7	YES	No summary for this gene.	2	https://ngdc.cncb.ac.cn/aging/rna-seq/rna-seq_search?data=AP001062.7
ADM2	YES	This gene encodes a member of the calcitonin gene-related peptide (CGRP)/calcitonin family of hormones that play a role in the regulation of cardiovascular homeostasis, prolactin release, anti-diuresis, anti-natriuresis, and regulation of food and water intake. The encoded protein is proteolytically processed to generate one or more biologically active peptides. [provided by RefSeq, Jul 2015]	21	https://ngdc.cncb.ac.cn/aging/rna-seq/rna-seq_search?data=ADM2
GREM1	YES	This gene encodes a member of the BMP (bone morphogenic protein) antagonist family. Like BMPs, BMP antagonists contain cystine knots and typically form homo- and heterodimers. The CAN (cerberus and dan) subfamily of BMP antagonists, to which this gene belongs, is characterized by a C-terminal cystine knot with an eight-membered ring. The antagonistic effect of the secreted glycosylated protein en…	15	https://ngdc.cncb.ac.cn/aging/rna-seq/rna-seq_search?data=GREM1
CTB-131B5.5	YES	No summary for this gene.	2	https://ngdc.cncb.ac.cn/aging/rna-seq/rna-seq_search?data=CTB-131B5.5
RP11-259N19.1	YES	No summary for this gene.	2	https://ngdc.cncb.ac.cn/aging/rna-seq/rna-seq_search?data=RP11-259N19.1
ZNF815P	YES	No summary for this gene.	5	https://ngdc.cncb.ac.cn/aging/rna-seq/rna-seq_search?data=ZNF815P
SCRT1	YES	This gene encodes a C2H2-type zinc finger transcriptional repressor that binds to E-box motifs. The encoded protein may promote neural differention and may be involved in cancers with neuroendocrine features. [provided by RefSeq, Jul 2013]	7	https://ngdc.cncb.ac.cn/aging/rna-seq/rna-seq_search?data=SCRT1
LRRC7	YES	No summary for this gene.	6	https://ngdc.cncb.ac.cn/aging/rna-seq/rna-seq_search?data=LRRC7
RP11-2B6.2	NO
SLITRK6	YES	This gene encodes a member of the SLITRK protein family. Members of this family are integral membrane proteins that are characterized by two N-terminal leucine-rich repeat (LRR) domains and a C-terminal region that shares homology with trk neurotrophin receptors. This protein functions as a regulator of neurite outgrowth required for normal hearing and vision. Mutations in this gene are a cause o…	15	https://ngdc.cncb.ac.cn/aging/rna-seq/rna-seq_search?data=SLITRK6
CECR6	YES	No summary for this gene.	2	https://ngdc.cncb.ac.cn/aging/rna-seq/rna-seq_search?data=CECR6
UBAC2-AS1	YES	No summary for this gene.	2	https://ngdc.cncb.ac.cn/aging/rna-seq/rna-seq_search?data=UBAC2-AS1
CTB-12A17.2	NO
NELL1	YES	This gene encodes a cytoplasmic protein that contains epidermal growth factor (EGF)-like repeats. The encoded heterotrimeric protein may be involved in cell growth regulation and differentiation. A similar protein in rodents is involved in craniosynostosis. Alternative splicing results in multiple transcript variants. [provided by RefSeq, Dec 2013]	4	https://ngdc.cncb.ac.cn/aging/rna-seq/rna-seq_search?data=NELL1
ZNF582	YES	The protein encoded by this gene is a zing finger protein and putative transcription factor that is highly methylated in cervical cancers. Two transcript variants encoding different isoforms have been found for this gene. [provided by RefSeq, Feb 2016]	4	https://ngdc.cncb.ac.cn/aging/rna-seq/rna-seq_search?data=ZNF582
TNFRSF13C	YES	B cell-activating factor (BAFF) enhances B-cell survival in vitro and is a regulator of the peripheral B-cell population. Overexpression of Baff in mice results in mature B-cell hyperplasia and symptoms of systemic lupus erythematosus (SLE). Also, some SLE patients have increased levels of BAFF in serum. Therefore, it has been proposed that abnormally high levels of BAFF may contribute to the pat…	6	https://ngdc.cncb.ac.cn/aging/rna-seq/rna-seq_search?data=TNFRSF13C
EGFEM1P	YES	No summary for this gene.	8	https://ngdc.cncb.ac.cn/aging/rna-seq/rna-seq_search?data=EGFEM1P
SH2D3C	YES	This gene encodes an adaptor protein and member of a cytoplasmic protein family involved in cell migration. The encoded protein contains a putative Src homology 2 (SH2) domain and guanine nucleotide exchange factor-like domain which allows this signaling protein to form a complex with scaffolding protein Crk-associated substrate. Multiple transcript variants encoding different isoforms have been …	12	https://ngdc.cncb.ac.cn/aging/rna-seq/rna-seq_search?data=SH2D3C
PRLHR	YES	PRLHR is a 7-transmembrane domain receptor for prolactin-releasing hormone (PRLH; MIM 602663) that is highly expressed in anterior pituitary (Ozawa et al., 2002 [PubMed 11923475]).[supplied by OMIM, Mar 2008]	2	https://ngdc.cncb.ac.cn/aging/rna-seq/rna-seq_search?data=PRLHR
NRP2	YES	This gene encodes a member of the neuropilin family of receptor proteins. The encoded transmembrane protein binds to SEMA3C protein {sema domain, immunoglobulin domain (Ig), short basic domain, secreted, (semaphorin) 3C} and SEMA3F protein {sema domain, immunoglobulin domain (Ig), short basic domain, secreted, (semaphorin) 3F}, and interacts with vascular endothelial growth factor (VEGF). This pr…	18	https://ngdc.cncb.ac.cn/aging/rna-seq/rna-seq_search?data=NRP2
SLC9A5	YES	No summary for this gene.	7	https://ngdc.cncb.ac.cn/aging/rna-seq/rna-seq_search?data=SLC9A5
RP11-967K21.1	NO
RP11-1281K21.8	NO
LNP1	NO
CDC42EP2	YES	CDC42, a small Rho GTPase, regulates the formation of F-actin-containing structures through its interaction with the downstream effector proteins. The protein encoded by this gene is a member of the Borg family of CDC42 effector proteins. Borg family proteins contain a CRIB (Cdc42/Rac interactive-binding) domain. They bind to, and negatively regulate the function of CDC42. Coexpression of this pr…	12	https://ngdc.cncb.ac.cn/aging/rna-seq/rna-seq_search?data=CDC42EP2
SEL1L3	YES	No summary for this gene.	13	https://ngdc.cncb.ac.cn/aging/rna-seq/rna-seq_search?data=SEL1L3
LUZP2	YES	This gene encodes a leucine zipper protein. This protein is deleted in some patients with Wilms tumor-Aniridia-Genitourinary anomalies-mental Retardation (WAGR) syndrome. Alternate splicing results in multiple transcript variants. [provided by RefSeq, Oct 2011]	10	https://ngdc.cncb.ac.cn/aging/rna-seq/rna-seq_search?data=LUZP2
NUDT1	YES	NUDT1 degrades oxidative damage to DNA and RNA. Mice defective in NUDT1 develop spontaneous tumours. Mice overexpressing human NUDT1 have lower levels of DNA damage and live 16% longer, suggesting a role in ageing. Further studies are necessary, however. [provided by GenAge]	11	https://ngdc.cncb.ac.cn/aging/rna-seq/rna-seq_search?data=NUDT1
ARMCX5-GPRASP2	no
ESAM	YES	No summary for this gene.	4	https://ngdc.cncb.ac.cn/aging/rna-seq/rna-seq_search?data=Esam
TIMP1	YES	This gene belongs to the TIMP gene family. The proteins encoded by this gene family are natural inhibitors of the matrix metalloproteinases (MMPs), a group of peptidases involved in degradation of the extracellular matrix. In addition to its inhibitory role against most of the known MMPs, the encoded protein is able to promote cell proliferation in a wide range of cell types, and may also have an…	21	https://ngdc.cncb.ac.cn/aging/rna-seq/rna-seq_search?data=TIMP1
TIMM17A	YES	No summary for this gene.	9	https://ngdc.cncb.ac.cn/aging/rna-seq/rna-seq_search?data=TIMM17A
PSTPIP2	YES	No summary for this gene.	15	https://ngdc.cncb.ac.cn/aging/rna-seq/rna-seq_search?data=PSTPIP2
ARHGAP6	YES	This gene encodes a member of the rhoGAP family of proteins which play a role in the regulation of actin polymerization at the plasma membrane during several cellular processes. This protein is thought to have two independent functions, one as a GTPase-activating protein with specificity for RhoA, and another as a cytoskeletal protein that promotes actin remodeling. Multiple alternatively spliced…	15	https://ngdc.cncb.ac.cn/aging/rna-seq/rna-seq_search?data=ARHGAP6
BEST1	YES	This gene encodes a member of the bestrophin gene family. This small gene family is characterized by proteins with a highly conserved N-terminus with four to six transmembrane domains. Bestrophins may form chloride ion channels or may regulate voltage-gated L-type calcium-ion channels. Bestrophins are generally believed to form calcium-activated chloride-ion channels in epithelial cells but they …	9	https://ngdc.cncb.ac.cn/aging/rna-seq/rna-seq_search?data=BEST1
P2RY6	YES	The product of this gene belongs to the family of P2 receptors, which is activated by extracellular nucleotides and subdivided into P2X ligand-gated ion channels and P2Y G-protein coupled receptors. This family has several receptor subtypes with different pharmacological selectivity, which overlaps in some cases, for various adenosine and uridine nucleotides. This receptor, which is a G-protein c…	10	https://ngdc.cncb.ac.cn/aging/rna-seq/rna-seq_search?data=P2RY6
ROR1-AS1	YES	No summary for this gene.	4	https://ngdc.cncb.ac.cn/aging/rna-seq/rna-seq_search?data=ROR1-AS1
PLCE1	YES	This gene encodes a phospholipase enzyme that catalyzes the hydrolysis of phosphatidylinositol-4,5-bisphosphate to generate two second messengers: inositol 1,4,5-triphosphate (IP3) and diacylglycerol (DAG). These second messengers subsequently regulate various processes affecting cell growth, differentiation, and gene expression. This enzyme is regulated by small monomeric GTPases of the Ras and …	17	https://ngdc.cncb.ac.cn/aging/rna-seq/rna-seq_search?data=PLCE1
GGH	YES	This gene catalyzes the hydrolysis of folylpoly-gamma-glutamates and antifolylpoly-gamma-glutamates by the removal of gamma-linked polyglutamates and glutamate. [provided by RefSeq, Jul 2008]	12	https://ngdc.cncb.ac.cn/aging/rna-seq/rna-seq_search?data=GGH
RPSAP61	NO
ZNF385D	YES	No summary for this gene.	16	https://ngdc.cncb.ac.cn/aging/rna-seq/rna-seq_search?data=ZNF385D
HGF	YES	This gene encodes a protein that binds to the hepatocyte growth factor receptor to regulate cell growth, cell motility and morphogenesis in numerous cell and tissue types. Alternative splicing results in multiple transcript variants, at least one of which encodes a preproprotein that is proteolytically processed to generate alpha and beta chains, which form the mature heterodimer. This protein is…	22	https://ngdc.cncb.ac.cn/aging/rna-seq/rna-seq_search?data=HGF
COL5A1	YES	This gene encodes an alpha chain for one of the low abundance fibrillar collagens. Fibrillar collagen molecules are trimers that can be composed of one or more types of alpha chains. Type V collagen is found in tissues containing type I collagen and appears to regulate the assembly of heterotypic fibers composed of both type I and type V collagen. This gene product is closely related to type XI c…	22	https://ngdc.cncb.ac.cn/aging/rna-seq/rna-seq_search?data=COL5A1
L2HGDH	YES	This gene encodes L-2-hydroxyglutarate dehydrogenase, a FAD-dependent enzyme that oxidizes L-2-hydroxyglutarate to alpha-ketoglutarate in a variety of mammalian tissues. Mutations in this gene cause L-2-hydroxyglutaric aciduria, a rare autosomal recessive neurometabolic disorder resulting in moderate to severe cognitive disability. [provided by RefSeq, Jul 2008]	9	https://ngdc.cncb.ac.cn/aging/rna-seq/rna-seq_search?data=L2HGDH
ARL4C	YES	ADP-ribosylation factor-like 4C is a member of the ADP-ribosylation factor family of GTP-binding proteins. ARL4C is closely similar to ARL4A and ARL4D and each has a nuclear localization signal and an unusually high guanine nucleotide exchange rate. This protein may play a role in cholesterol transport. [provided by RefSeq, Jul 2008]	17	https://ngdc.cncb.ac.cn/aging/rna-seq/rna-seq_search?data=ARL4C
SNX16	YES	This gene encodes a member of the sorting nexin family. Members of this family contain a phox (PX) domain, which is a phosphoinositide binding domain, and are involved in intracellular trafficking. The protein encoded by this gene associates with late endosome membranes as is involved in tubule formation, cholesterol transport, and transport of tetraspanin CD81. The encoded protein also inhibits …	5	https://ngdc.cncb.ac.cn/aging/rna-seq/rna-seq_search?data=SNX16
MTND4P32	NO
GRM8	YES	L-glutamate is the major excitatory neurotransmitter in the central nervous system and activates both ionotropic and metabotropic glutamate receptors. Glutamatergic neurotransmission is involved in most aspects of normal brain function and can be perturbed in many neuropathologic conditions. The metabotropic glutamate receptors are a family of G protein-coupled receptors, that have been divided i…	8	https://ngdc.cncb.ac.cn/aging/rna-seq/rna-seq_search?data=GRM8
NOTCH1	YES	This gene encodes a member of the NOTCH family of proteins. Members of this Type I transmembrane protein family share structural characteristics including an extracellular domain consisting of multiple epidermal growth factor-like (EGF) repeats, and an intracellular domain consisting of multiple different domain types. Notch signaling is an evolutionarily conserved intercellular signaling pathway…	9	https://ngdc.cncb.ac.cn/aging/rna-seq/rna-seq_search?data=NOTCH1
SMG1P4	NO
CBLN4	YES	No summary for this gene.	5	https://ngdc.cncb.ac.cn/aging/rna-seq/rna-seq_search?data=CBLN4
SATB1-AS1	NO
PCDHGA1	YES	This gene is a member of the protocadherin gamma gene cluster, one of three related clusters tandemly linked on chromosome five. These gene clusters have an immunoglobulin-like organization, suggesting that a novel mechanism may be involved in their regulation and expression. The gamma gene cluster includes 22 genes divided into 3 subfamilies. Subfamily A contains 12 genes, subfamily B contains 7…	2	https://ngdc.cncb.ac.cn/aging/rna-seq/rna-seq_search?data=PCDHGA1
DNLZ	YES	No summary for this gene.	4	https://ngdc.cncb.ac.cn/aging/rna-seq/rna-seq_search?data=DNLZ
PCBP2-OT1	YES	No summary for this gene.	1	https://ngdc.cncb.ac.cn/aging/rna-seq/rna-seq_search?data=PCBP2-OT1
RP11-260A9.6	NO
IGFBP3	YES	IGFBP3 is a member of the IGFBP family that regulates IGF1 and IGF2 by altering the interaction of IGFs with their cell surface receptors. Some evidence suggests that IGFBP3 influences age-related changes in lean body mass, but so far it has not been directly linked to human ageing. [provided by GenAge]	35	https://ngdc.cncb.ac.cn/aging/rna-seq/rna-seq_search?data=IGFBP3
RP5-1125A11.7	NO
CEP112	YES	This gene encodes a coiled-coil domain containing protein that belongs to the cell division control protein 42 effector protein family. In neurons, it localizes to the cytoplasm of dendrites and is also enriched in the nucleus where it interacts with the RNA polymerase III transcriptional repressor Maf1 to regulate gamma-aminobutyric acid A receptor surface expression. In addition, the protein ha…	4	https://ngdc.cncb.ac.cn/aging/rna-seq/rna-seq_search?data=CEP112
FAM129A	YES	No summary for this gene.	24	https://ngdc.cncb.ac.cn/aging/rna-seq/rna-seq_search?data=FAM129A
SEMA5A	YES	This gene belongs to the semaphorin gene family that encodes membrane proteins containing a semaphorin domain and several thrombospondin type-1 repeats. Members of this family are involved in axonal guidance during neural development. This gene has been implicated as an autism susceptibility gene.[provided by RefSeq, Jan 2010]	16	https://ngdc.cncb.ac.cn/aging/rna-seq/rna-seq_search?data=SEMA5A
TMEM145	YES	No summary for this gene.	8	https://ngdc.cncb.ac.cn/aging/rna-seq/rna-seq_search?data=TMEM145
HLA-C	YES	HLA-C belongs to the HLA class I heavy chain paralogues. This class I molecule is a heterodimer consisting of a heavy chain and a light chain (beta-2 microglobulin). The heavy chain is anchored in the membrane. Class I molecules play a central role in the immune system by presenting peptides derived from endoplasmic reticulum lumen. They are expressed in nearly all cells. The heavy chain is appro…	6	https://ngdc.cncb.ac.cn/aging/rna-seq/rna-seq_search?data=HLA-C
ISOC1	YES	No summary for this gene.	5	https://ngdc.cncb.ac.cn/aging/rna-seq/rna-seq_search?data=ISOC1
LARGE2	NO
RP11-378J18.8	NO
RP11-481C4.2	NO
STXBP5L	YES	The protein encoded by this gene is similar to syntaxin-binding protein 5 and contains ten N-terminal WD40 repeats, four variable region WD40 repeats, and a C-terminal R-SNARE domain. Studies of the orthologous proteins in mouse and rat have shown that the encoded protein may inhibit exocytosis in neurosecretory cells, and may negatively regulate the secretion of insulin. A missense variant in th…	7	https://ngdc.cncb.ac.cn/aging/rna-seq/rna-seq_search?data=STXBP5L
RP11-46A10.5	NO
CARMIL2	YES	This gene encodes a member of the CARMIL (capping protein, Arp2/3, myosin-I linker) family of proteins. The encoded protein interacts with and negatively regulates the heterodimeric capping protein and promotes cell migration. Reduced expression of this gene has been observed in human psoriasis patients. Mutations in this gene cause a human immunodeficiency syndrome characterized by smooth muscle…	4	https://ngdc.cncb.ac.cn/aging/rna-seq/rna-seq_search?data=CARMIL2
DSCC1	YES	CHTF18 (MIM 613201), CHTF8 (MIM 613202), and DSCC1 are components of an alternative replication factor C (RFC) (see MIM 600404) complex that loads PCNA (MIM 176740) onto DNA during S phase of the cell cycle (Merkle et al., 2003 [PubMed 12766176]; Bermudez et al., 2003 [PubMed 12930902]).[supplied by OMIM, Dec 2009]	11	https://ngdc.cncb.ac.cn/aging/rna-seq/rna-seq_search?data=DSCC1
UQCRHL	NO
PACRG	YES	This gene encodes a protein that is conserved across metazoans. In vertebrates, this gene is linked in a head-to-head arrangement with the adjacent parkin gene, which is associated with autosomal recessive juvenile Parkinson's disease. These genes are co-regulated in various tissues and they share a bi-directional promoter. Both genes are associated with susceptibility to leprosy. The parkin co-r…	5	https://ngdc.cncb.ac.cn/aging/rna-seq/rna-seq_search?data=PACRG
TRPV1	YES	Capsaicin, the main pungent ingredient in hot chili peppers, elicits a sensation of burning pain by selectively activating sensory neurons that convey information about noxious stimuli to the central nervous system. The protein encoded by this gene is a receptor for capsaicin and is a non-selective cation channel that is structurally related to members of the TRP family of ion channels. This rece…	6	https://ngdc.cncb.ac.cn/aging/rna-seq/rna-seq_search?data=TRPV1
ZNF419	NO
LGALS3	YES	This gene encodes a member of the galectin family of carbohydrate binding proteins. Members of this protein family have an affinity for beta-galactosides. The encoded protein is characterized by an N-terminal proline-rich tandem repeat domain and a single C-terminal carbohydrate recognition domain. This protein can self-associate through the N-terminal domain allowing it to bind to multivalent sa…	19	https://ngdc.cncb.ac.cn/aging/rna-seq/rna-seq_search?data=LGALS3
JMJD7-PLA2G4B	YES	This locus represents naturally-occurring readthrough transcription between the neighboring jumonji domain containing 7 (JMJD7) and phospholipase A2, group IVB (cytosolic) (PLA2G4B) genes. Readthrough transcripts encode fusion proteins that share amino acid sequence with each individual gene product, including a partial JmjC domain and downstream C2 and phospholipase A2 domains. Alternatively spl…	2	https://ngdc.cncb.ac.cn/aging/rna-seq/rna-seq_search?data=JMJD7-PLA2G4B
SEPSECS	YES	The amino acid selenocysteine is the only amino acid that does not have its own tRNA synthetase. Instead, this amino acid is synthesized on its cognate tRNA in a three step process. The protein encoded by this gene catalyzes the third step in the process, the conversion of O-phosphoseryl-tRNA(Sec) to selenocysteinyl-tRNA(Sec).[provided by RefSeq, Mar 2011]	4	https://ngdc.cncb.ac.cn/aging/rna-seq/rna-seq_search?data=SEPSECS
TMEM151B	YES	No summary for this gene.	9	https://ngdc.cncb.ac.cn/aging/rna-seq/rna-seq_search?data=TMEM151B
NDNF	YES	No summary for this gene.	12	https://ngdc.cncb.ac.cn/aging/rna-seq/rna-seq_search?data=Ndnf
GPR155	YES	No summary for this gene.	22	https://ngdc.cncb.ac.cn/aging/rna-seq/rna-seq_search?data=GPR155
IBA57	YES	No summary for this gene.	1	https://ngdc.cncb.ac.cn/aging/rna-seq/rna-seq_search?data=Iba57
CTD-2587M2.1	YES	No summary for this gene.	1	https://ngdc.cncb.ac.cn/aging/rna-seq/rna-seq_search?data=CTD-2587M2.1
ZNF23	YES	No summary for this gene.	1	https://ngdc.cncb.ac.cn/aging/rna-seq/rna-seq_search?data=ZNF23
HACD1	YES	The protein encoded by this gene contains a characteristic catalytic motif of the protein tyrosine phosphatases (PTPs) family. The PTP motif of this protein has the highly conserved arginine residue replaced by a proline residue; thus it may represent a distinct class of PTPs. Members of the PTP family are known to be signaling molecules that regulate a variety of cellular processes. This gene wa…	6	https://ngdc.cncb.ac.cn/aging/rna-seq/rna-seq_search?data=HACD1
SERTAD3	YES	The protein encoded by this gene was identified in a yeast two-hybrid assay employing the second subunit of human replication protein A as bait. It is localized to the nucleus and its expression is significantly higher in cancer cell lines compared to normal cell lines. This protein has also been shown to be a strong transcriptional co-activator. Alternative splicing has been observed at this loc…	3	https://ngdc.cncb.ac.cn/aging/rna-seq/rna-seq_search?data=SERTAD3
ENG	YES	This gene encodes a homodimeric transmembrane protein which is a major glycoprotein of the vascular endothelium. This protein is a component of the transforming growth factor beta receptor complex and it binds to the beta1 and beta3 peptides with high affinity. Mutations in this gene cause hereditary hemorrhagic telangiectasia, also known as Osler-Rendu-Weber syndrome 1, an autosomal dominant mul…	10	https://ngdc.cncb.ac.cn/aging/rna-seq/rna-seq_search?data=Eng
ABCB4	YES	The membrane-associated protein encoded by this gene is a member of the superfamily of ATP-binding cassette (ABC) transporters. ABC proteins transport various molecules across extra- and intra-cellular membranes. ABC genes are divided into seven distinct subfamilies (ABC1, MDR/TAP, MRP, ALD, OABP, GCN20, White). This protein is a member of the MDR/TAP subfamily. Members of the MDR/TAP subfamily a…	9	https://ngdc.cncb.ac.cn/aging/rna-seq/rna-seq_search?data=ABCB4
ITPA	YES	This gene encodes an inosine triphosphate pyrophosphohydrolase. The encoded protein hydrolyzes inosine triphosphate and deoxyinosine triphosphate to the monophosphate nucleotide and diphosphate. This protein, which is a member of the HAM1 NTPase protein family, is found in the cytoplasm and acts as a homodimer. Defects in the encoded protein can result in inosine triphosphate pyrophosphorylase de…	2	https://ngdc.cncb.ac.cn/aging/rna-seq/rna-seq_search?data=ITPA
TMEM169	YES	No summary for this gene.	4	https://ngdc.cncb.ac.cn/aging/rna-seq/rna-seq_search?data=TMEM169
SEMA3C	YES	This gene encodes a secreted glycoprotein that belongs to the semaphorin class 3 family of neuronal guidance cues. The encoded protein contains an N-terminal sema domain, integrin and immunoglobulin-like domains, and a C-terminal basic domain. Homodimerization and proteolytic cleavage of the C-terminal propeptide are necessary for the function of the encoded protein. It binds a neuropilin co-rece…	20	https://ngdc.cncb.ac.cn/aging/rna-seq/rna-seq_search?data=SEMA3C
LUM	YES	This gene encodes a member of the small leucine-rich proteoglycan (SLRP) family that includes decorin, biglycan, fibromodulin, keratocan, epiphycan, and osteoglycin. In these bifunctional molecules, the protein moiety binds collagen fibrils and the highly charged hydrophilic glycosaminoglycans regulate interfibrillar spacings. Lumican is the major keratan sulfate proteoglycan of the cornea but is…	24	https://ngdc.cncb.ac.cn/aging/rna-seq/rna-seq_search?data=LUM
CTC-260E6.6	NO
HYLS1	YES	This gene encodes a protein localized to the cytoplasm. Mutations in this gene are associated with hydrolethalus syndrome. Multiple alternatively spliced variants, encoding the same protein, have been identified. [provided by RefSeq, Oct 2008]	4	https://ngdc.cncb.ac.cn/aging/rna-seq/rna-seq_search?data=HYLS1
PTPN3	YES	The protein encoded by this gene is a member of the protein tyrosine phosphatase (PTP) family. PTPs are known to be signaling molecules that regulate a variety of cellular processes including cell growth, differentiation, mitotic cycle, and oncogenic transformation. This protein contains a C-terminal PTP domain and an N-terminal domain homologous to the band 4.1 superfamily of cytoskeletal-associ…	16	https://ngdc.cncb.ac.cn/aging/rna-seq/rna-seq_search?data=PTPN3
PPCS	YES	Biosynthesis of coenzyme A (CoA) from pantothenic acid (vitamin B5) is an essential universal pathway in prokaryotes and eukaryotes. PPCS (EC 6.3.2.5), one of the last enzymes in this pathway, converts phosphopantothenate to phosphopantothenoylcysteine (Daugherty et al., 2002 [PubMed 11923312]).[supplied by OMIM, Mar 2008]	2	https://ngdc.cncb.ac.cn/aging/rna-seq/rna-seq_search?data=Ppcs
PTN	YES	The protein encoded by this gene is a secreted heparin-binding growth factor. The protein has significant roles in cell growth and survival, cell migration, angiogenesis and tumorigenesis. Alternative splicing and the use of alternative promoters results in multiple transcript variants. [provided by RefSeq, Oct 2016]	25	https://ngdc.cncb.ac.cn/aging/rna-seq/rna-seq_search?data=PTN
NID2	YES	This gene encodes a member of the nidogen family of basement membrane proteins. This protein is a cell-adhesion protein that binds collagens I and IV and laminin and may be involved in maintaining the structure of the basement membrane.[provided by RefSeq, Jun 2010]	36	https://ngdc.cncb.ac.cn/aging/rna-seq/rna-seq_search?data=NID2
ZNF528-AS1	NO
MEMO1P1	YES	No summary for this gene.	3	https://ngdc.cncb.ac.cn/aging/rna-seq/rna-seq_search?data=MEMO1P1
PCDHGA8	YES	This gene is a member of the protocadherin gamma gene cluster, one of three related clusters tandemly linked on chromosome five. These gene clusters have an immunoglobulin-like organization, suggesting that a novel mechanism may be involved in their regulation and expression. The gamma gene cluster includes 22 genes divided into 3 subfamilies. Subfamily A contains 12 genes, subfamily B contains 7…	2	https://ngdc.cncb.ac.cn/aging/rna-seq/rna-seq_search?data=PCDHGA8
PCDHGB5	YES	This gene is a member of the protocadherin gamma gene cluster, one of three related clusters tandemly linked on chromosome five. These gene clusters have an immunoglobulin-like organization, suggesting that a novel mechanism may be involved in their regulation and expression. The gamma gene cluster includes 22 genes divided into 3 subfamilies. Subfamily A contains 12 genes, subfamily B contains 7…	7	https://ngdc.cncb.ac.cn/aging/rna-seq/rna-seq_search?data=PCDHGB5
YJEFN3	YES	No summary for this gene.	8	https://ngdc.cncb.ac.cn/aging/rna-seq/rna-seq_search?data=YJEFN3
ARHGAP33	YES	This gene encodes a member of the sorting nexin family. Members of this family contain a phox (PX) domain, which is a phosphoinositide binding domain, and are involved in intracellular trafficking. Alternative splice variants encoding different isoforms have been identified in this gene. [provided by RefSeq, Feb 2010]	19	https://ngdc.cncb.ac.cn/aging/rna-seq/rna-seq_search?data=ARHGAP33
STX1A	YES	This gene encodes a member of the syntaxin superfamily. Syntaxins are nervous system-specific proteins implicated in the docking of synaptic vesicles with the presynaptic plasma membrane. Syntaxins possess a single C-terminal transmembrane domain, a SNARE [Soluble NSF (N-ethylmaleimide-sensitive fusion protein)-Attachment protein REceptor] domain (known as H3), and an N-terminal regulatory domain…	11	https://ngdc.cncb.ac.cn/aging/rna-seq/rna-seq_search?data=STX1A
PIGB	YES	No summary for this gene.	1	https://ngdc.cncb.ac.cn/aging/rna-seq/rna-seq_search?data=Pigb
RP11-352E6.2	YES	No summary for this gene.	1	https://ngdc.cncb.ac.cn/aging/rna-seq/rna-seq_search?data=RP11-352E6.2
B4GALT6	YES	This gene is one of seven beta-1,4-galactosyltransferase (beta4GalT) genes in human. They encode type II membrane-bound glycoproteins that appear to have exclusive specificity for the donor substrate UDP-galactose; all transfer galactose in a beta1,4 linkage to similar acceptor sugars: GlcNAc, Glc, and Xyl. Each beta4GalT has a distinct function in the biosynthesis of different glycoconjugates an…	17	https://ngdc.cncb.ac.cn/aging/rna-seq/rna-seq_search?data=B4GALT6
AL133243.2	NO
STOX1	YES	The protein encoded by this gene may function as a DNA binding protein. Mutations in this gene are associated with pre-eclampsia/eclampsia 4 (PEE4). Alternatively spliced transcript variants encoding different isoforms have been found for this gene. [provided by RefSeq, Sep 2009]	4	https://ngdc.cncb.ac.cn/aging/rna-seq/rna-seq_search?data=STOX1
ANKRD29	YES	No summary for this gene.	11	https://ngdc.cncb.ac.cn/aging/rna-seq/rna-seq_search?data=ANKRD29
KCNC3	YES	The Shaker gene family of Drosophila encodes components of voltage-gated potassium channels and is comprised of four subfamilies. Based on sequence similarity, this gene is similar to one of these subfamilies, namely the Shaw subfamily. The protein encoded by this gene belongs to the delayed rectifier class of channel proteins and is an integral membrane protein that mediates the voltage-dependen…	15	https://ngdc.cncb.ac.cn/aging/rna-seq/rna-seq_search?data=KCNC3
TRIM39	YES	No summary for this gene.	3	https://ngdc.cncb.ac.cn/aging/rna-seq/rna-seq_search?data=Trim39
ACSF2	YES	No summary for this gene.	8	https://ngdc.cncb.ac.cn/aging/rna-seq/rna-seq_search?data=Acsf2
TIFA	YES	This gene encodes an adapter protein involved in adaptive and innate immunity. This protein includes a forkhead-associated (FHA) domain that specifically binds to phosphorylated serine and threonine residues. In response to bacterial infection, the encoded host cell protein undergoes an intermolecular interaction between the FHA domain and a phosphorylated threonine that leads to protein oligomer…	11	https://ngdc.cncb.ac.cn/aging/rna-seq/rna-seq_search?data=TIFA
SGK494	YES	No summary for this gene.	5	https://ngdc.cncb.ac.cn/aging/rna-seq/rna-seq_search?data=SGK494
CMTR2	NO
SRGAP2C	NO
ADAMTSL4-AS1	YES	No summary for this gene.	1	https://ngdc.cncb.ac.cn/aging/rna-seq/rna-seq_search?data=ADAMTSL4-AS1
GEM	YES	The protein encoded by this gene belongs to the RAD/GEM family of GTP-binding proteins. It is associated with the inner face of the plasma membrane and could play a role as a regulatory protein in receptor-mediated signal transduction. Alternative splicing occurs at this locus and two transcript variants encoding the same protein have been identified. [provided by RefSeq, Jul 2008]	24	https://ngdc.cncb.ac.cn/aging/rna-seq/rna-seq_search?data=GEM
ZNF583	YES	No summary for this gene.	5	https://ngdc.cncb.ac.cn/aging/rna-seq/rna-seq_search?data=ZNF583
TSPYL2	YES	This gene encodes a member of the testis-specific protein Y-encoded, TSPY-like/SET/nucleosome assembly protein-1 superfamily. The encoded protein is localized to the nucleolus where it functions in chromatin remodeling and as an inhibitor of cell-cycle progression. This protein may play a role in the suppression of tumor growth. [provided by RefSeq, Sep 2009]	15	https://ngdc.cncb.ac.cn/aging/rna-seq/rna-seq_search?data=TSPYL2
CAMKV	YES	No summary for this gene.	6	https://ngdc.cncb.ac.cn/aging/rna-seq/rna-seq_search?data=CAMKV
PI15	YES	No summary for this gene.	4	https://ngdc.cncb.ac.cn/aging/rna-seq/rna-seq_search?data=PI15
PHF21B	YES	No summary for this gene.	3	https://ngdc.cncb.ac.cn/aging/rna-seq/rna-seq_search?data=PHF21B
PTPRD	YES	The protein encoded by this gene is a member of the protein tyrosine phosphatase (PTP) family. PTPs are known to be signaling molecules that regulate a variety of cellular processes including cell growth, differentiation, mitotic cycle, and oncogenic transformation. This PTP contains an extracellular region, a single transmembrane segment and two tandem intracytoplasmic catalytic domains, and thu…	20	https://ngdc.cncb.ac.cn/aging/rna-seq/rna-seq_search?data=PTPRD
SMG1P7	YES	No summary for this gene.	1	https://ngdc.cncb.ac.cn/aging/rna-seq/rna-seq_search?data=SMG1P7
BAHD1	YES	No summary for this gene.	1	https://ngdc.cncb.ac.cn/aging/rna-seq/rna-seq_search?data=BAHD1
CTC-260E6.4	NO
ADAMTS13	YES	This gene encodes a member of a family of proteins containing several distinct regions, including a metalloproteinase domain, a disintegrin-like domain, and a thrombospondin type 1 (TS) motif. The enzyme encoded by this gene specifically cleaves von Willebrand Factor (vWF). Defects in this gene are associated with thrombotic thrombocytopenic purpura. Alternative splicing results in multiple trans…	14	https://ngdc.cncb.ac.cn/aging/rna-seq/rna-seq_search?data=ADAMTS13
TUT1	YES	No summary for this gene.	1	https://ngdc.cncb.ac.cn/aging/rna-seq/rna-seq_search?data=Tut1
RAMP2	YES	The protein encoded by this gene is a member of the RAMP family of single-transmembrane-domain proteins, called receptor (calcitonin) activity modifying proteins (RAMPs). RAMPs are type I transmembrane proteins with an extracellular N terminus and a cytoplasmic C terminus. RAMPs are required to transport calcitonin-receptor-like receptor (CRLR) to the plasma membrane. CRLR, a receptor with seven …	7	https://ngdc.cncb.ac.cn/aging/rna-seq/rna-seq_search?data=RAMP2
HEG1	YES	No summary for this gene.	17	https://ngdc.cncb.ac.cn/aging/rna-seq/rna-seq_search?data=HEG1
RNF121	YES	The protein encoded by this gene contains a RING finger, a motif present in a variety of functionally distinct proteins and known to be involved in protein-protein and protein-DNA interactions. Several alternatively spliced transcript variants have been noted for this gene, however, not all are likely to encode viable protein products. [provided by RefSeq, Sep 2008]	1	https://ngdc.cncb.ac.cn/aging/rna-seq/rna-seq_search?data=RNF121
RP11-358D17.2	NO
C7	YES	This gene encodes a serum glycoprotein that forms a membrane attack complex together with complement components C5b, C6, C8, and C9 as part of the terminal complement pathway of the innate immune system. The protein encoded by this gene contains a cholesterol-dependent cytolysin/membrane attack complex/perforin-like (CDC/MACPF) domain and belongs to a large family of structurally related molecule…	17	https://ngdc.cncb.ac.cn/aging/rna-seq/rna-seq_search?data=C7
ST6GALNAC3	YES	ST6GALNAC3 belongs to a family of sialyltransferases that transfer sialic acids from CMP-sialic acid to terminal positions of carbohydrate groups in glycoproteins and glycolipids (Lee et al., 1999 [PubMed 10207017]).[supplied by OMIM, Mar 2008]	13	https://ngdc.cncb.ac.cn/aging/rna-seq/rna-seq_search?data=ST6GALNAC3
SLC35A3	YES	This gene encodes a UDP-N-acetylglucosamine transporter found in the golgi apparatus membrane. In cattle, a missense mutation in this gene causes complex vertebral malformation. Alternative splicing results in multiple transcript variants. [provided by RefSeq, Nov 2012]	4	https://ngdc.cncb.ac.cn/aging/rna-seq/rna-seq_search?data=SLC35A3
INA	YES	Neurofilaments are type IV intermediate filament heteropolymers composed of light, medium, and heavy chains. Neurofilaments comprise the axoskeleton and they functionally maintain the neuronal caliber. They may also play a role in intracellular transport to axons and dendrites. This gene is a member of the intermediate filament family and is involved in the morphogenesis of neurons. [provided by …	18	https://ngdc.cncb.ac.cn/aging/rna-seq/rna-seq_search?data=INA
SEPT7P2	YES	No summary for this gene.	3	https://ngdc.cncb.ac.cn/aging/rna-seq/rna-seq_search?data=SEPT7P2
RTN2	YES	This gene belongs to the family of reticulon encoding genes. Reticulons are necessary for proper generation of tubular endoplasmic reticulum and likely play a role in intracellular vesicular transport. Alternatively spliced transcript variants encoding different isoforms have been identified. Mutations at this locus have been associated with autosomal dominant spastic paraplegia-12. [provided by …	10	https://ngdc.cncb.ac.cn/aging/rna-seq/rna-seq_search?data=RTN2
SLC25A53	YES	No summary for this gene.	6	https://ngdc.cncb.ac.cn/aging/rna-seq/rna-seq_search?data=SLC25A53
CDHR1	YES	This gene belongs to the cadherin superfamily of calcium-dependent cell adhesion molecules. The encoded protein is a photoreceptor-specific cadherin that plays a role in outer segment disc morphogenesis. Mutations in this gene are associated with inherited retinal dystrophies. Alternatively spliced transcript variants encoding different isoforms have been identified. [provided by RefSeq, Jul 2013]	5	https://ngdc.cncb.ac.cn/aging/rna-seq/rna-seq_search?data=CDHR1
P4HA1	YES	This gene encodes a component of prolyl 4-hydroxylase, a key enzyme in collagen synthesis composed of two identical alpha subunits and two beta subunits. The encoded protein is one of several different types of alpha subunits and provides the major part of the catalytic site of the active enzyme. In collagen and related proteins, prolyl 4-hydroxylase catalyzes the formation of 4-hydroxyproline th…	19	https://ngdc.cncb.ac.cn/aging/rna-seq/rna-seq_search?data=P4HA1
DDX28	YES	DEAD box proteins, characterized by the conserved motif Asp-Glu-Ala-Asp (DEAD), are putative RNA helicases. They are implicated in a number of cellular processes involving alteration of RNA secondary structure, such as translation initiation, nuclear and mitochondrial splicing, and ribosome and spliceosome assembly. Based on their distribution patterns, some members of the DEAD box protein family…	2	https://ngdc.cncb.ac.cn/aging/rna-seq/rna-seq_search?data=DDX28
RP11-348P10.2	NO
ISL2	YES	No summary for this gene.	7	https://ngdc.cncb.ac.cn/aging/rna-seq/rna-seq_search?data=ISL2
SYT4	YES	No summary for this gene.	9	https://ngdc.cncb.ac.cn/aging/rna-seq/rna-seq_search?data=SYT4
PCBD2	NO
ZNF354A	YES	No summary for this gene.	2	https://ngdc.cncb.ac.cn/aging/rna-seq/rna-seq_search?data=ZNF354A
RP11-380B4.3	NO
RP11-357N13.6	NO
HIST2H3D	YES	No summary for this gene.	4	https://ngdc.cncb.ac.cn/aging/rna-seq/rna-seq_search?data=HIST2H3D
SMARCA1	YES	This gene encodes a member of the SWI/SNF family of proteins. The encoded protein is an ATPase which is expressed in diverse tissues and contributes to the chromatin remodeling complex that is involved in transcription. The protein may also play a role in DNA damage, growth inhibition and apoptosis of cancer cells. Alternative splicing results in multiple transcript variants. [provided by RefSeq,…	6	https://ngdc.cncb.ac.cn/aging/rna-seq/rna-seq_search?data=SMARCA1
NEDD9	YES	The protein encoded by this gene is a member of the CRK-associated substrates family. Members of this family are adhesion docking molecules that mediate protein-protein interactions for signal transduction pathways. This protein is a focal adhesion protein that acts as a scaffold to regulate signaling complexes important in cell attachment, migration and invasion as well as apoptosis and the cell…	23	https://ngdc.cncb.ac.cn/aging/rna-seq/rna-seq_search?data=NEDD9
ZC3H11B	NO
KDELC1	YES	This gene encodes a protein product localized to the lumen of the endoplasmic reticulum. As a member of the endoplasmic reticulum protein family the encoded protein contains a Lys-Asp-Glu-Leu or KDEL motif located at the extreme C-terminus which prevents all endoplasmic reticulum resident proteins from being secreted. Proteins carrying this motif are bound by a receptor in the Golgi apparatus so …	6	https://ngdc.cncb.ac.cn/aging/rna-seq/rna-seq_search?data=KDELC1
SOX9	YES	The protein encoded by this gene recognizes the sequence CCTTGAG along with other members of the HMG-box class DNA-binding proteins. It acts during chondrocyte differentiation and, with steroidogenic factor 1, regulates transcription of the anti-Muellerian hormone (AMH) gene. Deficiencies lead to the skeletal malformation syndrome campomelic dysplasia, frequently with sex reversal. [provided by R…	20	https://ngdc.cncb.ac.cn/aging/rna-seq/rna-seq_search?data=SOX9
TDP2	YES	This gene encodes a member of a superfamily of divalent cation-dependent phosphodiesterases. The encoded protein associates with CD40, tumor necrosis factor (TNF) receptor-75 and TNF receptor associated factors (TRAFs), and inhibits nuclear factor-kappa-B activation. This protein has sequence and structural similarities with APE1 endonuclease, which is involved in both DNA repair and the activati…	2	https://ngdc.cncb.ac.cn/aging/rna-seq/rna-seq_search?data=TDP2
ERI1	YES	No summary for this gene.	6	https://ngdc.cncb.ac.cn/aging/rna-seq/rna-seq_search?data=ERI1
PRKG1	YES	Mammals have three different isoforms of cyclic GMP-dependent protein kinase (Ialpha, Ibeta, and II). These PRKG isoforms act as key mediators of the nitric oxide/cGMP signaling pathway and are important components of many signal transduction processes in diverse cell types. This PRKG1 gene on human chromosome 10 encodes the soluble Ialpha and Ibeta isoforms of PRKG by alternative transcript spli…	11	https://ngdc.cncb.ac.cn/aging/rna-seq/rna-seq_search?data=PRKG1
RP11-658F2.8	NO
NVL	YES	This gene encodes a member of the AAA (ATPases associated with diverse cellular activities) superfamily. Multiple transcript variants encoding different isoforms have been found for this gene. Two encoded proteins, described as major and minor isoforms, have been localized to distinct regions of the nucleus. The largest encoded protein (major isoform) has been localized to the nucleolus and shown…	2	https://ngdc.cncb.ac.cn/aging/rna-seq/rna-seq_search?data=NVL
SEMA5B	YES	This gene encodes a member of the semaphorin protein family which regulates axon growth during development of the nervous system. The encoded protein has a characteristic Sema domain near the N-terminus, through which semaphorins bind to plexin, and five thrombospondin type 1 repeats in the C-terminal region of the protein. The protein product may be cleaved and exist as a secreted molecule (PMID…	8	https://ngdc.cncb.ac.cn/aging/rna-seq/rna-seq_search?data=SEMA5B
PARP3	YES	The protein encoded by this gene belongs to the PARP family. These enzymes modify nuclear proteins by poly-ADP-ribosylation	8	https://ngdc.cncb.ac.cn/aging/rna-seq/rna-seq_search?data=PARP3
POLR2J4	NO
GRM7	YES	No summary for this gene.	3	https://ngdc.cncb.ac.cn/aging/rna-seq/rna-seq_search?data=GRM7
LHPP	YES	No summary for this gene.	6	https://ngdc.cncb.ac.cn/aging/rna-seq/rna-seq_search?data=LHPP
ARHGAP29	YES	Rap1 is a small GTPase that, through effectors, regulates Rho GTPase signaling. These effectors- Rasip1, Radil, and the protein encoded by this gene- translocate to the cell membrane, where they form a multiprotein complex. This complex is necessary for Rap1-induced inhibition of Rho signaling. Defects in this gene may be a cause of nonsyndromic cleft lip with or without cleft palate. [provided b…	19	https://ngdc.cncb.ac.cn/aging/rna-seq/rna-seq_search?data=ARHGAP29
ZNF804A	YES	The protein encoded by this gene is a zinc finger binding protein. Polymorphisms in this gene, especially rs1344706, are thought to confer increased susceptibility to schizophrenia, bipolar disorder, and heroin addiciton. [provided by RefSeq, Nov 2015]	14	https://ngdc.cncb.ac.cn/aging/rna-seq/rna-seq_search?data=ZNF804A
TXNRD2	YES	The protein encoded by this gene belongs to the pyridine nucleotide-disulfide oxidoreductase family, and is a member of the thioredoxin (Trx) system. Three thioredoxin reductase (TrxR) isozymes are found in mammals. TrxRs are selenocysteine-containing flavoenzymes, which reduce thioredoxins, as well as other substrates, and play a key role in redox homoeostasis. This gene encodes a mitochondrial …	5	https://ngdc.cncb.ac.cn/aging/rna-seq/rna-seq_search?data=TXNRD2
FBLL1	YES	No summary for this gene.	12	https://ngdc.cncb.ac.cn/aging/rna-seq/rna-seq_search?data=FBLL1
U2AF1L4	YES	No summary for this gene.	3	https://ngdc.cncb.ac.cn/aging/rna-seq/rna-seq_search?data=U2AF1L4
NPIPP1	NO
DGKB	YES	Diacylglycerol kinases (DGKs) are regulators of the intracellular concentration of the second messenger diacylglycerol (DAG) and thus play a key role in cellular processes. Nine mammalian isotypes have been identified, which are encoded by separate genes. Mammalian DGK isozymes contain a conserved catalytic (kinase) domain and a cysteine-rich domain (CRD). The protein encoded by this gene is a di…	12	https://ngdc.cncb.ac.cn/aging/rna-seq/rna-seq_search?data=DGKB
ELOVL2	YES	No summary for this gene.	20	https://ngdc.cncb.ac.cn/aging/rna-seq/rna-seq_search?data=ELOVL2
TRAPPC9	YES	This gene encodes a protein that likely plays a role in NF-kappa-B signaling. Mutations in this gene have been associated with autosomal-recessive cognitive disability. Alternatively spliced transcript variants have been described.[provided by RefSeq, Feb 2010]	4	https://ngdc.cncb.ac.cn/aging/rna-seq/rna-seq_search?data=TRAPPC9
SNX24	YES	No summary for this gene.	7	https://ngdc.cncb.ac.cn/aging/rna-seq/rna-seq_search?data=SNX24
ATP6V1G2	YES	This gene encodes a component of vacuolar ATPase (V-ATPase), a multisubunit enzyme that mediates acidification of intracellular compartments of eukaryotic cells. V-ATPase dependent acidification is necessary for such intracellular processes as protein sorting, zymogen activation, receptor-mediated endocytosis, and synaptic vesicle proton gradient generation. V-ATPase is composed of a cytosolic V1…	5	https://ngdc.cncb.ac.cn/aging/rna-seq/rna-seq_search?data=ATP6V1G2
MORF4L1P1	NO
SLC25A25-AS1	YES	No summary for this gene.	2	https://ngdc.cncb.ac.cn/aging/rna-seq/rna-seq_search?data=SLC25A25-AS1
SRCIN1	YES	No summary for this gene.	8	https://ngdc.cncb.ac.cn/aging/rna-seq/rna-seq_search?data=SRCIN1
GNG11	YES	This gene is a member of the guanine nucleotide-binding protein (G protein) gamma family and encodes a lipid-anchored, cell membrane protein. As a member of the heterotrimeric G protein complex, this protein plays a role in this transmembrane signaling system. This protein is also subject to carboxyl-terminal processing. Decreased expression of this gene is associated with splenic marginal zone l…	13	https://ngdc.cncb.ac.cn/aging/rna-seq/rna-seq_search?data=GNG11
L3MBTL4	YES	No summary for this gene.	5	https://ngdc.cncb.ac.cn/aging/rna-seq/rna-seq_search?data=L3MBTL4
NPY	YES	This gene encodes a neuropeptide that is widely expressed in the central nervous system and influences many physiological processes, including cortical excitability, stress response, food intake, circadian rhythms, and cardiovascular function. The neuropeptide functions through G protein-coupled receptors to inhibit adenylyl cyclase, activate mitogen-activated protein kinase (MAPK), regulate intr…	7	https://ngdc.cncb.ac.cn/aging/rna-seq/rna-seq_search?data=NPY
PHLDB2	YES	No summary for this gene.	12	https://ngdc.cncb.ac.cn/aging/rna-seq/rna-seq_search?data=PHLDB2
ARHGAP36	YES	No summary for this gene.	6	https://ngdc.cncb.ac.cn/aging/rna-seq/rna-seq_search?data=ARHGAP36
BBS1	YES	Mutations in this gene have been observed in patients with the major form (type 1) of Bardet-Biedl syndrome. The encoded protein may play a role in eye, limb, cardiac and reproductive system development. [provided by RefSeq, Jul 2008]	8	https://ngdc.cncb.ac.cn/aging/rna-seq/rna-seq_search?data=BBS1
DCPS	YES	This gene encodes a member of the histidine triad family of pyrophosphatases that removes short mRNA fragments containing the 5′ mRNA cap structure, which appear in the 3′ → 5′ mRNA decay pathway, following deadenylation and exosome-mediated turnover. This enzyme hydrolyzes the triphosphate linkage of the cap structure (7-methylguanosine nucleoside triphosphate) to yield 7-methylguanosine monopho…	2	https://ngdc.cncb.ac.cn/aging/rna-seq/rna-seq_search?data=Dcps
KCTD6	YES	No summary for this gene.	2	https://ngdc.cncb.ac.cn/aging/rna-seq/rna-seq_search?data=Kctd6
EFR3A	YES	The protein encoded by this gene is part of a complex that plays a role in maintaining an active pool of phosphatidylinositol 4-kinase (PI4K) at the plasma membrane. This protein is thought to be a peripheral membrane protein that associates with the plasma membrane through palmitoylation. Studies indicate that this gene product plays a role in controlling G protein-coupled receptor (GPCR) activi…	3	https://ngdc.cncb.ac.cn/aging/rna-seq/rna-seq_search?data=EFR3A
ELAVL3	YES	A member of the ELAVL protein family, ELAV-like 3 is a neural-specific RNA-binding protein which contains three RNP-type RNA recognition motifs. The observation that ELAVL3 is one of several Hu antigens (neuronal-specific RNA-binding proteins) recognized by the anti-Hu serum antibody present in sera from patients with paraneoplastic encephalomyelitis and sensory neuronopathy (PEM/PSN) suggests it…	10	https://ngdc.cncb.ac.cn/aging/rna-seq/rna-seq_search?data=ELAVL3
FRMD4B	YES	This gene encodes a GRP1-binding protein which contains a FERM protein interaction domain as well as two coiled coil domains. This protein may play a role as a scaffolding protein. [provided by RefSeq, Mar 2014]	8	https://ngdc.cncb.ac.cn/aging/rna-seq/rna-seq_search?data=FRMD4B
ANXA2	YES	This gene encodes a member of the annexin family. Members of this calcium-dependent phospholipid-binding protein family play a role in the regulation of cellular growth and in signal transduction pathways. This protein functions as an autocrine factor which heightens osteoclast formation and bone resorption. This gene has three pseudogenes located on chromosomes 4, 9 and 10, respectively. Multipl…	21	https://ngdc.cncb.ac.cn/aging/rna-seq/rna-seq_search?data=ANXA2
PAK5	YES	The protein encoded by this gene is a member of the PAK family of Ser/Thr protein kinases. PAK family members are known to be effectors of Rac/Cdc42 GTPases, which have been implicated in the regulation of cytoskeletal dynamics, proliferation, and cell survival signaling. This kinase contains a CDC42/Rac1 interactive binding (CRIB) motif, and has been shown to bind CDC42 in the presence of GTP. T…	4	https://ngdc.cncb.ac.cn/aging/rna-seq/rna-seq_search?data=PAK5
NECTIN2	YES	This gene encodes a single-pass type I membrane glycoprotein with two Ig-like C2-type domains and an Ig-like V-type domain. This protein is one of the plasma membrane components of adherens junctions. It also serves as an entry for certain mutant strains of herpes simplex virus and pseudorabies virus, and it is involved in cell to cell spreading of these viruses. Variations in this gene have been…	2	https://ngdc.cncb.ac.cn/aging/rna-seq/rna-seq_search?data=Nectin2
RP11-480I12.5	NO
RGS16	YES	The protein encoded by this gene belongs to the 'regulator of G protein signaling' family. It inhibits signal transduction by increasing the GTPase activity of G protein alpha subunits. It also may play a role in regulating the kinetics of signaling in the phototransduction cascade. [provided by RefSeq, Jul 2008]	10	https://ngdc.cncb.ac.cn/aging/rna-seq/rna-seq_search?data=RGS16
SCN8A	YES	This gene encodes a member of the sodium channel alpha subunit gene family. The encoded protein forms the ion pore region of the voltage-gated sodium channel. This protein is essential for the rapid membrane depolarization that occurs during the formation of the action potential in excitable neurons. Mutations in this gene are associated with cognitive disability, pancerebellar atrophy and ataxia…	14	https://ngdc.cncb.ac.cn/aging/rna-seq/rna-seq_search?data=SCN8A
MAPK8IP2	YES	This gene encodes a scaffold protein that is thought to be involved in the regulation of the c-Jun amino-terminal kinase signaling pathway. This protein has been shown to interact with and regulate the activity of MAPK8/JNK1 and MAP2K7/MKK7 kinases. [provided by RefSeq, Jun 2017]	11	https://ngdc.cncb.ac.cn/aging/rna-seq/rna-seq_search?data=MAPK8IP2
SLC25A24	YES	This gene encodes a carrier protein that transports ATP-Mg exchanging it for phosphate. Multiple transcript variants encoding different isoforms have been found for this gene. [provided by RefSeq, May 2012]	6	https://ngdc.cncb.ac.cn/aging/rna-seq/rna-seq_search?data=SLC25A24
FAIM2	YES	No summary for this gene.	24	https://ngdc.cncb.ac.cn/aging/rna-seq/rna-seq_search?data=FAIM2
ATG16L2	YES	No summary for this gene.	8	https://ngdc.cncb.ac.cn/aging/rna-seq/rna-seq_search?data=ATG16L2
SELENOS	YES	This gene encodes a transmembrane protein that is localized in the endoplasmic reticulum (ER). It is involved in the degradation process of misfolded proteins in the ER, and may also have a role in inflammation control. This protein is a selenoprotein, containing the rare amino acid selenocysteine (Sec). Sec is encoded by the UGA codon, which normally signals translation termination. The 3' UTRs …	1	https://ngdc.cncb.ac.cn/aging/rna-seq/rna-seq_search?data=SELENOS
FBN1	YES	This gene encodes a member of the fibrillin family of proteins. The encoded preproprotein is proteolytically processed to generate two proteins including the extracellular matrix component fibrillin-1 and the protein hormone asprosin. Fibrillin-1 is an extracellular matrix glycoprotein that serves as a structural component of calcium-binding microfibrils. These microfibrils provide force-bearing …	16	https://ngdc.cncb.ac.cn/aging/rna-seq/rna-seq_search?data=FBN1
SAP30	YES	Histone acetylation plays a key role in the regulation of eukaryotic gene expression. Histone acetylation and deacetylation are catalyzed by multisubunit complexes. The protein encoded by this gene is a component of the histone deacetylase complex, which includes SIN3, SAP18, HDAC1, HDAC2, RbAp46, RbAp48, and other polypeptides. This complex is active in deacetylating core histone octamers, but i…	4	https://ngdc.cncb.ac.cn/aging/rna-seq/rna-seq_search?data=SAP30
ALK	YES	No summary for this gene.	6	https://ngdc.cncb.ac.cn/aging/rna-seq/rna-seq_search?data=Alk
AP5B1	YES	No summary for this gene.	6	https://ngdc.cncb.ac.cn/aging/rna-seq/rna-seq_search?data=AP5B1
ZNF33B	YES	This gene encodes a member of the zinc finger family of proteins. This gene shows decreased expression in cumulus cells derived from patients undergoing controlled ovarian stimulation. This gene is present in a gene cluster with several related zinc finger genes in the pericentromeric region of chromosome 10. Pseudogenes have been identified on chromosomes 7 and 10. Alternative splicing results i…	5	https://ngdc.cncb.ac.cn/aging/rna-seq/rna-seq_search?data=ZNF33B
SGCE	YES	This gene encodes the epsilon member of the sarcoglycan family. Sarcoglycans are transmembrane proteins that are components of the dystrophin-glycoprotein complex, which link the actin cytoskeleton to the extracellular matrix. Unlike other family members which are predominantly expressed in striated muscle, the epsilon sarcoglycan is more broadly expressed. Mutations in this gene are associated w…	4	https://ngdc.cncb.ac.cn/aging/rna-seq/rna-seq_search?data=SGCE
SPOPL	YES	No summary for this gene.	5	https://ngdc.cncb.ac.cn/aging/rna-seq/rna-seq_search?data=SPOPL
MTUS1	YES	This gene encodes a protein which contains a C-terminal domain able to interact with the angiotension II (AT2) receptor and a large coiled-coil region allowing dimerization. Multiple alternatively spliced transcript variants encoding different isoforms have been found for this gene. One of the transcript variants has been shown to encode a mitochondrial protein that acts as a tumor suppressor and…	23	https://ngdc.cncb.ac.cn/aging/rna-seq/rna-seq_search?data=MTUS1
LINS1	NO
ZNF738	YES	No summary for this gene.	2	https://ngdc.cncb.ac.cn/aging/rna-seq/rna-seq_search?data=ZNF738
SRGAP3	YES	No summary for this gene.	6	https://ngdc.cncb.ac.cn/aging/rna-seq/rna-seq_search?data=SRGAP3
KIAA0513	YES	No summary for this gene.	3	https://ngdc.cncb.ac.cn/aging/rna-seq/rna-seq_search?data=KIAA0513
GSPT2	YES	This gene encodes a GTPase that belongs to the GTP-binding elongation factor family. The encoded protein is a polypeptide release factor that complexes with eukaryotic peptide chain release factor 1 to mediate translation termination. This protein may also be involved in mRNA stability.[provided by RefSeq, Mar 2010]	2	https://ngdc.cncb.ac.cn/aging/rna-seq/rna-seq_search?data=Gspt2
LDLR	YES	The low density lipoprotein receptor (LDLR) gene family consists of cell surface proteins involved in receptor-mediated endocytosis of specific ligands. Low density lipoprotein (LDL) is normally bound at the cell membrane and taken into the cell ending up in lysosomes where the protein is degraded and the cholesterol is made available for repression of microsomal enzyme 3-hydroxy-3-methylglutaryl…	30	https://ngdc.cncb.ac.cn/aging/rna-seq/rna-seq_search?data=LDLR
COL6A2	YES	This gene encodes one of the three alpha chains of type VI collagen, a beaded filament collagen found in most connective tissues. The product of this gene contains several domains similar to von Willebrand Factor type A domains. These domains have been shown to bind extracellular matrix proteins, an interaction that explains the importance of this collagen in organizing matrix components. Mutatio…	26	https://ngdc.cncb.ac.cn/aging/rna-seq/rna-seq_search?data=COL6A2
TMEM198	YES	No summary for this gene.	8	https://ngdc.cncb.ac.cn/aging/rna-seq/rna-seq_search?data=TMEM198
ANTXR2	YES	This gene encodes a receptor for anthrax toxin. The protein binds to collagen IV and laminin, suggesting that it may be involved in extracellular matrix adhesion. Mutations in this gene cause juvenile hyaline fibromatosis and infantile systemic hyalinosis. Multiple transcript variants encoding different isoforms have been found for this gene. [provided by RefSeq, Mar 2009]	17	https://ngdc.cncb.ac.cn/aging/rna-seq/rna-seq_search?data=ANTXR2
PDK1	YES	Pyruvate dehydrogenase (PDH) is a mitochondrial multienzyme complex that catalyzes the oxidative decarboxylation of pyruvate and is one of the major enzymes responsible for the regulation of homeostasis of carbohydrate fuels in mammals. The enzymatic activity is regulated by a phosphorylation/dephosphorylation cycle. Phosphorylation of PDH by a specific pyruvate dehydrogenase kinase (PDK) results…	16	https://ngdc.cncb.ac.cn/aging/rna-seq/rna-seq_search?data=PDK1
TXN	YES	TXN plays a role in regulating the cellular redox status. Some evidence also indicates TXN is a growth-suppressor. TXN overexpression in the neurons of flies extended the mean lifespan by 15%. Its overexpression in mice increases lifespan, but it is not known whether the ageing process is affected. Another study found no overall effects on lifespan of overexpression in mice, although it could be …	5	https://ngdc.cncb.ac.cn/aging/rna-seq/rna-seq_search?data=TXN
TACC2	YES	Transforming acidic coiled-coil proteins are a conserved family of centrosome- and microtubule-interacting proteins that are implicated in cancer. This gene encodes a protein that concentrates at centrosomes throughout the cell cycle. This gene lies within a chromosomal region associated with tumorigenesis. Expression of this gene is induced by erythropoietin and is thought to affect the progress…	11	https://ngdc.cncb.ac.cn/aging/rna-seq/rna-seq_search?data=Tacc2
STON2	YES	This gene encodes a protein which is a membrane protein involved in regulating endocytotic complexes. The protein product is described as one of the clathrin-associated sorting proteins, adaptor molecules which ensure specific proteins are internalized. The encoded protein has also been shown to participate in synaptic vesicle recycling through interaction with synaptotagmin 1 required for neurot…	11	https://ngdc.cncb.ac.cn/aging/rna-seq/rna-seq_search?data=STON2
ARL1	YES	The protein encoded by this gene belongs to the ARL (ADP-ribosylation factor-like) family of proteins, which are structurally related to ADP-ribosylation factors (ARFs). ARFs, described as activators of cholera toxin (CT) ADP-ribosyltransferase activity, regulate intracellular vesicular membrane trafficking, and stimulate a phospholipase D (PLD) isoform. Although, ARL proteins were initially thou…	2	https://ngdc.cncb.ac.cn/aging/rna-seq/rna-seq_search?data=ARL1
HPCAL1	YES	The protein encoded by this gene is a member of neuron-specific calcium-binding proteins family found in the retina and brain. It is highly similar to human hippocalcin protein and nearly identical to the rat and mouse hippocalcin like-1 proteins. It may be involved in the calcium-dependent regulation of rhodopsin phosphorylation and may be of relevance for neuronal signalling in the central nerv…	13	https://ngdc.cncb.ac.cn/aging/rna-seq/rna-seq_search?data=HPCAL1
TRAPPC4	YES	No summary for this gene.	3	https://ngdc.cncb.ac.cn/aging/rna-seq/rna-seq_search?data=Trappc4
DLX6-AS1	YES	No summary for this gene.	2	https://ngdc.cncb.ac.cn/aging/rna-seq/rna-seq_search?data=DLX6-AS1
DSE	YES	The protein encoded by this gene is a tumor-rejection antigen. It is localized to the endoplasmic reticulum and functions to convert D-glucuronic acid to L-iduronic acid during the biosynthesis of dermatan sulfate. This antigen possesses tumor epitopes capable of inducing HLA-A24-restricted and tumor-specific cytotoxic T lymphocytes in cancer patients and may be useful for specific immunotherapy.…	9	https://ngdc.cncb.ac.cn/aging/rna-seq/rna-seq_search?data=DSE
SPRY2	YES	This gene encodes a protein belonging to the sprouty family. The encoded protein contains a carboxyl-terminal cysteine-rich domain essential for the inhibitory activity on receptor tyrosine kinase signaling proteins and is required for growth factor stimulated translocation of the protein to membrane ruffles. In primary dermal endothelial cells this gene is transiently upregulated in response to …	18	https://ngdc.cncb.ac.cn/aging/rna-seq/rna-seq_search?data=SPRY2
REEP4	YES	No summary for this gene.	6	https://ngdc.cncb.ac.cn/aging/rna-seq/rna-seq_search?data=REEP4
ST8SIA2	YES	No summary for this gene.	13	https://ngdc.cncb.ac.cn/aging/rna-seq/rna-seq_search?data=ST8SIA2
SIK2	YES	No summary for this gene.	7	https://ngdc.cncb.ac.cn/aging/rna-seq/rna-seq_search?data=Sik2
ZNF584	YES	No summary for this gene.	1	https://ngdc.cncb.ac.cn/aging/rna-seq/rna-seq_search?data=ZNF584
VLDLR	YES	The low density lipoprotein receptor (LDLR) gene family consists of cell surface proteins involved in receptor-mediated endocytosis of specific ligands. This gene encodes a lipoprotein receptor that is a member of the LDLR family and plays important roles in VLDL-triglyceride metabolism and the reelin signaling pathway. Mutations in this gene cause VLDLR-associated cerebellar hypoplasia. Alternat…	22	https://ngdc.cncb.ac.cn/aging/rna-seq/rna-seq_search?data=VLDLR
EGLN1	YES	The protein encoded by this gene catalyzes the post-translational formation of 4-hydroxyproline in hypoxia-inducible factor (HIF) alpha proteins. HIF is a transcriptional complex that plays a central role in mammalian oxygen homeostasis. This protein functions as a cellular oxygen sensor, and under normal oxygen concentration, modification by prolyl hydroxylation is a key regulatory event that ta…	10	https://ngdc.cncb.ac.cn/aging/rna-seq/rna-seq_search?data=EGLN1
CSRP2	YES	CSRP2 is a member of the CSRP family of genes, encoding a group of LIM domain proteins, which may be involved in regulatory processes important for development and cellular differentiation. CRP2 contains two copies of the cysteine-rich amino acid sequence motif (LIM) with putative zinc-binding activity, and may be involved in regulating ordered cell growth. Other genes in the family include CSRP1…	13	https://ngdc.cncb.ac.cn/aging/rna-seq/rna-seq_search?data=CSRP2
ANKRD13C	YES	No summary for this gene.	1	https://ngdc.cncb.ac.cn/aging/rna-seq/rna-seq_search?data=ANKRD13C
RECQL5	YES	The protein encoded by this gene is a helicase that is important for genome stability. The encoded protein also prevents aberrant homologous recombination by displacing RAD51 from ssDNA. Three transcript variants encoding different isoforms have been found for this gene. [provided by RefSeq, Jul 2011]	4	https://ngdc.cncb.ac.cn/aging/rna-seq/rna-seq_search?data=RECQL5
KIF1A	YES	The protein encoded by this gene is a member of the kinesin family and functions as an anterograde motor protein that transports membranous organelles along axonal microtubules. Mutations at this locus have been associated with spastic paraplegia-30 and hereditary sensory neuropathy IIC. Alternatively spliced transcript variants encoding distinct isoforms have been described. [provided by RefSeq,…	6	https://ngdc.cncb.ac.cn/aging/rna-seq/rna-seq_search?data=KIF1A
SELENOW	YES	This gene encodes a selenoprotein containing a selenocysteine (Sec) residue, which is encoded by the UGA codon that normally signals translation termination. The 3' UTRs of selenoprotein mRNAs contain a conserved stem-loop structure, the Sec insertion sequence (SECIS) element that is necessary for the recognition of UGA as a Sec codon rather than as a stop signal. This protein is highly expressed…	1	https://ngdc.cncb.ac.cn/aging/rna-seq/rna-seq_search?data=Selenow
PON2	YES	This gene encodes a member of the paraoxonase gene family, which includes three known members located adjacent to each other on the long arm of chromosome 7. The encoded protein is ubiquitously expressed in human tissues, membrane-bound, and may act as a cellular antioxidant, protecting cells from oxidative stress. Hydrolytic activity against acylhomoserine lactones, important bacterial quorum-se…	16	https://ngdc.cncb.ac.cn/aging/rna-seq/rna-seq_search?data=PON2
PLS1	YES	Plastins are a family of actin-binding proteins that are conserved throughout eukaryote evolution and expressed in most tissues of higher eukaryotes. In humans, two ubiquitous plastin isoforms (L and T) have been identified. The protein encoded by this gene is a third distinct plastin isoform, which is specifically expressed at high levels in the small intestine. Alternatively spliced transcript …	12	https://ngdc.cncb.ac.cn/aging/rna-seq/rna-seq_search?data=PLS1
COX10-AS1	YES	No summary for this gene.	1	https://ngdc.cncb.ac.cn/aging/rna-seq/rna-seq_search?data=COX10-AS1
TMEM120A	YES	No summary for this gene.	6	https://ngdc.cncb.ac.cn/aging/rna-seq/rna-seq_search?data=TMEM120A
LOXL2	YES	This gene encodes a member of the lysyl oxidase gene family. The prototypic member of the family is essential to the biogenesis of connective tissue, encoding an extracellular copper-dependent amine oxidase that catalyses the first step in the formation of crosslinks in collagens and elastin. A highly conserved amino acid sequence at the C-terminus end appears to be sufficient for amine oxidase a…	29	https://ngdc.cncb.ac.cn/aging/rna-seq/rna-seq_search?data=LOXL2
ZNF219	YES	This gene is a member of the Kruppel-like zinc finger gene family. The encoded protein functions as a transcriptional repressor of the high mobility group nucleosome binding domain 1 protein, which is associated with transcriptionally active chromatin. [provided by RefSeq, Apr 2017]	12	https://ngdc.cncb.ac.cn/aging/rna-seq/rna-seq_search?data=ZNF219
PRICKLE1	YES	This gene encodes a nuclear receptor that may be a negative regulator of the Wnt/beta-catenin signaling pathway. The encoded protein localizes to the nuclear membrane and has been implicated in the nuclear trafficking of the transcription repressors REST/NRSF and REST4. Mutations in this gene have been linked to progressive myoclonus epilepsy. Alternate splicing results in multiple transcript var…	20	https://ngdc.cncb.ac.cn/aging/rna-seq/rna-seq_search?data=PRICKLE1
RP11-34P13.13	NO
PARP9	YES	No summary for this gene.	13	https://ngdc.cncb.ac.cn/aging/rna-seq/rna-seq_search?data=PARP9
RSPH3	YES	The protein encoded by this gene acts as a protein kinase A anchoring protein. Mutations in this gene cause primary ciliary dyskinesia; a disorder characterized by defects of the axoneme in motile cilia and sperm flagella. The homolog of this gene was first identified in the blue-green algae Chlamydomonas as encoding a radial spoke protein that formed a structural component of motile cilia and fl…	8	https://ngdc.cncb.ac.cn/aging/rna-seq/rna-seq_search?data=RSPH3
RNF207	YES	No summary for this gene.	10	https://ngdc.cncb.ac.cn/aging/rna-seq/rna-seq_search?data=RNF207
STAG3L5P	NO
TMEM184B	YES	No summary for this gene.	6	https://ngdc.cncb.ac.cn/aging/rna-seq/rna-seq_search?data=TMEM184B
KIAA0408	YES	No summary for this gene.	8	https://ngdc.cncb.ac.cn/aging/rna-seq/rna-seq_search?data=KIAA0408
CYTH3	YES	This gene encodes a member of the PSCD (pleckstrin homology, Sec7 and coiled-coil domains) family. PSCD family members have identical structural organization that consists of an N-terminal coiled-coil motif, a central Sec7 domain, and a C-terminal pleckstrin homology (PH) domain. The coiled-coil motif is involved in homodimerization, the Sec7 domain contains guanine-nucleotide exchange protein (G…	6	https://ngdc.cncb.ac.cn/aging/rna-seq/rna-seq_search?data=CYTH3
TMEM241	YES	No summary for this gene.	2	https://ngdc.cncb.ac.cn/aging/rna-seq/rna-seq_search?data=TMEM241
FGF11	YES	The protein encoded by this gene is a member of the fibroblast growth factor (FGF) family. FGF family members possess broad mitogenic and cell survival activities, and are involved in a variety of biological processes, including embryonic development, cell growth, morphogenesis, tissue repair, tumor growth and invasion. The function of this gene has not yet been determined. The expression pattern…	13	https://ngdc.cncb.ac.cn/aging/rna-seq/rna-seq_search?data=FGF11
BICC1	YES	This gene encodes an RNA-binding protein that is active in regulating gene expression by modulating protein translation during embryonic development. Mouse studies identified the corresponding protein to be under strict control during cell differentiation and to be a maternally provided gene product. [provided by RefSeq, Apr 2009]	13	https://ngdc.cncb.ac.cn/aging/rna-seq/rna-seq_search?data=BICC1
FLNC	YES	This gene encodes one of three related filamin genes, specifically gamma filamin. These filamin proteins crosslink actin filaments into orthogonal networks in cortical cytoplasm and participate in the anchoring of membrane proteins for the actin cytoskeleton. Three functional domains exist in filamin: an N-terminal filamentous actin-binding domain, a C-terminal self-association domain, and a memb…	16	https://ngdc.cncb.ac.cn/aging/rna-seq/rna-seq_search?data=FLNC
ATP2B1	YES	The protein encoded by this gene belongs to the family of P-type primary ion transport ATPases characterized by the formation of an aspartyl phosphate intermediate during the reaction cycle. These enzymes remove bivalent calcium ions from eukaryotic cells against very large concentration gradients and play a critical role in intracellular calcium homeostasis. The mammalian plasma membrane calcium…	12	https://ngdc.cncb.ac.cn/aging/rna-seq/rna-seq_search?data=ATP2B1
KIAA1549L	YES	No summary for this gene.	14	https://ngdc.cncb.ac.cn/aging/rna-seq/rna-seq_search?data=KIAA1549L
KIAA1217	YES	No summary for this gene.	8	https://ngdc.cncb.ac.cn/aging/rna-seq/rna-seq_search?data=KIAA1217
IGSF1	YES	This gene encodes a member of the immunoglobulin-like domain-containing superfamily. Proteins in this superfamily contain varying numbers of immunoglobulin-like domains and are thought to participate in the regulation of interactions between cells. Multiple transcript variants encoding different isoforms have been found for this gene.[provided by RefSeq, Jan 2010]	14	https://ngdc.cncb.ac.cn/aging/rna-seq/rna-seq_search?data=IGSF1
GADD45GIP1	YES	No summary for this gene.	1	https://ngdc.cncb.ac.cn/aging/rna-seq/rna-seq_search?data=Gadd45gip1
ZNF740	YES	No summary for this gene.	5	https://ngdc.cncb.ac.cn/aging/rna-seq/rna-seq_search?data=ZNF740
CFAP44	YES	No summary for this gene.	5	https://ngdc.cncb.ac.cn/aging/rna-seq/rna-seq_search?data=CFAP44
TCF7L2	YES	This gene encodes a high mobility group (HMG) box-containing transcription factor that plays a key role in the Wnt signaling pathway. The protein has been implicated in blood glucose homeostasis. Genetic variants of this gene are associated with increased risk of type 2 diabetes. Several transcript variants encoding multiple different isoforms have been found for this gene.[provided by RefSeq, Oc…	8	https://ngdc.cncb.ac.cn/aging/rna-seq/rna-seq_search?data=TCF7L2
CDKAL1	YES	The protein encoded by this gene is a member of the methylthiotransferase family. The function of this gene is not known. Genome-wide association studies have linked single nucleotide polymorphisms in an intron of this gene with susceptibilty to type 2 diabetes. [provided by RefSeq, May 2010]	2	https://ngdc.cncb.ac.cn/aging/rna-seq/rna-seq_search?data=CDKAL1
ADAM23	YES	This gene encodes a member of the ADAM (a disintegrin and metalloprotease domain) family. Members of this family are membrane-anchored proteins structurally related to snake venom disintegrins and have been implicated in a variety of biological processes involving cell-cell and cell-matrix interactions, including fertilization, muscle development, and neurogenesis. It is reported that inactivatio…	19	https://ngdc.cncb.ac.cn/aging/rna-seq/rna-seq_search?data=ADAM23
DOCK9	YES	No summary for this gene.	10	https://ngdc.cncb.ac.cn/aging/rna-seq/rna-seq_search?data=DOCK9
SAMD4A	YES	Sterile alpha motifs (SAMs) in proteins such as SAMD4A are part of an RNA-binding domain that functions as a posttranscriptional regulator by binding to an RNA sequence motif known as the Smaug recognition element, which was named after the Drosophila Smaug protein (Baez and Boccaccio, 2005 [PubMed 16221671]).[supplied by OMIM, Mar 2008]	15	https://ngdc.cncb.ac.cn/aging/rna-seq/rna-seq_search?data=SAMD4A
RPL15P3	NO
CACNB1	YES	The protein encoded by this gene belongs to the calcium channel beta subunit family. It plays an important role in the calcium channel by modulating G protein inhibition, increasing peak calcium current, controlling the alpha-1 subunit membrane targeting and shifting the voltage dependence of activation and inactivation. Alternative splicing occurs at this locus and three transcript variants enco…	15	https://ngdc.cncb.ac.cn/aging/rna-seq/rna-seq_search?data=CACNB1
CDK11A	YES	This gene encodes a member of the serine/threonine protein kinase family. Members of this kinase family are known to be essential for eukaryotic cell cycle control. Due to a segmental duplication, this gene shares very high sequence identity with a neighboring gene. These two genes are frequently deleted or altered in neuroblastoma. The protein kinase encoded by this gene can be cleaved by caspas…	2	https://ngdc.cncb.ac.cn/aging/rna-seq/rna-seq_search?data=CDK11A
KDELC2	YES	No summary for this gene.	11	https://ngdc.cncb.ac.cn/aging/rna-seq/rna-seq_search?data=KDELC2
ARID4B	YES	No summary for this gene.	1	https://ngdc.cncb.ac.cn/aging/rna-seq/rna-seq_search?data=ARID4B
FAM200A	NO
FAM193B	YES	No summary for this gene.	8	https://ngdc.cncb.ac.cn/aging/rna-seq/rna-seq_search?data=FAM193B
XYLB	YES	The protein encoded by this gene shares 22% sequence identity with Hemophilus influenzae xylulokinase, and even higher identity to other gene products in C.elegans (45%) and yeast (31-35%), which are thought to belong to a family of enzymes that include fucokinase, gluconokinase, glycerokinase and xylulokinase. These proteins play important roles in energy metabolism. [provided by RefSeq, Aug 200…	4	https://ngdc.cncb.ac.cn/aging/rna-seq/rna-seq_search?data=Xylb
TAMM41	YES	No summary for this gene.	3	https://ngdc.cncb.ac.cn/aging/rna-seq/rna-seq_search?data=TAMM41
PGRMC2	YES	No summary for this gene.	8	https://ngdc.cncb.ac.cn/aging/rna-seq/rna-seq_search?data=PGRMC2
EMILIN1	YES	This gene encodes an extracellular matrix glycoprotein that is characterized by an N-terminal microfibril interface domain	16	https://ngdc.cncb.ac.cn/aging/rna-seq/rna-seq_search?data=Emilin1
USP35	YES	This gene encodes a member of the peptidase C19 family of ubiquitin-specific proteases. These deubiquitinating enzymes (DUBs) catalyze the removal of ubiquitin proteins from other proteins. The encoded protein associates with polarized mitochondria and has been shown to inhibit NF-kappa B activation and delay PARK2-mediated degradation of mitochondria. Expression of this gene is upregulated by th…	4	https://ngdc.cncb.ac.cn/aging/rna-seq/rna-seq_search?data=USP35
SNRPD3	YES	This gene encodes a core component of the spliceosome, which is a nuclear ribonucleoprotein complex that functions in pre-mRNA splicing. Alternative splicing results in multiple transcript variants. [provided by RefSeq, Jul 2013]	4	https://ngdc.cncb.ac.cn/aging/rna-seq/rna-seq_search?data=SNRPD3
C22orf39	NO
ENTPD1-AS1	NO
TSPEAR-AS2	YES	No summary for this gene.	2	https://ngdc.cncb.ac.cn/aging/rna-seq/rna-seq_search?data=TSPEAR-AS2
CSRP1	YES	This gene encodes a member of the cysteine-rich protein (CSRP) family. This gene family includes a group of LIM domain proteins, which may be involved in regulatory processes important for development and cellular differentiation. The LIM/double zinc-finger motif found in this gene product occurs in proteins with critical functions in gene regulation, cell growth, and somatic differentiation. Alt…	27	https://ngdc.cncb.ac.cn/aging/rna-seq/rna-seq_search?data=CSRP1
LAMP5	YES	No summary for this gene.	7	https://ngdc.cncb.ac.cn/aging/rna-seq/rna-seq_search?data=LAMP5
CDKN1A	YES	The tumor suppressor CDKN1A, also known as p21, is a cyclin-dependent kinase inhibitor of CDK2 and CDK4 complexes, and regulates cell cycle progression at G1 via RB1. CDKN1A is tightly controlled by p53 (TP53) and its induction predominantly leads to cell cycle arrest, while its repression may have different outcomes depending on context. Up to now, CDKN1A has been linked to cancer in multiple wa…	30	https://ngdc.cncb.ac.cn/aging/rna-seq/rna-seq_search?data=CDKN1A
NPTN	YES	This gene encodes a type I transmembrane protein belonging to the Ig superfamily. The protein is believed to be involved in cell-cell interactions or cell-substrate interactions. Alternative splicing results in multiple transcript variants. [provided by RefSeq, May 2009]	6	https://ngdc.cncb.ac.cn/aging/rna-seq/rna-seq_search?data=NPTN
PPM1E	YES	This gene encodes a member of the PPM family of serine/threonine-protein phosphatases. The encoded protein is localized to the nucleus and dephosphorylates and inactivates multiple substrates including serine/threonine-protein kinase PAK 1, 5'-AMP-activated protein kinase (AMPK) and the multifunctional calcium/calmodulin-dependent protein kinases. Alternatively spliced transcript variants have be…	12	https://ngdc.cncb.ac.cn/aging/rna-seq/rna-seq_search?data=PPM1E
PKD2	YES	This gene encodes a member of the polycystin protein family. The encoded protein is a multi-pass membrane protein that functions as a calcium permeable cation channel, and is involved in calcium transport and calcium signaling in renal epithelial cells. This protein interacts with polycystin 1, and they may be partners in a common signaling cascade involved in tubular morphogenesis. Mutations in …	7	https://ngdc.cncb.ac.cn/aging/rna-seq/rna-seq_search?data=Pkd2
PMF1	YES	No summary for this gene.	2	https://ngdc.cncb.ac.cn/aging/rna-seq/rna-seq_search?data=Pmf1
BACH2	YES	No summary for this gene.	18	https://ngdc.cncb.ac.cn/aging/rna-seq/rna-seq_search?data=BACH2
TAF7	YES	The intronless gene for this transcription coactivator is located between the protocadherin beta and gamma gene clusters on chromosome 5. The protein encoded by this gene is a component of the TFIID protein complex, a complex which binds to the TATA box in class II promoters and recruits RNA polymerase II and other factors. This particular subunit interacts with the largest TFIID subunit, as well…	5	https://ngdc.cncb.ac.cn/aging/rna-seq/rna-seq_search?data=TAF7
CHRNB2	YES	Neuronal acetylcholine receptors are homo- or heteropentameric complexes composed of homologous alpha and beta subunits. They belong to a superfamily of ligand-gated ion channels which allow the flow of sodium and potassium across the plasma membrane in response to ligands such as acetylcholine and nicotine. This gene encodes one of several beta subunits. Mutations in this gene are associated wit…	8	https://ngdc.cncb.ac.cn/aging/rna-seq/rna-seq_search?data=CHRNB2
KATNAL2	YES	No summary for this gene.	4	https://ngdc.cncb.ac.cn/aging/rna-seq/rna-seq_search?data=KATNAL2
PCSK6	YES	This gene encodes a member of the subtilisin-like proprotein convertase family, which includes proteases that process protein and peptide precursors trafficking through regulated or constitutive branches of the secretory pathway. The encoded protein undergoes an initial autocatalytic processing event in the ER to generate a heterodimer which exits the ER and sorts to the trans-Golgi network where…	16	https://ngdc.cncb.ac.cn/aging/rna-seq/rna-seq_search?data=PCSK6
PIGL	YES	This gene encodes an enzyme that catalyzes the second step of glycosylphosphatidylinositol (GPI) biosynthesis, which is the de-N-acetylation of N-acetylglucosaminylphosphatidylinositol (GlcNAc-PI). Study of a similar rat enzyme suggests that this protein localizes to the endoplasmic reticulum. [provided by RefSeq, Jul 2008]	1	https://ngdc.cncb.ac.cn/aging/rna-seq/rna-seq_search?data=PIGL
EEF1A1P6	NO
POP1	YES	This gene encodes the protein subunit of two different small nucleolar ribonucleoprotein complexes: the endoribonuclease for mitochondrial RNA processing complex and the ribonuclease P complex. The encoded protein is a ribonuclease that localizes to the nucleus and functions in pre-RNA processing. This protein is also an autoantigen in patients suffering from connective tissue diseases. Alternati…	10	https://ngdc.cncb.ac.cn/aging/rna-seq/rna-seq_search?data=POP1
KCNC1	YES	This gene encodes a member of a family of integral membrane proteins that mediate the voltage-dependent potassium ion permeability of excitable membranes. Alternative splicing is thought to result in two transcript variants encoding isoforms that differ at their C-termini. These isoforms have had conflicting names in the literature: the longer isoform has been called both """"b"""" and """"alpha"…	8	https://ngdc.cncb.ac.cn/aging/rna-seq/rna-seq_search?data=KCNC1
CPSF4	YES	Inhibition of the nuclear export of poly(A)-containing mRNAs caused by the influenza A virus NS1 protein requires its effector domain. The NS1 effector domain functionally interacts with the cellular 30 kDa subunit of cleavage and polyadenylation specific factor 4, an essential component of the 3' end processing machinery of cellular pre-mRNAs. In influenza virus-infected cells, the NS1 protein i…	1	https://ngdc.cncb.ac.cn/aging/rna-seq/rna-seq_search?data=CPSF4
FOCAD	YES	No summary for this gene.	2	https://ngdc.cncb.ac.cn/aging/rna-seq/rna-seq_search?data=FOCAD
PPP2R1B	YES	This gene encodes a constant regulatory subunit of protein phosphatase 2. Protein phosphatase 2 is one of the four major Ser/Thr phosphatases, and it is implicated in the negative control of cell growth and division. It consists of a common heteromeric core enzyme, which is composed of a catalytic subunit and a constant regulatory subunit, that associates with a variety of regulatory subunits. Th…	9	https://ngdc.cncb.ac.cn/aging/rna-seq/rna-seq_search?data=PPP2R1B
NHS	YES	This gene encodes a protein containing four conserved nuclear localization signals. The encoded protein functions in eye, tooth, craniofacial and brain development, and it can regulate actin remodeling and cell morphology. Mutations in this gene have been shown to cause Nance-Horan syndrome, and also X-linked cataract-40. Alternatively spliced transcript variants encoding different isoforms have …	14	https://ngdc.cncb.ac.cn/aging/rna-seq/rna-seq_search?data=NHS
MED27	YES	The activation of gene transcription is a multistep process that is triggered by factors that recognize transcriptional enhancer sites in DNA. These factors work with co-activators to direct transcriptional initiation by the RNA polymerase II apparatus. The protein encoded by this gene is a subunit of the CRSP (cofactor required for SP1 activation) complex, which, along with TFIID, is required fo…	2	https://ngdc.cncb.ac.cn/aging/rna-seq/rna-seq_search?data=Med27
RTL1	YES	This gene is a retrotransposon-derived, paternally expressed imprinted gene that is highly expressed at the late fetal stage in both the fetus and placenta. It has an overlapping maternally expressed antisense transcript, which contains several microRNAs targeting the transcripts of this gene through an RNA interference (RNAi) mechanism. This gene is essential for maintenance of the fetal capilla…	4	https://ngdc.cncb.ac.cn/aging/rna-seq/rna-seq_search?data=RTL1
PRPF38B	YES	No summary for this gene.	3	https://ngdc.cncb.ac.cn/aging/rna-seq/rna-seq_search?data=PRPF38B
DDT	YES	D-dopachrome tautomerase converts D-dopachrome into 5,6-dihydroxyindole. The DDT gene is related to the migration inhibitory factor (MIF) in terms of sequence, enzyme activity, and gene structure. DDT and MIF are closely linked on chromosome 22. [provided by RefSeq, Jul 2008]	5	https://ngdc.cncb.ac.cn/aging/rna-seq/rna-seq_search?data=DDT
APTX	YES	This gene encodes a member of the histidine triad (HIT) superfamily. The encoded protein may play a role in single-stranded DNA repair through its nucleotide-binding activity and its diadenosine polyphosphate hydrolase activity. Mutations in this gene have been associated with ataxia-ocular apraxia. Alternatively spliced transcript variants have been identified for this gene.[provided by RefSeq, …	2	https://ngdc.cncb.ac.cn/aging/rna-seq/rna-seq_search?data=APTX
HAUS4	YES	This gene encodes a subunit of the centrosome complex termed the human augmin complex. The encoded protein localizes to the spindle microtubules and may play a role in mitotic spindle assembly and maintenance of centrosome integrity during cell division. Alternate splicing results in multiple transcript variants. A pseudogene of this gene is found on chromosome 1. [provided by RefSeq, Oct 2009]	9	https://ngdc.cncb.ac.cn/aging/rna-seq/rna-seq_search?data=HAUS4
ZBTB41	YES	No summary for this gene.	6	https://ngdc.cncb.ac.cn/aging/rna-seq/rna-seq_search?data=ZBTB41
PI4K2A	YES	Phosphatidylinositolpolyphosphates (PtdInsPs) are centrally involved in many biologic processes, ranging from cell growth and organization of the actin cytoskeleton to endo- and exocytosis. PI4KII phosphorylates PtdIns at the D-4 position, an essential step in the biosynthesis of PtdInsPs (Barylko et al., 2001 [PubMed 11244087]).[supplied by OMIM, Mar 2008]	3	https://ngdc.cncb.ac.cn/aging/rna-seq/rna-seq_search?data=PI4K2A
DTX2	YES	DTX2 functions as an E3 ubiquitin ligase (Takeyama et al., 2003 [PubMed 12670957]).[supplied by OMIM, Nov 2009]	2	https://ngdc.cncb.ac.cn/aging/rna-seq/rna-seq_search?data=DTX2
CAT	NO
PPP3R1	YES	No summary for this gene.	4	https://ngdc.cncb.ac.cn/aging/rna-seq/rna-seq_search?data=Ppp3r1
LRRN3	YES	No summary for this gene.	12	https://ngdc.cncb.ac.cn/aging/rna-seq/rna-seq_search?data=LRRN3
FAXDC2	YES	No summary for this gene.	7	https://ngdc.cncb.ac.cn/aging/rna-seq/rna-seq_search?data=FAXDC2
NCK2	YES	No summary for this gene.	5	https://ngdc.cncb.ac.cn/aging/rna-seq/rna-seq_search?data=Nck2
POGLUT1	YES	This gene encodes a protein with both O-glucosyltransferase and O-xylosyltransferase activity which localizes to the lumen of the endoplasmic reticulum. This protein has a carboxy-terminal KTEL motif which is predicted to function as an endoplasmic reticulum retention signal. This gene is an essential regulator of Notch signalling and likely plays a role in cell fate and tissue formation during d…	2	https://ngdc.cncb.ac.cn/aging/rna-seq/rna-seq_search?data=POGLUT1
GPN2	YES	No summary for this gene.	1	https://ngdc.cncb.ac.cn/aging/rna-seq/rna-seq_search?data=GPN2
ADGRB2	YES	This gene encodes a a seven-span transmembrane protein that is thought to be a member of the secretin receptor family. The encoded protein is a brain-specific inhibitor of angiogenesis. The mature peptide may be further cleaved into additional products (PMID:20367554). Alternative splicing results in multiple transcript variants. [provided by RefSeq, Jun 2014]	5	https://ngdc.cncb.ac.cn/aging/rna-seq/rna-seq_search?data=ADGRB2
FAM91A1	YES	No summary for this gene.	3	https://ngdc.cncb.ac.cn/aging/rna-seq/rna-seq_search?data=FAM91A1
IARS2	YES	Aminoacyl-tRNA synthetases catalyze the aminoacylation of tRNA by their cognate amino acid. Because of their central role in linking amino acids with nucleotide triplets contained in tRNAS, aminoacyl-tRNA synthetases are thought to be among the first proteins that appeared in evolution. Two forms of isoleucine-tRNA synthetase exist, a cytoplasmic form and a mitochondrial form. This gene encodes t…	1	https://ngdc.cncb.ac.cn/aging/rna-seq/rna-seq_search?data=IARS2
SNHG8	YES	No summary for this gene.	13	https://ngdc.cncb.ac.cn/aging/rna-seq/rna-seq_search?data=SNHG8
COL4A2	YES	This gene encodes one of the six subunits of type IV collagen, the major structural component of basement membranes. The C-terminal portion of the protein, known as canstatin, is an inhibitor of angiogenesis and tumor growth. Like the other members of the type IV collagen gene family, this gene is organized in a head-to-head conformation with another type IV collagen gene so that each gene pair s…	20	https://ngdc.cncb.ac.cn/aging/rna-seq/rna-seq_search?data=COL4A2
FAT4	YES	The protein encoded by this gene is a member of the protocadherin family. This gene may play a role in regulating planar cell polarity (PCP). Studies in mice suggest that loss of PCP signaling may cause cystic kidney disease, and mutations in this gene have been associated with Van Maldergem Syndrome 2. Alternatively spliced transcript variants have been noted for this gene. [provided by RefSeq, …	15	https://ngdc.cncb.ac.cn/aging/rna-seq/rna-seq_search?data=FAT4
NECTIN3	YES	This gene encodes a member of the nectin family of proteins, which function as adhesion molecules at adherens junctions. This family member interacts with other nectin-like proteins and with afadin, a filamentous actin-binding protein involved in the regulation of directional motility, cell proliferation and survival. This gene plays a role in ocular development involving the ciliary body. Mutati…	2	https://ngdc.cncb.ac.cn/aging/rna-seq/rna-seq_search?data=Nectin3
SLC35D1	YES	Glycosylation of cellular glycoconjugates occurs in the endoplasmic reticulum (ER) and Golgi compartment, and requires transport of nucleotide sugars from the cytosol into the lumen of the ER and Golgi by specific transporters. The protein encoded by this gene resides in the ER, and transports both UDP-glucuronic acid (UDP-GlcA) and UDP-N-acetylgalactosamine (UDP-GalNAc) from the cytoplasm to the…	9	https://ngdc.cncb.ac.cn/aging/rna-seq/rna-seq_search?data=SLC35D1
PRR4	NO
CRBN	YES	This gene encodes a protein related to the Lon protease protein family. In rodents and other mammals this gene product is found in the cytoplasm localized with a calcium channel membrane protein, and is thought to play a role in brain development. Mutations in this gene are associated with autosomal recessive nonsyndromic cognitive disability. Multiple transcript variants encoding different isofo…	2	https://ngdc.cncb.ac.cn/aging/rna-seq/rna-seq_search?data=Crbn
DDR1	YES	Receptor tyrosine kinases play a key role in the communication of cells with their microenvironment. These kinases are involved in the regulation of cell growth, differentiation and metabolism. The protein encoded by this gene belongs to a subfamily of tyrosine kinase receptors with homology to Dictyostelium discoideum protein discoidin I in their extracellular domain, and that are activated by v…	16	https://ngdc.cncb.ac.cn/aging/rna-seq/rna-seq_search?data=DDR1
ZNF197	YES	This gene product belongs to the zinc finger protein superfamily, members of which are regulatory proteins characterized by nucleic acid-binding zinc finger domains. The encoded protein contains 20 tandemly arrayed C2H2-type zinc fingers, a Kruppel-associated box (KRAB) domain, and a SCAN box. This transcript turns over rapidly and contains 3' UTR AUUUA motifs, which are often a hallmark of rapid…	1	https://ngdc.cncb.ac.cn/aging/rna-seq/rna-seq_search?data=ZNF197
MMP2	YES	This gene is a member of the matrix metalloproteinase (MMP) gene family, that are zinc-dependent enzymes capable of cleaving components of the extracellular matrix and molecules involved in signal transduction. The protein encoded by this gene is a gelatinase A, type IV collagenase, that contains three fibronectin type II repeats in its catalytic site that allow binding of denatured type IV and V…	19	https://ngdc.cncb.ac.cn/aging/rna-seq/rna-seq_search?data=MMP2
NEDD1	YES	No summary for this gene.	3	https://ngdc.cncb.ac.cn/aging/rna-seq/rna-seq_search?data=NEDD1
TIA1	YES	The product encoded by this gene is a member of a RNA-binding protein family and possesses nucleolytic activity against cytotoxic lymphocyte (CTL) target cells. It has been suggested that this protein may be involved in the induction of apoptosis as it preferentially recognizes poly(A) homopolymers and induces DNA fragmentation in CTL targets. The major granule-associated species is a 15-kDa prot…	5	https://ngdc.cncb.ac.cn/aging/rna-seq/rna-seq_search?data=TIA1
FAM136A	YES	This gene encodes a mitochondrially localized protein that is highly conserved across species. The gene is expressed in a variety of tissues including human lymphoblast cells and rat neurosensorial epithelium of the cristaampullaris. A mutation in this gene has been associated with familial Meniere's disease, a chronic disorder of the inner ear. Several pseudogenes of this gene are found on other…	3	https://ngdc.cncb.ac.cn/aging/rna-seq/rna-seq_search?data=FAM136A
TARBP1	YES	HIV-1, the causative agent of acquired immunodeficiency syndrome (AIDS), contains an RNA genome that produces a chromosomally integrated DNA during the replicative cycle. Activation of HIV-1 gene expression by the transactivator Tat is dependent on an RNA regulatory element (TAR) located downstream of the transcription initiation site. This element forms a stable stem-loop structure and can be bo…	6	https://ngdc.cncb.ac.cn/aging/rna-seq/rna-seq_search?data=TARBP1
RGL1	YES	No summary for this gene.	6	https://ngdc.cncb.ac.cn/aging/rna-seq/rna-seq_search?data=RGL1
EXPH5	YES	The protein encoded by this gene is a member of the synaptotagmin-like protein (Slp) family lacking a C2 domain. It contains an N-terminal synaptotagmin-like homology domain (SHD)	9	https://ngdc.cncb.ac.cn/aging/rna-seq/rna-seq_search?data=Exph5
SQLE	YES	Squalene epoxidase catalyzes the first oxygenation step in sterol biosynthesis and is thought to be one of the rate-limiting enzymes in this pathway. [provided by RefSeq, Jul 2008]	17	https://ngdc.cncb.ac.cn/aging/rna-seq/rna-seq_search?data=SQLE
MAST4	YES	This gene encodes a member of the microtubule-associated serine/threonine protein kinases. The proteins in this family contain a domain that gives the kinase the ability to determine its own scaffold to control the effects of their kinase activities. Alternative splicing results in multiple transcript variants encoding different isoforms. [provided by RefSeq, Mar 2014]	13	https://ngdc.cncb.ac.cn/aging/rna-seq/rna-seq_search?data=MAST4
SLC7A5	YES	No summary for this gene.	23	https://ngdc.cncb.ac.cn/aging/rna-seq/rna-seq_search?data=SLC7A5
B4GALT1	YES	This gene is one of seven beta-1,4-galactosyltransferase (beta4GalT) genes. They encode type II membrane-bound glycoproteins that appear to have exclusive specificity for the donor substrate UDP-galactose; all transfer galactose in a beta1,4 linkage to similar acceptor sugars: GlcNAc, Glc, and Xyl. Each beta4GalT has a distinct function in the biosynthesis of different glycoconjugates and sacchar…	6	https://ngdc.cncb.ac.cn/aging/rna-seq/rna-seq_search?data=B4GALT1
UQCR11	YES	This gene encodes the smallest known component of the ubiquinol-cytochrome c reductase complex, which forms part of the mitochondrial respiratory chain. The encoded protein may function as a binding factor for the iron-sulfur protein in this complex. [provided by RefSeq, Oct 2009]	5	https://ngdc.cncb.ac.cn/aging/rna-seq/rna-seq_search?data=UQCR11
AK4	YES	This gene encodes a member of the adenylate kinase family of enzymes. The encoded protein is localized to the mitochondrial matrix. Adenylate kinases regulate the adenine and guanine nucleotide compositions within a cell by catalyzing the reversible transfer of phosphate group among these nucleotides. Five isozymes of adenylate kinase have been identified in vertebrates. Expression of these isozy…	24	https://ngdc.cncb.ac.cn/aging/rna-seq/rna-seq_search?data=AK4
C9orf16	NO
CDK5R1	YES	The protein encoded by this gene (p35) is a neuron-specific activator of cyclin-dependent kinase 5 (CDK5); the activation of CDK5 is required for proper development of the central nervous system. The p35 form of this protein is proteolytically cleaved by calpain, generating a p25 form. The cleavage of p35 into p25 results in relocalization of the protein from the cell periphery to nuclear and per…	10	https://ngdc.cncb.ac.cn/aging/rna-seq/rna-seq_search?data=CDK5R1
MRPL38	YES	Mammalian mitochondrial ribosomal proteins are encoded by nuclear genes and help in protein synthesis within the mitochondrion. Mitochondrial ribosomes (mitoribosomes) consist of a small 28S subunit and a large 39S subunit. They have an estimated 75% protein to rRNA composition compared to prokaryotic ribosomes, where this ratio is reversed. Another difference between mammalian mitoribosomes and …	1	https://ngdc.cncb.ac.cn/aging/rna-seq/rna-seq_search?data=Mrpl38
BNIP3	YES	This gene is encodes a mitochondrial protein that contains a BH3 domain and acts as a pro-apoptotic factor. The encoded protein interacts with anti-apoptotic proteins, including the E1B 19 kDa protein and Bcl2. This gene is silenced in tumors by DNA methylation. [provided by RefSeq, Dec 2014]	23	https://ngdc.cncb.ac.cn/aging/rna-seq/rna-seq_search?data=BNIP3
RNF38	YES	This gene encodes a protein with a coiled-coil motif and a RING-H2 motif (C3H2C2) at its carboxy-terminus. The RING motif is a zinc-binding domain found in a large set of proteins playing roles in diverse cellular processes including oncogenesis, development, signal transduction, and apoptosis. Multiple transcript variants encoding different isoforms have been found for this gene. [provided by Re…	4	https://ngdc.cncb.ac.cn/aging/rna-seq/rna-seq_search?data=RNF38
PTGFRN	YES	No summary for this gene.	8	https://ngdc.cncb.ac.cn/aging/rna-seq/rna-seq_search?data=PTGFRN
IMPDH1	YES	The protein encoded by this gene acts as a homotetramer to regulate cell growth. The encoded protein is an enzyme that catalyzes the synthesis of xanthine monophosphate (XMP) from inosine-5'-monophosphate (IMP). This is the rate-limiting step in the de novo synthesis of guanine nucleotides. Defects in this gene are a cause of retinitis pigmentosa type 10 (RP10). Several transcript variants encodi…	7	https://ngdc.cncb.ac.cn/aging/rna-seq/rna-seq_search?data=IMPDH1
SNHG17	NO	The protein encoded by this gene is a member of the dual specificity protein tyrosine phosphatase family. This protein is highly similar to Saccharomyces cerevisiae Cdc14, a protein tyrosine phosphatase involved in the exit of cell mitosis and initiation of DNA replication, which suggests the role in cell cycle control. This protein has been shown to interact with and dephosphorylates tumor suppr…	5	https://ngdc.cncb.ac.cn/aging/rna-seq/rna-seq_search?data=Cdc14b
CDC14B	YES	No summary for this gene.	5	https://ngdc.cncb.ac.cn/aging/rna-seq/rna-seq_search?data=Cdc14b
CACYBP	YES	The protein encoded by this gene is a calcyclin binding protein. It may be involved in calcium-dependent ubiquitination and subsequent proteosomal degradation of target proteins. It probably serves as a molecular bridge in ubiquitin E3 complexes and participates in the ubiquitin-mediated degradation of beta-catenin. Two alternatively spliced transcript variants encoding different isoforms have be…	8	https://ngdc.cncb.ac.cn/aging/rna-seq/rna-seq_search?data=CACYBP
CDC40	YES	Pre-mRNA splicing occurs in two sequential transesterification steps. The protein encoded by this gene is found to be essential for the catalytic step II in pre-mRNA splicing process. It is found in the spliceosome, and contains seven WD repeats, which function in protein-protein interactions. This protein has a sequence similarity to yeast Prp17 protein, which functions in two different cellular…	2	https://ngdc.cncb.ac.cn/aging/rna-seq/rna-seq_search?data=CDC40
CNTROB	YES	This gene encodes a centrosomal protein that interacts with BRCA2, and is required for centriole duplication and cytokinesis. Alternatively spliced transcript variants encoding different isoforms have been described for this gene. [provided by RefSeq, Aug 2011]	4	https://ngdc.cncb.ac.cn/aging/rna-seq/rna-seq_search?data=CNTROB
SMARCA2	YES	The protein encoded by this gene is a member of the SWI/SNF family of proteins and is highly similar to the brahma protein of Drosophila. Members of this family have helicase and ATPase activities and are thought to regulate transcription of certain genes by altering the chromatin structure around those genes. The encoded protein is part of the large ATP-dependent chromatin remodeling complex SNF…	5	https://ngdc.cncb.ac.cn/aging/rna-seq/rna-seq_search?data=SMARCA2
RALGAPA1P1	NO
ARGLU1	YES	No summary for this gene.	6	https://ngdc.cncb.ac.cn/aging/rna-seq/rna-seq_search?data=ARGLU1
LINC01572	NO
PLAA	YES	No summary for this gene.	2	https://ngdc.cncb.ac.cn/aging/rna-seq/rna-seq_search?data=Plaa
NOCT	YES	The protein encoded by this gene is highly similar to Nocturnin, a gene identified as a circadian clock regulated gene in Xenopus laevis. This protein and Nocturnin protein share similarity with the C-terminal domain of a yeast transcription factor, carbon catabolite repression 4 (CCR4). The mRNA abundance of a similar gene in mouse has been shown to exhibit circadian rhythmicity, which suggests …	4	https://ngdc.cncb.ac.cn/aging/rna-seq/rna-seq_search?data=Noct
STAC	YES	No summary for this gene.	14	https://ngdc.cncb.ac.cn/aging/rna-seq/rna-seq_search?data=Stac
TRAF5	YES	The scaffold protein encoded by this gene is a member of the tumor necrosis factor receptor-associated factor (TRAF) protein family and contains a meprin and TRAF homology (MATH) domain, a RING-type zinc finger, and two TRAF-type zinc fingers. TRAF proteins are associated with, and mediate signal transduction from members of the TNF receptor superfamily. This protein is one of the components of a…	11	https://ngdc.cncb.ac.cn/aging/rna-seq/rna-seq_search?data=TRAF5
TBCE	YES	No summary for this gene.	3	https://ngdc.cncb.ac.cn/aging/rna-seq/rna-seq_search?data=TBCE
PCLO	YES	The protein encoded by this gene is part of the presynaptic cytoskeletal matrix, which is involved in establishing active synaptic zones and in synaptic vesicle trafficking. Variations in this gene have been associated with bipolar disorder and major depressive disorder. Two transcript variants encoding different isoforms have been found for this gene. [provided by RefSeq, Nov 2011]	20	https://ngdc.cncb.ac.cn/aging/rna-seq/rna-seq_search?data=PCLO
ZNF793	YES	No summary for this gene.	6	https://ngdc.cncb.ac.cn/aging/rna-seq/rna-seq_search?data=ZNF793
ZNF263	YES	No summary for this gene.	1	https://ngdc.cncb.ac.cn/aging/rna-seq/rna-seq_search?data=ZNF263
GABPB1-AS1	YES	No summary for this gene.	7	https://ngdc.cncb.ac.cn/aging/rna-seq/rna-seq_search?data=GABPB1-AS1
PABPC1L	YES	This gene belongs to the polyadenylate-binding protein type-1 family of proteins. Members of this family bind to the polyA tails of mRNAs to regulate mRNA stability and translation. The mouse ortholog of this gene is required for female fertility. In human, expression of a functional protein is regulated by alternative splicing. The protein-coding splice variant for this gene is abundantly expres…	8	https://ngdc.cncb.ac.cn/aging/rna-seq/rna-seq_search?data=PABPC1L
NAF1	YES	No summary for this gene.	1	https://ngdc.cncb.ac.cn/aging/rna-seq/rna-seq_search?data=NAF1
DPM3	YES	Dolichol-phosphate mannose (Dol-P-Man) serves as a donor of mannosyl residues on the lumenal side of the endoplasmic reticulum (ER). Lack of Dol-P-Man results in defective surface expression of GPI-anchored proteins. Dol-P-Man is synthesized from GDP-mannose and dolichol-phosphate on the cytosolic side of the ER by the enzyme dolichyl-phosphate mannosyltransferase. The protein encoded by this gen…	8	https://ngdc.cncb.ac.cn/aging/rna-seq/rna-seq_search?data=DPM3
TOM1	YES	This gene was identified as a target of the v-myb oncogene. The encoded protein shares its N-terminal domain in common with proteins associated with vesicular trafficking at the endosome. It is recruited to the endosomes by its interaction with endofin. Several alternatively spliced transcript variants encoding different isoforms have been found for this gene. [provided by RefSeq, Oct 2008]	4	https://ngdc.cncb.ac.cn/aging/rna-seq/rna-seq_search?data=TOM1
OGFRL1	YES	No summary for this gene.	15	https://ngdc.cncb.ac.cn/aging/rna-seq/rna-seq_search?data=OGFRL1
MPP6	YES	Members of the peripheral membrane-associated guanylate kinase (MAGUK) family function in tumor suppression and receptor clustering by forming multiprotein complexes containing distinct sets of transmembrane	9	https://ngdc.cncb.ac.cn/aging/rna-seq/rna-seq_search?data=MPP6
SKIL	YES	The protein encoded by this gene is a component of the SMAD pathway, which regulates cell growth and differentiation through transforming growth factor-beta (TGFB). In the absence of ligand, the encoded protein binds to the promoter region of TGFB-responsive genes and recruits a nuclear repressor complex. TGFB signaling causes SMAD3 to enter the nucleus and degrade this protein, allowing these ge…	6	https://ngdc.cncb.ac.cn/aging/rna-seq/rna-seq_search?data=SKIL
EPB41L5	YES	No summary for this gene.	5	https://ngdc.cncb.ac.cn/aging/rna-seq/rna-seq_search?data=EPB41L5
RP11-206L10.2	NO
CBFB	YES	No summary for this gene.	4	https://ngdc.cncb.ac.cn/aging/rna-seq/rna-seq_search?data=CBFB
JUP	YES	This gene encodes a major cytoplasmic protein which is the only known constituent common to submembranous plaques of both desmosomes and intermediate junctions. This protein forms distinct complexes with cadherins and desmosomal cadherins and is a member of the catenin family since it contains a distinct repeating amino acid motif called the armadillo repeat. Mutation in this gene has been associ…	17	https://ngdc.cncb.ac.cn/aging/rna-seq/rna-seq_search?data=JUP
MYRIP	YES	No summary for this gene.	15	https://ngdc.cncb.ac.cn/aging/rna-seq/rna-seq_search?data=MYRIP
CDKL5	YES	This gene is a member of Ser/Thr protein kinase family and encodes a phosphorylated protein with protein kinase activity. Mutations in this gene have been associated with X-linked infantile spasm syndrome (ISSX)	8	https://ngdc.cncb.ac.cn/aging/rna-seq/rna-seq_search?data=CDKL5
ASTN2	YES	This gene encodes a protein that is expressed in the brain and may function in neuronal migration, based on functional studies of the related astrotactin 1 gene in human and mouse. A deletion at this locus has been associated with schizophrenia. Multiple transcript variants encoding different proteins have been found for this locus. [provided by RefSeq, May 2010]	9	https://ngdc.cncb.ac.cn/aging/rna-seq/rna-seq_search?data=ASTN2
FYTTD1	YES	No summary for this gene.	NO RNA-SEQ EVIDENCES (CHIP SEQ & PROTEIN-PROTEIN INTERACTIONS)
SMARCA5	YES	The protein encoded by this gene is a member of the SWI/SNF family of proteins. Members of this family have helicase and ATPase activities and are thought to regulate transcription of certain genes by altering the chromatin structure around those genes. The protein encoded by this gene is a component of the chromatin remodeling and spacing factor RSF, a facilitator of the transcription of class I…	3	https://ngdc.cncb.ac.cn/aging/rna-seq/rna-seq_search?data=SMARCA5
CHST11	YES	The protein encoded by this gene belongs to the sulfotransferase 2 family. It is localized to the golgi membrane, and catalyzes the transfer of sulfate to position 4 of the N-acetylgalactosamine (GalNAc) residue of chondroitin. Chondroitin sulfate constitutes the predominant proteoglycan present in cartilage, and is distributed on the surfaces of many cells and extracellular matrices. A chromosom…	15	https://ngdc.cncb.ac.cn/aging/rna-seq/rna-seq_search?data=CHST11
KIAA1671	YES	No summary for this gene.	13	https://ngdc.cncb.ac.cn/aging/rna-seq/rna-seq_search?data=KIAA1671
ABHD12	YES	This gene encodes an enzyme that catalyzes the hydrolysis of 2-arachidonoyl glycerol (2-AG), the main endocannabinoid lipid transmitter that acts on cannabinoid receptors, CB1 and CB2. The endocannabinoid system is involved in a wide range of physiological processes, including neurotransmission, mood, appetite, pain appreciation, addiction behavior, and inflammation. Mutations in this gene are as…	10	https://ngdc.cncb.ac.cn/aging/rna-seq/rna-seq_search?data=ABHD12
AGRN	YES	This gene encodes one of several proteins that are critical in the development of the neuromuscular junction (NMJ), as identified in mouse knock-out studies. The encoded protein contains several laminin G, Kazal type serine protease inhibitor, and epidermal growth factor domains. Additional post-translational modifications occur to add glycosaminoglycans and disulfide bonds. In one family with co…	9	https://ngdc.cncb.ac.cn/aging/rna-seq/rna-seq_search?data=AGRN
MAP2K4	YES	This gene encodes a member of the mitogen-activated protein kinase (MAPK) family. Members of this family act as an integration point for multiple biochemical signals and are involved in a wide variety of cellular processes such as proliferation, differentiation, transcription regulation, and development. They form a three-tiered signaling module composed of MAPKKKs, MAPKKs, and MAPKs. This protei…	1	https://ngdc.cncb.ac.cn/aging/rna-seq/rna-seq_search?data=MAP2K4
ZDHHC8	YES	This gene encodes a four transmembrane protein that is a member of the zinc finger DHHC domain-containing protein family. The encoded protein may function as a palmitoyltransferase. Defects in this gene may be associated with a susceptibility to schizophrenia. Alternate splicing of this gene results in multiple transcript variants. A pseudogene of this gene is found on chromosome 22.[provided by …	4	https://ngdc.cncb.ac.cn/aging/rna-seq/rna-seq_search?data=ZDHHC8
CCT6A	YES	The protein encoded by this gene is a molecular chaperone that is a member of the chaperonin containing TCP1 complex (CCT), also known as the TCP1 ring complex (TRiC). This complex consists of two identical stacked rings, each containing eight different proteins. Unfolded polypeptides enter the central cavity of the complex and are folded in an ATP-dependent manner. The complex folds various prot…	4	https://ngdc.cncb.ac.cn/aging/rna-seq/rna-seq_search?data=Cct6a
SH3RF1	YES	This gene encodes a protein containing an N-terminus RING-finger, four SH3 domains, and a region implicated in binding of the Rho GTPase Rac. Via the RING-finger, the encoded protein has been shown to function as an ubiquitin-protein ligase involved in protein sorting at the trans-Golgi network. The encoded protein may also act as a scaffold for the c-Jun N-terminal kinase signaling pathway, faci…	10	https://ngdc.cncb.ac.cn/aging/rna-seq/rna-seq_search?data=SH3RF1
ELMO1	YES	This gene encodes a member of the engulfment and cell motility protein family. These proteins interact with dedicator of cytokinesis proteins to promote phagocytosis and cell migration. Increased expression of this gene and dedicator of cytokinesis 1 may promote glioma cell invasion	15	https://ngdc.cncb.ac.cn/aging/rna-seq/rna-seq_search?data=Elmo1
KIF21A	YES	This gene encodes a member of the KIF4 subfamily of kinesin-like motor proteins. The encoded protein is characterized by an N-terminal motor domain a coiled-coil stalk domain and a C-terminal WD-40 repeat domain. This protein may be involved in microtubule dependent transport. Mutations in this gene are the cause of congenital fibrosis of extraocular muscles-1. Alternate splicing results in multi…	10	https://ngdc.cncb.ac.cn/aging/rna-seq/rna-seq_search?data=KIF21A
H3F3AP4	YES	No summary for this gene.	2	https://ngdc.cncb.ac.cn/aging/rna-seq/rna-seq_search?data=H3F3AP4
UBL4A	YES	No summary for this gene.	2	https://ngdc.cncb.ac.cn/aging/rna-seq/rna-seq_search?data=UBL4A
DYNC1I2	NO
EIF4A3	YES	This gene encodes a member of the DEAD box protein family. DEAD box proteins, characterized by the conserved motif Asp-Glu-Ala-Asp (DEAD), are putative RNA helicases. They are implicated in a number of cellular processes involving alteration of RNA secondary structure, such as translation initiation, nuclear and mitochondrial splicing, and ribosome and spliceosome assembly. Based on their distrib…	2	https://ngdc.cncb.ac.cn/aging/rna-seq/rna-seq_search?data=EIF4A3
CALD1	YES	This gene encodes a calmodulin- and actin-binding protein that plays an essential role in the regulation of smooth muscle and nonmuscle contraction. The conserved domain of this protein possesses the binding activities to Ca(2+)-calmodulin, actin, tropomyosin, myosin, and phospholipids. This protein is a potent inhibitor of the actin-tropomyosin activated myosin MgATPase, and serves as a mediatin…	22	https://ngdc.cncb.ac.cn/aging/rna-seq/rna-seq_search?data=CALD1
CNTLN	YES	No summary for this gene.	10	https://ngdc.cncb.ac.cn/aging/rna-seq/rna-seq_search?data=CNTLN
TMED5	YES	No summary for this gene.	10	https://ngdc.cncb.ac.cn/aging/rna-seq/rna-seq_search?data=TMED5
HYOU1	YES	The protein encoded by this gene belongs to the heat shock protein 70 family. This gene uses alternative transcription start sites. A cis-acting segment found in the 5' UTR is involved in stress-dependent induction, resulting in the accumulation of this protein in the endoplasmic reticulum (ER) under hypoxic conditions. The protein encoded by this gene is thought to play an important role in prot…	8	https://ngdc.cncb.ac.cn/aging/rna-seq/rna-seq_search?data=HYOU1
JAM2	YES	This gene belongs to the immunoglobulin superfamily, and the junctional adhesion molecule (JAM) family. The protein encoded by this gene is a type I membrane protein that is localized at the tight junctions of both epithelial and endothelial cells. It acts as an adhesive ligand for interacting with a variety of immune cell types, and may play a role in lymphocyte homing to secondary lymphoid orga…	11	https://ngdc.cncb.ac.cn/aging/rna-seq/rna-seq_search?data=JAM2
ASB7	YES	The protein encoded by this gene belongs to a family of ankyrin repeat proteins that, along with four other protein families, contains a C-terminal SOCS box motif. Growing evidence suggests that the SOCS box acts as a bridge between specific substrate-binding domains and the more generic proteins that comprise a large family of E3 ubiquitin protein ligases. In this way, SOCS box containing protei…	1	https://ngdc.cncb.ac.cn/aging/rna-seq/rna-seq_search?data=ASB7
MAP3K1	YES	The protein encoded by this gene is a serine/threonine kinase and is part of some signal transduction cascades, including the ERK and JNK kinase pathways as well as the NF-kappa-B pathway. The encoded protein is activated by autophosphorylation and requires magnesium as a cofactor in phosphorylating other proteins. This protein has E3 ligase activity conferred by a plant homeodomain (PHD) in its …	5	https://ngdc.cncb.ac.cn/aging/rna-seq/rna-seq_search?data=MAP3K1
FAM214B	YES	No summary for this gene.	12	https://ngdc.cncb.ac.cn/aging/rna-seq/rna-seq_search?data=FAM214B
SSH2	YES	This gene encodes a protein tyrosine phosphatase that plays a key role in the regulation of actin filaments. The encoded protein dephosphorylates and activates cofilin, which promotes actin filament depolymerization. Alternative splicing results in multiple transcript variants. [provided by RefSeq, Aug 2013]	10	https://ngdc.cncb.ac.cn/aging/rna-seq/rna-seq_search?data=SSH2
RPS6KA2	YES	This gene encodes a member of the RSK (ribosomal S6 kinase) family of serine/threonine kinases. This kinase contains two non-identical kinase catalytic domains and phosphorylates various substrates, including members of the mitogen-activated kinase (MAPK) signalling pathway. The activity of this protein has been implicated in controlling cell growth and differentiation. Alternative splice variant…	19	https://ngdc.cncb.ac.cn/aging/rna-seq/rna-seq_search?data=RPS6KA2
PARP6	YES	No summary for this gene.	3	https://ngdc.cncb.ac.cn/aging/rna-seq/rna-seq_search?data=PARP6
RNF152	YES	No summary for this gene.	13	https://ngdc.cncb.ac.cn/aging/rna-seq/rna-seq_search?data=RNF152
PIK3R1	YES	Together with PIK3CB, PIK3R1 is involved in insulin (INS) signalling and energy metabolism. Disruption of PIK3CB in mice results in death shortly after birth and impaired B cell development. Although PIK3CB has not been directly related to human ageing, PIK3CB may be associated with signalling pathways that impact on human ageing. [provided by GenAge]	8	https://ngdc.cncb.ac.cn/aging/rna-seq/rna-seq_search?data=PIK3R1
EZR	YES	The cytoplasmic peripheral membrane protein encoded by this gene functions as a protein-tyrosine kinase substrate in microvilli. As a member of the ERM protein family, this protein serves as an intermediate between the plasma membrane and the actin cytoskeleton. This protein plays a key role in cell surface structure adhesion, migration and organization, and it has been implicated in various huma…	20	https://ngdc.cncb.ac.cn/aging/rna-seq/rna-seq_search?data=EZR
SLC6A2	YES	No summary for this gene.	4	https://ngdc.cncb.ac.cn/aging/rna-seq/rna-seq_search?data=SLC6A2
ITGB1	YES	Integrins are heterodimeric proteins made up of alpha and beta subunits. At least 18 alpha and 8 beta subunits have been described in mammals. Integrin family members are membrane receptors involved in cell adhesion and recognition in a variety of processes including embryogenesis, hemostasis, tissue repair, immune response and metastatic diffusion of tumor cells. This gene encodes a beta subunit…	12	https://ngdc.cncb.ac.cn/aging/rna-seq/rna-seq_search?data=ITGB1
NRG1	YES	The NRG1 gene encodes multiple transcripts that appear to play a role in neuronal development, differentiation, and apoptosis. It may be involved in neurodegenerative pathologies, but it is unknown whether it plays a role in human ageing. [provided by GenAge]	24	https://ngdc.cncb.ac.cn/aging/rna-seq/rna-seq_search?data=NRG1
SLC25A5	YES	This gene is a member of the mitochondrial carrier subfamily of solute carrier protein genes. The product of this gene functions as a gated pore that translocates ADP from the cytoplasm into the mitochondrial matrix and ATP from the mitochondrial matrix into the cytoplasm. The protein forms a homodimer embedded in the inner mitochondria membrane. Suppressed expression of this gene has been shown …	6	https://ngdc.cncb.ac.cn/aging/rna-seq/rna-seq_search?data=SLC25A5
RAB11FIP4	YES	The protein encoded by this gene interacts with RAB11 and is thought to be involved in bringing recycling endosome membranes to the cleavage furrow in late cytokinesis. Hypoxic conditions can lead to an upregulation of the encoded protein and enhance the metastatic potential of hepatocellular carcinoma. [provided by RefSeq, Oct 2016]	9	https://ngdc.cncb.ac.cn/aging/rna-seq/rna-seq_search?data=RAB11FIP4
ETS2	YES	This gene encodes a transcription factor which regulates genes involved in development and apoptosis. The encoded protein is also a protooncogene and shown to be involved in regulation of telomerase. A pseudogene of this gene is located on the X chromosome. Alternative splicing results in multiple transcript variants. [provided by RefSeq, Jan 2012]	18	https://ngdc.cncb.ac.cn/aging/rna-seq/rna-seq_search?data=ETS2
C12orf4	NO
PXDN	YES	This gene encodes a heme-containing peroxidase that is secreted into the extracellular matrix. It is involved in extracellular matrix formation, and may function in the physiological and pathological fibrogenic response in fibrotic kidney. Mutations in this gene cause corneal opacification and other ocular anomalies, and also microphthalmia and anterior segment dysgenesis. [provided by RefSeq, Au…	15	https://ngdc.cncb.ac.cn/aging/rna-seq/rna-seq_search?data=PXDN
ODF2	YES	The outer dense fibers are cytoskeletal structures that surround the axoneme in the middle piece and principal piece of the sperm tail. The fibers function in maintaining the elastic structure and recoil of the sperm tail as well as in protecting the tail from shear forces during epididymal transport and ejaculation. Defects in the outer dense fibers lead to abnormal sperm morphology and infertil…	5	https://ngdc.cncb.ac.cn/aging/rna-seq/rna-seq_search?data=Odf2
ZSCAN25	YES	This gene encodes a protein that bears some similarity to zinc finger proteins, which are involved in DNA binding and protein-protein interactions. Multiple alternatively spliced transcript variants have been identified, but the full-length nature for most of them has not been determined. [provided by RefSeq, Jul 2008]	3	https://ngdc.cncb.ac.cn/aging/rna-seq/rna-seq_search?data=ZSCAN25
HK2	YES	Hexokinases phosphorylate glucose to produce glucose-6-phosphate, the first step in most glucose metabolism pathways. This gene encodes hexokinase 2, the predominant form found in skeletal muscle. It localizes to the outer membrane of mitochondria. Expression of this gene is insulin-responsive, and studies in rat suggest that it is involved in the increased rate of glycolysis seen in rapidly grow…	25	https://ngdc.cncb.ac.cn/aging/rna-seq/rna-seq_search?data=HK2
ITGAV	YES	The product of this gene belongs to the integrin alpha chain family. Integrins are heterodimeric integral membrane proteins composed of an alpha subunit and a beta subunit that function in cell surface adhesion and signaling. The encoded preproprotein is proteolytically processed to generate light and heavy chains that comprise the alpha V subunit. This subunit associates with beta 1, beta 3, bet…	12	https://ngdc.cncb.ac.cn/aging/rna-seq/rna-seq_search?data=ITGAV
METTL16	YES	No summary for this gene.	4	https://ngdc.cncb.ac.cn/aging/rna-seq/rna-seq_search?data=METTL16
BNIP3L	YES	This gene encodes a protein that belongs to the pro-apoptotic subfamily within the Bcl-2 family of proteins. The encoded protein binds to Bcl-2 and possesses the BH3 domain. The protein directly targets mitochondria and causes apoptotic changes, including loss of membrane potential and the release of cytochrome c. [provided by RefSeq, Feb 2015]	12	https://ngdc.cncb.ac.cn/aging/rna-seq/rna-seq_search?data=BNIP3L
SMO	YES	The protein encoded by this gene is a G protein-coupled receptor that interacts with the patched protein, a receptor for hedgehog proteins. The encoded protein tranduces signals to other proteins after activation by a hedgehog protein/patched protein complex. [provided by RefSeq, Jul 2010]	11	https://ngdc.cncb.ac.cn/aging/rna-seq/rna-seq_search?data=SMO
PLEKHG4	YES	The protein encoded by this gene can function as a guanine nucleotide exchange factor (GEF) and may play a role in intracellular signaling and cytoskeleton dynamics at the Golgi apparatus. Polymorphisms in the region of this gene have been found to be associated with spinocerebellar ataxia in some study populations. Alternative splicing results in multiple transcript variants. [provided by RefSeq…	21	https://ngdc.cncb.ac.cn/aging/rna-seq/rna-seq_search?data=PLEKHG4
ZNF260	YES	No summary for this gene.	2	https://ngdc.cncb.ac.cn/aging/rna-seq/rna-seq_search?data=ZNF260
PDLIM7	YES	The protein encoded by this gene is representative of a family of proteins composed of conserved PDZ and LIM domains. LIM domains are proposed to function in protein-protein recognition in a variety of contexts including gene transcription and development and in cytoskeletal interaction. The LIM domains of this protein bind to protein kinases, whereas the PDZ domain binds to actin filaments. The …	11	https://ngdc.cncb.ac.cn/aging/rna-seq/rna-seq_search?data=PDLIM7
AP2S1	YES	No summary for this gene.	4	https://ngdc.cncb.ac.cn/aging/rna-seq/rna-seq_search?data=Ap2s1
PTPRG	YES	The protein encoded by this gene is a member of the protein tyrosine phosphatase (PTP) family. PTPs are known to be signaling molecules that regulate a variety of cellular processes including cell growth, differentiation, mitotic cycle, and oncogenic transformation. This PTP possesses an extracellular region, a single transmembrane region, and two tandem intracytoplasmic catalytic domains, and th…	10	https://ngdc.cncb.ac.cn/aging/rna-seq/rna-seq_search?data=PTPRG
WASF3	YES	This gene encodes a member of the Wiskott-Aldrich syndrome protein family. The gene product is a protein that forms a multiprotein complex that links receptor kinases and actin. Binding to actin occurs through a C-terminal verprolin homology domain in all family members. The multiprotein complex serves to tranduce signals that involve changes in cell shape, motility or function. A pseudogene of t…	6	https://ngdc.cncb.ac.cn/aging/rna-seq/rna-seq_search?data=WASF3
LRRC8C	YES	No summary for this gene.	13	https://ngdc.cncb.ac.cn/aging/rna-seq/rna-seq_search?data=LRRC8C
NSUN5P1	YES	This locus represents a transcribed pseudogene of a nearby locus on chromosome 7, which encodes a putative methyltransferase. There is also a third closely related pseudogene locus in this region. Alternative splicing results in multiple transcript variants of this gene. [provided by RefSeq, Jul 2013]	2	https://ngdc.cncb.ac.cn/aging/rna-seq/rna-seq_search?data=NSUN5P1
UBE2H	YES	The modification of proteins with ubiquitin is an important cellular mechanism for targeting abnormal or short-lived proteins for degradation. Ubiquitination involves at least three classes of enzymes: ubiquitin-activating enzymes, or E1s, ubiquitin-conjugating enzymes, or E2s, and ubiquitin-protein ligases, or E3s. This gene encodes a member of the E2 ubiquitin-conjugating enzyme family. The enc…	4	https://ngdc.cncb.ac.cn/aging/rna-seq/rna-seq_search?data=UBE2H
DOK6	YES	DOK6 is a member of the DOK (see DOK1; MIM 602919) family of intracellular adaptors that play a role in the RET (MIM 164761) signaling cascade (Crowder et al., 2004 [PubMed 15286081]).[supplied by OMIM, Mar 2008]	18	https://ngdc.cncb.ac.cn/aging/rna-seq/rna-seq_search?data=DOK6
PI4KAP2	YES	No summary for this gene.	1	https://ngdc.cncb.ac.cn/aging/rna-seq/rna-seq_search?data=PI4KAP2
PHIP	YES	This gene encodes a protein that binds to the insulin receptor substrate 1 protein and regulates glucose transporter translocation in skeletal muscle cells. The encoded protein may also regulate growth and survival of pancreatic beta cells. Elevated copy number of this gene may be associated with melanoma severity and the encoded protein may promote melanoma metastasis in human patients. [provide…	6	https://ngdc.cncb.ac.cn/aging/rna-seq/rna-seq_search?data=PHIP
LINC01278	YES	No summary for this gene.	3	https://ngdc.cncb.ac.cn/aging/rna-seq/rna-seq_search?data=LINC01278
TPST1	YES	No summary for this gene.	9	https://ngdc.cncb.ac.cn/aging/rna-seq/rna-seq_search?data=TPST1
ZNF202	YES	No summary for this gene.	3	https://ngdc.cncb.ac.cn/aging/rna-seq/rna-seq_search?data=ZNF202
ZNF667-AS1	YES	No summary for this gene.	2	https://ngdc.cncb.ac.cn/aging/rna-seq/rna-seq_search?data=ZNF667-AS1
PPP1R8	NO
FBXW5	YES	No summary for this gene.	1	https://ngdc.cncb.ac.cn/aging/rna-seq/rna-seq_search?data=Fbxw5
ASCC3	YES	This gene encodes a protein that belongs to a family of helicases that are involved in the ATP-dependent unwinding of nucleic acid duplexes. The encoded protein is the largest subunit of the activating signal cointegrator 1 complex that is involved in DNA repair and resistance to alkylation damage. Alternate splicing results in multiple transcript variants. [provided by RefSeq, Sep 2013]	8	https://ngdc.cncb.ac.cn/aging/rna-seq/rna-seq_search?data=ASCC3
NAP1L4	YES	This gene encodes a member of the nucleosome assembly protein (NAP) family which can interact with both core and linker histones. It can shuttle between the cytoplasm and nucleus, suggesting a role as a histone chaperone. This gene is one of several located near the imprinted gene domain of 11p15.5, an important tumor-suppressor gene region. Alterations in this region have been associated with th…	2	https://ngdc.cncb.ac.cn/aging/rna-seq/rna-seq_search?data=NAP1L4
STK25	YES	No summary for this gene.	1	https://ngdc.cncb.ac.cn/aging/rna-seq/rna-seq_search?data=Stk25
FRAS1	YES	This gene encodes an extracellular matrix protein that appears to function in the regulation of epidermal-basement membrane adhesion and organogenesis during development. Mutations in this gene cause Fraser syndrome, a multisystem malformation that can include craniofacial, urogenital and respiratory system abnormalities. Alternative splicing results in multiple transcript variants. [provided by …	22	https://ngdc.cncb.ac.cn/aging/rna-seq/rna-seq_search?data=FRAS1
ADAMTS7	YES	The protein encoded by this gene is a member of the ADAMTS (a disintegrin and metalloproteinase with thrombospondin motifs) family. Members of this family share several distinct protein modules, including a propeptide region, a metalloproteinase domain, a disintegrin-like domain, and a thrombospondin type 1 (TS) motif. Individual members of this family differ in the number of C-terminal TS motifs…	17	https://ngdc.cncb.ac.cn/aging/rna-seq/rna-seq_search?data=ADAMTS7
HSPB1	YES	This gene encodes a member of the small heat shock protein (HSP20) family of proteins. In response to environmental stress, the encoded protein translocates from the cytoplasm to the nucleus and functions as a molecular chaperone that promotes the correct folding of other proteins. This protein plays an important role in the differentiation of a wide variety of cell types. Expression of this gene…	25	https://ngdc.cncb.ac.cn/aging/rna-seq/rna-seq_search?data=HSPB1
ZNF529	NO
TSPAN11	YES	No summary for this gene.	19	https://ngdc.cncb.ac.cn/aging/rna-seq/rna-seq_search?data=TSPAN11
LDHA	YES	The protein encoded by this gene catalyzes the conversion of L-lactate and NAD to pyruvate and NADH in the final step of anaerobic glycolysis. The protein is found predominantly in muscle tissue and belongs to the lactate dehydrogenase family. Mutations in this gene have been linked to exertional myoglobinuria. Multiple transcript variants encoding different isoforms have been found for this gene…	14	https://ngdc.cncb.ac.cn/aging/rna-seq/rna-seq_search?data=LDHA
ORC2	YES	The origin recognition complex (ORC) is a highly conserved six subunits protein complex essential for the initiation of the DNA replication in eukaryotic cells. Studies in yeast demonstrated that ORC binds specifically to origins of replication and serves as a platform for the assembly of additional initiation factors such as Cdc6 and Mcm proteins. The protein encoded by this gene is a subunit of…	2	https://ngdc.cncb.ac.cn/aging/rna-seq/rna-seq_search?data=ORC2
ITSN2	YES	No summary for this gene.	2	https://ngdc.cncb.ac.cn/aging/rna-seq/rna-seq_search?data=Itsn2
PAQR3	YES	This gene encodes a seven-transmembrane protein localized in the Golgi apparatus in mammalian cells. The encoded protein belongs to the progestin and adipoQ receptor (PAQR) family. This protein functions as a tumor suppressor by inhibiting the Raf/MEK/ERK signaling cascade. Alternative splicing results in multiple transcript variants. [provided by RefSeq, Apr 2017]	2	https://ngdc.cncb.ac.cn/aging/rna-seq/rna-seq_search?data=PAQR3
PRPF38A	YES	No summary for this gene.	1	https://ngdc.cncb.ac.cn/aging/rna-seq/rna-seq_search?data=PRPF38A
PKI55	YES	No summary for this gene.	2	https://ngdc.cncb.ac.cn/aging/rna-seq/rna-seq_search?data=PKI55
CAST	YES	The protein encoded by this gene is an endogenous calpain (calcium-dependent cysteine protease) inhibitor. It consists of an N-terminal domain L and four repetitive calpain-inhibition domains (domains 1-4), and it is involved in the proteolysis of amyloid precursor protein. The calpain/calpastatin system is involved in numerous membrane fusion events, such as neural vesicle exocytosis and platele…	7	https://ngdc.cncb.ac.cn/aging/rna-seq/rna-seq_search?data=CAST
ZNF587	NO
RHOBTB3	YES	RHOBTB3 is a member of the evolutionarily conserved RHOBTB subfamily of Rho GTPases. For background information on RHOBTBs, see RHOBTB1 (MIM 607351).[supplied by OMIM, Apr 2004]	10	https://ngdc.cncb.ac.cn/aging/rna-seq/rna-seq_search?data=RHOBTB3
HNRNPF	YES	This gene belongs to the subfamily of ubiquitously expressed heterogeneous nuclear ribonucleoproteins (hnRNPs). The hnRNPs are RNA binding proteins that complex with heterogeneous nuclear RNA (hnRNA). These proteins are associated with pre-mRNAs in the nucleus and regulate alternative splicing, polyadenylation, and other aspects of mRNA metabolism and transport. While all of the hnRNPs are presen…	2	https://ngdc.cncb.ac.cn/aging/rna-seq/rna-seq_search?data=Hnrnpf
EIF5	YES	No summary for this gene.	1	https://ngdc.cncb.ac.cn/aging/rna-seq/rna-seq_search?data=EIF5
CXXC4	YES	This gene encodes a CXXC-type zinc finger domain-containing protein that functions as an antagonist of the canonical wingless/integrated signaling pathway. The encoded protein negatively regulates wingless/integrated signaling through interaction with the post synaptic density protein/ Drosophila disc large tumor suppressor/ zonula occludens-1 protein domain of Dishevelled, a scaffolding protein …	13	https://ngdc.cncb.ac.cn/aging/rna-seq/rna-seq_search?data=CXXC4
GALNT2	YES	This gene encodes a member of the glycosyltransferase 2 protein family. Members of this family initiate mucin-type O-glycoslation of peptides in the Golgi apparatus. The encoded protein may be involved in O-linked glycosylation of the immunoglobulin A1 hinge region. This gene may influence triglyceride levels, and may be involved Type 2 diabetes, as well as several types of cancer. Alternative sp…	8	https://ngdc.cncb.ac.cn/aging/rna-seq/rna-seq_search?data=GALNT2
PTCH1	YES	This gene encodes a member of the patched family of proteins and a component of the hedgehog signaling pathway. Hedgehog signaling is important in embryonic development and tumorigenesis. The encoded protein is the receptor for the secreted hedgehog ligands, which include sonic hedgehog, indian hedgehog and desert hedgehog. Following binding by one of the hedgehog ligands, the encoded protein is …	15	https://ngdc.cncb.ac.cn/aging/rna-seq/rna-seq_search?data=PTCH1
VCL	YES	Vinculin is a cytoskeletal protein associated with cell-cell and cell-matrix junctions, where it is thought to function as one of several interacting proteins involved in anchoring F-actin to the membrane. Defects in VCL are the cause of cardiomyopathy dilated type 1W. Dilated cardiomyopathy is a disorder characterized by ventricular dilation and impaired systolic function, resulting in congestiv…	6	https://ngdc.cncb.ac.cn/aging/rna-seq/rna-seq_search?data=VCL
MGAT4B	YES	This gene encodes a key glycosyltransferase that regulates the formation of tri- and multiantennary branching structures in the Golgi apparatus. The encoded protein, in addition to the related isoenzyme A, catalyzes the transfer of N-acetylglucosamine (GlcNAc) from UDP-GlcNAc in a beta-1,4 linkage to the Man-alpha-1,3-Man-beta-1,4-GlcNAc arm of R-Man-alpha-1,6(GlcNAc-beta-1,2-Man-alpha-1,3)Man-be…	5	https://ngdc.cncb.ac.cn/aging/rna-seq/rna-seq_search?data=MGAT4B
WDR36	YES	This gene encodes a member of the WD repeat protein family. WD repeats are minimally conserved regions of approximately 40 amino acids typically bracketed by gly-his and trp-asp (GH-WD), which may facilitate formation of heterotrimeric or multiprotein complexes. Members of this family are involved in a variety of cellular processes, including cell cycle progression, signal transduction, apoptosis…	2	https://ngdc.cncb.ac.cn/aging/rna-seq/rna-seq_search?data=WDR36
MSTO1	YES	No summary for this gene.	3	https://ngdc.cncb.ac.cn/aging/rna-seq/rna-seq_search?data=MSTO1
PGM1	YES	The protein encoded by this gene is an isozyme of phosphoglucomutase (PGM) and belongs to the phosphohexose mutase family. There are several PGM isozymes, which are encoded by different genes and catalyze the transfer of phosphate between the 1 and 6 positions of glucose. In most cell types, this PGM isozyme is predominant, representing about 90% of total PGM activity. In red cells, PGM2 is a maj…	13	https://ngdc.cncb.ac.cn/aging/rna-seq/rna-seq_search?data=PGM1
ETV3	YES	No summary for this gene.	3	https://ngdc.cncb.ac.cn/aging/rna-seq/rna-seq_search?data=ETV3
NCOA7	YES	No summary for this gene.	15	https://ngdc.cncb.ac.cn/aging/rna-seq/rna-seq_search?data=NCOA7
TRIB2	YES	This gene encodes one of three members of the Tribbles family. The Tribbles members share a Trb domain, which is homologous to protein serine-threonine kinases, but lacks the active site lysine and probably lacks a catalytic function. The Tribbles proteins interact and modulate the activity of signal transduction pathways in a number of physiological and pathological processes. This Tribbles memb…	14	https://ngdc.cncb.ac.cn/aging/rna-seq/rna-seq_search?data=TRIB2
TRIO	YES	This gene encodes a large protein that functions as a GDP to GTP exchange factor. This protein promotes the reorganization of the actin cytoskeleton, thereby playing a role in cell migration and growth. Alternative splicing results in multiple transcript variants. [provided by RefSeq, Dec 2015]	12	https://ngdc.cncb.ac.cn/aging/rna-seq/rna-seq_search?data=TRIO
CNNM2	YES	This gene encodes a member of the ancient conserved domain containing protein family. Members of this protein family contain a cyclin box motif and have structural similarity to the cyclins. The encoded protein may play an important role in magnesium homeostasis by mediating the epithelial transport and renal reabsorption of Mg2+. Mutations in this gene are associated with renal hypomagnesemia. A…	3	https://ngdc.cncb.ac.cn/aging/rna-seq/rna-seq_search?data=CNNM2
PBX1	YES	This gene encodes a nuclear protein that belongs to the PBX homeobox family of transcriptional factors. Studies in mice suggest that this gene may be involved in the regulation of osteogenesis and required for skeletal patterning and programming. A chromosomal translocation, t(1;19) involving this gene and TCF3/E2A gene, is associated with pre-B-cell acute lymphoblastic leukemia. The resulting fu…	16	https://ngdc.cncb.ac.cn/aging/rna-seq/rna-seq_search?data=PBX1
SGSM2	YES	The protein encoded by this gene is a GTPase activator with activity towards RAB32 and RAB33B, which are regulators of membrane trafficking. The encoded protein inactivates RAB32 and can bind RAB9A-GTP, a protein required for RAB32 activation. [provided by RefSeq, Oct 2016]	5	https://ngdc.cncb.ac.cn/aging/rna-seq/rna-seq_search?data=SGSM2
MIF	YES	MIF is involved in several processes, including in cell proliferation and inflammation. Its levels are elevated in long-lived mouse models, including in caloric restriction. Knocking out MIF in mice results in an extended lifespan (knockout mice live 16% longer than controls) and are even longer-lived under caloric restriction. These results suggest a potential role in ageing, though human studie…	2	https://ngdc.cncb.ac.cn/aging/rna-seq/rna-seq_search?data=Mif
ZNF536	YES	The protein encoded by this gene is a highly conserved zinc finger protein. The encoded protein is most abundant in brain, where it negatively regulates neuronal differentiation. [provided by RefSeq, Sep 2015]	9	https://ngdc.cncb.ac.cn/aging/rna-seq/rna-seq_search?data=ZNF536
VGLL4	YES	No summary for this gene.	7	https://ngdc.cncb.ac.cn/aging/rna-seq/rna-seq_search?data=VGLL4
ACAD10	YES	This gene encodes a member of the acyl-CoA dehydrogenase family of enzymes (ACADs), which participate in the beta-oxidation of fatty acids in mitochondria. The encoded enzyme contains a hydrolase domain at the N-terminal portion, a serine/threonine protein kinase catlytic domain in the central region, and a conserved ACAD domain at the C-terminus. Several alternatively spliced transcript variants…	6	https://ngdc.cncb.ac.cn/aging/rna-seq/rna-seq_search?data=ACAD10
BVES	YES	This gene encodes a member of the POP family of proteins containing three putative transmembrane domains. This gene is expressed in cardiac and skeletal muscle and may play an important role in development of these tissues. The mouse ortholog may be involved in the regeneration of adult skeletal muscle and may act as a cell adhesion molecule in coronary vasculogenesis. Three transcript variants e…	9	https://ngdc.cncb.ac.cn/aging/rna-seq/rna-seq_search?data=BVES
RCOR2	YES	No summary for this gene.	17	https://ngdc.cncb.ac.cn/aging/rna-seq/rna-seq_search?data=RCOR2
SEPT6	NO
TXNDC5	YES	This gene encodes a member of the disulfide isomerase (PDI) family of endoplasmic reticulum (ER) proteins that catalyze protein folding and thiol-disulfide interchange reactions. The encoded protein has an N-terminal endoplasmic reticulum (ER)-signal sequence, three catalytically active thioredoxin domains and a C-terminal ER-retention sequence. Its expression is induced by hypoxia and its role m…	5	https://ngdc.cncb.ac.cn/aging/rna-seq/rna-seq_search?data=TXNDC5
PPM1G	YES	The protein encoded by this gene is a member of the PP2C family of Ser/Thr protein phosphatases. PP2C family members are known to be negative regulators of cell stress response pathways. This phosphatase is found to be responsible for the dephosphorylation of Pre-mRNA splicing factors, which is important for the formation of functional spliceosome. Studies of a similar gene in mice suggested a ro…	2	https://ngdc.cncb.ac.cn/aging/rna-seq/rna-seq_search?data=PPM1G
LAMC1	YES	Laminins, a family of extracellular matrix glycoproteins, are the major noncollagenous constituent of basement membranes. They have been implicated in a wide variety of biological processes including cell adhesion, differentiation, migration, signaling, neurite outgrowth and metastasis. Laminins, composed of 3 non identical chains: laminin alpha, beta and gamma (formerly A, B1, and B2, respective…	8	https://ngdc.cncb.ac.cn/aging/rna-seq/rna-seq_search?data=LAMC1
FERMT2	YES	No summary for this gene.	11	https://ngdc.cncb.ac.cn/aging/rna-seq/rna-seq_search?data=FERMT2
HLA-A	YES	HLA-A belongs to the HLA class I heavy chain paralogues. This class I molecule is a heterodimer consisting of a heavy chain and a light chain (beta-2 microglobulin). The heavy chain is anchored in the membrane. Class I molecules play a central role in the immune system by presenting peptides derived from the endoplasmic reticulum lumen so that they can be recognized by cytotoxic T cells. They are…	10	https://ngdc.cncb.ac.cn/aging/rna-seq/rna-seq_search?data=HLA-A
HMCN1	YES	This gene encodes a large extracellular member of the immunoglobulin superfamily. A similar protein in C. elegans forms long, fine tracks at specific extracellular sites that are involved in many processes such as stabilization of the germline syncytium, anchorage of mechanosensory neurons to the epidermis, and organization of hemidesmosomes in the epidermis. Mutations in this gene may be associa…	10	https://ngdc.cncb.ac.cn/aging/rna-seq/rna-seq_search?data=HMCN1
RP11-371I20.2	NO
C1orf116	YES	No summary for this gene.	6	https://ngdc.cncb.ac.cn/aging/rna-seq/rna-seq_search?data=C1orf116
RP4-803J11.2	NO
PCSK2	YES	This gene encodes a member of the subtilisin-like proprotein convertase family, which includes proteases that process protein and peptide precursors trafficking through regulated or constitutive branches of the secretory pathway. The protein undergoes an initial autocatalytic processing event and interacts with a neuroendocrine secretory protein in the ER, exits the ER and sorts to secretory gran…	11	https://ngdc.cncb.ac.cn/aging/rna-seq/rna-seq_search?data=PCSK2
RP1-37E16.12	NO
TMEM133	NO
KSR2	YES	No summary for this gene.	8	https://ngdc.cncb.ac.cn/aging/rna-seq/rna-seq_search?data=KSR2
FOSB	YES	The Fos gene family consists of 4 members: FOS, FOSB, FOSL1, and FOSL2. These genes encode leucine zipper proteins that can dimerize with proteins of the JUN family, thereby forming the transcription factor complex AP-1. As such, the FOS proteins have been implicated as regulators of cell proliferation, differentiation, and transformation. Alternatively spliced transcript variants encoding differ…	29	https://ngdc.cncb.ac.cn/aging/rna-seq/rna-seq_search?data=FOSB
GRIK3	YES	Glutamate receptors are the predominant excitatory neurotransmitter receptors in the mammalian brain and are activated in a variety of normal neurophysiologic processes. This gene product belongs to the kainate family of glutamate receptors, which are composed of four subunits and function as ligand-activated ion channels. It is not certain if the subunit encoded by this gene is subject to RNA ed…	6	https://ngdc.cncb.ac.cn/aging/rna-seq/rna-seq_search?data=GRIK3
LPP	YES	This gene encodes a member of a subfamily of LIM domain proteins that are characterized by an N-terminal proline-rich region and three C-terminal LIM domains. The encoded protein localizes to the cell periphery in focal adhesions and may be involved in cell-cell adhesion and cell motility. This protein also shuttles through the nucleus and may function as a transcriptional co-activator. This gene…	12	https://ngdc.cncb.ac.cn/aging/rna-seq/rna-seq_search?data=LPP
PARVA	YES	This gene encodes a member of the parvin family of actin-binding proteins. Parvins are associated with focal contacts and contain calponin homology domains that bind to actin filaments. The encoded protein is part of the integrin-linked kinase signaling complex and plays a role in cell adhesion, motility and survival. [provided by RefSeq, Dec 2010]	4	https://ngdc.cncb.ac.cn/aging/rna-seq/rna-seq_search?data=PARVA
NPAS4	YES	NXF is a member of the basic helix-loop-helix-PER (MIM 602260)-ARNT (MIM 126110)-SIM (see SIM2; MIM 600892) (bHLH-PAS) class of transcriptional regulators, which are involved in a wide range of physiologic and developmental events (Ooe et al., 2004 [PubMed 14701734]).[supplied by OMIM, Mar 2008]	12	https://ngdc.cncb.ac.cn/aging/rna-seq/rna-seq_search?data=NPAS4
KCNA3	YES	Potassium channels represent the most complex class of voltage-gated ion channels from both functional and structural standpoints. Their diverse functions include regulating neurotransmitter release, heart rate, insulin secretion, neuronal excitability, epithelial electrolyte transport, smooth muscle contraction, and cell volume. Four sequence-related potassium channel genes - shaker, shaw, shab,…	9	https://ngdc.cncb.ac.cn/aging/rna-seq/rna-seq_search?data=KCNA3
RNF212	YES	This gene encodes a RING finger protein that may function as a ubiquitin ligase. The encoded protein may be involved in meiotic recombination. This gene is located within a linkage disequilibrium block and polymorphisms in this gene may influence recombination rates. Alternate splicing results in multiple transcript variants.[provided by RefSeq	5	https://ngdc.cncb.ac.cn/aging/rna-seq/rna-seq_search?data=RNF212
ELFN1	YES	No summary for this gene.	18	https://ngdc.cncb.ac.cn/aging/rna-seq/rna-seq_search?data=ELFN1
FGFRL1	YES	The protein encoded by this gene is a member of the fibroblast growth factor receptor (FGFR) family, where amino acid sequence is highly conserved between members and throughout evolution. FGFR family members differ from one another in their ligand affinities and tissue distribution. A full-length representative protein would consist of an extracellular region, composed of three immunoglobulin-li…	9	https://ngdc.cncb.ac.cn/aging/rna-seq/rna-seq_search?data=FGFRL1
TAS2R46	NO
IGSF21	YES	No summary for this gene.	4	https://ngdc.cncb.ac.cn/aging/rna-seq/rna-seq_search?data=IGSF21
FAM135B	YES	No summary for this gene.	4	https://ngdc.cncb.ac.cn/aging/rna-seq/rna-seq_search?data=FAM135B
SNORD17	YES	No summary for this gene.	2	https://ngdc.cncb.ac.cn/aging/rna-seq/rna-seq_search?data=SNORD17
CADM3	YES	The protein encoded by this gene is a calcium-independent cell-cell adhesion protein that can form homodimers or heterodimers with other nectin proteins. The encoded protein has both homophilic and heterophilic cell-cell adhesion activity. This gene is reported to be a tumor suppressor gene. [provided by RefSeq, Oct 2016]	15	https://ngdc.cncb.ac.cn/aging/rna-seq/rna-seq_search?data=CADM3
CORIN	YES	This gene encodes a member of the type II transmembrane serine protease class of the trypsin superfamily. Members of this family are composed of multiple structurally distinct domains. The encoded protein converts pro-atrial natriuretic peptide to biologically active atrial natriuretic peptide, a cardiac hormone that regulates blood volume and pressure. This protein may also function as a pro-bra…	11	https://ngdc.cncb.ac.cn/aging/rna-seq/rna-seq_search?data=CORIN
CACNG2	YES	The protein encoded by this gene is a type I transmembrane AMPA receptor regulatory protein (TARP). TARPs regulate both trafficking and channel gating of the AMPA receptors. The AMPA subtype of ionotropic glutamate receptors are ligand gated ion channels that are typically activated by glutamate released from presynaptic neuron terminals and mediate fast neurotransmission in excitatory synapses. …	4	https://ngdc.cncb.ac.cn/aging/rna-seq/rna-seq_search?data=CACNG2
CHRM1	YES	No summary for this gene.	4	https://ngdc.cncb.ac.cn/aging/rna-seq/rna-seq_search?data=CHRM1
DGCR5	YES	No summary for this gene.	6	https://ngdc.cncb.ac.cn/aging/rna-seq/rna-seq_search?data=DGCR5
[truncated: 222 more rows]
