# Supplementary material for: α‐Synuclein antisense transcript SNCA‐AS1 regulates synapses‐ and aging‐related genes suggesting its implication in Parkinson's disease
Source: Aging Cell. 2021 Nov 19;20(12):e13504. doi: 10.1111/acel.13504 (PMC8672788; doi:10.1111/acel.13504)
Supplement: Supplementary file 20 — Table S12 [file ACEL-20-e13504-s021.xlsx]

## Sheet: Foglio 1 - DisGeNET-GDA - ALL-S
DisGeNET-GDA - ALL-SNCAAS1
SUID	association	associationType	evidence index	evidence level	interaction	name	pmid	score	selected	sentence	shared interaction	shared name	source
64	\N	Biomarker		no reported evidence	28348		\N	0.3	false	\N	28348		GENOMICS_ENGLAND
66	\N	Biomarker	1.0	strong	88892		\N	0.32	false	\N	88892		GENOMICS_ENGLAND
67	1	Biomarker	1.0	strong	174154		10443882	0.32	false	Although RDP itself is a rare condition, it is important because it has clinical and biochemical similarities to both Parkinson's disease and dystonia.	174154		BEFREE
69	1	GeneticVariation	0.979798	no reported evidence	178510		10507561	0.5	false	Exclusion of dominant mutations within the FTDP-17 locus on chromosome 17 for Parkinson's disease.	178510		BEFREE
71	1	GeneticVariation	0.935483870967742	no reported evidence	178943		10515181	0.6	false	Dopamine receptor D2 intronic polymorphism in patients with Parkinson's disease.	178943		BEFREE
72	1	GeneticVariation	0.935483870967742	no reported evidence	186823		10634251	0.6	false	The dopamine D2 receptor gene is a susceptibility locus for Parkinson's disease.	186823		BEFREE
73	1	GeneticVariation	0.979798	no reported evidence	188871		10665497	0.5	false	Significant association between the tau gene A0/A0 genotype and Parkinson's disease.	188871		BEFREE
74	1	GeneticVariation	0.935483870967742	no reported evidence	193937		10739171	0.6	false	This polymorphism may be in linkage disequilibrium with a mutation in DRD2 or a nearby gene that predisposes to drug-induced hallucinations which occur later in the course of idiopathic Parkinson's disease.	193937		BEFREE
76	1	Biomarker	1.0	no reported evidence	198537		10811228	0.05	false	These data suggest that the RET molecules enable selective gene transduction, and that NBL-1 may possibly be applied to gene therapy for neuroblastomas and Parkinson's disease.	198537		BEFREE
78	1	GeneticVariation	1.0	no reported evidence	208475		10964942	0.02	false	The Parkinson's disease-associated human mutant [A30P]alphaSYN was found to colocalize with betaSYN and synaptophysin in synapses of transgenic mouse brain.	208475		BEFREE
79	1	GeneticVariation	0.935483870967742	no reported evidence	210102		10990520	0.6	false	When genotypes for DRD2 were considered in combination with genotypes for intron 13 of MAO-B, genotype combinations with high risk of Parkinson's disease were found; although the MAO-B/DRD2 interaction did not reach statistical significance after Bonferroni correction for multiple comparisons, these results are suggestive of a possible synergism between MAOB and DRD2 genes with respect to Parkins…	210102		BEFREE
80	1	Biomarker	1.0	no reported evidence	213291		11044753	0.02	false	Alpha and beta nicotinic acetylcholine receptors subunits and synaptophysin in putamen from Parkinson's disease.	213291		BEFREE
81	\N	Biomarker	0.935483870967742	no reported evidence	214919		11069974	0.6	false	Neuroprotective role of dopamine against hippocampal cell death.	214919		MGD
83	1	Biomarker	1.0	no reported evidence	215178		11072752	0.01	false	CSF-GAP-43 was significantly decreased only in PD.	215178		BEFREE
84	1	GeneticVariation	0.935483870967742	no reported evidence	217197		11104188	0.6	false	Allelic association between the DRD2 TaqI A polymorphism and Parkinson's disease.	217197		BEFREE
85	1	GeneticVariation	0.935483870967742	no reported evidence	226890		11256581	0.6	false	Further, DRD2 variants have been implicated in Parkinson's disease (PD) and in iatrogenically-induced movement disorders, as well as in certain migraineurs.	226890		BEFREE
86	1	Biomarker	0.979798	no reported evidence	227261		11260802	0.5	false	Importantly, the discovery of mutations in the tau gene in familial forms of frontotemporal dementia and of mutations in the alpha-synuclein gene in familial forms of Parkinson's disease has established that dysfunction of tau protein and alpha-synuclein can cause neurodegeneration.	227261		BEFREE
87	1	GeneticVariation	0.979798	no reported evidence	234646		11377973	0.5	false	Mutations in the tau gene in familial forms of frontotemporal dementia and in the alpha-synuclein gene in familial cases of Parkinson's disease have provided causal links between the dysfunction of these proteins and neurodegeneration.	234646		BEFREE
88	1	Biomarker	0.979798	no reported evidence	235621		11391737	0.5	false	We conclude that the tau protein may play a small role in the pathogenesis of PD and that biochemical characterization of this role may suggest opportunities for PD prophylaxis.	235621		BEFREE
89	0	GeneticVariation	0.935483870967742	no reported evidence	236791		11409701	0.6	false	The -141C Ins/Del polymorphism of the dopamine D2 receptor gene is not associated with either migraine or Parkinson's disease.	236791		BEFREE
91	1	Biomarker	1.0	no reported evidence	242906		11504916	0.01	false	Gene transfer of the JNK interacting protein-1 protects dopaminergic neurons in the MPTP model of Parkinson's disease.	242906		BEFREE
93	1	Biomarker	1.0	no reported evidence	244558		11529246	0.09	false	Subthalamic GAD gene transfer in Parkinson disease patients who are candidates for deep brain stimulation.	244558		BEFREE
94	1	GeneticVariation	0.979798	no reported evidence	252287		11706972	0.5	false	Case-Control study of the extended tau gene haplotype in Parkinson's disease.	252287		BEFREE
95	1	GeneticVariation	0.979798	no reported evidence	252629		11710889	0.5	false	Among a sample of 1056 individuals from 235 families selected from 13 clinical centers in the United States and Australia and from a family ascertainment core center, we tested 5 single-nucleotide polymorphisms (SNPs) within the tau gene for association with PD, using family-based tests of association.	252629		BEFREE
96	\N	Biomarker	0.935483870967742	no reported evidence	263948		11864730	0.6	false	Activity, non-selective attention and emotionality in dopamine D2/D3 receptor knock-out mice.	263948		MGD
97	1	GeneticVariation	0.979798	no reported evidence	270583		11958849	0.5	false	We investigated the association of Parkinson's disease (PD) with tau gene H1 haplotypes in the Norwegian population.	270583		BEFREE
98	\N	GeneticVariation	0.979798	no reported evidence	270584		11958849	0.5	false	The tau H1 haplotype is associated with increased risk of Parkinson disease in a Norwegian population.	270584		LHGDN
99	1	Biomarker	0.979798	no reported evidence	288976		12231446	0.5	false	Noting the significant incidence of clinical misdiagnosis of Parkinson's disease, we investigated this tau gene association in a series of 157 pathologically confirmed cases of brain stem Lewy body Parkinson's disease by analysing their tau haplotype status.	288976		BEFREE
101	1	Biomarker	1.0	no reported evidence	288981		12231460	0.01	false	Therefore, NF-L is unlikely to play a major role in the pathogenesis of PD.	288981		BEFREE
102	\N	AlteredExpression	1.0	no reported evidence	293023		12376704	0.09	false	GAD gene transfer into glutamatergic excitatory neurons leading to an inhibitory bias with altered network activity and a neuroprotective phenotype holds potential for treatment of Parkinson's disease	293023		LHGDN
103	1	Biomarker	1.0	no reported evidence	293025		12376704	0.09	false	Subthalamic GAD gene therapy in a Parkinson's disease rat model.	293025		BEFREE
104	1	GeneticVariation	0.935483870967742	no reported evidence	296880		12428723	0.6	false	We tested for gender-specific interactions between smoking and genetic polymorphisms of monoamine oxidase B (MAO-B) intron 13 (G or A allele), monoamine oxidase A (MAO-A) EcoRV (Yor N allele), and dopamine D2 recepor (DRD2) Taq1B (B1 or B2 allele) in a case-control study of 186 incident idiopathic Parkinson's disease (PD) cases and 296 age- and gender-matched controls.	296880		BEFREE
105	1	GeneticVariation	0.935483870967742	no reported evidence	318637		12722176	0.6	false	Dopamine D2 receptor TaqIA and TaqIB polymorphisms in Parkinson's disease.	318637		BEFREE
106	1	GeneticVariation	0.979798	no reported evidence	349373		14600827	0.5	false	Association of tau gene polymorphism with Parkinson's disease.	349373		BEFREE
107	1	AlteredExpression	0.935483870967742	no reported evidence	351071		14622169	0.6	false	No alteration in the level of dopamine D2 receptor or dopamine transporter mRNA was found in either lobule in patients with Parkinson's disease.	351071		BEFREE
108	1	Biomarker	0.935483870967742	no reported evidence	354355		14663020	0.6	false	Experiments with dopamine D2 receptor knockout mice showed that A2A receptors can function and anti-PD activities of A2A antagonists can occur independent of the dopaminergic system.	354355		BEFREE
109	1	GeneticVariation	0.979798	no reported evidence	366070		14991810	0.5	false	Our data suggest that an increase in expression of the MAPT gene is a susceptibility factor in idiopathic PD.	366070		BEFREE
111	1	GeneticVariation	1.0	no reported evidence	374949		15108120	0.01	false	Our results suggest that a relative excess of nonsynonymous mutations in MTND genes in supercluster JTWIX is associated with an increased risk of PD and the disease progression to dementia.	374949		BEFREE
113	1	Biomarker	1.0	no reported evidence	379511		15158159	0.01	false	Transcriptional activation of p62/A170/ZIP during the formation of the aggregates: possible mechanisms and the role in Lewy body formation in Parkinson's disease.	379511		BEFREE
114	1	Biomarker	0.979798	no reported evidence	383022		15201350	0.5	false	Tau gene and Parkinson's disease: a case-control study and meta-analysis.	383022		BEFREE
116	1	Biomarker	1.0	no reported evidence	385686		15236401	0.01	false	This study demonstrates that HADH II/ABAD modulates MPTP neurotoxicity and suggests that HADH II/ABAD mimetics may provide protective benefit in the treatment of PD.	385686		BEFREE
117	1	Biomarker	0.979798	no reported evidence	390564		15297935	0.5	false	Linkage disequilibrium and association of MAPT H1 in Parkinson disease.	390564		BEFREE
119	0	Biomarker	0.5	no reported evidence	398760		15390056	0.02	false	Chronic subthalamic nucleus deep brain stimulation (STN-DBS) is an efficacious treatment for idiopathic Parkinson's disease (PD) that cannot be further improved by medical therapy.	398760		BEFREE
120	1	GeneticVariation	0.935483870967742	no reported evidence	398763		15390060	0.6	false	Our results show a significant association between the dopamine D2 receptor gene polymorphism Taq IA and SOS in PD.	398763		BEFREE
121	1	Biomarker	0.979798	no reported evidence	406710		15538967	0.5	false	The followings, for instance, are only a few of the many new biomarkers that have been recently identified: the phosphorylated tau protein and aggregated Beta-amyloid peptide for Alzheimer's disease (AD), Alpha-synuclein contained Lewy bodies and altered dopamine transporter (DAT) imaging for Parkinson's disease (PD), SOD mutations for familial amyotrophic lateral sclerosis (ALS), and CAG repeats…	406710		BEFREE
122	1	GeneticVariation	0.979798	no reported evidence	414117		15627775	0.5	false	The tau gene haplotype h1 confers a susceptibility to Parkinson's disease.	414117		BEFREE
123	1	Biomarker	0.935483870967742	no reported evidence	422973		15728856	0.6	false	Thus, alterations in RGS9-2 may be a key factor in the pathway leading from D2DRs to the side effects associated with the treatment both of psychoses and Parkinson's disease.	422973		BEFREE
124	1	GeneticVariation	0.979798	no reported evidence	423300		15732111	0.5	false	There was an increased risk of PD for persons with either SNCA 261/261 or MAPT H1/H1 genotypes as compared with persons with neither (odds ratio, 1.96; 95% confidence interval, 1.34-2.86; p = 0.0003).	423300		BEFREE
125	1	Biomarker	0.979798	no reported evidence	428625		15792962	0.5	false	They also form the basis for the investigation of the possible genetic role of MAPT in Parkinson's disease and other tauopathies, including Alzheimer's disease.	428625		BEFREE
126	1	GeneticVariation	0.935483870967742	no reported evidence	431156		15824260	0.6	false	Patients Two hundred fifty patients with Parkinson disease were screened for the presence or absence of PDD following a short-term levodopa administration, and 215 subjects were available for further evaluations, including genotypic analysis of the CA dinucleotide short tandem repeat (CAn-STR) polymorphism located in the dopamine receptor D2 gene (DRD2).	431156		BEFREE
128	1	Biomarker	1.0	no reported evidence	431456		15827745	0.04	false	Association between the neuron-specific RNA-binding protein ELAVL4 and Parkinson disease.	431456		BEFREE
129	\N	Biomarker	1.0	no reported evidence	431461		15827745	0.04	false	potential role for ELAVL4 suggested as a modifier gene for age at onset of Parkinson's disease	431461		LHGDN
130	1	GeneticVariation	0.935483870967742	no reported evidence	456239		16124668	0.6	false	Previously, we found a significant association between the dopamine D2 receptor gene polymorphism Taq IA and sudden onset of sleep in patients with Parkinson disease.	456239		BEFREE
132	1	AlteredExpression	1.0	no reported evidence	483918		16443751	0.06	false	Overexpression of GPR37 led to aggregate formation, retention of the receptor in the cytoplasm and low survival rates of transfected cells, confirming the notion that misfolded GPR37 contributes to cell death, as observed in Parkinson's disease.	483918		BEFREE
133	1	GeneticVariation	0.979798	no reported evidence	518102		16876320	0.5	false	Correlation of tau gene polymorphism with age at onset of Parkinson's disease.	518102		BEFREE
134	1	Biomarker	0.979798	no reported evidence	519981		16899997	0.5	false	Beta-amlyoid 1-42 and tau-protein in cerebrospinal fluid of patients with Parkinson's disease dementia.	519981		BEFREE
136	1	Biomarker	1.0	no reported evidence	527517		16978060	0.01	false	Enriched NCAM-positive cells form functional dopaminergic neurons in the rat model of Parkinson's disease.	527517		BEFREE
137	1	GeneticVariation	0.979798	no reported evidence	528474		16987883	0.5	false	Mutations in the tau gene, MAPT, cause familial frontotemporal dementia with parkinsonism linked to chromosome 17 (FTDP-17), and common variation in MAPT is strongly associated with the risk of PSP, corticobasal degeneration and, to a lesser extent, AD and Parkinson's disease (PD), implicating the involvement of tau in common neurodegenerative pathway(s).	528474		BEFREE
139	1	AlteredExpression	0.9230769	no reported evidence	531214		17015834	0.1	false	DJ-1, a cancer- and Parkinson's disease-associated protein, stabilizes the antioxidant transcriptional master regulator Nrf2.	531214		BEFREE
141	\N	GeneticVariation		no reported evidence	534628		17052657	0.1	false	Genome-wide genotyping in Parkinson\'s disease and neurologically normal controls: first stage analysis and public release of data.	534628		GWASDB
143	\N	GeneticVariation		no reported evidence	534630		17052657	0.1	false	Genome-wide genotyping in Parkinson\'s disease and neurologically normal controls: first stage analysis and public release of data.	534630		GWASDB
144	1	Biomarker	1.0	no reported evidence	535847		17065462	0.05	false	Glial cell-line derived neurotrophic factor (GDNF)-mediated RET tyrosine kinase signaling is implicated in the survival of several PNS and CNS neuronal populations that are important in the pathogenesis of several disorders including Parkinson's disease and drug addiction.	535847		BEFREE
145	1	GeneticVariation	0.979798	no reported evidence	537679		17085483	0.5	false	PSP, CBD and more recently Alzheimer's disease and Parkinson's disease, are associated with the MAPT H1 haplotype, but the relationship between genotype and disease remains unclear.	537679		BEFREE
146	1	GeneticVariation	0.935483870967742	no reported evidence	543450		17147698	0.6	false	In the present study, we investigated this effect in Parkinson's disease (PD) patients carrying the DRD2 TaqIA A1 allelic variant.	543450		BEFREE
148	1	GeneticVariation	1.0	no reported evidence	545334		17171651	0.03	false	Cyclooxygenase-2 polymorphisms in Parkinson's disease.	545334		BEFREE
149	\N	GeneticVariation	1.0	no reported evidence	545335		17171651	0.03	false	Possible influence of the COX-2 C8473T SNP in Parkinson's disease, although it only seems to be of importance in men.	545335		LHGDN
150	\N	GeneticVariation	0.979798	no reported evidence	547544		17192721	0.5	false	The data presented here suggest that subhaplotypes of haplotype H1 may confer susceptibility to Parkinson's disease (PD), and that either allelic heterogeneity or different haplotype composition explain the divergent haplotype results.	547544		LHGDN
151	0	GeneticVariation	0.979798	no reported evidence	547545		17192721	0.5	false	We failed to demonstrate a consistent association between the MAPT H1 haplotype (delineated by intron 9 ins/del) and PD in three ethnically diverse populations.	547545		BEFREE
152	1	AlteredExpression	1.0	no reported evidence	548863		17203488	0.09	false	Alterations in prodynorphin, proenkephalin, and GAD67 mRNA levels in the aged human putamen: correlation with Parkinson's disease.	548863		BEFREE
153	1	Biomarker	1.0	no reported evidence	551404		17230446	0.04	false	Our data suggest that the association between ELAVL4 and PD previously observed might be explained by a Celtic-founder effect.	551404		BEFREE
154	\N	Biomarker	0.979798	no reported evidence	577649		17514749	0.5	false	Strong evidence that the H1 clade, which contains MAPT and several other genes, is a risk factor for Parkinson's disease.	577649		LHGDN
155	1	GeneticVariation	0.979798	no reported evidence	577650		17514749	0.5	false	Association analysis of MAPT H1 haplotype and subhaplotypes in Parkinson's disease.	577650		BEFREE
156	1	GeneticVariation	0.979798	no reported evidence	578361		17522092	0.5	false	Our approach did not make any assumptions about disease mechanisms, but it, nevertheless, revealed alpha-synuclein, NR4A2 (Nurr1), and the tau genes, which had previously been associated to PD.	578361		BEFREE
157	1	GeneticVariation	0.979798	no reported evidence	581531		17555970	0.5	false	The microtubule-associated protein tau (MAPT) locus has long been associated with sporadic neurodegenerative disease, notably progressive supranuclear palsy and corticobasal degeneration, and more recently with Alzheimer's disease and Parkinson's disease.	581531		BEFREE
158	\N	AlteredExpression	1.0	no reported evidence	582081		17560944	0.03	false	tetrahydrobiopterin-induced COX-2 expression is responsible for dopamine oxidation, leading to the preferential vulnerability of dopaminergic cells in Parkinson's disease	582081		LHGDN
159	1	Biomarker	1.0	no reported evidence	584565		17586305	0.09	false	Safety and tolerability of gene therapy with an adeno-associated virus (AAV) borne GAD gene for Parkinson's disease: an open label, phase I trial.	584565		BEFREE
160	\N	GeneticVariation	0.979798	no reported evidence	589870		17637803	0.5	false	Role of MAPT H1 haplotypes in the etiology of Parkinson's disease may be ethnically dependent.	589870		LHGDN
161	1	GeneticVariation	0.979798	no reported evidence	589871		17637803	0.5	false	Role of ethnicity on the association of MAPT H1 haplotypes and subhaplotypes in Parkinson's disease.	589871		BEFREE
162	\N	Biomarker	0.979798	no reported evidence	593860		17683088	0.5	false	Tau and alpha-synuclein are involved in shared or converging pathways in pathogenesis of Parkinson's disease (PD)/inversion influences development of cognitive impairment and dementia in patients with idiopathic PD.	593860		LHGDN
163	1	GeneticVariation	0.979798	no reported evidence	593861		17683088	0.5	false	We observed that cognitive decline and the development of PD dementia are strongly associated (p = 10(-4)) with the inversion polymorphism containing MAPT.	593861		BEFREE
165	1	Biomarker	0.8571429	no reported evidence	597744		17726113	0.1	false	Inhibition of the leucine-rich repeat protein LINGO-1 enhances survival, structure, and function of dopaminergic neurons in Parkinson's disease models.	597744		BEFREE
167	\N	AlteredExpression		no reported evidence	612530		17987278	0.01	false	Neuronal pentraxin II is highly upregulated in Parkinson's disease and a novel component of Lewy bodies.	612530		LHGDN
169	\N	GeneticVariation	0.5	no reported evidence	620534		18085551	0.33	false	common genetic variants in the IGF2-INS-TH cluster modify susceptibility to idiopathic Parkinson's disease	620534		LHGDN
170	1	GeneticVariation	0.979798	no reported evidence	622537		18162161	0.5	false	Association of MAPT haplotype-tagging SNPs with sporadic Parkinson's disease.	622537		BEFREE
171	1	GeneticVariation	0.935483870967742	no reported evidence	623976		18175338	0.6	false	The DRD2 TaqIA polymorphism and demand of dopaminergic medication in Parkinson's disease.	623976		BEFREE
173	1	AlteredExpression	1.0	no reported evidence	626137		18198416	0.01	false	Twelve genes altered in similar manner in AD and PD, while four genes showed differential expression profiles between AD and PD in different brain regions (cannabinoid-receptor-2, Histone-cluster-1-H3e, nicotinic-cholinergic-receptor-alpha6 and beta-site-APP-cleaving enzyme-1).	626137		BEFREE
174	1	GeneticVariation	0.979798	no reported evidence	627405		18210157	0.5	false	MAPT (P = 0.007), SNCA REP1 (P = 0.012), smoking (P = 0.001), and coffee (P = 0.011) were associated with PD risk.	627405		BEFREE
175	\N	Biomarker	0.935483870967742	no reported evidence	634272		18289173	0.6	false	Melatonin reduces the neuronal loss, downregulation of dopamine transporter, and upregulation of D2 receptor in rotenone-induced parkinsonian rats.	634272		RGD
176	1	GeneticVariation	0.935483870967742	no reported evidence	638277		18327668	0.6	false	Genotype combinations characterized by the presence of two variant genotypes on their corresponding loci revealed that four combinations of GSTT1 null and MnSOD(-9Val) or GST null and MAOB-G or CYP2E1*5B and MAO-B-AG or CYP2E1*5B and DRD2 (Taq1A-het) genotypes in the patients exhibited severalfold higher and significant association with risk to PD.	638277		BEFREE
177	1	GeneticVariation	1.0	no reported evidence	648967		18436345	0.05	false	We therefore were interested whether polymorphisms in the RET gene were associated with increased PD risk.	648967		BEFREE
178	\N	Biomarker	0.979798	no reported evidence	656679		18509094	0.5	false	This study supports a role for MAPT in the pathogenesis of familial and idiopathic Parkinson disease (PD).	656679		LHGDN
179	1	GeneticVariation	0.979798	no reported evidence	656683		18509094	0.5	false	Haplotypes and gene expression implicate the MAPT region for Parkinson disease: the GenePD Study.	656683		BEFREE
180	1	Biomarker	1.0	no reported evidence	663864		18587682	0.04	false	Replication of association between ELAVL4 and Parkinson disease: the GenePD study.	663864		BEFREE
181	\N	Biomarker	1.0	no reported evidence	663865		18587682	0.04	false	Association with rs967582 in a third cohort further implicates ELAVL4 as a Parkinson disease susceptibility gene.	663865		LHGDN
182	1	Biomarker	1.0	no reported evidence	672705		18691389	0.06	false	These findings suggest that persistent induction of unfolded protein stress underlies chronic progressive catecholaminergic neuronal death, and that dysfunction of mitochondrial complex I and oxidative stress might be involved in the progression of Parkinson's disease. parkin-ko/Pael-R-tg mice represents an AR-JP mouse model displaying chronic and selective loss of catecholaminergic neurons.	672705		BEFREE
183	1	GeneticVariation	0.979798	no reported evidence	679705		18785640	0.5	false	Guadeloupean controls and patients with atypical and idiopathic parkinsonism and ethnically and age-matched controls were genotyped for H1 and H2 alleles, then for the H1 subhaplotype associated with PSP in Caucasians, using previously described haplotype-tagging single nucleotide polymorphisms (Ht-SNPs) in linkage disequilibrium at the MAPT locus.	679705		BEFREE
184	1	GeneticVariation	0.979798	no reported evidence	686235		18854867	0.5	false	Recent studies have detected an over-representation of the H1 haplotype of the MAPT gene in neurodegenerative disorders such as progressive supranuclear palsy (PSP), corticobasal degeneration (CBD), frontotemporal dementia (FTD) and Parkinson's disease (PD), whereas the H2 haplotype has been found to be related to familial FTD.	686235		BEFREE
186	1	Biomarker	1.0	no reported evidence	686661		18923405	0.01	false	Gene-based candidates for Parkinson's disease (PD) include the ubiquitin-proteosome system, scavengers of reactive oxygen species, brain-derived neurotrophic factor (BDNF), its receptor, TrkB, and downstream target early growth response 1, Nurr-1, and signaling through protein kinase C and RAS pathways.	686661		BEFREE
187	1	GeneticVariation	0.979798	no reported evidence	687439		18930114	0.5	false	Some APOE or tau gene polymorphisms have been associated with Alzheimer's disease (AD), progressive supranuclear palsy (PSP) and Parkinson's disease (PD).	687439		BEFREE
188	1	GeneticVariation	0.979798	no reported evidence	691116		18985386	0.5	false	These data suggest the identification of new susceptibility alleles for PD in the GAK/DGKQ region, and also provide further support for the role of SNCA and MAPT in PD susceptibility.	691116		BEFREE
189	1	GeneticVariation	0.979798	no reported evidence	707590		19156451	0.5	false	We scanned the entire genome and selected markers that interacted with a set of well-known loci previously associated to PD (SNCA, Parkin, LRRK2, UCHL1, DJ-1, PINK and MAPT).	707590		BEFREE
190	1	AlteredExpression	1.0	no reported evidence	713189		19218498	0.06	false	Induction of macroautophagy by overexpression of the Parkinson's disease-associated GPR37 receptor.	713189		BEFREE
191	1	AlteredExpression	0.9230769	no reported evidence	714867		19236154	0.1	false	The transcription factor Nrf2 as a new therapeutic target in Parkinson's disease.	714867		BEFREE
192	\N	Biomarker	0.5	no reported evidence	718384		19276553	0.33	false	IGF-I and IGF-II resistance was present in DLB but not PD frontal cortex, and associated with reduced expression of Hu, nerve growth factor, and Trk neurotrophin receptors, and increased levels of glial fibrillary acidic protein, alpha-synuclein, dopamine-beta-hydroxylase, 4-hydroxy-2-nonenal (HNE), and ubiquitin immunoreactivity.	718384		CTD_human
193	\N	Biomarker	0.5	no reported evidence	718386		19276553	0.33	false	Quantitative RT-PCR demonstrated reduced expression of insulin, IGF-II, and insulin, IGF-I, and IGF-II receptors (R) in PD and/or DLB frontal white matter and amygdala, and reduced IGF-IR and IGF-IIR mRNA in DLB frontal cortex.	718386		CTD_human
194	1	Biomarker	0.5	no reported evidence	718393		19276553	0.33	false	The results suggest that: 1) IGF-I, IGF-II, and neurotrophin signaling are more impaired in DLB than PD, corresponding with DLB's more pronounced neurodegeneration, oxidative stress, and alpha-synuclein accumulation; 2) MnCl2 exposure causes PD/DLB associated abnormalities in central nervous system neurons, and therefore may contribute to their molecular pathogenesis; and 3) molecular abnormaliti…	718393		BEFREE
196	\N	Biomarker		no reported evidence	718397		19276553	0.5	false	Brain insulin-like growth factor and neurotrophin resistance in Parkinson\'s disease and dementia with Lewy bodies: potential role of manganese neurotoxicity.	718397		CTD_human
197	\N	Biomarker	0.5	no reported evidence	718406		19276553	0.33	false	The results suggest that: 1) IGF-I, IGF-II, and neurotrophin signaling are more impaired in DLB than PD, corresponding with DLB's more pronounced neurodegeneration, oxidative stress, and alpha-synuclein accumulation; 2) MnCl2 exposure causes PD/DLB associated abnormalities in central nervous system neurons, and therefore may contribute to their molecular pathogenesis; and 3) molecular abnormaliti…	718406		CTD_human
198	1	GeneticVariation	0.935483870967742	no reported evidence	728333		19396436	0.6	false	Association of the DRD2 and DRD3 polymorphisms with response to pramipexole in Parkinson's disease patients.	728333		BEFREE
199	1	GeneticVariation	0.979798	no reported evidence	733522		19450659	0.5	false	Microtubule-associated protein tau (MAPT) influences the risk of Parkinson's disease among Indians.	733522		BEFREE
200	1	GeneticVariation	0.935483870967742	no reported evidence	738335		19512960	0.6	false	The importance of dopamine D2 receptors (DRD2) for central nervous dopaminergic signalling makes variants in the DRD2 gene potential modulators of the risk or course of various behavioural, psychiatric or neurologic diseases (e.g. addiction, schizophrenia, Parkinson's disease).	738335		BEFREE
202	1	AlteredExpression	1.0	no reported evidence	741069		19551455	0.01	false	CXCR4 and CXCL12 expression is increased in the nigro-striatal system of Parkinson's disease.	741069		BEFREE
203	1	GeneticVariation	0.979798	no reported evidence	741590		19558713	0.5	false	Role of the H1 haplotype of microtubule-associated protein tau (MAPT) gene in Greek patients with Parkinson's disease.	741590		BEFREE
204	1	GeneticVariation	0.979798	no reported evidence	743246		19573950	0.5	false	GSK3β polymorphisms, MAPT H1 haplotype and Parkinson's disease in a Greek cohort.	743246		BEFREE
205	1	GeneticVariation	0.935483870967742	no reported evidence	751396		19669131	0.6	false	This study identified apomorphine use and levodopa dosages between 500 and 1000 mg as non-genetic and the 15× DRD2 CA repeat allele as genetic determinants for the discontinuation of non-ergoline DA treatment in patients with PD.	751396		BEFREE
206	\N	Biomarker		no reported evidence	754080		19703168	0.5	false	Ginsenoside Rg1 protects dopaminergic neurons in a rat model of Parkinson's disease through the IGF-I receptor signalling pathway.	754080		RGD
207	1	GeneticVariation	0.8571429	no reported evidence	755368		19720553	0.1	false	LINGO1 rs9652490 is associated with essential tremor and Parkinson disease.	755368		BEFREE
208	1	GeneticVariation	0.979798	no reported evidence	763633		19812213	0.5	false	Our previous work has implicated two genetic factors in the development of cognitive dysfunction in Parkinson's disease, namely the genes for catechol-O-methyltransferase (COMT Val(158)Met) and microtubule-associated protein tau (MAPT) H1/H2.	763633		BEFREE
209	1	GeneticVariation	0.979798	no reported evidence	768786		19879020	0.5	false	Different MAPT haplotypes are associated with Parkinson's disease and progressive supranuclear palsy.	768786		BEFREE
210	1	GeneticVariation	0.8571429	no reported evidence	771166		19908305	0.1	false	Role of LINGO1 polymorphisms in Parkinson's disease.	771166		BEFREE
211	1	GeneticVariation	0.979798	no reported evidence	771450		19912324	0.5	false	Association of the MAPT locus with Parkinson's disease.	771450		BEFREE
212	\N	GeneticVariation	0.979798	no reported evidence	771844		19915575	0.5	false	Genome-wide association study reveals genetic risk underlying Parkinson\'s disease.	771844		GWASDB
213	\N	Biomarker	0.979798	no reported evidence	771871		19915575	0.5	false	Genome-wide association study reveals genetic risk underlying Parkinson\'s disease.	771871		CTD_human
214	1	GeneticVariation	0.979798	no reported evidence	771874		19915576	0.5	false	By comparing results of a GWAS performed on individuals of European ancestry, we identified PARK16, SNCA and LRRK2 as shared risk loci for PD and BST1 and MAPT as loci showing population differences.	771874		BEFREE
215	1	GeneticVariation	0.979798	no reported evidence	783090		20070850	0.5	false	Genome-wide association study confirms SNPs in SNCA and the MAPT region as common risk factors for Parkinson disease.	783090		BEFREE
217	1	Biomarker	1.0	no reported evidence	784571		20085810	0.01	false	TRIM9, a novel brain-specific E3 ubiquitin ligase, is repressed in the brain of Parkinson's disease and dementia with Lewy bodies.	784571		BEFREE
219	1	Biomarker	1.0	no reported evidence	792543		20164189	0.03	false	Through genetic manipulations and treatment with the small molecule mitochondrial division inhibitor (mdivi-1), which inhibits DLP1/Drp1, both structural and functional mitochondrial defects induced by mutant PINK1 were attenuated, highlighting a potential novel therapeutic avenue for Parkinson disease.	792543		BEFREE
220	1	GeneticVariation	0.5	no reported evidence	793605		20177695	0.02	false	We report on a patient with advanced PD due to R793M missense mutation in the LRRK2 gene successfully treated by STN-DBS.	793605		BEFREE
221	1	Biomarker	1.0	no reported evidence	801989		20350599	0.05	false	As the activation of GFRalpha1/RET was shown to rescue dopaminergic neurons, our results suggest the potential of persephin for the treatment of Parkinson's disease.	801989		BEFREE
222	1	GeneticVariation	0.8571429	no reported evidence	803148		20369371	0.1	false	LINGO1 and LINGO2 variants are associated with essential tremor and Parkinson disease.	803148		BEFREE
223	1	Biomarker	1.0	no reported evidence	809035		20442138	0.05	false	The RET51/FKBP52 complex and its involvement in Parkinson disease.	809035		BEFREE
224	0	Biomarker	0.8571429	no reported evidence	811397		20468067	0.1	false	LINGO1 is not associated with Parkinson's disease in German patients.	811397		BEFREE
225	1	GeneticVariation	0.8571429	no reported evidence	813111		20489616	0.1	false	Finally, association studies have nominated genetic variation in the leucine-rich repeat and Ig containing 1 gene (LINGO1) as a risk for both Parkinson disease and essential tremor, providing the first genetic evidence of a link between the two conditions.	813111		BEFREE
226	1	GeneticVariation	0.979798	no reported evidence	813785		20498436	0.5	false	Mutations in the tau coding gene MAPT are a cause of frontotemporal dementia, and the H1/H1 genotype of MAPT, giving rise to higher tau expression levels, is associated with progressive supranuclear palsy, corticobasal degeneration, and Parkinson disease (PD).	813785		BEFREE
227	1	GeneticVariation	0.979798	no reported evidence	818400		20547614	0.5	false	Altered cerebrospinal fluid (CSF) levels of amyloid-β (Aβ) and tau proteins have been found in PDD, with intermediate changes for Aβ42 in non-demented PD.	818400		BEFREE
228	1	Biomarker	0.979798	no reported evidence	830274		20678581	0.5	false	Tau protein: relevance to Parkinson's disease.	830274		BEFREE
229	1	GeneticVariation	0.979798	no reported evidence	830691		20683486	0.5	false	These analyses have confirmed SNCA and MAPT as loci harboring PD susceptibility.	830691		BEFREE
230	\N	Biomarker	0.979798	no reported evidence	833225		20711177	0.5	false	Common genetic variation in the HLA region is associated with late-onset sporadic Parkinson\'s disease.	833225		CTD_human
231	1	GeneticVariation	0.979798	no reported evidence	846592		20938043	0.5	false	In addition, common variation in 3 genes (MAPT, LRRK2, and SNCA) and loss-of-function mutations in GBA have been well-validated as susceptibility factors for PD.	846592		BEFREE
232	1	GeneticVariation	0.979798	no reported evidence	847837		20951764	0.5	false	High cerebrospinal tau levels are associated with the rs242557 tau gene variant and low cerebrospinal β-amyloid in Parkinson disease.	847837		BEFREE
234	1	Biomarker	1.0	no reported evidence	848526		20957646	0.02	false	Genetic analysis of leucine-rich repeat (LRR) and immunoglobulin (Ig) domain-containing, Nogo receptor-interacting protein-1 (LINGO1) in two independent Chinese parkinson's disease populations.	848526		BEFREE
235	\N	GeneticVariation	0.979798	no reported evidence	852055		21044948	0.5	false	Dissection of the genetics of Parkinson\'s disease identifies an additional association 5\' of SNCA and multiple associated haplotypes at 17q21.	852055		GWASCAT
236	\N	GeneticVariation	0.979798	no reported evidence	852056		21044948	0.5	false	Dissection of the genetics of Parkinson\'s disease identifies an additional association 5\' of SNCA and multiple associated haplotypes at 17q21.	852056		GWASDB
237	1	Biomarker	0.979798	no reported evidence	853145		21058943	0.5	false	Replication of GWAS associations for GAK and MAPT in Parkinson's disease.	853145		BEFREE
238	1	GeneticVariation	0.979798	no reported evidence	853820		21063069	0.5	false	Family-based association analysis of the MAPT gene in Parkinson disease.	853820		BEFREE
239	1	GeneticVariation	0.979798	no reported evidence	862045		21159074	0.5	false	In the Caucasian patient-control series examined, risk for PD was influenced by variation in SNCA and MAPT but not GSK3B.	862045		BEFREE
241	1	Biomarker	1.0	no reported evidence	864136		21182589	0.02	false	The microtubule-stabilizing protein p25α accumulates in dopaminergic neurons in Parkinson's disease.	864136		BEFREE
243	1	Biomarker	1.0	no reported evidence	868071		21228559	0.01	false	An exploratory study on the CHRNA3-CHRNA5-CHRNB4 cluster, smoking, and Parkinson's disease.	868071		BEFREE
244	1	GeneticVariation	0.979798	no reported evidence	869729		21248740	0.5	false	Besides, post-hoc analysis confirmed GAK/DGKQ, HLA and MAPT as PD risk loci among the Dutch (GAK/DGKQ, rs2242235: P = 1.22 × 10(-4), OR = 1.51; HLA, rs4248166: P = 4.39 × 10(-5), OR = 1.36; and MAPT, rs3785880: P = 1.9 × 10(-3), OR = 1.19).	869729		BEFREE
245	1	GeneticVariation	0.979798	no reported evidence	873569		21292315	0.5	false	Genome-wide association studies (GWAS) for Parkinson's disease have linked two loci (MAPT and SNCA) to risk of Parkinson's disease.	873569		BEFREE
246	1	Biomarker	1.0	no reported evidence	873647		21292769	0.03	false	Parkin ubiquitinates Drp1 for proteasome-dependent degradation: implication of dysregulated mitochondrial dynamics in Parkinson disease.	873647		BEFREE
247	1	Biomarker	0.979798	no reported evidence	878286		21344240	0.5	false	Identification of Parkinson's disease candidate genes using CAESAR and screening of MAPT and SNCAIP in South African Parkinson's disease patients.	878286		BEFREE
248	1	Biomarker	0.979798	no reported evidence	883175		21391235	0.5	false	Independent and joint effects of the MAPT and SNCA genes in Parkinson disease.	883175		BEFREE
249	1	GeneticVariation	0.979798	no reported evidence	884238		21403021	0.5	false	Dementia risk in Parkinson disease: disentangling the role of MAPT haplotypes.	884238		BEFREE
250	1	GeneticVariation	0.979798	no reported evidence	885311		21412835	0.5	false	Our results confirm the association of MAPT and SNCA genes with PD susceptibility but show limited association of other PARK loci and related genes with PD.	885311		BEFREE
251	1	Biomarker	1.0	no reported evidence	885774		21419704	0.09	false	AAV2-GAD gene therapy for advanced Parkinson's disease: a double-blind, sham-surgery controlled, randomised trial.	885774		BEFREE
252	1	Biomarker	0.979798	no reported evidence	886417		21425343	0.5	false	Replication of MAPT and SNCA, but not PARK16-18, as susceptibility genes for Parkinson's disease.	886417		BEFREE
253	1	AlteredExpression	1.0	no reported evidence	888351		21449035	0.09	false	Knockdown of GAD67 protein levels normalizes neuronal activity in a rat model of Parkinson's disease.	888351		BEFREE
254	1	GeneticVariation	0.8571429	no reported evidence	890220		21470193	0.1	false	LINGO1 variants in essential tremor and Parkinson's disease.	890220		BEFREE
255	1	Biomarker	0.8571429	no reported evidence	893856		21506150	0.1	false	LINGO1 gene analysis in Parkinson's disease phenotypes.	893856		BEFREE
256	1	GeneticVariation	0.935483870967742	no reported evidence	907124		21663922	0.6	false	Association of DRD2 and DRD3 polymorphisms with Parkinson's disease in a multiethnic consortium.	907124		BEFREE
257	1	GeneticVariation	1.0	no reported evidence	913387		21731658	0.06	false	A case study using Parkinson disease (PD) has identified four candidate genes (UBB, SEPT5, GPR37 and TH) that ranked higher than our adaptive threshold, all of which are involved in the PD pathway.	913387		BEFREE
258	\N	GeneticVariation	0.979798	no reported evidence	914153		21738487	0.5	false	Web-based genome-wide association study identifies two novel loci and a substantial genetic component for Parkinson\'s disease.	914153		GWASDB
259	1	Biomarker	0.9230769	no reported evidence	915136		21747966	0.1	false	NRF2 activation restores disease related metabolic deficiencies in olfactory neurosphere-derived cells from patients with sporadic Parkinson's disease.	915136		BEFREE
260	1	Biomarker	0.8571429	no reported evidence	915775		21752692	0.1	false	Association study between the LINGO1 gene and Parkinson's disease in the Italian population.	915775		BEFREE
261	0	GeneticVariation	0.935483870967742	no reported evidence	917877		21781348	0.6	false	The DRD2 rs1800497 and DRD4 rs1800955 polymorphisms showed no association with PD.	917877		BEFREE
262	1	GeneticVariation	0.979798	no reported evidence	920623		21812969	0.5	false	The majority of studies have confirmed the association of the previously identified genetic risk factors, SNCA and MAPT, and two studies have identified three new PD susceptibility loci/genes (PARK16, BST1 and HLA-DRB5).	920623		BEFREE
263	1	Biomarker	0.979798	no reported evidence	921023		21816655	0.5	false	Do interactions between SNCA, MAPT, and LRRK2 genes contribute to Parkinson's disease susceptibility?	921023		BEFREE
264	1	Biomarker	1.0	no reported evidence	922496		21832049	0.02	false	The disordered tubulin polymerization promoting protein (TPPP/p25) was found to be co-enriched in neuronal and glial inclusions with α-synuclein in Parkinson disease and multiple system atrophy, respectively; however, co-occurrence of α-synuclein with β-amyloid (Aβ) in human brain inclusions has been recently reported, suggesting the existence of mixed type pathologies that could result in obstac…	922496		BEFREE
265	1	GeneticVariation	0.979798	no reported evidence	928295		21898123	0.5	false	The age at motor symptoms onset in LRRK2-associated Parkinson's disease is affected by a variation in the MAPT locus: a possible interaction.	928295		BEFREE
267	1	Biomarker	1.0	no reported evidence	930305		21912625	0.02	false	An exploratory study on CLU, CR1 and PICALM and Parkinson disease.	930305		BEFREE
268	1	GeneticVariation	0.979798	no reported evidence	941384		22023810	0.5	false	The main goal of this work was to describe two MJD patients displaying the parkinsonian triad (tremor, bradykinesia and rigidity), namely on what concerns genetic variation in Parkinson's disease (PD) associated loci (PARK2, LRRK2, PINK1, DJ-1, SNCA, MAPT, APOE, and mtDNA tRNA(Gln) T4336C).	941384		BEFREE
269	1	GeneticVariation	0.979798	no reported evidence	941695		22027014	0.5	false	We also observed suggestive association between AD and the marker rs9468, which defines the H1 haplotype, an extended haplotype that spans the MAPT gene and has previously been implicated in other neurodegenerative disorders including Parkinson's disease, progressive supranuclear palsy, and corticobasal degeneration.	941695		BEFREE
270	1	Biomarker	0.979798	no reported evidence	948610		22104010	0.5	false	SNCA and MAPT genes: Independent and joint effects in Parkinson disease in the Italian population.	948610		BEFREE
271	1	GeneticVariation	0.935483870967742	no reported evidence	949368		22113132	0.6	false	We assessed whether allelic variants of dopamine D2 receptors (DRD2), catechol-O-methyltransferase (COMT) and dopamine transporter (DAT) were associated with the development of ICDs in PD.	949368		BEFREE
272	0	GeneticVariation	0.8571429	no reported evidence	950326		22123311	0.1	false	Recently, some variants of LINGO-1 and LINGO-2 have been reported as risk factors for developing PD in some Caucasian populations, but which has not been confirmed in others.	950326		BEFREE
273	1	Biomarker	0.979798	no reported evidence	957931		22206005	0.5	false	The tau protein has been implicated in the pathogenesis of diverse neurodegenerative disorders, including Alzheimer's disease (AD) and Parkinson's disease (PD).	957931		BEFREE
274	1	Biomarker	0.979798	no reported evidence	959172		22221882	0.5	false	These facts raise the question whether the MAPT association in PD results from contamination with unrecognized cases of PSP.	959172		BEFREE
275	1	GeneticVariation	0.979798	no reported evidence	965896		22292029	0.5	false	SNCA and MAPT genes and environmental factors are important risk factors of Parkinson's disease [PD], the second-most common neurodegenerative disease.	965896		BEFREE
276	1	GeneticVariation	0.979798	no reported evidence	970382		22344634	0.5	false	We examined whether variations in apolipoprotein E (APOE), microtubule-associated protein tau (MAPT), or catechol-O-methytransferase (COMT) genotypes are associated with cognitive decline in PD.	970382		BEFREE
277	1	Biomarker	1.0	no reported evidence	974946		22398207	0.03	false	Using this model, we find that associated lethality can be partially rescued by targeting PINK1/parkin signaling or Drp1, both of which have been implicated in mitochondrial dynamics and Parkinson's disease.	974946		BEFREE
278	\N	GeneticVariation	0.979798	no reported evidence	978434		22438815	0.5	false	Comprehensive research synopsis and systematic meta-analyses in Parkinson\'s disease genetics: The PDGene database.	978434		GWASDB
280	1	GeneticVariation	1.0	no reported evidence	981462		22473870	0.01	false	The non-synonymous rs6746030 single nucleotide polymorphism (SNP) of the SCN9A gene, which alters the coding sequence of the sodium channel Nav1.7 (arginine to tryptophan), was nominally associated with PD-related pain susceptibility (p = 0.037), as well as with central and musculoskeletal pain subtypes independently.	981462		BEFREE
281	1	GeneticVariation	0.935483870967742	no reported evidence	984596		22507762	0.6	false	Antipsychotics and serotoninergic antidepressants may potentially attenuate PD risk, and lithium and bupropion may augment risk, through MAPT, GBA, CCDC62, HIP1R, BDNF, and DRD2 transcription, with MAPT, GBA, and CCDC62 being strongly associated with PD risk in recent meta-analyses.	984596		BEFREE
282	1	GeneticVariation	0.979798	no reported evidence	984601		22507762	0.5	false	Psychotropic drugs can meaningfully affect PD risk gene mRNA transcription, including antipsychotics (upregulate dopamine receptors D2 and D3 (DRD2, DRD3); downregulate low-density lipoprotein receptor-related protein 8 (LRP8), ubiquitin carboxyl-terminal esterase L1 (UCHL1, also known as PARK5)), haloperidol (upregulates DRD3, parkin (PRKN, also known as PARK2), DRD2; downregulates brain-derived…	984601		BEFREE
283	1	AlteredExpression	0.9230769	no reported evidence	985282		22513881	0.1	false	α-Synuclein expression and Nrf2 deficiency cooperate to aggravate protein aggregation, neuronal death and inflammation in early-stage Parkinson's disease.	985282		BEFREE
284	1	GeneticVariation	0.979798	no reported evidence	989197		22556362	0.5	false	Rare mutations in the gene encoding for tau (MAPT, microtubule-associated protein tau) cause frontotemporal dementia-spectrum (FTD-s) disorders, including FTD, progressive supranuclear palsy (PSP) and corticobasal syndrome, and a common extended haplotype spanning across the MAPT locus is associated with increased risk of PSP and Parkinson's disease.	989197		BEFREE
286	1	AlteredExpression	1.0	no reported evidence	1005175		22761592	0.01	false	Gene expression profiles in Parkinson disease prefrontal cortex implicate FOXO1 and genes under its transcriptional regulation.	1005175		BEFREE
287	1	GeneticVariation	0.979798	no reported evidence	1006924		22786590	0.5	false	Subgroup analysis by ethnicity showed significantly stronger effects for the BST1 (rs11724635) in Asian vs Caucasian populations and similar effects for SNCA, LRRK2, LAMP3, HIP1R, and STK39 in Asian and Caucasian populations, while MAPT rs2942168 and SYT11 rs34372695 were monomorphic in the Asian population, highlighting the role of population-specific heterogeneity in PD.	1006924		BEFREE
288	1	GeneticVariation	0.979798	no reported evidence	1008272		22802095	0.5	false	Haplotype analysis demonstrates a strong association between TPD and the MAPT H1 haplotype, a genomic inversion associated with some tauopathies and Parkinson disease (PD), when compared to age-matched control subjects with mild degenerative changes, i.e., successful cerebral aging.	1008272		BEFREE
290	1	Biomarker	1.0	no reported evidence	1009465		22818222	0.01	false	Delineating a role for C/EBPβ and other involved transcription factors in human astrocyte inflammatory response may lead to effective therapies for AD, PD, HAD and other neurological disorders.	1009465		BEFREE
291	1	GeneticVariation	0.979798	no reported evidence	1017070		22911817	0.5	false	The most frequent MAPT H1 haplotype is associated with the risk for developing progressive supranuclear palsy and other neurodegenerative diseases such as Parkinson's disease.	1017070		BEFREE
293	1	Biomarker	1.0	no reported evidence	1024077		22987761	0.01	false	In addition, SCG3 may be a pivotal component of the neuroendocrine pathway and play an important role in neuronal communication and neurotransmitter release, possibly representing a new potential target in the course of PD pathogenesis.	1024077		BEFREE
294	1	GeneticVariation	0.979798	no reported evidence	1025365		23001634	0.5	false	Mutations in the microtubule-associated protein tau gene (MAPT) can cause frontotemporal dementia with Parkinsonism linked to the chromosome 17, and are associated with the risk for progressive supranuclear palsy, Parkinson's disease, corticobasal degeneration, and multiple system atrophy.	1025365		BEFREE
295	1	Biomarker	0.9230769	no reported evidence	1030350		23054368	0.1	false	This complex α-synuclein-directed glial response highlights the importance of protein misfolding, oxidative stress and inflammation in PD and represents a potential locus for the development of novel therapeutics focused on induction of the Nrf2-directed antioxidant pathway and inhibition of protein misfolding.	1030350		BEFREE
296	1	AlteredExpression	0.9230769	no reported evidence	1035889		23106139	0.1	false	We also show that SMF-3 is expressed in DA neurons, Al(3+) exposure results in a significant decrease in protein levels, and the neurodegeneration is partially dependent on the PD-associated transcription factor Nrf2/SKN-1 and caspase Apaf1/CED-4.	1035889		BEFREE
297	1	Biomarker	1.0	no reported evidence	1037022		23121049	0.06	false	G protein-coupled receptor 37 (GPR37) is suggested to be implicated in the pathogenesis of Parkinson's disease and is accumulating in Lewy bodies within afflicted brain regions.	1037022		BEFREE
298	1	GeneticVariation	0.935483870967742	no reported evidence	1041957		23171335	0.6	false	DRD2 haplotype is associated with dyskinesia induced by levodopa therapy in Parkinson's disease patients.	1041957		BEFREE
299	1	GeneticVariation	0.9230769	no reported evidence	1042532		23176750	0.1	false	Genetic analysis of NFE2L2 promoter variation in Taiwanese Parkinson's disease.	1042532		BEFREE
300	1	Biomarker	0.9230769	no reported evidence	1047157		23223297	0.1	false	Thus, activation of the Nrf2 pathway in astrocytes is a potential target to develop therapeutic strategies for treating pathologic synucleinopathies including PD.	1047157		BEFREE
301	1	Biomarker	0.979798	no reported evidence	1048617		23238920	0.5	false	By applying the ICSNPathway analysis to PD GWAS meta-analysis data, three candidate SNPs, two genes (MAPT and HSD3B7), and 21 pathways involving protein domain specific binding and neurogenesis were identified, which may contribute to PD susceptibility.	1048617		BEFREE
302	1	Biomarker	1.0	no reported evidence	1049753		23251443	0.06	false	Mutation in Parkinson disease-associated, G-protein-coupled receptor 37 (GPR37/PaelR) is related to autism spectrum disorder.	1049753		BEFREE
303	1	Biomarker	1.0	no reported evidence	1057976		23331189	0.09	false	Three gene transfer paradigms for Parkinson's disease have been explored: converting L-dopa into dopamine through AADC gene delivery in the putamen; synthesizing GABA through GAD gene delivery in the overactive subthalamic nucleus and providing neurotrophic support through neurturin gene delivery in the nigro-striatal pathway.	1057976		BEFREE
304	1	GeneticVariation	0.935483870967742	no reported evidence	1069267		23439215	0.6	false	Task-dependent interactions between dopamine D2 receptor polymorphisms and L-DOPA in patients with Parkinson's disease.	1069267		BEFREE
305	1	Biomarker	1.0	strong	1080177		23555734	0.32	false	Also, the results of Western blot and immunofluorescence staining of BDNF indicate that pVAX-BDNF complexed with RDP can be delivered into brain, and show neuroprotective properties in experimental Parkinson's disease (PD) model.	1080177		BEFREE
306	1	GeneticVariation	0.8571429	no reported evidence	1084711		23596072	0.1	false	In addition, we also investigated the variant in patients with Parkinson disease (PD) because the GWAS LINGO1 variant has been implicated in both ET and PD and etiologic links between the conditions have been suggested.(6.)	1084711		BEFREE
307	1	Biomarker	1.0	no reported evidence	1105636		23820587	0.02	false	None of the AD-susceptibility loci (ABCA7, APOE, CLU, CR1, and PICALM) showed statistically significant association with PD susceptibility.	1105636		BEFREE
309	\N	Biomarker		no reported evidence	1111830		23888906	0.2	false	However, to date, few studies evaluating the expression patterns of FEZ1 in Parkinson's disease (PD) have been reported.	1111830		RGD
310	\N	Biomarker		no reported evidence	1111831		23888906	0.2	false	Immunohistochemistry was performed to identify the cellular localization of FEZ1 in sham-lesioned and PD rats.	1111831		RGD
311	\N	Biomarker		no reported evidence	1111832		23888906	0.2	false	Fasciculation and elongation protein zeta-1 (FEZ1) expression in reactive astrocytes in a rat model of Parkinson's disease.	1111832		RGD
312	\N	Biomarker		no reported evidence	1111833		23888906	0.2	false	The aim of this study was to investigate the expression and cellular localization of FEZ1 in a rat model of PD and to explore the role of FEZ1 in PD pathogenesis.	1111833		RGD
313	\N	Biomarker		no reported evidence	1111834		23888906	0.2	false	Immunohistochemical detection showed a shift of FEZ1 expression from tyrosine hydroxylase positive neurones in sham-lesioned rats to astrocytes in PD rats.	1111834		RGD
314	\N	Biomarker		no reported evidence	1111835		23888906	0.2	false	Our results indicate that FEZ1 plays a role in the astrocytic protection of dopamine neurones and in the regulation of the neuronal microenvironment during the progression of PD.	1111835		RGD
315	1	GeneticVariation	0.979798	no reported evidence	1117097		23939307	0.5	false	In NACP-Rep1 0/0 genotype carriers, patients without MAPT H2 haplotype had a higher rate of progression of Parkinson's disease.	1117097		BEFREE
316	1	GeneticVariation	0.979798	no reported evidence	1119242		23962496	0.5	false	Protective effect of LRRK2 p.R1398H on risk of Parkinson's disease is independent of MAPT and SNCA variants.	1119242		BEFREE
317	1	Biomarker	1.0	no reported evidence	1138267		24156912	0.04	false	Previous studies indicate that as many as six genes within the PARK10 region (RNF11, UQCRH, HIVEP3, EIF2B3, USP24, ELAVL4) might modify susceptibility or age at onset in Parkinson's disease (PD).	1138267		BEFREE
318	1	GeneticVariation	0.979798	no reported evidence	1145487		24253235	0.5	false	Clinical subtypes in Parkinson's disease: the impact of MAPT haplotypes.	1145487		BEFREE
319	1	Biomarker	1.0	no reported evidence	1154569		24360742	0.03	false	Leucine-rich repeat kinase 2 modulates cyclooxygenase 2 and the inflammatory response in idiopathic and genetic Parkinson's disease.	1154569		BEFREE
320	1	GeneticVariation	0.979798	no reported evidence	1155837		24372973	0.5	false	Two recent studies investigated the association of the microtubule associated protein tau (MAPT) H1 haplotype, a known risk factor for neurodegenerative disease including progressive supranuclear palsy and Parkinson's disease (PD), with essential tremor (ET).	1155837		BEFREE
321	1	PosttranslationalModification	0.979798	no reported evidence	1156244		24375821	0.5	false	DNA methylation of the MAPT gene in Parkinson's disease cohorts and modulation by vitamin E in vitro.	1156244		BEFREE
322	1	GeneticVariation	0.979798	no reported evidence	1169408		24511991	0.5	false	In the MAPT region, virtually every single nucleotide polymorphism (SNP) had a stronger effect-size and lower P-value in Familial-PD (peak P = 8 × 10(-7)) than in Sporadic-PD (peak P = 2 × 10(-5)).	1169408		BEFREE
323	1	GeneticVariation	0.979798	no reported evidence	1169592		24514572	0.5	false	Parkinson disease risk alleles in the MAPT (rs2942168; P = .0006) and CCDC62 (rs12817488; P = .004) loci were associated with global parkinsonism, and these associations remained after exclusion of patients with a PD diagnosis.	1169592		BEFREE
324	1	AlteredExpression	0.8571429	no reported evidence	1171352		24531928	0.1	false	Compared with controls, LINGO1 protein levels were increased in the cerebellar white matter of PD and ET patients but, for the latter, only when disease duration exceeded 20 years.	1171352		BEFREE
325	1	GeneticVariation	0.979798	no reported evidence	1172997		24559644	0.5	false	MAPT IVS1+124 C>G modifies risk of LRRK2 G2385R for Parkinson's disease in Chinese individuals.	1172997		BEFREE
326	1	GeneticVariation	0.935483870967742	no reported evidence	1190025		24749760	0.6	false	Motor impulsivity in Parkinson disease: associations with COMT and DRD2 polymorphisms.	1190025		BEFREE
327	1	GeneticVariation	0.979798	no reported evidence	1192361		24779391	0.5	false	MAPT rs242562 and GSK3B rs334558 are associated with Parkinson's Disease in central China.	1192361		BEFREE
329	\N	GeneticVariation		no reported evidence	1198149		24842889	0.1	false	Genome-wide mapping of IBD segments in an Ashkenazi PD cohort identifies associated haplotypes.	1198149		GWASCAT
330	\N	GeneticVariation		no reported evidence	1198153		24842889	0.1	false	Genome-wide mapping of IBD segments in an Ashkenazi PD cohort identifies associated haplotypes.	1198153		GWASDB
331	\N	GeneticVariation	0.979798	no reported evidence	1198155		24842889	0.5	false	Genome-wide mapping of IBD segments in an Ashkenazi PD cohort identifies associated haplotypes.	1198155		GWASDB
332	1	AlteredExpression	0.935483870967742	no reported evidence	1202182		24892887	0.6	false	Pharmacological modulation of A2ARs is particularly useful in Parkinson's disease (PD) due to their property of antagonizing dopamine D2 receptor activity.	1202182		BEFREE
333	1	GeneticVariation	0.979798	no reported evidence	1211834		25003242	0.5	false	Genetic analysis showed an increased burden of Parkinson disease-related risk factors and the disease-predisposing H1/H1 microtubule-associated protein tau haplotype.	1211834		BEFREE
335	\N	GeneticVariation		no reported evidence	1217274		25064009	0.1	false	Large-scale meta-analysis of genome-wide association data identifies six new risk loci for Parkinson\'s disease.	1217274		GWASCAT
336	\N	GeneticVariation	0.979798	no reported evidence	1217275		25064009	0.5	false	Large-scale meta-analysis of genome-wide association data identifies six new risk loci for Parkinson\'s disease.	1217275		GWASCAT
338	\N	GeneticVariation		no reported evidence	1217278		25064009	0.1	false	Large-scale meta-analysis of genome-wide association data identifies six new risk loci for Parkinson\'s disease.	1217278		GWASCAT
339	1	GeneticVariation	0.979798	no reported evidence	1218507		25080285	0.5	false	Task-specific regional activations in Parkinson's disease were linked with genetic variation: the rs4680 polymorphism modulated the effect of levodopa therapy on planning-related activations in the frontoparietal network; the MAPT haplotype modulated parietal activations associated with spatial rotations; and APOE allelic variation influenced the magnitude of activation associated with memory enc…	1218507		BEFREE
340	1	GeneticVariation	0.979798	no reported evidence	1227306		25178429	0.5	false	To determine whether common variation in the APOE, MAPT, and SNCA genes is associated with cognitive performance in patients with PD.	1227306		BEFREE
341	1	Biomarker	0.9230769	no reported evidence	1237357		25280871	0.1	false	Following this background, we expand our discussion to the role of Nrf2 in several major neurodegenerative disorders (NDDs) such as Alzheimer's disease, Parkinson's disease, Huntington's disease, multiple sclerosis and amyotrophic lateral sclerosis.	1237357		BEFREE
342	1	GeneticVariation	0.979798	no reported evidence	1239585		25305495	0.5	false	Association of microtubule associated protein tau/Saitohin (MAPT/STH) MAPT_238bp/STH Q7R polymorphisms and Parkinson's disease: A meta-analysis.	1239585		BEFREE
344	1	GeneticVariation	1.0	no reported evidence	1257517		25496901	0.01	false	Disordered copper metabolism is also associated with other neurological conditions, including a subtype of axonal neuropathy due to ATP7A mutations and the late-onset neurodegenerative disorders Alzheimer's disease and Parkinson's disease.	1257517		BEFREE
345	1	GeneticVariation	0.979798	no reported evidence	1265083		25577413	0.5	false	The common H1 haplotypic variant of the microtubule-associated protein tau gene (MAPT) has been related to an increased risk for Parkinson's disease (PD).	1265083		BEFREE
346	1	GeneticVariation	0.979798	no reported evidence	1275747		25687773	0.5	false	Genetic overlap between Alzheimer's disease and Parkinson's disease at the MAPT locus.	1275747		BEFREE
347	1	GeneticVariation	0.979798	no reported evidence	1289608		25804954	0.5	false	Genome-wide association studies show that, after α-synuclein, polymorphisms in the tau gene have the second strongest genetic association with PD.	1289608		BEFREE
348	1	Biomarker	0.8571429	no reported evidence	1294497		25862159	0.1	false	Consistent findings obtained in vitro and in animal models suggest that anti-LINGO-1 therapy may be useful in neurodegenerative disorders such as multiple sclerosis (MS), Parkinson's disease or essential tremor (ET).	1294497		BEFREE
349	1	Biomarker	0.979798	no reported evidence	1304244		25960998	0.5	false	To investigate independent and joint effects of MAPT and SNCA on PD onset age.	1304244		BEFREE
350	1	Biomarker	0.9230769	no reported evidence	1308620		26010367	0.1	false	Comprehensive assessment of genetic sequence variants in the antioxidant 'master regulator' NRF2 in idiopathic Parkinson's disease.	1308620		BEFREE
351	1	Biomarker	0.9230769	no reported evidence	1317896		26116522	0.1	false	Taken together, our results strongly suggest that Tan IIA may be beneficial for the treatment of PD, and also confirm that targeting the Nrf2/ARE pathway is a promising strategy for therapeutic intervention in PD.	1317896		BEFREE
353	1	Biomarker	1.0	no reported evidence	1323324		26188143	0.01	false	NRSF is an essential mediator for the neuroprotection of trichostatin A in the MPTP mouse model of Parkinson's disease.	1323324		BEFREE
354	1	GeneticVariation	0.8571429	no reported evidence	1329303		26254004	0.1	false	Moreover, after combining our results with available published data, a meta-analysis was conducted to investigate the associations between LINGO 1 rs11856808 and rs9652490 and the risk of PD.	1329303		BEFREE
355	1	GeneticVariation	1.0	no reported evidence	1329304		26254004	0.02	false	Whether polymorphisms rs11856808 and rs9652490 of the Leucine-rich repeat and Ig domain containing, Nogo receptor-interacting protein-1 (LINGO1) gene, as well as rs10968280, rs13362909 and rs7033345 of the LINGO2 gene, increase the risk for Parkinson's disease (PD) is controversial.	1329304		BEFREE
356	1	GeneticVariation	0.979798	no reported evidence	1345081		26444794	0.5	false	Our results suggest that the MAPT H1 haplotype increases the risk of PD, PSP, and non-APOE ɛ4 AD.	1345081		BEFREE
357	0	Biomarker	0.9230769	no reported evidence	1352342		26526034	0.1	false	While CSF Nrf2 and HSPA8 do not appear to offer diagnostic biomarkers for PD, the associations between Nrf2 levels and UPDRS scores in LRRK2 + PD patients merit further investigation.	1352342		BEFREE
358	1	Biomarker	0.979798	no reported evidence	1358098		26601739	0.5	false	Variants in GBA, SNCA, and MAPT influence Parkinson disease risk, age at onset, and progression.	1358098		BEFREE
359	1	GeneticVariation	0.935483870967742	no reported evidence	1360298		26627941	0.6	false	Association of Parkinson disease age of onset with DRD2, DRD3 and GRIN2B polymorphisms.	1360298		BEFREE
360	1	GeneticVariation	0.979798	no reported evidence	1371538		26776090	0.5	false	Variants in the SNCA gene associate with motor progression while variants in the MAPT gene associate with the severity of Parkinson's disease.	1371538		BEFREE
362	1	AlteredExpression	1.0	no reported evidence	1380639		26919570	0.01	false	Expression of Aquaporin 1 and Aquaporin 4 in the Temporal Neocortex of Patients with Parkinson's Disease.	1380639		BEFREE
363	0	GeneticVariation	0.979798	no reported evidence	1388556		27094865	0.5	false	To date, there is no systematic study that sequences the most common PD causing genes with Mendelian inheritance [α-synuclein (SNCA), leucine-rich repeat kinase 2 (LRRK2), PARKIN, PTEN-induced putative kinase 1 (PINK1) and DJ-1 (Daisuke-Junko-1)] and susceptibility genes [glucocerebrosidase beta acid (GBA) and microtubule-associated protein tau (MAPT)] identified through genome-wide association s…	1388556		BEFREE
364	\N	GeneticVariation		no reported evidence	1408137		28011712	0.1	false	Genome-wide association study of Parkinson\'s disease in East Asians.	1408137		GWASCAT
365	0	Biomarker	0.5	no reported evidence	1410382		28081695	0.33	false	DNA methylation of imprinted loci of autosomal chromosomes and IGF2 is not affected in Parkinson's disease patients' peripheral blood mononuclear cells.	1410382		BEFREE
367	1	Biomarker	1.0	no reported evidence	1412642		28137881	0.01	false	Alterations of p11 in brain tissue and peripheral blood leukocytes in Parkinson's disease.	1412642		BEFREE
368	1	GeneticVariation	0.979798	no reported evidence	1425390		28402959	0.5	false	Microtubule-associated protein tau (MAPT) gene is compelling among the susceptibility genes of neurodegenerative diseases which include Alzheimer's disease (AD), Parkinson's disease (PD), progressive supranuclear palsy (PSP), corticobasal degeneration (CBD), frontotemporal dementia (FTD) and amyotrophic lateral sclerosis (ALS).	1425390		BEFREE
370	1	GeneticVariation	1.0	no reported evidence	1428418		28438747	0.01	false	Objective To test the hypothesis that low density lipoprotein (LDL) cholesterol due to genetic variation in the genes responsible for LDL cholesterol metabolism and biosynthesis(PCSK9 and 3-hydroxy-3-methylglutaryl-CoA reductase (HMGCR), respectively) is associated with a high risk of Alzheimer's disease, vascular dementia, any dementia, and Parkinson's disease in the general population.Design Me…	1428418		BEFREE
371	1	GeneticVariation	0.979798	no reported evidence	1443744		28689993	0.5	false	The H1 haplotype of the microtubule-associated protein tau (MAPT) locus is genetically associated with neurodegenerative diseases, including Parkinson's disease (PD), and affects gene expression and splicing.	1443744		BEFREE
372	\N	GeneticVariation		no reported evidence	1452566		28892059	0.1	false	A meta-analysis of genome-wide association studies identifies 17 new Parkinson\'s disease risk loci.	1452566		GWASCAT
373	\N	GeneticVariation	0.979798	no reported evidence	1452584		28892059	0.5	false	A meta-analysis of genome-wide association studies identifies 17 new Parkinson\'s disease risk loci.	1452584		GWASCAT
375	\N	GeneticVariation		no reported evidence	1452586		28892059	0.1	false	A meta-analysis of genome-wide association studies identifies 17 new Parkinson\'s disease risk loci.	1452586		GWASCAT
376	\N	GeneticVariation		no reported evidence	1452592		28892059	0.1	false	A meta-analysis of genome-wide association studies identifies 17 new Parkinson\'s disease risk loci.	1452592		GWASCAT
377	1	Biomarker	0.9230769	no reported evidence	1462522		29307179	0.1	false	Several studies suggest that an increase of glutathione (GSH) through activation of the transcriptional nuclear factor (erythroid-derived 2)-like 2 (Nrf2) in the dopaminergic neurons may be a promising neuroprotective strategy in Parkinson's disease (PD).	1462522		BEFREE
378	\N	Biomarker	0.935483870967742	no reported evidence	1481290		7566118	0.6	false	Parkinsonian-like locomotor impairment in mice lacking dopamine D2 receptors.	1481290		MGD
379	1	AlteredExpression	1.0	no reported evidence	1482024		7582093	0.09	false	Effects of nigrostriatal denervation and L-dopa therapy on the GABAergic neurons in the striatum in MPTP-treated monkeys and Parkinson's disease: an in situ hybridization study of GAD67 mRNA.	1482024		BEFREE
380	\N	Therapeutic	0.935483870967742	no reported evidence	1515726		8558425	0.6	false	ABT-431: the diacetyl prodrug of A-86929, a potent and selective dopamine D1 receptor agonist: in vitro characterization and effects in animal models of Parkinson\'s disease.	1515726		CTD_human
381	1	AlteredExpression	1.0	no reported evidence	1518784		8618687	0.09	false	To examine the effects of nigrostriatal denervation on the substantia nigra pars reticulata (SNpr), one of the main outputs of the basal ganglia, we used quantitative in situ hybridization to analyze the messenger RNA coding for Mr 67,000 glutamic acid decarboxylase (GAD67 mRNA) in the SNpr neurons from patients with Parkinson's disease (PD), monkeys rendered parkinsonian by 1-methyl-4- phenyl-1,…	1518784		BEFREE
382	1	GeneticVariation	0.935483870967742	no reported evidence	1545712		9191771	0.6	false	Evaluation of four candidate genes encoding proteins of the dopamine pathway in familial and sporadic Parkinson's disease: evidence for association of a DRD2 allele.	1545712		BEFREE
383	\N	Biomarker	0.935483870967742	no reported evidence	1548590		9247268	0.6	false	Antiproliferative role of dopamine: loss of D2 receptors causes hormonal dysfunction and pituitary hyperplasia.	1548590		MGD
384	\N	Biomarker	0.935483870967742	no reported evidence	1548774		9252189	0.6	false	Absence of opiate rewarding effects in mice lacking dopamine D2 receptors.	1548774		MGD
385	\N	Biomarker	0.935483870967742	no reported evidence	1574013		9717839	0.6	false	Absence of dopaminergic control on melanotrophs leads to Cushing's-like syndrome in mice.	1574013		MGD
