# Supplementary material for: α‐Synuclein antisense transcript SNCA‐AS1 regulates synapses‐ and aging‐related genes suggesting its implication in Parkinson's disease
Source: Aging Cell. 2021 Nov 19;20(12):e13504. doi: 10.1111/acel.13504 (PMC8672788; doi:10.1111/acel.13504)
Supplement: Supplementary file 21 — Table S13 [file ACEL-20-e13504-s010.xlsx]

## Sheet: Foglio 1 - SNCAPDDISGENET
SNCAPDDISGENET
SUID	association	associationType	evidence index	evidence level	interaction	name	pmid	score	selected	sentence	shared interaction	shared name	source
64	\N	Biomarker		no reported evidence	28348		\N	0.3	false	\N	28348		GENOMICS_ENGLAND
66	1	GeneticVariation	0.979798	no reported evidence	178510		10507561	0.5	false	Exclusion of dominant mutations within the FTDP-17 locus on chromosome 17 for Parkinson's disease.	178510		BEFREE
67	1	GeneticVariation	0.979798	no reported evidence	188871		10665497	0.5	false	Significant association between the tau gene A0/A0 genotype and Parkinson's disease.	188871		BEFREE
69	1	Biomarker	1.0	no reported evidence	198537		10811228	0.05	false	These data suggest that the RET molecules enable selective gene transduction, and that NBL-1 may possibly be applied to gene therapy for neuroblastomas and Parkinson's disease.	198537		BEFREE
71	1	GeneticVariation	1.0	no reported evidence	208475		10964942	0.02	false	The Parkinson's disease-associated human mutant [A30P]alphaSYN was found to colocalize with betaSYN and synaptophysin in synapses of transgenic mouse brain.	208475		BEFREE
73	1	GeneticVariation	0.6666667	no reported evidence	213066		11041276	0.03	false	We examined the frequency of polymorphic alleles of the PON1 and PON2 genes in a sample of caucasian subjects with PD.	213066		BEFREE
74	1	Biomarker	1.0	no reported evidence	213291		11044753	0.02	false	Alpha and beta nicotinic acetylcholine receptors subunits and synaptophysin in putamen from Parkinson's disease.	213291		BEFREE
76	1	GeneticVariation	1.0	no reported evidence	216916		11099463	0.6	false	Examination of VMAT2 variants can provide potential insights into roles for allelic variants at these loci in variant drug responses and in diseases linked to monoaminergic systems, including substance abuse and Parkinson's disease.	216916		BEFREE
78	0	GeneticVariation	0.0	no reported evidence	219491		11136354	0.01	false	A valine to methionine polymorphism at codon 83 in the 8-oxo-dGTPase gene MTH1 is not associated with sporadic Parkinson's disease.	219491		BEFREE
79	1	Biomarker	0.979798	no reported evidence	227261		11260802	0.5	false	Importantly, the discovery of mutations in the tau gene in familial forms of frontotemporal dementia and of mutations in the alpha-synuclein gene in familial forms of Parkinson's disease has established that dysfunction of tau protein and alpha-synuclein can cause neurodegeneration.	227261		BEFREE
80	1	GeneticVariation	0.979798	no reported evidence	234646		11377973	0.5	false	Mutations in the tau gene in familial forms of frontotemporal dementia and in the alpha-synuclein gene in familial cases of Parkinson's disease have provided causal links between the dysfunction of these proteins and neurodegeneration.	234646		BEFREE
81	1	Biomarker	0.979798	no reported evidence	235621		11391737	0.5	false	We conclude that the tau protein may play a small role in the pathogenesis of PD and that biochemical characterization of this role may suggest opportunities for PD prophylaxis.	235621		BEFREE
83	\N	Biomarker		limited	244486		11528394	0.3	false	Mutations in the gene encoding epsilon-sarcoglycan cause myoclonus-dystonia syndrome.	244486		GENOMICS_ENGLAND
85	1	Biomarker	1.0	no reported evidence	244558		11529246	0.09	false	Subthalamic GAD gene transfer in Parkinson disease patients who are candidates for deep brain stimulation.	244558		BEFREE
86	1	GeneticVariation	0.979798	no reported evidence	252287		11706972	0.5	false	Case-Control study of the extended tau gene haplotype in Parkinson's disease.	252287		BEFREE
87	1	GeneticVariation	0.979798	no reported evidence	252629		11710889	0.5	false	Among a sample of 1056 individuals from 235 families selected from 13 clinical centers in the United States and Australia and from a family ascertainment core center, we tested 5 single-nucleotide polymorphisms (SNPs) within the tau gene for association with PD, using family-based tests of association.	252629		BEFREE
89	1	GeneticVariation	875	no reported evidence	259963		11809160	0.38	false	To determine if NOS gene polymorphism affects the 5' flanking region that is immediately upstream of the transcription start site lying between the TATA element and CAATT boxes in PD, and differs significantly between patients with PD and normal controls, we studied genetic polymorphism in that region of the neuronal NOS gene in Chinese patients with PD living in Taiwan.	259963		BEFREE
90	1	GeneticVariation	0.979798	no reported evidence	270583		11958849	0.5	false	We investigated the association of Parkinson's disease (PD) with tau gene H1 haplotypes in the Norwegian population.	270583		BEFREE
91	\N	GeneticVariation	0.979798	no reported evidence	270584		11958849	0.5	false	The tau H1 haplotype is associated with increased risk of Parkinson disease in a Norwegian population.	270584		LHGDN
92	1	Biomarker	0.979798	no reported evidence	288976		12231446	0.5	false	Noting the significant incidence of clinical misdiagnosis of Parkinson's disease, we investigated this tau gene association in a series of 157 pathologically confirmed cases of brain stem Lewy body Parkinson's disease by analysing their tau haplotype status.	288976		BEFREE
93	\N	Biomarker		limited	290243		12325078	0.3	false	Myoclonus-dystonia syndrome: epsilon-sarcoglycan mutations and phenotype.	290243		GENOMICS_ENGLAND
94	\N	AlteredExpression	1.0	no reported evidence	293023		12376704	0.09	false	GAD gene transfer into glutamatergic excitatory neurons leading to an inhibitory bias with altered network activity and a neuroprotective phenotype holds potential for treatment of Parkinson's disease	293023		LHGDN
95	1	Biomarker	1.0	no reported evidence	293025		12376704	0.09	false	Subthalamic GAD gene therapy in a Parkinson's disease rat model.	293025		BEFREE
96	1	Biomarker	875	no reported evidence	301453		12490535	0.38	false	Moreover, inhibition of two NO-synthesizing enzymes, neuronal NOS (nNOS) and inducible NOS (iNOS), displays neuroprotective effects in the MPTP model of Parkinson's disease (PD).	301453		BEFREE
98	1	AlteredExpression	1.0	no reported evidence	308166		12591154	0.02	false	Increased neuropeptide Y mRNA expression in striatum in Parkinson's disease.	308166		BEFREE
100	\N	Biomarker	1.0	no reported evidence	345581		14532270	0.03	false	Glup/PACRG forms a large molecular chaperone complex, suppresses cell death induced by accumulation of unfolded Pael receptor, facilitates the formation of Pael-R inclusions, and is a component of Lewy bodies in Parkinson's disease	345581		LHGDN
101	1	GeneticVariation	0.979798	no reported evidence	349373		14600827	0.5	false	Association of tau gene polymorphism with Parkinson's disease.	349373		BEFREE
102	1	AlteredExpression	1.0	no reported evidence	360757		14737177	0.03	false	80 kilobases overlapping the 5' regulatory region shared by the Parkinson's disease gene PARK2 and the co-regulated gene PACRG.	360757		BEFREE
103	1	GeneticVariation	0.979798	no reported evidence	366070		14991810	0.5	false	Our data suggest that an increase in expression of the MAPT gene is a susceptibility factor in idiopathic PD.	366070		BEFREE
104	1	Biomarker	0.979798	no reported evidence	383022		15201350	0.5	false	Tau gene and Parkinson's disease: a case-control study and meta-analysis.	383022		BEFREE
105	1	Biomarker	0.979798	no reported evidence	390564		15297935	0.5	false	Linkage disequilibrium and association of MAPT H1 in Parkinson disease.	390564		BEFREE
106	1	Biomarker	1.0	no reported evidence	401621		15475732	0.6	false	Because VMAT2 influences a form of toxicity similar to Parkinson's disease, we extended the analysis to two SNPs identified in a population with Parkinson's disease.	401621		BEFREE
107	1	Biomarker	0.979798	no reported evidence	406710		15538967	0.5	false	The followings, for instance, are only a few of the many new biomarkers that have been recently identified: the phosphorylated tau protein and aggregated Beta-amyloid peptide for Alzheimer's disease (AD), Alpha-synuclein contained Lewy bodies and altered dopamine transporter (DAT) imaging for Parkinson's disease (PD), SOD mutations for familial amyotrophic lateral sclerosis (ALS), and CAG repeats…	406710		BEFREE
109	\N	Biomarker		no reported evidence	410496		15584912	0.01	false	These results indicate that GGF2 is neurotrophic and neuroprotective for developing dopaminergic neurons and suggest a role for NRGs in repair of the damaged nigrostriatal system that occurs in Parkinson's disease.	410496		LHGDN
110	1	GeneticVariation	0.979798	no reported evidence	414117		15627775	0.5	false	The tau gene haplotype h1 confers a susceptibility to Parkinson's disease.	414117		BEFREE
111	1	GeneticVariation	875	no reported evidence	420161		15699372	0.38	false	Other studies reported that smoking modified the risk of PD due to polymorphisms in the MAO-B and nNOS genes.	420161		BEFREE
112	1	GeneticVariation	0.979798	no reported evidence	423300		15732111	0.5	false	There was an increased risk of PD for persons with either SNCA 261/261 or MAPT H1/H1 genotypes as compared with persons with neither (odds ratio, 1.96; 95% confidence interval, 1.34-2.86; p = 0.0003).	423300		BEFREE
113	1	Biomarker	0.979798	no reported evidence	428625		15792962	0.5	false	They also form the basis for the investigation of the possible genetic role of MAPT in Parkinson's disease and other tauopathies, including Alzheimer's disease.	428625		BEFREE
114	1	GeneticVariation	1.0	no reported evidence	433402		15850588	0.6	false	Lack of association between polymorphic microsatellites of the VMAT2 gene and Parkinson's disease in Japan.	433402		BEFREE
115	\N	Biomarker	1.0	no reported evidence	454958		16112329	0.6	false	Perinatal heptachlor exposure increases expression of presynaptic dopaminergic markers in mouse striatum.	454958		CTD_human
116	\N	Biomarker	1.0	no reported evidence	468365		16269145	0.6	false	Vesicular monoamine transporter-2 and aromatic L-amino acid decarboxylase gene therapy prevents development of motor complications in parkinsonian rats after chronic intermittent L-3,4-dihydroxyphenylalanine administration.	468365		RGD
117	\N	GeneticVariation	1.0	no reported evidence	475290		16339215	0.6	false	Gain-of-function haplotypes in the SLC18A2 promoter are protective for Parkinson disease in women.	475290		LHGDN
118	1	GeneticVariation	1.0	no reported evidence	475291		16339215	0.6	false	Gain-of-function haplotypes in the vesicular monoamine transporter promoter are protective for Parkinson disease in women.	475291		BEFREE
119	\N	AlteredExpression	1.0	no reported evidence	478863		16386370	0.6	false	Low expression of VMAT2 in the substantia nigra of Parkinson's disease, the involvement of VMAT2 in Lewy body of the substantia nigra suggests the association of this protein in the neurodegeneration of nigral neurons in Parkinson's disease.	478863		LHGDN
121	1	AlteredExpression	1.0	no reported evidence	483918		16443751	0.06	false	Overexpression of GPR37 led to aggregate formation, retention of the receptor in the cytoplasm and low survival rates of transfected cells, confirming the notion that misfolded GPR37 contributes to cell death, as observed in Parkinson's disease.	483918		BEFREE
123	\N	Biomarker		no reported evidence	503044		16702217	0.01	false	Beta-scorpion toxin enhance channel activation, which could make it a model drug to replace deep brain stimulation of the subthalamic nucleus in patients with Parkinson disease.	503044		LHGDN
125	\N	Therapeutic	1.0	no reported evidence	510788		16791285	0.31	false	Over 90% of dopaminergic neurons were lost in PD rats transfected with lacZ, whereas over 70% survived in rats transfected with HGF, as assessed by immunohistochemical staining.	510788		CTD_human
126	1	Biomarker	1.0	no reported evidence	510789		16791285	0.31	false	Prevention of onset of Parkinson's disease by in vivo gene transfer of human hepatocyte growth factor in rodent model: a model of gene therapy for Parkinson's disease.	510789		BEFREE
127	\N	Therapeutic	1.0	no reported evidence	510790		16791285	0.31	false	Prevention of onset of Parkinson's disease by in vivo gene transfer of human hepatocyte growth factor in rodent model: a model of gene therapy for Parkinson's disease.	510790		CTD_human
128	\N	Therapeutic	1.0	no reported evidence	510791		16791285	0.31	false	Overall, the present study demonstrated that overexpression of HGF prevented neuronal death in a PD rat model, providing a potential novel therapy for PD.	510791		CTD_human
129	1	GeneticVariation	0.979798	no reported evidence	518102		16876320	0.5	false	Correlation of tau gene polymorphism with age at onset of Parkinson's disease.	518102		BEFREE
130	1	Biomarker	0.979798	no reported evidence	519981		16899997	0.5	false	Beta-amlyoid 1-42 and tau-protein in cerebrospinal fluid of patients with Parkinson's disease dementia.	519981		BEFREE
131	1	GeneticVariation	875	no reported evidence	523092		16934505	0.38	false	This review mainly focuses on the NOS genes - their differential regulation and genetic heterogeneity, highlighting their significance in the pathobiology of PD.	523092		BEFREE
132	1	GeneticVariation	0.979798	no reported evidence	528474		16987883	0.5	false	Mutations in the tau gene, MAPT, cause familial frontotemporal dementia with parkinsonism linked to chromosome 17 (FTDP-17), and common variation in MAPT is strongly associated with the risk of PSP, corticobasal degeneration and, to a lesser extent, AD and Parkinson's disease (PD), implicating the involvement of tau in common neurodegenerative pathway(s).	528474		BEFREE
134	\N	GeneticVariation		no reported evidence	534628		17052657	0.1	false	Genome-wide genotyping in Parkinson\'s disease and neurologically normal controls: first stage analysis and public release of data.	534628		GWASDB
135	1	Biomarker	1.0	no reported evidence	535847		17065462	0.05	false	Glial cell-line derived neurotrophic factor (GDNF)-mediated RET tyrosine kinase signaling is implicated in the survival of several PNS and CNS neuronal populations that are important in the pathogenesis of several disorders including Parkinson's disease and drug addiction.	535847		BEFREE
136	1	GeneticVariation	0.979798	no reported evidence	537679		17085483	0.5	false	PSP, CBD and more recently Alzheimer's disease and Parkinson's disease, are associated with the MAPT H1 haplotype, but the relationship between genotype and disease remains unclear.	537679		BEFREE
138	1	Biomarker	1.0	no reported evidence	538480		17095503	0.01	false	These results indicate that Nix promotes cell death via interaction with POSH and activation of the JNK/c-Jun pathway and that Nix protein is induced and contributes to cell death in a cellular model of Parkinson disease.	538480		BEFREE
140	1	Biomarker	1.0	no reported evidence	538481		17095503	0.01	false	Proapoptotic Nix activates the JNK pathway by interacting with POSH and mediates death in a Parkinson disease model.	538481		BEFREE
141	\N	GeneticVariation	0.979798	no reported evidence	547544		17192721	0.5	false	The data presented here suggest that subhaplotypes of haplotype H1 may confer susceptibility to Parkinson's disease (PD), and that either allelic heterogeneity or different haplotype composition explain the divergent haplotype results.	547544		LHGDN
142	0	GeneticVariation	0.979798	no reported evidence	547545		17192721	0.5	false	We failed to demonstrate a consistent association between the MAPT H1 haplotype (delineated by intron 9 ins/del) and PD in three ethnically diverse populations.	547545		BEFREE
143	1	AlteredExpression	1.0	no reported evidence	548863		17203488	0.09	false	Alterations in prodynorphin, proenkephalin, and GAD67 mRNA levels in the aged human putamen: correlation with Parkinson's disease.	548863		BEFREE
144	\N	Biomarker	0.979798	no reported evidence	577649		17514749	0.5	false	Strong evidence that the H1 clade, which contains MAPT and several other genes, is a risk factor for Parkinson's disease.	577649		LHGDN
145	1	GeneticVariation	0.979798	no reported evidence	577650		17514749	0.5	false	Association analysis of MAPT H1 haplotype and subhaplotypes in Parkinson's disease.	577650		BEFREE
146	1	GeneticVariation	0.979798	no reported evidence	578361		17522092	0.5	false	Our approach did not make any assumptions about disease mechanisms, but it, nevertheless, revealed alpha-synuclein, NR4A2 (Nurr1), and the tau genes, which had previously been associated to PD.	578361		BEFREE
147	1	GeneticVariation	0.979798	no reported evidence	581531		17555970	0.5	false	The microtubule-associated protein tau (MAPT) locus has long been associated with sporadic neurodegenerative disease, notably progressive supranuclear palsy and corticobasal degeneration, and more recently with Alzheimer's disease and Parkinson's disease.	581531		BEFREE
148	1	Biomarker	1.0	no reported evidence	584565		17586305	0.09	false	Safety and tolerability of gene therapy with an adeno-associated virus (AAV) borne GAD gene for Parkinson's disease: an open label, phase I trial.	584565		BEFREE
149	\N	Biomarker	1.0	no reported evidence	584906		17590346	0.03	false	PACRG is regulated by the ubiquitin-proteasomal system and may play a role in the pathogenesis of Parkinson's disease.	584906		LHGDN
150	\N	GeneticVariation	0.979798	no reported evidence	589870		17637803	0.5	false	Role of MAPT H1 haplotypes in the etiology of Parkinson's disease may be ethnically dependent.	589870		LHGDN
151	1	GeneticVariation	0.979798	no reported evidence	589871		17637803	0.5	false	Role of ethnicity on the association of MAPT H1 haplotypes and subhaplotypes in Parkinson's disease.	589871		BEFREE
152	\N	AlteredExpression	1.0	no reported evidence	590948		17652604	0.6	false	Mishandling of dopamine via reduced VMAT2 transgenic expression causes dopamine-mediated toxicity and neurodegeneration in the mouse nigrostriatal dopamine system, replicating key aspects of Parkinson's disease.	590948		LHGDN
153	\N	Biomarker	0.979798	no reported evidence	593860		17683088	0.5	false	Tau and alpha-synuclein are involved in shared or converging pathways in pathogenesis of Parkinson's disease (PD)/inversion influences development of cognitive impairment and dementia in patients with idiopathic PD.	593860		LHGDN
154	1	GeneticVariation	0.979798	no reported evidence	593861		17683088	0.5	false	We observed that cognitive decline and the development of PD dementia are strongly associated (p = 10(-4)) with the inversion polymorphism containing MAPT.	593861		BEFREE
156	\N	AlteredExpression		no reported evidence	612530		17987278	0.01	false	Neuronal pentraxin II is highly upregulated in Parkinson's disease and a novel component of Lewy bodies.	612530		LHGDN
158	1	Biomarker	1.0	no reported evidence	613947		18003920	0.02	false	We observed increased SNO-Prx2 in human Parkinson's disease (PD) brains, and S-nitrosylation of Prx2 inhibited both its enzymatic activity and protective function from oxidative stress.	613947		BEFREE
160	1	GeneticVariation	1.0	no reported evidence	618526		18063669	0.02	false	Evidence that common variation in NEDD9 is associated with susceptibility to late-onset Alzheimer's and Parkinson's disease.	618526		BEFREE
161	1	GeneticVariation	0.979798	no reported evidence	622537		18162161	0.5	false	Association of MAPT haplotype-tagging SNPs with sporadic Parkinson's disease.	622537		BEFREE
162	1	GeneticVariation	0.979798	no reported evidence	627405		18210157	0.5	false	MAPT (P = 0.007), SNCA REP1 (P = 0.012), smoking (P = 0.001), and coffee (P = 0.011) were associated with PD risk.	627405		BEFREE
163	1	Biomarker	1.0	no reported evidence	638435		18329002	0.6	false	Bakuchiol analogs, especially Delta3,2-hydroxybakuchiol, are monoamine transporter inhibitors involved in regulating dopaminergic and noradrenergic neurotransmission and may have represented potential pharmacotherapies for disorders such as Parkinson's disease, depression, and cocaine addiction.	638435		BEFREE
164	1	GeneticVariation	1.0	no reported evidence	648967		18436345	0.05	false	We therefore were interested whether polymorphisms in the RET gene were associated with increased PD risk.	648967		BEFREE
165	\N	Biomarker	0.979798	no reported evidence	656679		18509094	0.5	false	This study supports a role for MAPT in the pathogenesis of familial and idiopathic Parkinson disease (PD).	656679		LHGDN
166	1	GeneticVariation	0.979798	no reported evidence	656683		18509094	0.5	false	Haplotypes and gene expression implicate the MAPT region for Parkinson disease: the GenePD Study.	656683		BEFREE
167	1	GeneticVariation	1.0	no reported evidence	663063		18579580	0.02	false	Association study of the NEDD9 gene with the risk of developing Alzheimer's and Parkinson's disease.	663063		BEFREE
168	\N	GeneticVariation	1.0	no reported evidence	663065		18579580	0.02	false	rs760678 SNP of the NEDD9 gene is a weak genetic determinant of Alzheimer's disease and Parkinson's disease.	663065		LHGDN
169	1	Biomarker	875	no reported evidence	670235		18663495	0.38	false	These data implicate NOS1 and NOS2A as genetic risk factors for PD and demonstrate that their interactions with established environmental factors may modulate the environmental effects.	670235		BEFREE
170	1	Biomarker	1.0	no reported evidence	672705		18691389	0.06	false	These findings suggest that persistent induction of unfolded protein stress underlies chronic progressive catecholaminergic neuronal death, and that dysfunction of mitochondrial complex I and oxidative stress might be involved in the progression of Parkinson's disease. parkin-ko/Pael-R-tg mice represents an AR-JP mouse model displaying chronic and selective loss of catecholaminergic neurons.	672705		BEFREE
171	1	GeneticVariation	0.979798	no reported evidence	679705		18785640	0.5	false	Guadeloupean controls and patients with atypical and idiopathic parkinsonism and ethnically and age-matched controls were genotyped for H1 and H2 alleles, then for the H1 subhaplotype associated with PSP in Caucasians, using previously described haplotype-tagging single nucleotide polymorphisms (Ht-SNPs) in linkage disequilibrium at the MAPT locus.	679705		BEFREE
172	1	GeneticVariation	0.979798	no reported evidence	686235		18854867	0.5	false	Recent studies have detected an over-representation of the H1 haplotype of the MAPT gene in neurodegenerative disorders such as progressive supranuclear palsy (PSP), corticobasal degeneration (CBD), frontotemporal dementia (FTD) and Parkinson's disease (PD), whereas the H2 haplotype has been found to be related to familial FTD.	686235		BEFREE
174	1	Biomarker	1.0	no reported evidence	686661		18923405	0.01	false	Gene-based candidates for Parkinson's disease (PD) include the ubiquitin-proteosome system, scavengers of reactive oxygen species, brain-derived neurotrophic factor (BDNF), its receptor, TrkB, and downstream target early growth response 1, Nurr-1, and signaling through protein kinase C and RAS pathways.	686661		BEFREE
175	1	GeneticVariation	0.979798	no reported evidence	687439		18930114	0.5	false	Some APOE or tau gene polymorphisms have been associated with Alzheimer's disease (AD), progressive supranuclear palsy (PSP) and Parkinson's disease (PD).	687439		BEFREE
177	1	GeneticVariation	1.0	no reported evidence	688738		18950607	0.01	false	Association study of semaphorin 5A with risk of Parkinson's disease in a Chinese Han population.	688738		BEFREE
178	\N	GeneticVariation	1.0	no reported evidence	688739		18950607	0.01	false	Data show that the haplotypes of SEMA5A are associated with a risk of Parkinson's disease in a Chinese Han population.	688739		LHGDN
180	1	GeneticVariation	1.0	no reported evidence	689852		18973248	0.03	false	Therefore, the neurotransmitter transporter genes, SLC6A3 (dopamine) and SLC6A4 (serotonin) are candidates for depression in PD.	689852		BEFREE
181	1	GeneticVariation	0.979798	no reported evidence	691116		18985386	0.5	false	These data suggest the identification of new susceptibility alleles for PD in the GAK/DGKQ region, and also provide further support for the role of SNCA and MAPT in PD susceptibility.	691116		BEFREE
182	1	GeneticVariation	0.979798	no reported evidence	707590		19156451	0.5	false	We scanned the entire genome and selected markers that interacted with a set of well-known loci previously associated to PD (SNCA, Parkin, LRRK2, UCHL1, DJ-1, PINK and MAPT).	707590		BEFREE
183	1	AlteredExpression	1.0	no reported evidence	713189		19218498	0.06	false	Induction of macroautophagy by overexpression of the Parkinson's disease-associated GPR37 receptor.	713189		BEFREE
184	1	AlteredExpression	875	no reported evidence	722073		19326438	0.38	false	The effect of a promoter polymorphism on the transcription of nitric oxide synthase 1 and its relevance to Parkinson's disease.	722073		BEFREE
186	1	Biomarker	0.666666666666667	no reported evidence	725535		19365859	0.03	false	A novel haplotype-sharing approach for genome-wide case-control association studies implicates the calpastatin gene in Parkinson's disease.	725535		BEFREE
187	1	GeneticVariation	0.979798	no reported evidence	733522		19450659	0.5	false	Microtubule-associated protein tau (MAPT) influences the risk of Parkinson's disease among Indians.	733522		BEFREE
189	1	AlteredExpression	1.0	no reported evidence	741070		19551455	0.01	false	CXCR4 and CXCL12 expression is increased in the nigro-striatal system of Parkinson's disease.	741070		BEFREE
190	1	GeneticVariation	0.979798	no reported evidence	741590		19558713	0.5	false	Role of the H1 haplotype of microtubule-associated protein tau (MAPT) gene in Greek patients with Parkinson's disease.	741590		BEFREE
191	1	GeneticVariation	0.979798	no reported evidence	743246		19573950	0.5	false	GSK3β polymorphisms, MAPT H1 haplotype and Parkinson's disease in a Greek cohort.	743246		BEFREE
193	\N	Therapeutic		no reported evidence	746469		19615368	0.2	false	Heparin-binding determinants of GDNF reduce its tissue distribution but are beneficial for the protection of nigral dopaminergic neurons.	746469		RGD
194	1	GeneticVariation	0.979798	no reported evidence	763633		19812213	0.5	false	Our previous work has implicated two genetic factors in the development of cognitive dysfunction in Parkinson's disease, namely the genes for catechol-O-methyltransferase (COMT Val(158)Met) and microtubule-associated protein tau (MAPT) H1/H2.	763633		BEFREE
195	1	GeneticVariation	0.979798	no reported evidence	768786		19879020	0.5	false	Different MAPT haplotypes are associated with Parkinson's disease and progressive supranuclear palsy.	768786		BEFREE
196	1	GeneticVariation	0.979798	no reported evidence	771450		19912324	0.5	false	Association of the MAPT locus with Parkinson's disease.	771450		BEFREE
197	\N	GeneticVariation	0.979798	no reported evidence	771844		19915575	0.5	false	Genome-wide association study reveals genetic risk underlying Parkinson\'s disease.	771844		GWASDB
198	\N	Biomarker	0.979798	no reported evidence	771871		19915575	0.5	false	Genome-wide association study reveals genetic risk underlying Parkinson\'s disease.	771871		CTD_human
200	\N	GeneticVariation		no reported evidence	771872		19915575	0.1	false	Genome-wide association study reveals genetic risk underlying Parkinson\'s disease.	771872		GWASDB
201	1	GeneticVariation	0.979798	no reported evidence	771874		19915576	0.5	false	By comparing results of a GWAS performed on individuals of European ancestry, we identified PARK16, SNCA and LRRK2 as shared risk loci for PD and BST1 and MAPT as loci showing population differences.	771874		BEFREE
203	1	Biomarker	1.0	no reported evidence	779784		20035503	0.01	false	We identified four differentially expressed genes located in PD candidate pathways, ie, MTND2 (mitochondrial, p = 7.14 x 10(-7)), PDXK (vitamin B6/dopamine metabolism, p = 3.27 x 10(-6)), SRGAP3 (axon guidance, p = 5.65 x 10(-6)), and TRAPPC4 (vesicle transport, p = 5.81 x 10(-6)).	779784		BEFREE
205	1	AlteredExpression	1.0	no reported evidence	779785		20035503	0.01	false	We identified four differentially expressed genes located in PD candidate pathways, ie, MTND2 (mitochondrial, p = 7.14 x 10(-7)), PDXK (vitamin B6/dopamine metabolism, p = 3.27 x 10(-6)), SRGAP3 (axon guidance, p = 5.65 x 10(-6)), and TRAPPC4 (vesicle transport, p = 5.81 x 10(-6)).	779785		BEFREE
206	1	GeneticVariation	0.979798	no reported evidence	783090		20070850	0.5	false	Genome-wide association study confirms SNPs in SNCA and the MAPT region as common risk factors for Parkinson disease.	783090		BEFREE
207	1	GeneticVariation	0.666666666666667	no reported evidence	789116		20127884	0.03	false	SNPs in CAST are associated with Parkinson disease: a confirmation study.	789116		BEFREE
209	1	Biomarker	1.0	no reported evidence	792543		20164189	0.03	false	Through genetic manipulations and treatment with the small molecule mitochondrial division inhibitor (mdivi-1), which inhibits DLP1/Drp1, both structural and functional mitochondrial defects induced by mutant PINK1 were attenuated, highlighting a potential novel therapeutic avenue for Parkinson disease.	792543		BEFREE
210	1	Biomarker	1.0	no reported evidence	801989		20350599	0.05	false	As the activation of GFRalpha1/RET was shown to rescue dopaminergic neurons, our results suggest the potential of persephin for the treatment of Parkinson's disease.	801989		BEFREE
211	1	Biomarker	1.0	no reported evidence	809035		20442138	0.05	false	The RET51/FKBP52 complex and its involvement in Parkinson disease.	809035		BEFREE
212	1	GeneticVariation	0.979798	no reported evidence	813785		20498436	0.5	false	Mutations in the tau coding gene MAPT are a cause of frontotemporal dementia, and the H1/H1 genotype of MAPT, giving rise to higher tau expression levels, is associated with progressive supranuclear palsy, corticobasal degeneration, and Parkinson disease (PD).	813785		BEFREE
213	1	GeneticVariation	0.979798	no reported evidence	818400		20547614	0.5	false	Altered cerebrospinal fluid (CSF) levels of amyloid-β (Aβ) and tau proteins have been found in PDD, with intermediate changes for Aβ42 in non-demented PD.	818400		BEFREE
214	1	AlteredExpression	1.0	no reported evidence	829250		20665056	0.6	false	Vesicular monoamine transporter 2 mRNA levels are reduced in platelets from patients with Parkinson's disease.	829250		BEFREE
215	1	Biomarker	0.979798	no reported evidence	830274		20678581	0.5	false	Tau protein: relevance to Parkinson's disease.	830274		BEFREE
216	1	GeneticVariation	0.979798	no reported evidence	830691		20683486	0.5	false	These analyses have confirmed SNCA and MAPT as loci harboring PD susceptibility.	830691		BEFREE
217	\N	Biomarker	0.979798	no reported evidence	833225		20711177	0.5	false	Common genetic variation in the HLA region is associated with late-onset sporadic Parkinson\'s disease.	833225		CTD_human
218	1	GeneticVariation	0.979798	no reported evidence	846592		20938043	0.5	false	In addition, common variation in 3 genes (MAPT, LRRK2, and SNCA) and loss-of-function mutations in GBA have been well-validated as susceptibility factors for PD.	846592		BEFREE
219	1	GeneticVariation	0.979798	no reported evidence	847837		20951764	0.5	false	High cerebrospinal tau levels are associated with the rs242557 tau gene variant and low cerebrospinal β-amyloid in Parkinson disease.	847837		BEFREE
220	\N	GeneticVariation	0.979798	no reported evidence	852055		21044948	0.5	false	Dissection of the genetics of Parkinson\'s disease identifies an additional association 5\' of SNCA and multiple associated haplotypes at 17q21.	852055		GWASCAT
221	\N	GeneticVariation	0.979798	no reported evidence	852056		21044948	0.5	false	Dissection of the genetics of Parkinson\'s disease identifies an additional association 5\' of SNCA and multiple associated haplotypes at 17q21.	852056		GWASDB
222	1	Biomarker	0.979798	no reported evidence	853145		21058943	0.5	false	Replication of GWAS associations for GAK and MAPT in Parkinson's disease.	853145		BEFREE
223	1	GeneticVariation	0.979798	no reported evidence	853820		21063069	0.5	false	Family-based association analysis of the MAPT gene in Parkinson disease.	853820		BEFREE
225	1	Biomarker	1.0	no reported evidence	859588		21130530	0.01	false	Role of tau kinases (CDK5R1 and GSK3B) in Parkinson's disease: a study from India.	859588		BEFREE
226	1	Biomarker	1.0	no reported evidence	860625		21147074	0.03	false	Norepinephrine transporter (NET) binding site concentration in the LC of PD subjects was significantly reduced over the cell body region as well as the peri-LC dendritic zone.	860625		BEFREE
227	1	GeneticVariation	0.979798	no reported evidence	862045		21159074	0.5	false	In the Caucasian patient-control series examined, risk for PD was influenced by variation in SNCA and MAPT but not GSK3B.	862045		BEFREE
228	1	GeneticVariation	0.979798	no reported evidence	869729		21248740	0.5	false	Besides, post-hoc analysis confirmed GAK/DGKQ, HLA and MAPT as PD risk loci among the Dutch (GAK/DGKQ, rs2242235: P = 1.22 × 10(-4), OR = 1.51; HLA, rs4248166: P = 4.39 × 10(-5), OR = 1.36; and MAPT, rs3785880: P = 1.9 × 10(-3), OR = 1.19).	869729		BEFREE
229	\N	Biomarker	1.0	no reported evidence	873556		21291984	0.6	false	Protective effect of Zhen-Wu-Tang (ZWT) through keeping DA stable and VMAT 2/DAT mRNA in balance in rats with striatal lesions induced by MPTP.	873556		RGD
230	1	GeneticVariation	0.979798	no reported evidence	873569		21292315	0.5	false	Genome-wide association studies (GWAS) for Parkinson's disease have linked two loci (MAPT and SNCA) to risk of Parkinson's disease.	873569		BEFREE
231	1	Biomarker	1.0	no reported evidence	873647		21292769	0.03	false	Parkin ubiquitinates Drp1 for proteasome-dependent degradation: implication of dysregulated mitochondrial dynamics in Parkinson disease.	873647		BEFREE
232	1	Biomarker	0.979798	no reported evidence	878286		21344240	0.5	false	Identification of Parkinson's disease candidate genes using CAESAR and screening of MAPT and SNCAIP in South African Parkinson's disease patients.	878286		BEFREE
233	1	Biomarker	0.979798	no reported evidence	883175		21391235	0.5	false	Independent and joint effects of the MAPT and SNCA genes in Parkinson disease.	883175		BEFREE
234	1	GeneticVariation	0.979798	no reported evidence	884238		21403021	0.5	false	Dementia risk in Parkinson disease: disentangling the role of MAPT haplotypes.	884238		BEFREE
235	1	GeneticVariation	0.979798	no reported evidence	885311		21412835	0.5	false	Our results confirm the association of MAPT and SNCA genes with PD susceptibility but show limited association of other PARK loci and related genes with PD.	885311		BEFREE
236	1	Biomarker	1.0	no reported evidence	885774		21419704	0.09	false	AAV2-GAD gene therapy for advanced Parkinson's disease: a double-blind, sham-surgery controlled, randomised trial.	885774		BEFREE
237	1	Biomarker	0.979798	no reported evidence	886417		21425343	0.5	false	Replication of MAPT and SNCA, but not PARK16-18, as susceptibility genes for Parkinson's disease.	886417		BEFREE
238	1	AlteredExpression	1.0	no reported evidence	888351		21449035	0.09	false	Knockdown of GAD67 protein levels normalizes neuronal activity in a rat model of Parkinson's disease.	888351		BEFREE
239	1	GeneticVariation	1.0	no reported evidence	913387		21731658	0.06	false	A case study using Parkinson disease (PD) has identified four candidate genes (UBB, SEPT5, GPR37 and TH) that ranked higher than our adaptive threshold, all of which are involved in the PD pathway.	913387		BEFREE
241	\N	GeneticVariation		no reported evidence	914142		21738487	0.1	false	Web-based genome-wide association study identifies two novel loci and a substantial genetic component for Parkinson\'s disease.	914142		GWASDB
242	\N	GeneticVariation	0.979798	no reported evidence	914153		21738487	0.5	false	Web-based genome-wide association study identifies two novel loci and a substantial genetic component for Parkinson\'s disease.	914153		GWASDB
243	1	GeneticVariation	0.979798	no reported evidence	920623		21812969	0.5	false	The majority of studies have confirmed the association of the previously identified genetic risk factors, SNCA and MAPT, and two studies have identified three new PD susceptibility loci/genes (PARK16, BST1 and HLA-DRB5).	920623		BEFREE
245	1	Biomarker	1.0	no reported evidence	920947		21815648	0.01	false	In other contexts, both the NFκB (nuclear factor κB) pathway and the ASK1 (apoptosis signaling kinase 1) pathway have been shown to be regulated by both Grx1 and Trx1, and both pathways have been implicated in cell death signaling in model systems of PD.	920947		BEFREE
246	1	Biomarker	1.0	no reported evidence	920999		21816512	0.02	false	Neuroprotection by neuropeptide Y in cell and animal models of Parkinson's disease.	920999		BEFREE
247	1	Biomarker	0.979798	no reported evidence	921023		21816655	0.5	false	Do interactions between SNCA, MAPT, and LRRK2 genes contribute to Parkinson's disease susceptibility?	921023		BEFREE
248	1	GeneticVariation	0.979798	no reported evidence	928295		21898123	0.5	false	The age at motor symptoms onset in LRRK2-associated Parkinson's disease is affected by a variation in the MAPT locus: a possible interaction.	928295		BEFREE
249	1	Biomarker	0.6666667	no reported evidence	940511		22016051	0.03	false	The association of NQO1, PON2, and DME genes (this study) and NAT2 (previous study) with PD among Indians may point toward an inherent population-specific genetic predisposition.	940511		BEFREE
250	1	GeneticVariation	0.979798	no reported evidence	941384		22023810	0.5	false	The main goal of this work was to describe two MJD patients displaying the parkinsonian triad (tremor, bradykinesia and rigidity), namely on what concerns genetic variation in Parkinson's disease (PD) associated loci (PARK2, LRRK2, PINK1, DJ-1, SNCA, MAPT, APOE, and mtDNA tRNA(Gln) T4336C).	941384		BEFREE
251	1	GeneticVariation	0.979798	no reported evidence	941695		22027014	0.5	false	We also observed suggestive association between AD and the marker rs9468, which defines the H1 haplotype, an extended haplotype that spans the MAPT gene and has previously been implicated in other neurodegenerative disorders including Parkinson's disease, progressive supranuclear palsy, and corticobasal degeneration.	941695		BEFREE
252	1	Biomarker	0.979798	no reported evidence	948610		22104010	0.5	false	SNCA and MAPT genes: Independent and joint effects in Parkinson disease in the Italian population.	948610		BEFREE
253	1	Biomarker	0.979798	no reported evidence	957931		22206005	0.5	false	The tau protein has been implicated in the pathogenesis of diverse neurodegenerative disorders, including Alzheimer's disease (AD) and Parkinson's disease (PD).	957931		BEFREE
254	1	Biomarker	0.979798	no reported evidence	959172		22221882	0.5	false	These facts raise the question whether the MAPT association in PD results from contamination with unrecognized cases of PSP.	959172		BEFREE
255	1	GeneticVariation	0.979798	no reported evidence	965896		22292029	0.5	false	SNCA and MAPT genes and environmental factors are important risk factors of Parkinson's disease [PD], the second-most common neurodegenerative disease.	965896		BEFREE
256	1	GeneticVariation	0.979798	no reported evidence	970382		22344634	0.5	false	We examined whether variations in apolipoprotein E (APOE), microtubule-associated protein tau (MAPT), or catechol-O-methytransferase (COMT) genotypes are associated with cognitive decline in PD.	970382		BEFREE
257	1	Biomarker	1.0	no reported evidence	974946		22398207	0.03	false	Using this model, we find that associated lethality can be partially rescued by targeting PINK1/parkin signaling or Drp1, both of which have been implicated in mitochondrial dynamics and Parkinson's disease.	974946		BEFREE
259	1	Biomarker	1.0	no reported evidence	977612		22429328	0.01	false	These results demonstrate that PEP-1-HSP27 provides a potential strategy for therapeutic delivery against various diseases and is a potential tool for the treatment of PD.	977612		BEFREE
261	\N	GeneticVariation		no reported evidence	978424		22438815	0.1	false	Comprehensive research synopsis and systematic meta-analyses in Parkinson\'s disease genetics: The PDGene database.	978424		GWASDB
262	\N	GeneticVariation		no reported evidence	978432		22438815	0.1	false	Comprehensive research synopsis and systematic meta-analyses in Parkinson\'s disease genetics: The PDGene database.	978432		GWASDB
263	\N	GeneticVariation	0.979798	no reported evidence	978434		22438815	0.5	false	Comprehensive research synopsis and systematic meta-analyses in Parkinson\'s disease genetics: The PDGene database.	978434		GWASDB
265	1	GeneticVariation	1.0	no reported evidence	981462		22473870	0.01	false	The non-synonymous rs6746030 single nucleotide polymorphism (SNP) of the SCN9A gene, which alters the coding sequence of the sodium channel Nav1.7 (arginine to tryptophan), was nominally associated with PD-related pain susceptibility (p = 0.037), as well as with central and musculoskeletal pain subtypes independently.	981462		BEFREE
266	1	GeneticVariation	0.979798	no reported evidence	984601		22507762	0.5	false	Psychotropic drugs can meaningfully affect PD risk gene mRNA transcription, including antipsychotics (upregulate dopamine receptors D2 and D3 (DRD2, DRD3); downregulate low-density lipoprotein receptor-related protein 8 (LRP8), ubiquitin carboxyl-terminal esterase L1 (UCHL1, also known as PARK5)), haloperidol (upregulates DRD3, parkin (PRKN, also known as PARK2), DRD2; downregulates brain-derived…	984601		BEFREE
268	1	GeneticVariation	1.0	no reported evidence	987492		22539006	0.01	false	Our results suggest that mutant (G2019S) LRRK2 activates MKK4-JNK-c-Jun pathway in the SN and causes the resulting degeneration of SNpc dopaminergic neurons in PD transgenic mice.	987492		BEFREE
269	1	GeneticVariation	0.979798	no reported evidence	989197		22556362	0.5	false	Rare mutations in the gene encoding for tau (MAPT, microtubule-associated protein tau) cause frontotemporal dementia-spectrum (FTD-s) disorders, including FTD, progressive supranuclear palsy (PSP) and corticobasal syndrome, and a common extended haplotype spanning across the MAPT locus is associated with increased risk of PSP and Parkinson's disease.	989197		BEFREE
271	1	AlteredExpression	1.0	no reported evidence	1005175		22761592	0.01	false	Gene expression profiles in Parkinson disease prefrontal cortex implicate FOXO1 and genes under its transcriptional regulation.	1005175		BEFREE
272	1	GeneticVariation	0.979798	no reported evidence	1006924		22786590	0.5	false	Subgroup analysis by ethnicity showed significantly stronger effects for the BST1 (rs11724635) in Asian vs Caucasian populations and similar effects for SNCA, LRRK2, LAMP3, HIP1R, and STK39 in Asian and Caucasian populations, while MAPT rs2942168 and SYT11 rs34372695 were monomorphic in the Asian population, highlighting the role of population-specific heterogeneity in PD.	1006924		BEFREE
273	1	GeneticVariation	0.979798	no reported evidence	1008272		22802095	0.5	false	Haplotype analysis demonstrates a strong association between TPD and the MAPT H1 haplotype, a genomic inversion associated with some tauopathies and Parkinson disease (PD), when compared to age-matched control subjects with mild degenerative changes, i.e., successful cerebral aging.	1008272		BEFREE
274	1	GeneticVariation	0.979798	no reported evidence	1017070		22911817	0.5	false	The most frequent MAPT H1 haplotype is associated with the risk for developing progressive supranuclear palsy and other neurodegenerative diseases such as Parkinson's disease.	1017070		BEFREE
276	1	Biomarker	1.0	no reported evidence	1024077		22987761	0.01	false	In addition, SCG3 may be a pivotal component of the neuroendocrine pathway and play an important role in neuronal communication and neurotransmitter release, possibly representing a new potential target in the course of PD pathogenesis.	1024077		BEFREE
277	1	GeneticVariation	0.979798	no reported evidence	1025365		23001634	0.5	false	Mutations in the microtubule-associated protein tau gene (MAPT) can cause frontotemporal dementia with Parkinsonism linked to the chromosome 17, and are associated with the risk for progressive supranuclear palsy, Parkinson's disease, corticobasal degeneration, and multiple system atrophy.	1025365		BEFREE
278	1	Biomarker	1.0	no reported evidence	1037022		23121049	0.06	false	G protein-coupled receptor 37 (GPR37) is suggested to be implicated in the pathogenesis of Parkinson's disease and is accumulating in Lewy bodies within afflicted brain regions.	1037022		BEFREE
279	1	Biomarker	0.979798	no reported evidence	1048617		23238920	0.5	false	By applying the ICSNPathway analysis to PD GWAS meta-analysis data, three candidate SNPs, two genes (MAPT and HSD3B7), and 21 pathways involving protein domain specific binding and neurogenesis were identified, which may contribute to PD susceptibility.	1048617		BEFREE
280	1	Biomarker	1.0	no reported evidence	1049753		23251443	0.06	false	Mutation in Parkinson disease-associated, G-protein-coupled receptor 37 (GPR37/PaelR) is related to autism spectrum disorder.	1049753		BEFREE
281	1	Biomarker	1.0	no reported evidence	1057976		23331189	0.09	false	Three gene transfer paradigms for Parkinson's disease have been explored: converting L-dopa into dopamine through AADC gene delivery in the putamen; synthesizing GABA through GAD gene delivery in the overactive subthalamic nucleus and providing neurotrophic support through neurturin gene delivery in the nigro-striatal pathway.	1057976		BEFREE
282	1	GeneticVariation	1.0	no reported evidence	1062022		23369548	0.6	false	Analysis of vesicular monoamine transporter 2 polymorphisms in Parkinson's disease.	1062022		BEFREE
284	1	AlteredExpression	1.0	no reported evidence	1086851		23620794	0.03	false	Systemic administration of macrophages transfected ex vivo with a plasmid DNA (pDNA) encoding a potent antioxidant enzyme, catalase, produced month-long expression levels of catalase in the brain resulting in three-fold reductions in inflammation and complete neuroprotection in mouse models of Parkinson's disease (PD).	1086851		BEFREE
285	1	GeneticVariation	1.0	no reported evidence	1102017		23786406	0.6	false	We validated these indices in transgenic mice with very low vesicular uptake VMAT2-Lo) or with knockouts of the genes encoding ALDH1A1 and ALDH2 (ALDH1A1,2 KO), applied these indices in PD putamen, and estimated the percent decreases in vesicular uptake and ALDH activity in PD.	1102017		BEFREE
286	1	GeneticVariation	0.979798	no reported evidence	1117097		23939307	0.5	false	In NACP-Rep1 0/0 genotype carriers, patients without MAPT H2 haplotype had a higher rate of progression of Parkinson's disease.	1117097		BEFREE
287	0	Biomarker	0.666666666666667	no reported evidence	1118270		23951044	0.03	false	Calpastatin gene (CAST) is not associated with late onset sporadic Parkinson's disease in the Han Chinese population.	1118270		BEFREE
288	1	GeneticVariation	0.979798	no reported evidence	1119242		23962496	0.5	false	Protective effect of LRRK2 p.R1398H on risk of Parkinson's disease is independent of MAPT and SNCA variants.	1119242		BEFREE
289	1	GeneticVariation	0.979798	no reported evidence	1145487		24253235	0.5	false	Clinical subtypes in Parkinson's disease: the impact of MAPT haplotypes.	1145487		BEFREE
290	1	GeneticVariation	0.979798	no reported evidence	1155837		24372973	0.5	false	Two recent studies investigated the association of the microtubule associated protein tau (MAPT) H1 haplotype, a known risk factor for neurodegenerative disease including progressive supranuclear palsy and Parkinson's disease (PD), with essential tremor (ET).	1155837		BEFREE
291	1	PosttranslationalModification	0.979798	no reported evidence	1156244		24375821	0.5	false	DNA methylation of the MAPT gene in Parkinson's disease cohorts and modulation by vitamin E in vitro.	1156244		BEFREE
292	1	GeneticVariation	0.979798	no reported evidence	1169408		24511991	0.5	false	In the MAPT region, virtually every single nucleotide polymorphism (SNP) had a stronger effect-size and lower P-value in Familial-PD (peak P = 8 × 10(-7)) than in Sporadic-PD (peak P = 2 × 10(-5)).	1169408		BEFREE
293	1	GeneticVariation	0.979798	no reported evidence	1169592		24514572	0.5	false	Parkinson disease risk alleles in the MAPT (rs2942168; P = .0006) and CCDC62 (rs12817488; P = .004) loci were associated with global parkinsonism, and these associations remained after exclusion of patients with a PD diagnosis.	1169592		BEFREE
294	1	GeneticVariation	0.979798	no reported evidence	1172997		24559644	0.5	false	MAPT IVS1+124 C>G modifies risk of LRRK2 G2385R for Parkinson's disease in Chinese individuals.	1172997		BEFREE
295	1	GeneticVariation	0.979798	no reported evidence	1192361		24779391	0.5	false	MAPT rs242562 and GSK3B rs334558 are associated with Parkinson's Disease in central China.	1192361		BEFREE
297	\N	GeneticVariation		no reported evidence	1198149		24842889	0.1	false	Genome-wide mapping of IBD segments in an Ashkenazi PD cohort identifies associated haplotypes.	1198149		GWASCAT
298	\N	GeneticVariation		no reported evidence	1198153		24842889	0.1	false	Genome-wide mapping of IBD segments in an Ashkenazi PD cohort identifies associated haplotypes.	1198153		GWASDB
299	\N	GeneticVariation	0.979798	no reported evidence	1198155		24842889	0.5	false	Genome-wide mapping of IBD segments in an Ashkenazi PD cohort identifies associated haplotypes.	1198155		GWASDB
300	\N	GeneticVariation		no reported evidence	1198157		24842889	0.1	false	Genome-wide mapping of IBD segments in an Ashkenazi PD cohort identifies associated haplotypes.	1198157		GWASDB
302	1	Biomarker	1.0	no reported evidence	1198899		24853996	0.01	false	Additionally, combining two peptides (derived from MEGF8 and ICAM1) yielded significant correlation with PD severity, that is, UPDRS (r = 0.293, p = 0.004).	1198899		BEFREE
303	1	GeneticVariation	0.979798	no reported evidence	1211834		25003242	0.5	false	Genetic analysis showed an increased burden of Parkinson disease-related risk factors and the disease-predisposing H1/H1 microtubule-associated protein tau haplotype.	1211834		BEFREE
304	\N	GeneticVariation	0.979798	no reported evidence	1217275		25064009	0.5	false	Large-scale meta-analysis of genome-wide association data identifies six new risk loci for Parkinson\'s disease.	1217275		GWASCAT
305	1	GeneticVariation	0.979798	no reported evidence	1218507		25080285	0.5	false	Task-specific regional activations in Parkinson's disease were linked with genetic variation: the rs4680 polymorphism modulated the effect of levodopa therapy on planning-related activations in the frontoparietal network; the MAPT haplotype modulated parietal activations associated with spatial rotations; and APOE allelic variation influenced the magnitude of activation associated with memory enc…	1218507		BEFREE
306	1	GeneticVariation	0.979798	no reported evidence	1227306		25178429	0.5	false	To determine whether common variation in the APOE, MAPT, and SNCA genes is associated with cognitive performance in patients with PD.	1227306		BEFREE
307	1	Biomarker	1.0	no reported evidence	1231218		25220836	0.6	false	VMAT2 and Parkinson's disease: harnessing the dopamine vesicle.	1231218		BEFREE
308	1	Biomarker	1.0	no reported evidence	1232325		25229627	0.03	false	We demonstrated earlier systemically administered autologous macrophages can deliver nanoformulated antioxidant, catalase, to the SNpc providing potent anti-inflammatory effects in PD mouse models.	1232325		BEFREE
309	1	GeneticVariation	0.979798	no reported evidence	1239585		25305495	0.5	false	Association of microtubule associated protein tau/Saitohin (MAPT/STH) MAPT_238bp/STH Q7R polymorphisms and Parkinson's disease: A meta-analysis.	1239585		BEFREE
310	1	Biomarker	1.0	no reported evidence	1246280		25378175	0.02	false	Moreover, we detect SNO-PTEN in human brains with sporadic PD.	1246280		BEFREE
312	1	GeneticVariation	1.0	no reported evidence	1257517		25496901	0.01	false	Disordered copper metabolism is also associated with other neurological conditions, including a subtype of axonal neuropathy due to ATP7A mutations and the late-onset neurodegenerative disorders Alzheimer's disease and Parkinson's disease.	1257517		BEFREE
313	1	GeneticVariation	0.979798	no reported evidence	1265083		25577413	0.5	false	The common H1 haplotypic variant of the microtubule-associated protein tau gene (MAPT) has been related to an increased risk for Parkinson's disease (PD).	1265083		BEFREE
315	1	GeneticVariation	1.0	no reported evidence	1269500		25625488	0.01	false	We examined the association of the p21cip1 variant with Alzheimer's disease and Parkinson's disease with dementia.	1269500		BEFREE
316	1	GeneticVariation	0.979798	no reported evidence	1275747		25687773	0.5	false	Genetic overlap between Alzheimer's disease and Parkinson's disease at the MAPT locus.	1275747		BEFREE
317	1	GeneticVariation	0.979798	no reported evidence	1289608		25804954	0.5	false	Genome-wide association studies show that, after α-synuclein, polymorphisms in the tau gene have the second strongest genetic association with PD.	1289608		BEFREE
318	1	Biomarker	0.979798	no reported evidence	1304244		25960998	0.5	false	To investigate independent and joint effects of MAPT and SNCA on PD onset age.	1304244		BEFREE
320	1	Biomarker	1.0	no reported evidence	1323324		26188143	0.01	false	NRSF is an essential mediator for the neuroprotection of trichostatin A in the MPTP mouse model of Parkinson's disease.	1323324		BEFREE
321	\N	Biomarker	875	no reported evidence	1340158		26383258	0.38	false	Our data provide evidence for NOS1 modifying PD risk in OP exposed populations.	1340158		CTD_human
322	\N	Biomarker	875	no reported evidence	1340159		26383258	0.38	false	Nitric oxide synthase (NOS) genes are candidates for Parkinson's disease (PD) because NOS enzymes produce nitric oxide (NO), a pro-oxidant that can damage neurons.	1340159		CTD_human
323	\N	Biomarker	875	no reported evidence	1340160		26383258	0.38	false	We found that OP pesticides were more strongly associated with PD among participants with variant genotypes in NOS1, consistent with the importance of oxidative stress-inducing mechanisms.	1340160		CTD_human
324	\N	Biomarker	875	no reported evidence	1340161		26383258	0.38	false	Here, we investigated contributions of NOS genes and OP pesticides to PD risk, controlling for PON1 status.	1340161		CTD_human
325	1	GeneticVariation	0.979798	no reported evidence	1345081		26444794	0.5	false	Our results suggest that the MAPT H1 haplotype increases the risk of PD, PSP, and non-APOE ɛ4 AD.	1345081		BEFREE
326	1	Biomarker	0.979798	no reported evidence	1358098		26601739	0.5	false	Variants in GBA, SNCA, and MAPT influence Parkinson disease risk, age at onset, and progression.	1358098		BEFREE
328	1	Biomarker	1.0	no reported evidence	1363988		26674871	0.01	false	Vasoactive intestinal peptide receptor 2 can elicit immune transformation in a model of Parkinson's disease (PD).	1363988		BEFREE
329	1	GeneticVariation	0.979798	no reported evidence	1371538		26776090	0.5	false	Variants in the SNCA gene associate with motor progression while variants in the MAPT gene associate with the severity of Parkinson's disease.	1371538		BEFREE
331	1	GeneticVariation	1.0	no reported evidence	1374066		26818499	0.01	false	PHD2 inhibition was found to result in increased expression of ATP13A2, mutation of which is responsible for a rare juvenile form of PD known as Kufor-Rakeb syndrome.	1374066		BEFREE
332	1	GeneticVariation	1.0	no reported evidence	1382662		26961748	0.6	false	40 % of the prioritized genes were previously associated with PD including well-known PD related genes such as SLC18A2, TH or DRD2.	1382662		BEFREE
333	0	GeneticVariation	0.979798	no reported evidence	1388556		27094865	0.5	false	To date, there is no systematic study that sequences the most common PD causing genes with Mendelian inheritance [α-synuclein (SNCA), leucine-rich repeat kinase 2 (LRRK2), PARKIN, PTEN-induced putative kinase 1 (PINK1) and DJ-1 (Daisuke-Junko-1)] and susceptibility genes [glucocerebrosidase beta acid (GBA) and microtubule-associated protein tau (MAPT)] identified through genome-wide association s…	1388556		BEFREE
334	0	AlteredExpression	0.6666667	no reported evidence	1391252		27238723	0.03	false	The higher levels of PON2 in females may explain the lower frequency of neurological and cardiovascular diseases in females and the ability to identify males but not females with Parkinson's disease using a special PON1 status assay.	1391252		BEFREE
335	0	GeneticVariation	875	no reported evidence	1399346		27749554	0.38	false	The NOS1 exon18 and ABCB1 1236C/T variants might play a role in the risk of Parkinson's disease, whereas NOS1 exon29 and ABCB1 3435C/T polymorphisms might not contribute to PD susceptibility.	1399346		BEFREE
336	1	GeneticVariation	0.979798	no reported evidence	1425390		28402959	0.5	false	Microtubule-associated protein tau (MAPT) gene is compelling among the susceptibility genes of neurodegenerative diseases which include Alzheimer's disease (AD), Parkinson's disease (PD), progressive supranuclear palsy (PSP), corticobasal degeneration (CBD), frontotemporal dementia (FTD) and amyotrophic lateral sclerosis (ALS).	1425390		BEFREE
337	1	GeneticVariation	1.0	no reported evidence	1426762		28418735	0.03	false	Polymorphisms of COMT (c.649G>A), MAO-A (c.1460C>T), NET (c.1287G>A) Genes and the Level of Catecholamines, Serotonin in Patients with Parkinson's Disease.	1426762		BEFREE
338	1	GeneticVariation	0.979798	no reported evidence	1443744		28689993	0.5	false	The H1 haplotype of the microtubule-associated protein tau (MAPT) locus is genetically associated with neurodegenerative diseases, including Parkinson's disease (PD), and affects gene expression and splicing.	1443744		BEFREE
339	\N	GeneticVariation	0.979798	no reported evidence	1452584		28892059	0.5	false	A meta-analysis of genome-wide association studies identifies 17 new Parkinson\'s disease risk loci.	1452584		GWASCAT
341	\N	GeneticVariation		no reported evidence	1452586		28892059	0.1	false	A meta-analysis of genome-wide association studies identifies 17 new Parkinson\'s disease risk loci.	1452586		GWASCAT
343	0	GeneticVariation	0.0	no reported evidence	1475833		7148400	0.01	false	There was no clear association between HLA-A or -B locus antigens and PA or other Parkinsonian syndromes.	1475833		BEFREE
344	1	GeneticVariation	1.0	no reported evidence	1476922		7492289	0.03	false	Absence of mutations in superoxide dismutase and catalase genes in patients with Parkinson's disease.	1476922		BEFREE
345	1	AlteredExpression	1.0	no reported evidence	1482024		7582093	0.09	false	Effects of nigrostriatal denervation and L-dopa therapy on the GABAergic neurons in the striatum in MPTP-treated monkeys and Parkinson's disease: an in situ hybridization study of GAD67 mRNA.	1482024		BEFREE
346	1	AlteredExpression	1.0	no reported evidence	1518784		8618687	0.09	false	To examine the effects of nigrostriatal denervation on the substantia nigra pars reticulata (SNpr), one of the main outputs of the basal ganglia, we used quantitative in situ hybridization to analyze the messenger RNA coding for Mr 67,000 glutamic acid decarboxylase (GAD67 mRNA) in the SNpr neurons from patients with Parkinson's disease (PD), monkeys rendered parkinsonian by 1-methyl-4- phenyl-1,…	1518784		BEFREE
347	1	AlteredExpression	1.0	no reported evidence	1536912		9011752	0.6	false	Dopamine transporter (Dat) and synaptic vesicle amine transporter (VMAT2) gene expression in the substantia nigra of control and Parkinson's disease.	1536912		BEFREE
348	1	AlteredExpression	875	no reported evidence	1556611		9406918	0.38	false	Quantitation of SS mRNA expression on emulsion dipped sections revealed a significant increase (82%) in the MML of the globus pallidus in PD (56.5 microm2 of silver grain/cell, n = 9 cases) compared to controls (26.3 microm2/cell, n = 13 cases, p < 0.01, Student's t-test), paralleling the increase previously observed by this group for NOS mRNA.	1556611		BEFREE
