# Supplementary material for: α‐Synuclein antisense transcript SNCA‐AS1 regulates synapses‐ and aging‐related genes suggesting its implication in Parkinson's disease
Source: Aging Cell. 2021 Nov 19;20(12):e13504. doi: 10.1111/acel.13504 (PMC8672788; doi:10.1111/acel.13504)
Supplement: Supplementary file 22 — Table S14 [file ACEL-20-e13504-s009.xlsx]

## Sheet: GWAS.final
Linked SNP	Relative position	Genomic location	Tag SNP	Linkage	Population	Trait	p Value	PubMed
rs2619362	exon	chr4:89836694	rs356220	0.53	TSI	Parkinson's disease	3e-11	24511991
rs2619362	exon	chr4:89836694	rs356220	0.53	TSI	Parkinson's disease	1e-09	24511991
rs2619362	exon	chr4:89836694	rs356220	0.53	TSI	Parkinson's disease	8e-35	22451204
rs2619362	exon	chr4:89836694	rs356220	0.53	TSI	Parkinson's disease	2e-19	21738487
rs2619362	exon	chr4:89836694	rs356220	0.53	TSI	Parkinson's disease	3e-08	21084426
rs2619362	exon	chr4:89836694	rs356220	0.53	TSI	Parkinson's disease	9e-16	21044948
rs2619362	exon	chr4:89836694	rs356220	0.53	TSI	Parkinson's disease	3e-11	20711177
rs2245801	exon	chr4:89836689	rs2245801	1.0;1.0;1.0;1.0;1.0;1.0;1.0;1.0;1.0;1.0;1.0	ASW;CEU;CHB;CHD;GIH;JPT;LWK;MEX;MKK;TSI;YRI	Blood protein levels	1e-16	29875488
rs3756059	promoter	chr4:89836121	rs2736990	0.57	YRI	Parkinson's disease	7e-08	20070850
rs3756059	promoter	chr4:89836121	rs2736990	0.57	YRI	Parkinson's disease	2e-16	19915575
rs1372518	promoter	chr4:89836143	rs1372518	1.0;1.0;1.0;1.0;1.0;1.0;1.0;1.0;1.0;1.0;1.0	ASW;CEU;CHB;CHD;GIH;JPT;LWK;MEX;MKK;TSI;YRI	Blood protein levels	8e-30	30072576
rs1372520	promoter	chr4:89836354	rs1372520	1.0;1.0;1.0;1.0;1.0;1.0;1.0;1.0;1.0;1.0;1.0	ASW;CEU;CHB;CHD;GIH;JPT;LWK;MEX;MKK;TSI;YRI	Neuroticism	2e-06	27089181
rs17016274	intron	chr4:89840206	rs11931074	0.73	CEU	Parkinson's disease	7e-17	19915576
rs17016274	intron	chr4:89840206	rs6532197	0.73;0.85;1.0	CEU;CHB;JPT	Parkinson's disease	1e-07	19915575
rs1023777	intron	chr4:89840261	rs2736990	0.55;0.7	CHD;JPT	Parkinson's disease	7e-08	20070850
rs1023777	intron	chr4:89840261	rs2736990	0.55;0.7	CHD;JPT	Parkinson's disease	2e-16	19915575
rs1023777	intron	chr4:89840261	rs6532194	0.55;0.72	CHD;JPT	Parkinson's disease	5e-11	22438815
rs1023777	intron	chr4:89840261	rs11931074	0.56	JPT	Parkinson's disease	7e-17	19915576
rs1023777	intron	chr4:89840261	rs356219	0.56	JPT	Parkinson's disease	6e-65	22438815
rs1023777	intron	chr4:89840261	rs356219	0.56	JPT	Parkinson's disease	2e-47	21292315
rs1023777	intron	chr4:89840261	rs356220	0.59	JPT	Parkinson's disease	3e-11	24511991
rs1023777	intron	chr4:89840261	rs356220	0.59	JPT	Parkinson's disease	1e-09	24511991
rs1023777	intron	chr4:89840261	rs356220	0.59	JPT	Parkinson's disease	8e-35	22451204
rs1023777	intron	chr4:89840261	rs356220	0.59	JPT	Parkinson's disease	2e-19	21738487
rs1023777	intron	chr4:89840261	rs356220	0.59	JPT	Parkinson's disease	3e-08	21084426
rs1023777	intron	chr4:89840261	rs356220	0.59	JPT	Parkinson's disease	9e-16	21044948
rs1023777	intron	chr4:89840261	rs356220	0.59	JPT	Parkinson's disease	3e-11	20711177
rs2736995	intron	chr4:89841046	rs356220	0.52	TSI	Parkinson's disease	3e-11	24511991
rs2736995	intron	chr4:89841046	rs356220	0.52	TSI	Parkinson's disease	1e-09	24511991
rs2736995	intron	chr4:89841046	rs356220	0.52	TSI	Parkinson's disease	8e-35	22451204
rs2736995	intron	chr4:89841046	rs356220	0.52	TSI	Parkinson's disease	2e-19	21738487
rs2736995	intron	chr4:89841046	rs356220	0.52	TSI	Parkinson's disease	3e-08	21084426
rs2736995	intron	chr4:89841046	rs356220	0.52	TSI	Parkinson's disease	9e-16	21044948
rs2736995	intron	chr4:89841046	rs356220	0.52	TSI	Parkinson's disease	3e-11	20711177
rs10009760	intron	chr4:89841471	rs2736990	0.51;0.55;0.76	CHB;CHD;JPT	Parkinson's disease	7e-08	20070850
rs10009760	intron	chr4:89841471	rs2736990	0.51;0.55;0.76	CHB;CHD;JPT	Parkinson's disease	2e-16	19915575
rs10009760	intron	chr4:89841471	rs6532194	0.55;0.78	CHD;JPT	Parkinson's disease	5e-11	22438815
rs10009760	intron	chr4:89841471	rs11931074	0.61	JPT	Parkinson's disease	7e-17	19915576
rs10009760	intron	chr4:89841471	rs356219	0.61	JPT	Parkinson's disease	6e-65	22438815
rs10009760	intron	chr4:89841471	rs356219	0.61	JPT	Parkinson's disease	2e-47	21292315
rs10009760	intron	chr4:89841471	rs356220	0.65	JPT	Parkinson's disease	3e-11	24511991
rs10009760	intron	chr4:89841471	rs356220	0.65	JPT	Parkinson's disease	1e-09	24511991
rs10009760	intron	chr4:89841471	rs356220	0.65	JPT	Parkinson's disease	8e-35	22451204
rs10009760	intron	chr4:89841471	rs356220	0.65	JPT	Parkinson's disease	2e-19	21738487
rs10009760	intron	chr4:89841471	rs356220	0.65	JPT	Parkinson's disease	3e-08	21084426
rs10009760	intron	chr4:89841471	rs356220	0.65	JPT	Parkinson's disease	9e-16	21044948
rs10009760	intron	chr4:89841471	rs356220	0.65	JPT	Parkinson's disease	3e-11	20711177
rs983361	intron	chr4:89840793	rs983361	1.0;1.0;1.0;1.0;1.0;1.0;1.0;1.0;1.0;1.0;1.0	ASW;CEU;CHB;CHD;GIH;JPT;LWK;MEX;MKK;TSI;YRI	Parkinson's disease (age of onset)	7e-06	30957308
